# Supplementary material for: Transcriptome Analysis of Artificial Hybrid Pufferfish Jiyan-1 and Its Parental Species: Implications for Pufferfish Heterosis
Source: PLoS One. 2013 Mar 8;8(3):e58453. doi: 10.1371/journal.pone.0058453 (PMC3592836; doi:10.1371/journal.pone.0058453)
Supplement: Table S1 — FPKM values of transcripts. (XLSX) [file pone.0058453.s003.xlsx]

## Sheet: Tiger puffer
Isoform ID	FPKM value
ENSTRUT00000000002	46.6557
ENSTRUT00000000003	0.517883
ENSTRUT00000000004	0.0621871
ENSTRUT00000000005	0.0229714
ENSTRUT00000000006	0.0231737
ENSTRUT00000000007	0.118002
ENSTRUT00000000010	12.6522
ENSTRUT00000000011	12.1642
ENSTRUT00000000012	4.02092
ENSTRUT00000000013	10.5859
ENSTRUT00000000014	0.845017
ENSTRUT00000000015	0.00316472
ENSTRUT00000000016	1.1654
ENSTRUT00000000017	1.17995
ENSTRUT00000000018	0.143072
ENSTRUT00000000021	0.113618
ENSTRUT00000000022	0.00030861
ENSTRUT00000000023	0.00367842
ENSTRUT00000000024	0.00125992
ENSTRUT00000000028	1.11988
ENSTRUT00000000029	1.11698
ENSTRUT00000000030	3.4869
ENSTRUT00000000032	0.764005
ENSTRUT00000000033	1.00444
ENSTRUT00000000034	14.1937
ENSTRUT00000000038	2.07153
ENSTRUT00000000039	0.355747
ENSTRUT00000000040	3.99911
ENSTRUT00000000041	0.365412
ENSTRUT00000000043	0.0401327
ENSTRUT00000000044	3.24411
ENSTRUT00000000045	0.0654351
ENSTRUT00000000046	3.36735
ENSTRUT00000000047	0.0215408
ENSTRUT00000000048	12.2644
ENSTRUT00000000049	16.9633
ENSTRUT00000000050	6.77792
ENSTRUT00000000051	1.22863
ENSTRUT00000000052	0.588257
ENSTRUT00000000053	0.00212318
ENSTRUT00000000054	0.00225459
ENSTRUT00000000055	0.00227847
ENSTRUT00000000056	0.00214999
ENSTRUT00000000057	0.00213392
ENSTRUT00000000058	0.00216725
ENSTRUT00000000059	0.00219355
ENSTRUT00000000060	0.00241212
ENSTRUT00000000061	0.00233226
ENSTRUT00000000062	0.00226979
ENSTRUT00000000063	3.888
ENSTRUT00000000064	1.12738
ENSTRUT00000000065	1.94717
ENSTRUT00000000066	1.91944
ENSTRUT00000000067	0.0959792
ENSTRUT00000000068	0.0370122
ENSTRUT00000000070	8.63049
ENSTRUT00000000071	0.0507362
ENSTRUT00000000072	0.841912
ENSTRUT00000000073	4.47554
ENSTRUT00000000074	6.58698
ENSTRUT00000000075	2.58436
ENSTRUT00000000076	2.83457
ENSTRUT00000000077	1.51169
ENSTRUT00000000078	1.0448
ENSTRUT00000000079	3.91131
ENSTRUT00000000084	0.113583
ENSTRUT00000000087	2.00293
ENSTRUT00000000088	2.36747
ENSTRUT00000000090	4.79323
ENSTRUT00000000091	0.841172
ENSTRUT00000000092	4.91379
ENSTRUT00000000093	0.67469
ENSTRUT00000000094	0.632595
ENSTRUT00000000095	2.82377
ENSTRUT00000000098	1.96264
ENSTRUT00000000099	10.3355
ENSTRUT00000000101	3.28969
ENSTRUT00000000102	3.09269
ENSTRUT00000000103	0.607448
ENSTRUT00000000104	90.0939
ENSTRUT00000000105	0.0465881
ENSTRUT00000000106	0.0465733
ENSTRUT00000000109	3.34374
ENSTRUT00000000110	0.194028
ENSTRUT00000000111	0.194514
ENSTRUT00000000114	7.25911
ENSTRUT00000000115	17.7806
ENSTRUT00000000116	14.4943
ENSTRUT00000000117	9.83545
ENSTRUT00000000118	0.159768
ENSTRUT00000000119	0.253082
ENSTRUT00000000120	34.0494
ENSTRUT00000000121	0.0174581
ENSTRUT00000000124	13.4433
ENSTRUT00000000125	0.113984
ENSTRUT00000000126	3.60429
ENSTRUT00000000128	7.23505
ENSTRUT00000000129	0.10412
ENSTRUT00000000130	0.109317
ENSTRUT00000000131	0.108173
ENSTRUT00000000132	0.101159
ENSTRUT00000000133	0.000135656
ENSTRUT00000000134	0.104031
ENSTRUT00000000135	0.0934024
ENSTRUT00000000136	0.189224
ENSTRUT00000000137	0.00889736
ENSTRUT00000000138	0.192576
ENSTRUT00000000139	0.00993849
ENSTRUT00000000140	5.34847
ENSTRUT00000000141	0.391171
ENSTRUT00000000142	0.136673
ENSTRUT00000000143	0.0357559
ENSTRUT00000000144	0.0932466
ENSTRUT00000000145	0.0433675
ENSTRUT00000000146	0.0533173
ENSTRUT00000000148	0.234789
ENSTRUT00000000149	14.818
ENSTRUT00000000150	1.5291
ENSTRUT00000000151	11.6161
ENSTRUT00000000152	4.05781
ENSTRUT00000000153	2.83172
ENSTRUT00000000154	4.59515
ENSTRUT00000000155	4.05088
ENSTRUT00000000156	8.23532
ENSTRUT00000000157	0.3324
ENSTRUT00000000161	7.24043
ENSTRUT00000000162	0.668277
ENSTRUT00000000163	1.16035
ENSTRUT00000000164	18.6539
ENSTRUT00000000165	1.00121
ENSTRUT00000000166	0.999802
ENSTRUT00000000167	0.00566963
ENSTRUT00000000168	0.0197094
ENSTRUT00000000169	4.52791
ENSTRUT00000000170	0.885191
ENSTRUT00000000171	19.8512
ENSTRUT00000000172	1.34201
ENSTRUT00000000173	0.249924
ENSTRUT00000000174	0.249084
ENSTRUT00000000175	0.437272
ENSTRUT00000000176	0.00100647
ENSTRUT00000000177	0.477923
ENSTRUT00000000178	0.000598363
ENSTRUT00000000179	1.73173
ENSTRUT00000000181	2.15627
ENSTRUT00000000182	1.87182
ENSTRUT00000000183	4.54414
ENSTRUT00000000184	0.468466
ENSTRUT00000000185	0.427946
ENSTRUT00000000186	0.999654
ENSTRUT00000000187	1.3042
ENSTRUT00000000188	4.20801
ENSTRUT00000000189	0.331312
ENSTRUT00000000190	3.59508
ENSTRUT00000000191	1.01893
ENSTRUT00000000192	8.31916
ENSTRUT00000000193	2.95987
ENSTRUT00000000194	9.06831
ENSTRUT00000000195	52.4197
ENSTRUT00000000196	9.03032
ENSTRUT00000000197	43.997
ENSTRUT00000000198	0.385202
ENSTRUT00000000199	0.112751
ENSTRUT00000000200	0.138691
ENSTRUT00000000201	3.71093
ENSTRUT00000000202	3.73023
ENSTRUT00000000203	10.917
ENSTRUT00000000204	1.237
ENSTRUT00000000205	0.837863
ENSTRUT00000000206	0.529939
ENSTRUT00000000207	0.209557
ENSTRUT00000000208	0.269283
ENSTRUT00000000209	0.288497
ENSTRUT00000000210	1.41602
ENSTRUT00000000211	1.62699
ENSTRUT00000000212	3.48852
ENSTRUT00000000213	9.19344
ENSTRUT00000000214	46.3488
ENSTRUT00000000215	6.31055
ENSTRUT00000000216	0.814563
ENSTRUT00000000217	23.3931
ENSTRUT00000000218	6.52424
ENSTRUT00000000219	2.66468
ENSTRUT00000000221	7.75076
ENSTRUT00000000222	0.848074
ENSTRUT00000000223	0.536905
ENSTRUT00000000224	10.6738
ENSTRUT00000000225	0.0720126
ENSTRUT00000000227	7.07212
ENSTRUT00000000228	0.803557
ENSTRUT00000000229	21.4156
ENSTRUT00000000230	8.31128
ENSTRUT00000000231	1.68219
ENSTRUT00000000232	13.9924
ENSTRUT00000000233	2.3543
ENSTRUT00000000234	81.9834
ENSTRUT00000000235	0.460215
ENSTRUT00000000236	2.37861
ENSTRUT00000000237	0.532582
ENSTRUT00000000238	1.5306
ENSTRUT00000000239	1.41384
ENSTRUT00000000241	0.266762
ENSTRUT00000000242	0.0886272
ENSTRUT00000000243	0.701794
ENSTRUT00000000244	23.4639
ENSTRUT00000000245	2.18098
ENSTRUT00000000247	0.247464
ENSTRUT00000000248	0.670465
ENSTRUT00000000250	3.77756
ENSTRUT00000000251	2.59192
ENSTRUT00000000252	0.98039
ENSTRUT00000000255	9.30311
ENSTRUT00000000256	18.0646
ENSTRUT00000000257	1.67953
ENSTRUT00000000258	3.81009
ENSTRUT00000000259	4.60006
ENSTRUT00000000260	26.3583
ENSTRUT00000000261	0.299164
ENSTRUT00000000262	0.299848
ENSTRUT00000000263	2.33845
ENSTRUT00000000264	10.3581
ENSTRUT00000000265	51.4237
ENSTRUT00000000266	12.608
ENSTRUT00000000267	0.625792
ENSTRUT00000000268	0.246152
ENSTRUT00000000269	0.244394
ENSTRUT00000000271	0.80356
ENSTRUT00000000273	0.130994
ENSTRUT00000000274	1.36672
ENSTRUT00000000275	3.1168
ENSTRUT00000000280	0.360689
ENSTRUT00000000281	0.11805
ENSTRUT00000000282	0.278384
ENSTRUT00000000283	0.202777
ENSTRUT00000000284	0.597087
ENSTRUT00000000285	3.90122
ENSTRUT00000000286	3.05517
ENSTRUT00000000287	4.34959
ENSTRUT00000000288	0.568085
ENSTRUT00000000289	2.0631
ENSTRUT00000000290	68.4034
ENSTRUT00000000291	13.1159
ENSTRUT00000000293	0.59768
ENSTRUT00000000294	0.601835
ENSTRUT00000000297	0.0174978
ENSTRUT00000000298	0.0259631
ENSTRUT00000000300	0.0443854
ENSTRUT00000000304	153.067
ENSTRUT00000000307	5.44969
ENSTRUT00000000308	0.443685
ENSTRUT00000000309	1.30651
ENSTRUT00000000310	2.78557
ENSTRUT00000000311	3.57014
ENSTRUT00000000312	2.4648
ENSTRUT00000000313	0.486283
ENSTRUT00000000314	1.4928
ENSTRUT00000000315	1.68118
ENSTRUT00000000316	0.390021
ENSTRUT00000000317	35.7796
ENSTRUT00000000318	1.2345
ENSTRUT00000000319	0.275404
ENSTRUT00000000320	6.23586
ENSTRUT00000000321	0.140459
ENSTRUT00000000322	1.50723
ENSTRUT00000000323	0.782925
ENSTRUT00000000324	25.342
ENSTRUT00000000325	2.02104
ENSTRUT00000000326	4.28799
ENSTRUT00000000327	19.4361
ENSTRUT00000000328	363.515
ENSTRUT00000000331	252.848
ENSTRUT00000000332	81.0868
ENSTRUT00000000334	2.08644
ENSTRUT00000000335	0.814224
ENSTRUT00000000336	2.86659
ENSTRUT00000000337	1.92265
ENSTRUT00000000338	51.5941
ENSTRUT00000000339	0.36398
ENSTRUT00000000340	0.25111
ENSTRUT00000000341	0.638005
ENSTRUT00000000342	0.895277
ENSTRUT00000000345	0.260067
ENSTRUT00000000346	0.646476
ENSTRUT00000000347	0.0164412
ENSTRUT00000000349	3.40322
ENSTRUT00000000351	0.0407944
ENSTRUT00000000352	0.0423758
ENSTRUT00000000353	0.0431896
ENSTRUT00000000354	0.0497561
ENSTRUT00000000356	0.0414265
ENSTRUT00000000357	0.0717606
ENSTRUT00000000358	0.75953
ENSTRUT00000000359	0.805695
ENSTRUT00000000360	0.0132102
ENSTRUT00000000361	0.111367
ENSTRUT00000000363	0.395148
ENSTRUT00000000364	0.0660767
ENSTRUT00000000365	0.0195007
ENSTRUT00000000366	0.409572
ENSTRUT00000000367	1.27589
ENSTRUT00000000368	5.36295
ENSTRUT00000000369	0.706121
ENSTRUT00000000370	0.318322
ENSTRUT00000000371	6.03907
ENSTRUT00000000372	0.731597
ENSTRUT00000000373	0.733984
ENSTRUT00000000374	0.788473
ENSTRUT00000000375	0.673502
ENSTRUT00000000376	0.273701
ENSTRUT00000000377	0.214722
ENSTRUT00000000378	0.377419
ENSTRUT00000000379	0.670804
ENSTRUT00000000380	0.445788
ENSTRUT00000000381	0.463013
ENSTRUT00000000382	0.858203
ENSTRUT00000000383	0.861331
ENSTRUT00000000384	0.352702
ENSTRUT00000000386	0.0373037
ENSTRUT00000000389	56.1299
ENSTRUT00000000390	356.206
ENSTRUT00000000391	0.241922
ENSTRUT00000000392	0.181663
ENSTRUT00000000395	0.303867
ENSTRUT00000000402	1.74517e-05
ENSTRUT00000000403	0.0394998
ENSTRUT00000000404	0.0380944
ENSTRUT00000000405	0.0343238
ENSTRUT00000000406	0.0384963
ENSTRUT00000000407	0.0334854
ENSTRUT00000000408	0.0344247
ENSTRUT00000000409	0.0401371
ENSTRUT00000000410	0.0414558
ENSTRUT00000000411	0.0413315
ENSTRUT00000000412	1.35289
ENSTRUT00000000413	8.41829
ENSTRUT00000000414	4.93839
ENSTRUT00000000415	0.463074
ENSTRUT00000000416	2.84729
ENSTRUT00000000417	0.575054
ENSTRUT00000000419	2.35212
ENSTRUT00000000420	0.632001
ENSTRUT00000000421	0.526844
ENSTRUT00000000422	1.42772
ENSTRUT00000000423	2.17365
ENSTRUT00000000424	0.0234021
ENSTRUT00000000425	0.40621
ENSTRUT00000000426	0.738096
ENSTRUT00000000427	0.0682198
ENSTRUT00000000428	0.307332
ENSTRUT00000000432	0.240144
ENSTRUT00000000433	0.739504
ENSTRUT00000000434	0.513069
ENSTRUT00000000435	1.78988
ENSTRUT00000000436	7.03942
ENSTRUT00000000437	1.43198
ENSTRUT00000000438	0.530191
ENSTRUT00000000439	0.53637
ENSTRUT00000000441	0.267242
ENSTRUT00000000442	0.267622
ENSTRUT00000000443	0.59684
ENSTRUT00000000444	0.393698
ENSTRUT00000000445	0.412996
ENSTRUT00000000446	0.595573
ENSTRUT00000000447	3.2878
ENSTRUT00000000448	6.05189
ENSTRUT00000000449	0.0641984
ENSTRUT00000000450	0.06431
ENSTRUT00000000451	0.407567
ENSTRUT00000000455	3.89417
ENSTRUT00000000456	2.26634
ENSTRUT00000000457	11.778
ENSTRUT00000000458	2.53802
ENSTRUT00000000459	0.0189759
ENSTRUT00000000460	0.0193771
ENSTRUT00000000461	0.0178697
ENSTRUT00000000462	0.0809547
ENSTRUT00000000463	1.28125
ENSTRUT00000000464	1.08125
ENSTRUT00000000465	2.9404
ENSTRUT00000000466	0.00678104
ENSTRUT00000000467	2.94065
ENSTRUT00000000468	0.0229696
ENSTRUT00000000469	0.551093
ENSTRUT00000000470	4.73447
ENSTRUT00000000471	0.520537
ENSTRUT00000000472	0.0451949
ENSTRUT00000000474	1.07996
ENSTRUT00000000475	0.649223
ENSTRUT00000000476	0.0585662
ENSTRUT00000000477	0.927239
ENSTRUT00000000478	0.9284
ENSTRUT00000000479	5.18411
ENSTRUT00000000480	22.9294
ENSTRUT00000000481	21.908
ENSTRUT00000000482	60.7345
ENSTRUT00000000483	1.10453
ENSTRUT00000000484	4.62412
ENSTRUT00000000486	6.00055
ENSTRUT00000000487	0.0579707
ENSTRUT00000000488	0.0503222
ENSTRUT00000000489	0.0701659
ENSTRUT00000000490	0.049607
ENSTRUT00000000492	8.97299
ENSTRUT00000000493	5.60782
ENSTRUT00000000494	2.99871
ENSTRUT00000000495	1.73713
ENSTRUT00000000496	10.0134
ENSTRUT00000000497	33.4918
ENSTRUT00000000498	0.0107705
ENSTRUT00000000499	0.15027
ENSTRUT00000000500	3.09654
ENSTRUT00000000505	15.7385
ENSTRUT00000000507	6.5061
ENSTRUT00000000508	0.182645
ENSTRUT00000000509	0.110364
ENSTRUT00000000510	7.0809
ENSTRUT00000000511	0.336579
ENSTRUT00000000512	0.539269
ENSTRUT00000000513	24.9173
ENSTRUT00000000514	1.55969
ENSTRUT00000000515	2.81798
ENSTRUT00000000516	4.34005
ENSTRUT00000000517	2.90688
ENSTRUT00000000518	0.82103
ENSTRUT00000000519	0.241491
ENSTRUT00000000520	0.241754
ENSTRUT00000000521	0.000731991
ENSTRUT00000000523	10.0277
ENSTRUT00000000524	3.56329
ENSTRUT00000000525	1.48798
ENSTRUT00000000526	6.80699
ENSTRUT00000000527	1.90636
ENSTRUT00000000529	4.84338
ENSTRUT00000000531	0.302569
ENSTRUT00000000532	4.62415
ENSTRUT00000000533	0.315948
ENSTRUT00000000534	0.233022
ENSTRUT00000000536	1.08938
ENSTRUT00000000537	7.08438
ENSTRUT00000000538	6.74587
ENSTRUT00000000540	0.805335
ENSTRUT00000000541	0.135185
ENSTRUT00000000542	0.687363
ENSTRUT00000000543	11.7828
ENSTRUT00000000547	0.55618
ENSTRUT00000000548	0.633242
ENSTRUT00000000549	21.6827
ENSTRUT00000000550	3.56356
ENSTRUT00000000551	1.39259
ENSTRUT00000000552	1.26671
ENSTRUT00000000553	1.09612
ENSTRUT00000000554	0.289938
ENSTRUT00000000555	1.54808
ENSTRUT00000000556	0.166881
ENSTRUT00000000558	24.3768
ENSTRUT00000000559	20.851
ENSTRUT00000000560	0.362142
ENSTRUT00000000562	2.85763
ENSTRUT00000000563	1.47464
ENSTRUT00000000571	3.22412
ENSTRUT00000000572	17.2366
ENSTRUT00000000573	5.07728
ENSTRUT00000000574	29.4561
ENSTRUT00000000575	0.22289
ENSTRUT00000000576	2.50417
ENSTRUT00000000577	18.7535
ENSTRUT00000000578	0.548335
ENSTRUT00000000579	5.55258
ENSTRUT00000000581	0.0105006
ENSTRUT00000000582	0.010501
ENSTRUT00000000583	0.016583
ENSTRUT00000000584	0.0165843
ENSTRUT00000000585	1.41451
ENSTRUT00000000586	1.35624
ENSTRUT00000000587	0.173656
ENSTRUT00000000588	0.164592
ENSTRUT00000000589	6.03328
ENSTRUT00000000590	0.528564
ENSTRUT00000000591	7.75171
ENSTRUT00000000592	7.80584
ENSTRUT00000000594	4.71351
ENSTRUT00000000595	0.286995
ENSTRUT00000000596	0.989942
ENSTRUT00000000597	0.0448635
ENSTRUT00000000598	0.221218
ENSTRUT00000000599	0.240062
ENSTRUT00000000600	6.50582
ENSTRUT00000000601	242.133
ENSTRUT00000000602	1.24715
ENSTRUT00000000603	1.45788
ENSTRUT00000000605	13.3263
ENSTRUT00000000606	1.66314
ENSTRUT00000000608	0.563134
ENSTRUT00000000609	11.0094
ENSTRUT00000000610	0.372605
ENSTRUT00000000611	5.43105
ENSTRUT00000000612	1.28193
ENSTRUT00000000613	0.698253
ENSTRUT00000000614	1.10385
ENSTRUT00000000617	5.84819
ENSTRUT00000000618	3.34314
ENSTRUT00000000619	1.30462
ENSTRUT00000000620	0.311116
ENSTRUT00000000621	0.32309
ENSTRUT00000000622	0.00336407
ENSTRUT00000000623	0.0292847
ENSTRUT00000000625	0.0687781
ENSTRUT00000000626	0.0729272
ENSTRUT00000000627	0.000188113
ENSTRUT00000000628	0.449974
ENSTRUT00000000629	2.72037
ENSTRUT00000000630	3.10409
ENSTRUT00000000631	0.799023
ENSTRUT00000000632	0.0896398
ENSTRUT00000000633	0.0895394
ENSTRUT00000000634	0.300929
ENSTRUT00000000635	4.73587
ENSTRUT00000000636	0.353719
ENSTRUT00000000637	0.077057
ENSTRUT00000000639	0.59176
ENSTRUT00000000640	0.134831
ENSTRUT00000000641	0.354575
ENSTRUT00000000642	0.00467641
ENSTRUT00000000643	0.00464771
ENSTRUT00000000644	0.00468236
ENSTRUT00000000645	0.00470804
ENSTRUT00000000646	0.00467228
ENSTRUT00000000648	0.0267288
ENSTRUT00000000649	0.0261038
ENSTRUT00000000651	0.93577
ENSTRUT00000000652	1.36616
ENSTRUT00000000653	0.124069
ENSTRUT00000000654	0.740531
ENSTRUT00000000655	0.108534
ENSTRUT00000000656	3.92888
ENSTRUT00000000657	8.4397
ENSTRUT00000000660	1.07617
ENSTRUT00000000661	1.35455
ENSTRUT00000000662	0.148308
ENSTRUT00000000663	0.148613
ENSTRUT00000000664	1.44086
ENSTRUT00000000665	2.19898
ENSTRUT00000000666	1.16903
ENSTRUT00000000667	0.284334
ENSTRUT00000000668	0.151019
ENSTRUT00000000669	2.29185
ENSTRUT00000000670	0.366343
ENSTRUT00000000671	0.279254
ENSTRUT00000000673	3.77577
ENSTRUT00000000674	0.719843
ENSTRUT00000000675	1.12475
ENSTRUT00000000676	0.563954
ENSTRUT00000000678	5.75273
ENSTRUT00000000679	2.05073
ENSTRUT00000000680	0.408893
ENSTRUT00000000681	0.647746
ENSTRUT00000000682	3.15695
ENSTRUT00000000683	6.47184
ENSTRUT00000000684	8.40496
ENSTRUT00000000685	40.9063
ENSTRUT00000000686	14.6129
ENSTRUT00000000687	1.41728
ENSTRUT00000000688	0.412587
ENSTRUT00000000689	2.00278
ENSTRUT00000000690	0.25664
ENSTRUT00000000692	1.15178
ENSTRUT00000000693	0.57622
ENSTRUT00000000695	2.41344
ENSTRUT00000000696	2.97271
ENSTRUT00000000697	8.05287
ENSTRUT00000000699	8.60191
ENSTRUT00000000703	15.1988
ENSTRUT00000000707	825.487
ENSTRUT00000000708	9.95553
ENSTRUT00000000709	1.71928
ENSTRUT00000000710	0.326308
ENSTRUT00000000713	4.39087
ENSTRUT00000000714	2.92318
ENSTRUT00000000715	3.85064
ENSTRUT00000000716	1.14129
ENSTRUT00000000717	9.68457
ENSTRUT00000000719	0.440533
ENSTRUT00000000720	0.224059
ENSTRUT00000000721	0.109923
ENSTRUT00000000722	25.4388
ENSTRUT00000000723	17.6656
ENSTRUT00000000724	0.343807
ENSTRUT00000000725	0.413907
ENSTRUT00000000726	0.118368
ENSTRUT00000000727	2.31407
ENSTRUT00000000741	2.48748
ENSTRUT00000000745	0.0791259
ENSTRUT00000000746	0.0867594
ENSTRUT00000000747	0.0840949
ENSTRUT00000000748	0.105018
ENSTRUT00000000749	0.000417161
ENSTRUT00000000750	0.0910373
ENSTRUT00000000751	0.0912786
ENSTRUT00000000752	0.0766353
ENSTRUT00000000753	0.0901768
ENSTRUT00000000754	0.318432
ENSTRUT00000000755	0.70056
ENSTRUT00000000756	0.563401
ENSTRUT00000000757	0.25744
ENSTRUT00000000758	0.259287
ENSTRUT00000000759	5.95588
ENSTRUT00000000760	8.2528
ENSTRUT00000000761	21.4822
ENSTRUT00000000762	1.84756
ENSTRUT00000000763	1.88417
ENSTRUT00000000765	0.0664755
ENSTRUT00000000766	0.0699467
ENSTRUT00000000769	0.0401712
ENSTRUT00000000770	0.378227
ENSTRUT00000000771	0.360652
ENSTRUT00000000772	2.48873
ENSTRUT00000000773	2.49447
ENSTRUT00000000775	0.655754
ENSTRUT00000000782	1.0997
ENSTRUT00000000784	0.444759
ENSTRUT00000000785	0.0382622
ENSTRUT00000000786	0.0382989
ENSTRUT00000000787	0.126477
ENSTRUT00000000788	0.126706
ENSTRUT00000000789	3.183
ENSTRUT00000000790	1.31736
ENSTRUT00000000791	46.2042
ENSTRUT00000000792	1.00453
ENSTRUT00000000793	1.97064
ENSTRUT00000000797	0.017489
ENSTRUT00000000798	0.0207617
ENSTRUT00000000799	0.0219423
ENSTRUT00000000801	0.0193846
ENSTRUT00000000802	0.019722
ENSTRUT00000000803	0.020399
ENSTRUT00000000807	1.48275
ENSTRUT00000000808	1.09954
ENSTRUT00000000810	0.510175
ENSTRUT00000000811	0.57831
ENSTRUT00000000812	96.5018
ENSTRUT00000000813	0.0233518
ENSTRUT00000000814	0.865546
ENSTRUT00000000815	0.865471
ENSTRUT00000000816	0.0135664
ENSTRUT00000000817	0.0136432
ENSTRUT00000000818	0.0150496
ENSTRUT00000000819	1.02856
ENSTRUT00000000820	0.325882
ENSTRUT00000000821	0.943017
ENSTRUT00000000822	1.1863
ENSTRUT00000000823	0.672207
ENSTRUT00000000824	6.33394
ENSTRUT00000000825	1.21659
ENSTRUT00000000826	5.11116
ENSTRUT00000000827	1.94818
ENSTRUT00000000831	3.28783
ENSTRUT00000000832	3.00965
ENSTRUT00000000833	1.38081
ENSTRUT00000000834	1.38105
ENSTRUT00000000842	0.772685
ENSTRUT00000000844	4.74994
ENSTRUT00000000846	2.70601
ENSTRUT00000000847	1.94475
ENSTRUT00000000848	1.17044
ENSTRUT00000000849	2.85092
ENSTRUT00000000850	5.72092
ENSTRUT00000000851	0.950086
ENSTRUT00000000852	16.116
ENSTRUT00000000853	1.58154
ENSTRUT00000000854	0.313583
ENSTRUT00000000855	0.20777
ENSTRUT00000000856	0.185264
ENSTRUT00000000859	0.245005
ENSTRUT00000000860	2.51933
ENSTRUT00000000861	17.7596
ENSTRUT00000000862	6.24594
ENSTRUT00000000863	0.584767
ENSTRUT00000000864	0.0122367
ENSTRUT00000000865	0.023805
ENSTRUT00000000867	0.238111
ENSTRUT00000000868	0.238493
ENSTRUT00000000869	5.64109
ENSTRUT00000000870	5.07091
ENSTRUT00000000871	7.32023
ENSTRUT00000000872	2.47038
ENSTRUT00000000873	7.75105
ENSTRUT00000000875	0.254846
ENSTRUT00000000878	0.190182
ENSTRUT00000000879	6.74269
ENSTRUT00000000880	3.65132
ENSTRUT00000000881	16.794
ENSTRUT00000000882	1.71763
ENSTRUT00000000883	23.5496
ENSTRUT00000000884	1.63188
ENSTRUT00000000885	3.10307
ENSTRUT00000000886	14.7728
ENSTRUT00000000887	2.58697
ENSTRUT00000000888	0.710325
ENSTRUT00000000896	0.215709
ENSTRUT00000000897	2.24795
ENSTRUT00000000899	0.0790653
ENSTRUT00000000900	1.14078
ENSTRUT00000000903	1.87041
ENSTRUT00000000904	3.5093
ENSTRUT00000000905	5.69069
ENSTRUT00000000906	4.78302
ENSTRUT00000000907	25.2982
ENSTRUT00000000908	1.06731
ENSTRUT00000000910	1.28242
ENSTRUT00000000911	4.49767
ENSTRUT00000000913	0.0178482
ENSTRUT00000000914	0.0184894
ENSTRUT00000000915	0.0177944
ENSTRUT00000000916	0.019201
ENSTRUT00000000921	0.475603
ENSTRUT00000000922	0.407156
ENSTRUT00000000925	0.342038
ENSTRUT00000000926	0.416943
ENSTRUT00000000927	1.56847
ENSTRUT00000000928	11.992
ENSTRUT00000000929	0.879705
ENSTRUT00000000930	1.44576
ENSTRUT00000000931	0.992015
ENSTRUT00000000932	3.32445
ENSTRUT00000000934	0.646358
ENSTRUT00000000935	6.60076
ENSTRUT00000000936	0.362405
ENSTRUT00000000937	1.48082
ENSTRUT00000000938	0.329736
ENSTRUT00000000939	0.238126
ENSTRUT00000000940	0.238542
ENSTRUT00000000941	10.6556
ENSTRUT00000000942	5.23359
ENSTRUT00000000943	0.120244
ENSTRUT00000000944	0.117279
ENSTRUT00000000945	0.128249
ENSTRUT00000000946	0.144721
ENSTRUT00000000947	0.000106759
ENSTRUT00000000948	0.000283985
ENSTRUT00000000950	0.165891
ENSTRUT00000000952	0.411176
ENSTRUT00000000953	0.25647
ENSTRUT00000000954	0.244402
ENSTRUT00000000955	0.266283
ENSTRUT00000000956	0.35929
ENSTRUT00000000958	1.8945
ENSTRUT00000000961	10.7223
ENSTRUT00000000962	143.928
ENSTRUT00000000963	38.8716
ENSTRUT00000000964	1.90688
ENSTRUT00000000965	2.24485
ENSTRUT00000000966	2.24621
ENSTRUT00000000967	0.0113433
ENSTRUT00000000968	18.505
ENSTRUT00000000969	0.973129
ENSTRUT00000000970	0.944555
ENSTRUT00000000971	0.0398184
ENSTRUT00000000973	9.82294
ENSTRUT00000000974	4.33645
ENSTRUT00000000975	19.7483
ENSTRUT00000000976	0.193406
ENSTRUT00000000977	0.141181
ENSTRUT00000000980	0.0625012
ENSTRUT00000000981	0.000596501
ENSTRUT00000000982	0.232201
ENSTRUT00000000983	0.216171
ENSTRUT00000000984	0.0598272
ENSTRUT00000000985	0.00119522
ENSTRUT00000000986	0.239313
ENSTRUT00000000987	0.240431
ENSTRUT00000000988	0.235356
ENSTRUT00000000989	0.504203
ENSTRUT00000000990	0.423359
ENSTRUT00000000991	0.648041
ENSTRUT00000000992	0.109179
ENSTRUT00000000993	0.130795
ENSTRUT00000000994	1.25881
ENSTRUT00000000995	2.71528
ENSTRUT00000000996	1.90598
ENSTRUT00000000997	0.557714
ENSTRUT00000000998	0.555095
ENSTRUT00000000999	2.88624
ENSTRUT00000001000	13.5291
ENSTRUT00000001002	5.61799
ENSTRUT00000001003	3.90086
ENSTRUT00000001004	15.4991
ENSTRUT00000001005	0.596226
ENSTRUT00000001006	0.624729
ENSTRUT00000001008	1.92134
ENSTRUT00000001009	18.8125
ENSTRUT00000001010	188.447
ENSTRUT00000001011	117.631
ENSTRUT00000001012	4.38271
ENSTRUT00000001013	0.587997
ENSTRUT00000001014	1.39311
ENSTRUT00000001015	9.70273
ENSTRUT00000001016	9.10676
ENSTRUT00000001017	0.00809722
ENSTRUT00000001018	0.000858277
ENSTRUT00000001019	0.761497
ENSTRUT00000001020	0.761361
ENSTRUT00000001021	0.014607
ENSTRUT00000001022	0.00229441
ENSTRUT00000001023	0.0624783
ENSTRUT00000001024	0.0844733
ENSTRUT00000001025	0.0423173
ENSTRUT00000001027	3.91058
ENSTRUT00000001028	0.00168176
ENSTRUT00000001029	0.448919
ENSTRUT00000001030	0.00324879
ENSTRUT00000001031	0.652287
ENSTRUT00000001032	0.911695
ENSTRUT00000001033	0.357157
ENSTRUT00000001036	0.0823947
ENSTRUT00000001037	0.0820404
ENSTRUT00000001038	2.51544
ENSTRUT00000001039	0.332661
ENSTRUT00000001040	53.5735
ENSTRUT00000001041	10.0883
ENSTRUT00000001042	0.700382
ENSTRUT00000001043	6.70597
ENSTRUT00000001044	225.05
ENSTRUT00000001045	1.61791
ENSTRUT00000001046	0.170686
ENSTRUT00000001047	1.13601
ENSTRUT00000001048	0.17594
ENSTRUT00000001049	0.31554
ENSTRUT00000001050	0.916507
ENSTRUT00000001051	1.93174
ENSTRUT00000001052	1.93111
ENSTRUT00000001053	4.47253
ENSTRUT00000001054	4.47626
ENSTRUT00000001055	0.312234
ENSTRUT00000001056	0.0698283
ENSTRUT00000001057	0.806635
ENSTRUT00000001058	1.51294
ENSTRUT00000001059	0.0267122
ENSTRUT00000001060	7.3184
ENSTRUT00000001061	0.544296
ENSTRUT00000001062	15.7757
ENSTRUT00000001063	2.2271
ENSTRUT00000001064	0.443922
ENSTRUT00000001065	2.29457
ENSTRUT00000001067	30.5731
ENSTRUT00000001069	0.483961
ENSTRUT00000001070	7.2936
ENSTRUT00000001071	119.31
ENSTRUT00000001073	7.25654
ENSTRUT00000001074	0.111261
ENSTRUT00000001075	0.434213
ENSTRUT00000001076	0.441495
ENSTRUT00000001077	0.0479596
ENSTRUT00000001078	0.0479664
ENSTRUT00000001079	0.757579
ENSTRUT00000001080	8.79412
ENSTRUT00000001081	0.725517
ENSTRUT00000001082	0.983741
ENSTRUT00000001083	7.14712
ENSTRUT00000001084	0.815911
ENSTRUT00000001086	0.495759
ENSTRUT00000001087	0.186012
ENSTRUT00000001088	0.034405
ENSTRUT00000001090	7.67788
ENSTRUT00000001091	6.21879
ENSTRUT00000001092	4.04859
ENSTRUT00000001093	0.502191
ENSTRUT00000001094	0.328848
ENSTRUT00000001095	1.50916
ENSTRUT00000001096	0.0003966
ENSTRUT00000001097	0.522292
ENSTRUT00000001098	0.534315
ENSTRUT00000001099	0.532747
ENSTRUT00000001100	0.493268
ENSTRUT00000001101	0.137087
ENSTRUT00000001102	0.171696
ENSTRUT00000001103	0.214209
ENSTRUT00000001104	0.238076
ENSTRUT00000001105	0.0476942
ENSTRUT00000001106	0.594005
ENSTRUT00000001107	1.8494
ENSTRUT00000001108	0.99178
ENSTRUT00000001109	0.224078
ENSTRUT00000001110	0.400017
ENSTRUT00000001112	1.75491
ENSTRUT00000001113	4.62668
ENSTRUT00000001116	0.0669066
ENSTRUT00000001117	0.129369
ENSTRUT00000001119	11.8524
ENSTRUT00000001130	0.393219
ENSTRUT00000001131	0.518419
ENSTRUT00000001133	1.63154
ENSTRUT00000001134	0.528198
ENSTRUT00000001135	0.0884368
ENSTRUT00000001136	0.0884453
ENSTRUT00000001137	0.0244702
ENSTRUT00000001138	0.0256439
ENSTRUT00000001139	0.0253046
ENSTRUT00000001140	0.0252347
ENSTRUT00000001141	0.0251896
ENSTRUT00000001144	5.155
ENSTRUT00000001145	1.69994
ENSTRUT00000001146	6.54911
ENSTRUT00000001147	1.55768
ENSTRUT00000001148	0.316398
ENSTRUT00000001149	0.273019
ENSTRUT00000001150	0.283184
ENSTRUT00000001151	0.318353
ENSTRUT00000001152	6.43666
ENSTRUT00000001153	259.223
ENSTRUT00000001154	46.7916
ENSTRUT00000001155	0.979225
ENSTRUT00000001156	1.28221
ENSTRUT00000001158	0.424415
ENSTRUT00000001159	1.81404
ENSTRUT00000001160	3.74579
ENSTRUT00000001162	3.47661
ENSTRUT00000001163	1.4383
ENSTRUT00000001164	3.65749
ENSTRUT00000001165	0.200852
ENSTRUT00000001166	7.31151
ENSTRUT00000001167	2.24413
ENSTRUT00000001168	2.11884
ENSTRUT00000001169	0.0234647
ENSTRUT00000001170	0.0433092
ENSTRUT00000001171	0.219294
ENSTRUT00000001172	0.216118
ENSTRUT00000001173	0.0435343
ENSTRUT00000001177	0.410226
ENSTRUT00000001178	0.351666
ENSTRUT00000001179	1.85327
ENSTRUT00000001180	5.15313
ENSTRUT00000001181	7.34899
ENSTRUT00000001182	0.646986
ENSTRUT00000001186	3.23174
ENSTRUT00000001187	1.64717
ENSTRUT00000001194	4.93535
ENSTRUT00000001195	0.00392906
ENSTRUT00000001196	4.94365
ENSTRUT00000001197	9.12621
ENSTRUT00000001198	0.0032389
ENSTRUT00000001199	0.0032039
ENSTRUT00000001200	0.00317604
ENSTRUT00000001201	0.00367765
ENSTRUT00000001202	0.0034011
ENSTRUT00000001203	0.00328783
ENSTRUT00000001204	0.00327826
ENSTRUT00000001205	0.00331656
ENSTRUT00000001206	40.1406
ENSTRUT00000001207	4.72118
ENSTRUT00000001208	15.4351
ENSTRUT00000001209	12.3189
ENSTRUT00000001210	0.0404687
ENSTRUT00000001211	0.0513981
ENSTRUT00000001212	0.028258
ENSTRUT00000001213	1.14364
ENSTRUT00000001214	0.00659907
ENSTRUT00000001215	0.0697374
ENSTRUT00000001216	0.0117343
ENSTRUT00000001217	0.454508
ENSTRUT00000001218	0.0909031
ENSTRUT00000001219	0.435518
ENSTRUT00000001220	2.86151
ENSTRUT00000001221	0.48991
ENSTRUT00000001222	0.443832
ENSTRUT00000001223	2.05306
ENSTRUT00000001224	1.67011
ENSTRUT00000001225	0.377535
ENSTRUT00000001226	16.1525
ENSTRUT00000001227	12.8368
ENSTRUT00000001228	0.653777
ENSTRUT00000001229	7.38444
ENSTRUT00000001230	7.68818
ENSTRUT00000001231	60.3087
ENSTRUT00000001232	0.0736282
ENSTRUT00000001233	0.711213
ENSTRUT00000001234	0.0176889
ENSTRUT00000001235	0.715692
ENSTRUT00000001236	0.025094
ENSTRUT00000001237	3.64421
ENSTRUT00000001238	3.33322
ENSTRUT00000001239	0.907968
ENSTRUT00000001240	7.9234
ENSTRUT00000001241	7.19487
ENSTRUT00000001242	0.778151
ENSTRUT00000001243	0.0598093
ENSTRUT00000001244	0.000286314
ENSTRUT00000001245	0.0704217
ENSTRUT00000001247	0.0719339
ENSTRUT00000001248	0.0753442
ENSTRUT00000001250	183.866
ENSTRUT00000001251	217.446
ENSTRUT00000001252	3.2728
ENSTRUT00000001253	0.412367
ENSTRUT00000001257	26.2608
ENSTRUT00000001258	16.0592
ENSTRUT00000001259	13.72
ENSTRUT00000001260	53.9234
ENSTRUT00000001261	3.23124
ENSTRUT00000001262	61.6371
ENSTRUT00000001263	0.437264
ENSTRUT00000001264	0.333159
ENSTRUT00000001265	1.76969
ENSTRUT00000001266	0.300978
ENSTRUT00000001267	1.23175
ENSTRUT00000001268	0.328447
ENSTRUT00000001269	5.4542
ENSTRUT00000001270	2.7966
ENSTRUT00000001272	6.67628
ENSTRUT00000001273	27.5297
ENSTRUT00000001274	5.36955
ENSTRUT00000001275	6.17386
ENSTRUT00000001276	0.0978048
ENSTRUT00000001277	1.14665
ENSTRUT00000001278	0.179279
ENSTRUT00000001279	5.76337
ENSTRUT00000001280	0.185977
ENSTRUT00000001281	0.109236
ENSTRUT00000001282	5.67579
ENSTRUT00000001283	3.13397
ENSTRUT00000001289	18.3086
ENSTRUT00000001290	7.76456
ENSTRUT00000001291	0.182727
ENSTRUT00000001292	0.183025
ENSTRUT00000001298	2.14519
ENSTRUT00000001299	2.87271
ENSTRUT00000001300	244.151
ENSTRUT00000001301	0.817087
ENSTRUT00000001302	5.80753
ENSTRUT00000001303	837.105
ENSTRUT00000001306	0.474407
ENSTRUT00000001307	0.279334
ENSTRUT00000001308	0.234452
ENSTRUT00000001309	2.4035
ENSTRUT00000001310	0.917809
ENSTRUT00000001311	1.99286
ENSTRUT00000001312	1.88343
ENSTRUT00000001313	0.364205
ENSTRUT00000001314	0.180073
ENSTRUT00000001315	0.349519
ENSTRUT00000001316	0.355256
ENSTRUT00000001317	0.00272916
ENSTRUT00000001318	0.178986
ENSTRUT00000001320	12.1386
ENSTRUT00000001321	3.95572
ENSTRUT00000001322	1.30571
ENSTRUT00000001323	0.0145474
ENSTRUT00000001324	0.0139558
ENSTRUT00000001325	0.0145321
ENSTRUT00000001326	0.0129978
ENSTRUT00000001327	2.03163e-05
ENSTRUT00000001328	0.0100361
ENSTRUT00000001329	0.0100544
ENSTRUT00000001332	17.9707
ENSTRUT00000001333	15.4387
ENSTRUT00000001334	5.88991
ENSTRUT00000001335	26.378
ENSTRUT00000001336	0.0704725
ENSTRUT00000001337	0.0644795
ENSTRUT00000001339	0.240724
ENSTRUT00000001340	3.364
ENSTRUT00000001341	3.3327
ENSTRUT00000001342	0.0739251
ENSTRUT00000001343	0.0800716
ENSTRUT00000001344	0.0866764
ENSTRUT00000001345	0.0816424
ENSTRUT00000001346	107.876
ENSTRUT00000001347	2.65914
ENSTRUT00000001348	2.04811
ENSTRUT00000001349	1.10893
ENSTRUT00000001350	1.83837
ENSTRUT00000001351	4.29294
ENSTRUT00000001352	2.55796
ENSTRUT00000001353	2.58118
ENSTRUT00000001354	1.05365
ENSTRUT00000001355	5.49576
ENSTRUT00000001356	5.55838
ENSTRUT00000001357	0.21008
ENSTRUT00000001358	0.334942
ENSTRUT00000001364	0.477344
ENSTRUT00000001366	0.0172645
ENSTRUT00000001367	2.03919
ENSTRUT00000001368	0.0689332
ENSTRUT00000001369	0.238776
ENSTRUT00000001370	1.13551
ENSTRUT00000001371	2.66702
ENSTRUT00000001372	11.5184
ENSTRUT00000001373	31.8637
ENSTRUT00000001374	11.3359
ENSTRUT00000001375	1.03466
ENSTRUT00000001376	0.248882
ENSTRUT00000001377	0.392534
ENSTRUT00000001378	0.281992
ENSTRUT00000001379	0.670023
ENSTRUT00000001380	7.18913
ENSTRUT00000001381	1.45196
ENSTRUT00000001383	0.148663
ENSTRUT00000001384	4.61791
ENSTRUT00000001385	5.80041
ENSTRUT00000001386	0.30696
ENSTRUT00000001387	6.32657
ENSTRUT00000001388	1.00865
ENSTRUT00000001389	0.253803
ENSTRUT00000001390	3.73831
ENSTRUT00000001391	0.29953
ENSTRUT00000001392	1.08501
ENSTRUT00000001393	2.09827
ENSTRUT00000001394	25.7243
ENSTRUT00000001395	15.4705
ENSTRUT00000001396	4.81406
ENSTRUT00000001397	20.5244
ENSTRUT00000001398	21.8315
ENSTRUT00000001410	0.827839
ENSTRUT00000001411	1.16277
ENSTRUT00000001412	1.76256
ENSTRUT00000001413	3.40873
ENSTRUT00000001414	18.2972
ENSTRUT00000001415	3.56079
ENSTRUT00000001416	24.9268
ENSTRUT00000001417	0.141136
ENSTRUT00000001418	0.141129
ENSTRUT00000001419	3.40683
ENSTRUT00000001420	3.69024
ENSTRUT00000001421	0.101454
ENSTRUT00000001422	0.574014
ENSTRUT00000001423	8.75285
ENSTRUT00000001424	47.7952
ENSTRUT00000001425	13.4221
ENSTRUT00000001426	2.26088
ENSTRUT00000001427	2.26114
ENSTRUT00000001428	3.07529
ENSTRUT00000001429	0.3596
ENSTRUT00000001430	4.50591
ENSTRUT00000001432	3.05543
ENSTRUT00000001433	5.56012
ENSTRUT00000001436	0.218065
ENSTRUT00000001437	0.90083
ENSTRUT00000001438	52.1706
ENSTRUT00000001440	4.79504
ENSTRUT00000001442	2.51202
ENSTRUT00000001443	7.72923
ENSTRUT00000001444	2.60691
ENSTRUT00000001445	7.79684
ENSTRUT00000001448	1.22313
ENSTRUT00000001450	0.892764
ENSTRUT00000001451	1.40209
ENSTRUT00000001452	0.390783
ENSTRUT00000001453	3.76638
ENSTRUT00000001454	6.21659
ENSTRUT00000001455	13.5408
ENSTRUT00000001456	2.63288
ENSTRUT00000001457	0.32769
ENSTRUT00000001459	0.0655125
ENSTRUT00000001460	0.194955
ENSTRUT00000001461	0.129722
ENSTRUT00000001462	8.04129
ENSTRUT00000001463	8.16032
ENSTRUT00000001464	0.0595078
ENSTRUT00000001465	0.0605423
ENSTRUT00000001466	0.0955999
ENSTRUT00000001467	0.050592
ENSTRUT00000001468	0.0814929
ENSTRUT00000001469	0.234597
ENSTRUT00000001470	0.130024
ENSTRUT00000001471	0.187386
ENSTRUT00000001472	0.336528
ENSTRUT00000001473	0.0916475
ENSTRUT00000001474	0.0303412
ENSTRUT00000001475	0.434942
ENSTRUT00000001484	1.93029
ENSTRUT00000001485	2.27096
ENSTRUT00000001487	0.340614
ENSTRUT00000001488	0.265193
ENSTRUT00000001491	0.107903
ENSTRUT00000001492	8.85001
ENSTRUT00000001493	5.8672
ENSTRUT00000001494	11.2395
ENSTRUT00000001495	1.6313
ENSTRUT00000001496	2.82856
ENSTRUT00000001497	43.0538
ENSTRUT00000001507	3.94684
ENSTRUT00000001508	0.050791
ENSTRUT00000001512	1.19501
ENSTRUT00000001513	1.17934
ENSTRUT00000001514	1.19268
ENSTRUT00000001518	0.404378
ENSTRUT00000001519	1.33212
ENSTRUT00000001520	1.16356
ENSTRUT00000001521	0.104973
ENSTRUT00000001522	0.889711
ENSTRUT00000001523	0.895802
ENSTRUT00000001524	0.353785
ENSTRUT00000001526	0.978431
ENSTRUT00000001527	1.82268
ENSTRUT00000001528	5.31141
ENSTRUT00000001529	0.438942
ENSTRUT00000001530	1.14026
ENSTRUT00000001531	44.1703
ENSTRUT00000001532	22.269
ENSTRUT00000001533	1.19139
ENSTRUT00000001534	3.39317
ENSTRUT00000001535	1.01445
ENSTRUT00000001547	0.0310663
ENSTRUT00000001548	0.0311569
ENSTRUT00000001550	0.523046
ENSTRUT00000001551	0.490608
ENSTRUT00000001552	0.651307
ENSTRUT00000001554	4.61735
ENSTRUT00000001555	3.93655
ENSTRUT00000001556	0.232755
ENSTRUT00000001557	0.696286
ENSTRUT00000001558	2.87897
ENSTRUT00000001559	1.93261
ENSTRUT00000001560	0.0814546
ENSTRUT00000001561	0.366693
ENSTRUT00000001562	49.9755
ENSTRUT00000001563	3.95064
ENSTRUT00000001564	12.603
ENSTRUT00000001565	0.949982
ENSTRUT00000001566	2.16904
ENSTRUT00000001567	0.333907
ENSTRUT00000001568	0.37353
ENSTRUT00000001569	2.01457
ENSTRUT00000001570	25.6341
ENSTRUT00000001571	2.29225
ENSTRUT00000001572	42.2331
ENSTRUT00000001573	0.595117
ENSTRUT00000001574	5.89228
ENSTRUT00000001580	0.414182
ENSTRUT00000001581	0.408101
ENSTRUT00000001582	0.410604
ENSTRUT00000001583	0.761186
ENSTRUT00000001584	4.82218
ENSTRUT00000001585	3.90037
ENSTRUT00000001586	0.664619
ENSTRUT00000001587	0.681007
ENSTRUT00000001588	0.68341
ENSTRUT00000001589	0.297154
ENSTRUT00000001590	0.845752
ENSTRUT00000001591	0.704277
ENSTRUT00000001592	0.0208932
ENSTRUT00000001593	0.0196268
ENSTRUT00000001594	0.0203371
ENSTRUT00000001595	0.0202262
ENSTRUT00000001601	0.797145
ENSTRUT00000001602	0.781305
ENSTRUT00000001603	21.3457
ENSTRUT00000001604	0.916615
ENSTRUT00000001605	0.302114
ENSTRUT00000001606	1.07162
ENSTRUT00000001610	96.8865
ENSTRUT00000001611	0.483323
ENSTRUT00000001612	0.498253
ENSTRUT00000001613	0.00443381
ENSTRUT00000001614	0.0563421
ENSTRUT00000001615	3.29813
ENSTRUT00000001616	0.320551
ENSTRUT00000001617	0.112744
ENSTRUT00000001618	0.131525
ENSTRUT00000001619	0.676218
ENSTRUT00000001620	9.34619
ENSTRUT00000001621	1.06928
ENSTRUT00000001622	20.3163
ENSTRUT00000001623	0.235534
ENSTRUT00000001624	0.0726292
ENSTRUT00000001626	2.35289
ENSTRUT00000001627	0.213474
ENSTRUT00000001629	0.466465
ENSTRUT00000001630	0.0466046
ENSTRUT00000001631	0.00465136
ENSTRUT00000001632	0.0503674
ENSTRUT00000001633	0.487393
ENSTRUT00000001634	0.488254
ENSTRUT00000001635	0.425474
ENSTRUT00000001636	7.92209
ENSTRUT00000001637	1.60583
ENSTRUT00000001638	10.1294
ENSTRUT00000001639	3.61986
ENSTRUT00000001640	0.236463
ENSTRUT00000001641	2.93397
ENSTRUT00000001642	0.00922166
ENSTRUT00000001643	0.00938179
ENSTRUT00000001644	0.00950771
ENSTRUT00000001645	0.00989217
ENSTRUT00000001646	0.00998971
ENSTRUT00000001647	0.0104121
ENSTRUT00000001648	0.0107565
ENSTRUT00000001649	0.0104377
ENSTRUT00000001650	0.00984924
ENSTRUT00000001651	0.00370895
ENSTRUT00000001652	55.1379
ENSTRUT00000001653	17.8152
ENSTRUT00000001655	0.321411
ENSTRUT00000001659	1.71318
ENSTRUT00000001661	0.723647
ENSTRUT00000001662	1.56857
ENSTRUT00000001666	7.21725
ENSTRUT00000001667	7.20525
ENSTRUT00000001668	3.10224
ENSTRUT00000001669	1.05934
ENSTRUT00000001670	0.000722691
ENSTRUT00000001671	0.083724
ENSTRUT00000001672	0.0838342
ENSTRUT00000001674	0.000776469
ENSTRUT00000001675	22.7331
ENSTRUT00000001676	1.392
ENSTRUT00000001677	0.0375083
ENSTRUT00000001678	0.300493
ENSTRUT00000001679	2.75793
ENSTRUT00000001680	0.71309
ENSTRUT00000001682	41.0225
ENSTRUT00000001683	2.72571
ENSTRUT00000001684	1.64237
ENSTRUT00000001685	1.05916
ENSTRUT00000001686	3.40979
ENSTRUT00000001687	5.23085
ENSTRUT00000001688	1.64665
ENSTRUT00000001689	0.0597323
ENSTRUT00000001690	0.0589886
ENSTRUT00000001691	0.121061
ENSTRUT00000001692	0.0327898
ENSTRUT00000001693	0.0312357
ENSTRUT00000001694	0.0318617
ENSTRUT00000001695	5.36633
ENSTRUT00000001696	0.397325
ENSTRUT00000001697	0.404361
ENSTRUT00000001698	0.132403
ENSTRUT00000001699	0.00657931
ENSTRUT00000001700	0.000956809
ENSTRUT00000001701	0.000820561
ENSTRUT00000001702	0.00473225
ENSTRUT00000001703	0.446612
ENSTRUT00000001704	0.00856306
ENSTRUT00000001705	0.272667
ENSTRUT00000001706	0.447229
ENSTRUT00000001707	0.0888227
ENSTRUT00000001708	0.346967
ENSTRUT00000001710	1.34238
ENSTRUT00000001711	9.83369
ENSTRUT00000001712	6.42768
ENSTRUT00000001713	17.247
ENSTRUT00000001714	0.3698
ENSTRUT00000001715	3.29912
ENSTRUT00000001716	3.36543
ENSTRUT00000001717	2.36565
ENSTRUT00000001718	3.00912
ENSTRUT00000001719	7.41829
ENSTRUT00000001720	139.028
ENSTRUT00000001721	0.208384
ENSTRUT00000001722	0.128239
ENSTRUT00000001723	0.689327
ENSTRUT00000001724	2.32178
ENSTRUT00000001725	3.46264
ENSTRUT00000001726	76.3596
ENSTRUT00000001730	0.620418
ENSTRUT00000001732	2.78211
ENSTRUT00000001733	1.59886
ENSTRUT00000001735	4.08622
ENSTRUT00000001736	6.34885
ENSTRUT00000001737	0.826117
ENSTRUT00000001738	0.150681
ENSTRUT00000001739	0.146849
ENSTRUT00000001741	11.973
ENSTRUT00000001742	90.4884
ENSTRUT00000001743	10.9043
ENSTRUT00000001745	1.61319
ENSTRUT00000001747	0.220561
ENSTRUT00000001748	1.12783
ENSTRUT00000001749	1.47464
ENSTRUT00000001750	0.361858
ENSTRUT00000001751	5.0329
ENSTRUT00000001753	0.0427862
ENSTRUT00000001754	0.0429318
ENSTRUT00000001755	3.01847
ENSTRUT00000001756	6.79491
ENSTRUT00000001758	28.9562
ENSTRUT00000001759	3.0522
ENSTRUT00000001760	3.28576
ENSTRUT00000001761	4.04819
ENSTRUT00000001762	4.04092
ENSTRUT00000001763	0.0985502
ENSTRUT00000001765	0.0616108
ENSTRUT00000001766	0.322266
ENSTRUT00000001767	1.21802
ENSTRUT00000001768	9.98879
ENSTRUT00000001769	5.36997
ENSTRUT00000001770	17.5573
ENSTRUT00000001771	2.00506
ENSTRUT00000001772	26.8583
ENSTRUT00000001773	7.72874
ENSTRUT00000001774	9.49221
ENSTRUT00000001775	3.71687
ENSTRUT00000001776	0.298062
ENSTRUT00000001777	0.509864
ENSTRUT00000001778	0.869821
ENSTRUT00000001779	0.00185225
ENSTRUT00000001780	0.00157415
ENSTRUT00000001781	0.00155817
ENSTRUT00000001782	0.00158829
ENSTRUT00000001783	0.00188132
ENSTRUT00000001784	0.0015439
ENSTRUT00000001785	0.00190567
ENSTRUT00000001788	0.0968316
ENSTRUT00000001789	0.468416
ENSTRUT00000001790	1.81758
ENSTRUT00000001791	8.04358
ENSTRUT00000001792	1.4965
ENSTRUT00000001793	2.36953
ENSTRUT00000001794	14.4736
ENSTRUT00000001795	1.94825
ENSTRUT00000001796	0.954906
ENSTRUT00000001797	0.518572
ENSTRUT00000001798	0.582445
ENSTRUT00000001799	1.83403
ENSTRUT00000001800	0.247055
ENSTRUT00000001801	1.32593
ENSTRUT00000001802	0.180061
ENSTRUT00000001803	9.75276
ENSTRUT00000001804	0.00764749
ENSTRUT00000001805	0.465169
ENSTRUT00000001806	0.468888
ENSTRUT00000001808	107.485
ENSTRUT00000001809	23.2215
ENSTRUT00000001810	0.576047
ENSTRUT00000001811	2.57344
ENSTRUT00000001812	0.815264
ENSTRUT00000001813	1.86636
ENSTRUT00000001816	4.88082
ENSTRUT00000001817	2.14401
ENSTRUT00000001818	5.78648
ENSTRUT00000001820	0.112578
ENSTRUT00000001821	0.117395
ENSTRUT00000001822	0.235608
ENSTRUT00000001823	0.174087
ENSTRUT00000001824	0.183942
ENSTRUT00000001825	0.00213711
ENSTRUT00000001826	0.373623
ENSTRUT00000001827	0.37223
ENSTRUT00000001828	0.0151668
ENSTRUT00000001829	4.41857
ENSTRUT00000001830	1.8001
ENSTRUT00000001831	2.53649
ENSTRUT00000001832	3.96728
ENSTRUT00000001833	0.0188628
ENSTRUT00000001834	0.0309846
ENSTRUT00000001835	0.0309969
ENSTRUT00000001836	10.1546
ENSTRUT00000001837	0.488518
ENSTRUT00000001838	3.20648
ENSTRUT00000001839	0.575662
ENSTRUT00000001847	0.0507011
ENSTRUT00000001848	0.0507643
ENSTRUT00000001849	1.97627
ENSTRUT00000001850	1.95205
ENSTRUT00000001851	7.52842
ENSTRUT00000001852	1.2486
ENSTRUT00000001853	4.96603
ENSTRUT00000001854	1.59272
ENSTRUT00000001855	38.0443
ENSTRUT00000001856	4.98757
ENSTRUT00000001857	4.87764
ENSTRUT00000001858	0.253863
ENSTRUT00000001861	0.291881
ENSTRUT00000001862	1.29101
ENSTRUT00000001863	7.89155
ENSTRUT00000001864	0.348164
ENSTRUT00000001865	0.00131705
ENSTRUT00000001867	0.348263
ENSTRUT00000001868	0.000946927
ENSTRUT00000001869	0.000867381
ENSTRUT00000001870	0.142971
ENSTRUT00000001871	1.33613
ENSTRUT00000001872	0.213486
ENSTRUT00000001874	0.115335
ENSTRUT00000001875	0.115344
ENSTRUT00000001882	0.413273
ENSTRUT00000001883	1.10698
ENSTRUT00000001884	1.58017
ENSTRUT00000001885	6.17293
ENSTRUT00000001888	1.26953
ENSTRUT00000001889	2.27307
ENSTRUT00000001890	0.0197065
ENSTRUT00000001891	0.0218049
ENSTRUT00000001892	0.0219813
ENSTRUT00000001900	0.033407
ENSTRUT00000001901	0.0350331
ENSTRUT00000001902	0.0309168
ENSTRUT00000001903	0.73625
ENSTRUT00000001904	0.521916
ENSTRUT00000001905	5.89107
ENSTRUT00000001906	6.30534
ENSTRUT00000001907	0.813803
ENSTRUT00000001908	27.9544
ENSTRUT00000001909	0.0453855
ENSTRUT00000001910	165.969
ENSTRUT00000001911	0.307765
ENSTRUT00000001912	0.355367
ENSTRUT00000001913	0.512173
ENSTRUT00000001914	0.413541
ENSTRUT00000001916	0.000969402
ENSTRUT00000001918	0.449533
ENSTRUT00000001920	0.419293
ENSTRUT00000001921	7.46943
ENSTRUT00000001922	1.39778
ENSTRUT00000001923	2.18387
ENSTRUT00000001924	2.82811
ENSTRUT00000001925	0.193528
ENSTRUT00000001926	2.44185
ENSTRUT00000001927	8.43605
ENSTRUT00000001928	1.25072
ENSTRUT00000001929	1.25044
ENSTRUT00000001930	0.00520443
ENSTRUT00000001931	0.00508005
ENSTRUT00000001932	0.0735623
ENSTRUT00000001940	1.81985
ENSTRUT00000001941	2.01646
ENSTRUT00000001942	0.927158
ENSTRUT00000001943	6.12662
ENSTRUT00000001946	0.07716
ENSTRUT00000001947	0.269906
ENSTRUT00000001949	0.227945
ENSTRUT00000001955	3.52433
ENSTRUT00000001956	0.241916
ENSTRUT00000001957	2.62573
ENSTRUT00000001958	7.25465
ENSTRUT00000001959	1.2875
ENSTRUT00000001960	1.32847
ENSTRUT00000001961	27.5652
ENSTRUT00000001962	2.05197
ENSTRUT00000001963	2.05167
ENSTRUT00000001964	0.194933
ENSTRUT00000001965	0.728032
ENSTRUT00000001966	0.358834
ENSTRUT00000001967	0.91026
ENSTRUT00000001968	0.262769
ENSTRUT00000001969	0.770172
ENSTRUT00000001970	0.492321
ENSTRUT00000001971	8.87032
ENSTRUT00000001972	0.876012
ENSTRUT00000001973	107.569
ENSTRUT00000001974	10.6472
ENSTRUT00000001975	0.204227
ENSTRUT00000001976	0.24767
ENSTRUT00000001977	0.242958
ENSTRUT00000001978	0.259434
ENSTRUT00000001979	0.132821
ENSTRUT00000001980	0.0164744
ENSTRUT00000001981	0.000740803
ENSTRUT00000001982	5.32619
ENSTRUT00000001983	0.120878
ENSTRUT00000001985	0.366052
ENSTRUT00000001988	4.79519
ENSTRUT00000001991	1.04191
ENSTRUT00000001992	1.03841
ENSTRUT00000001993	0.0318041
ENSTRUT00000001994	0.000350879
ENSTRUT00000001995	0.0332519
ENSTRUT00000001996	0.0337462
ENSTRUT00000001997	0.41371
ENSTRUT00000001998	0.41552
ENSTRUT00000001999	26.0117
ENSTRUT00000002003	35.2031
ENSTRUT00000002004	2.39474
ENSTRUT00000002006	11.4928
ENSTRUT00000002012	1.63883
ENSTRUT00000002013	30.4385
ENSTRUT00000002014	166.621
ENSTRUT00000002016	0.0817149
ENSTRUT00000002017	0.0797271
ENSTRUT00000002018	0.168392
ENSTRUT00000002019	0.0914923
ENSTRUT00000002020	0.140497
ENSTRUT00000002021	0.168392
ENSTRUT00000002022	3.48025
ENSTRUT00000002025	0.858838
ENSTRUT00000002026	20.011
ENSTRUT00000002027	0.287842
ENSTRUT00000002030	0.646319
ENSTRUT00000002031	1.0317
ENSTRUT00000002032	1.07905
ENSTRUT00000002033	2.47101
ENSTRUT00000002034	3.59883
ENSTRUT00000002035	5.57431
ENSTRUT00000002036	2.91786
ENSTRUT00000002037	0.306408
ENSTRUT00000002038	4.05451
ENSTRUT00000002039	5.30856
ENSTRUT00000002040	2.902
ENSTRUT00000002041	2.32079
ENSTRUT00000002042	2.8164
ENSTRUT00000002043	1.14004
ENSTRUT00000002044	6.24558
ENSTRUT00000002045	0.81963
ENSTRUT00000002046	3.2852
ENSTRUT00000002048	0.822572
ENSTRUT00000002049	0.289715
ENSTRUT00000002051	1.71119
ENSTRUT00000002052	5.55052
ENSTRUT00000002053	21.5496
ENSTRUT00000002054	2.28478
ENSTRUT00000002056	5.38175
ENSTRUT00000002057	15.0263
ENSTRUT00000002058	2.50691
ENSTRUT00000002060	0.169997
ENSTRUT00000002061	0.0979769
ENSTRUT00000002062	0.558097
ENSTRUT00000002063	0.226718
ENSTRUT00000002064	0.958295
ENSTRUT00000002065	12.8656
ENSTRUT00000002066	10.8493
ENSTRUT00000002067	1.77427
ENSTRUT00000002068	12.5025
ENSTRUT00000002069	9.85544
ENSTRUT00000002077	5.52369
ENSTRUT00000002078	0.406601
ENSTRUT00000002080	0.837544
ENSTRUT00000002081	2.20575
ENSTRUT00000002082	0.917097
ENSTRUT00000002084	1.00542
ENSTRUT00000002085	8.73878
ENSTRUT00000002086	1.17315
ENSTRUT00000002087	3.67863
ENSTRUT00000002088	2.64498
ENSTRUT00000002089	0.567551
ENSTRUT00000002090	2.02201
ENSTRUT00000002091	7.14554
ENSTRUT00000002092	7.80441
ENSTRUT00000002093	19.0873
ENSTRUT00000002094	0.937905
ENSTRUT00000002095	0.15
ENSTRUT00000002096	0.129482
ENSTRUT00000002097	0.128193
ENSTRUT00000002098	0.13659
ENSTRUT00000002099	0.142954
ENSTRUT00000002100	0.571185
ENSTRUT00000002101	1.01701
ENSTRUT00000002102	5.69036
ENSTRUT00000002103	0.572549
ENSTRUT00000002107	0.508752
ENSTRUT00000002108	2.60088
ENSTRUT00000002110	8.13921
ENSTRUT00000002111	9.3957
ENSTRUT00000002112	0.157649
ENSTRUT00000002113	0.137133
ENSTRUT00000002117	4.33557
ENSTRUT00000002118	0.901293
ENSTRUT00000002119	2.33338
ENSTRUT00000002120	0.334207
ENSTRUT00000002121	0.372874
ENSTRUT00000002122	4.84319
ENSTRUT00000002123	1.73297
ENSTRUT00000002124	73.5404
ENSTRUT00000002125	144.58
ENSTRUT00000002126	1.59353
ENSTRUT00000002127	1.28493
ENSTRUT00000002128	8.40739
ENSTRUT00000002129	1.62616
ENSTRUT00000002130	8.02197
ENSTRUT00000002132	53.5129
ENSTRUT00000002135	1.47617
ENSTRUT00000002136	1.75231
ENSTRUT00000002137	1.45172
ENSTRUT00000002138	0.0500823
ENSTRUT00000002140	0.0282705
ENSTRUT00000002141	2.27138
ENSTRUT00000002142	0.111582
ENSTRUT00000002143	6.97802
ENSTRUT00000002144	32.0785
ENSTRUT00000002145	7.36428
ENSTRUT00000002146	1.74989
ENSTRUT00000002147	1.56036
ENSTRUT00000002148	10.6937
ENSTRUT00000002149	1.86439
ENSTRUT00000002150	0.853686
ENSTRUT00000002151	1.36449
ENSTRUT00000002153	22.5144
ENSTRUT00000002154	105.218
ENSTRUT00000002157	4.96925
ENSTRUT00000002158	1.31958
ENSTRUT00000002159	2.60875
ENSTRUT00000002160	5.57395
ENSTRUT00000002161	4.61647
ENSTRUT00000002162	0.353785
ENSTRUT00000002163	48.4766
ENSTRUT00000002164	24.6818
ENSTRUT00000002165	0.738211
ENSTRUT00000002166	0.92857
ENSTRUT00000002167	1.56638
ENSTRUT00000002168	4.22066
ENSTRUT00000002169	1.09643
ENSTRUT00000002170	0.192212
ENSTRUT00000002171	1.41185
ENSTRUT00000002172	0.870722
ENSTRUT00000002173	0.88403
ENSTRUT00000002174	0.809021
ENSTRUT00000002175	0.441321
ENSTRUT00000002178	4.42866
ENSTRUT00000002183	9.49272
ENSTRUT00000002184	0.345271
ENSTRUT00000002185	0.0974783
ENSTRUT00000002186	1.26017
ENSTRUT00000002187	0.731371
ENSTRUT00000002188	0.989294
ENSTRUT00000002190	0.852375
ENSTRUT00000002191	1.68262
ENSTRUT00000002194	52.2138
ENSTRUT00000002195	5.20292
ENSTRUT00000002196	4.039
ENSTRUT00000002197	33.7602
ENSTRUT00000002198	1.12994
ENSTRUT00000002199	3.80021
ENSTRUT00000002200	6.18121
ENSTRUT00000002201	1.97837
ENSTRUT00000002208	0.830832
ENSTRUT00000002210	0.802331
ENSTRUT00000002216	4.07925
ENSTRUT00000002217	1.69744
ENSTRUT00000002218	2.21416
ENSTRUT00000002219	226.945
ENSTRUT00000002221	0.687366
ENSTRUT00000002222	2.63005
ENSTRUT00000002225	0.22911
ENSTRUT00000002226	1.46153
ENSTRUT00000002227	0.0789347
ENSTRUT00000002228	0.348261
ENSTRUT00000002229	0.101625
ENSTRUT00000002230	1.49063
ENSTRUT00000002231	163.027
ENSTRUT00000002232	1.80078
ENSTRUT00000002233	0.4923
ENSTRUT00000002234	0.530029
ENSTRUT00000002235	0.811075
ENSTRUT00000002236	0.807623
ENSTRUT00000002237	0.0110989
ENSTRUT00000002241	3.00173
ENSTRUT00000002242	171.698
ENSTRUT00000002243	2.09329
ENSTRUT00000002244	3.18625
ENSTRUT00000002245	5.27686
ENSTRUT00000002246	0.240843
ENSTRUT00000002249	6.93839
ENSTRUT00000002250	9.3965
ENSTRUT00000002251	1.10203
ENSTRUT00000002252	0.302663
ENSTRUT00000002253	0.746559
ENSTRUT00000002254	5.68819
ENSTRUT00000002256	1.85133
ENSTRUT00000002257	0.424146
ENSTRUT00000002258	1.94419
ENSTRUT00000002259	0.413932
ENSTRUT00000002260	0.481616
ENSTRUT00000002261	0.296349
ENSTRUT00000002262	4.35565
ENSTRUT00000002263	7.88053
ENSTRUT00000002264	0.995453
ENSTRUT00000002265	0.749226
ENSTRUT00000002266	2.07324
ENSTRUT00000002267	1.21176
ENSTRUT00000002268	1.7234
ENSTRUT00000002269	1.69778
ENSTRUT00000002270	1.01857
ENSTRUT00000002271	3.63079
ENSTRUT00000002272	0.879792
ENSTRUT00000002273	0.155602
ENSTRUT00000002274	0.39033
ENSTRUT00000002275	0.248474
ENSTRUT00000002277	0.494167
ENSTRUT00000002278	116.966
ENSTRUT00000002279	6.38098
ENSTRUT00000002280	6.39774
ENSTRUT00000002282	14.8779
ENSTRUT00000002283	13.1374
ENSTRUT00000002284	0.0111445
ENSTRUT00000002285	0.0125401
ENSTRUT00000002286	0.0123827
ENSTRUT00000002288	0.0144751
ENSTRUT00000002289	0.0144806
ENSTRUT00000002291	0.288031
ENSTRUT00000002292	0.405459
ENSTRUT00000002293	0.413152
ENSTRUT00000002295	0.966953
ENSTRUT00000002296	0.490881
ENSTRUT00000002297	4.99977
ENSTRUT00000002298	4.92178
ENSTRUT00000002299	1.40365
ENSTRUT00000002301	5.56068
ENSTRUT00000002302	0.426217
ENSTRUT00000002306	12.8479
ENSTRUT00000002307	1.6208
ENSTRUT00000002308	0.475496
ENSTRUT00000002309	1.14853
ENSTRUT00000002310	2.68526
ENSTRUT00000002313	2.20792
ENSTRUT00000002315	0.0303922
ENSTRUT00000002316	0.0194877
ENSTRUT00000002322	7.15833
ENSTRUT00000002324	10.8717
ENSTRUT00000002325	0.408964
ENSTRUT00000002326	0.408912
ENSTRUT00000002332	1.09999
ENSTRUT00000002333	0.755447
ENSTRUT00000002334	1.97992
ENSTRUT00000002335	6.95621
ENSTRUT00000002336	1.28493
ENSTRUT00000002337	62.0573
ENSTRUT00000002338	6.5897
ENSTRUT00000002340	10.5013
ENSTRUT00000002342	0.0765006
ENSTRUT00000002343	0.0710984
ENSTRUT00000002344	0.279411
ENSTRUT00000002345	0.285168
ENSTRUT00000002346	0.822284
ENSTRUT00000002347	1.16697
ENSTRUT00000002351	0.423554
ENSTRUT00000002352	0.276056
ENSTRUT00000002353	0.414877
ENSTRUT00000002354	0.18786
ENSTRUT00000002355	0.0899962
ENSTRUT00000002356	0.098411
ENSTRUT00000002357	0.159041
ENSTRUT00000002358	0.17176
ENSTRUT00000002359	0.162575
ENSTRUT00000002360	0.000259884
ENSTRUT00000002361	29.8169
ENSTRUT00000002362	1.65572
ENSTRUT00000002363	1.65562
ENSTRUT00000002364	0.00297974
ENSTRUT00000002365	0.00564473
ENSTRUT00000002369	24.537
ENSTRUT00000002370	0.0840993
ENSTRUT00000002371	0.257681
ENSTRUT00000002373	0.532617
ENSTRUT00000002374	2.19902
ENSTRUT00000002375	0.178577
ENSTRUT00000002376	5.72186
ENSTRUT00000002378	0.92044
ENSTRUT00000002379	2.83538
ENSTRUT00000002380	1.09067
ENSTRUT00000002381	7.30908
ENSTRUT00000002382	61.4514
ENSTRUT00000002384	3.73516
ENSTRUT00000002385	0.22264
ENSTRUT00000002386	0.113229
ENSTRUT00000002387	2.44402
ENSTRUT00000002388	1.12607
ENSTRUT00000002389	0.893055
ENSTRUT00000002390	5.1121
ENSTRUT00000002392	4.32268
ENSTRUT00000002393	0.205526
ENSTRUT00000002394	0.204991
ENSTRUT00000002396	2.45679
ENSTRUT00000002397	0.26768
ENSTRUT00000002398	2.16302
ENSTRUT00000002399	2.01445
ENSTRUT00000002400	0.607262
ENSTRUT00000002404	5.21231
ENSTRUT00000002405	0.913018
ENSTRUT00000002406	11.9202
ENSTRUT00000002407	2.38853
ENSTRUT00000002408	7.07535
ENSTRUT00000002412	6.09894
ENSTRUT00000002413	6.60555
ENSTRUT00000002414	2.04854
ENSTRUT00000002416	0.0881388
ENSTRUT00000002417	0.0764404
ENSTRUT00000002418	0.511784
ENSTRUT00000002419	0.591525
ENSTRUT00000002420	0.112782
ENSTRUT00000002421	0.150874
ENSTRUT00000002422	0.121174
ENSTRUT00000002423	4.25132
ENSTRUT00000002425	2.79114
ENSTRUT00000002426	4.54344
ENSTRUT00000002427	1.93475
ENSTRUT00000002428	5.09823
ENSTRUT00000002429	0.0493209
ENSTRUT00000002430	0.0515064
ENSTRUT00000002431	0.0449546
ENSTRUT00000002432	0.0407096
ENSTRUT00000002433	0.299961
ENSTRUT00000002434	1.11302
ENSTRUT00000002435	5.61846
ENSTRUT00000002436	3.50343
ENSTRUT00000002437	1.4186
ENSTRUT00000002438	1.02513
ENSTRUT00000002440	0.185768
ENSTRUT00000002441	1.00343
ENSTRUT00000002442	0.974497
ENSTRUT00000002444	5.71591
ENSTRUT00000002445	6.1168
ENSTRUT00000002446	0.42819
ENSTRUT00000002447	0.630622
ENSTRUT00000002448	1.42107
ENSTRUT00000002449	0.204495
ENSTRUT00000002452	0.00054672
ENSTRUT00000002453	0.0522965
ENSTRUT00000002454	0.057034
ENSTRUT00000002455	0.0533003
ENSTRUT00000002456	5.01246
ENSTRUT00000002457	1.57663
ENSTRUT00000002458	1.05413
ENSTRUT00000002459	3.4378
ENSTRUT00000002460	0.122884
ENSTRUT00000002461	0.0884335
ENSTRUT00000002462	0.0891172
ENSTRUT00000002463	0.092665
ENSTRUT00000002464	0.0898349
ENSTRUT00000002465	0.0885839
ENSTRUT00000002466	0.0942768
ENSTRUT00000002467	0.0983081
ENSTRUT00000002468	0.0973032
ENSTRUT00000002469	0.000127672
ENSTRUT00000002471	0.0643423
ENSTRUT00000002472	0.0646061
ENSTRUT00000002473	0.966062
ENSTRUT00000002474	1.19443
ENSTRUT00000002475	0.756051
ENSTRUT00000002476	1.56071
ENSTRUT00000002478	0.0701477
ENSTRUT00000002479	0.714836
ENSTRUT00000002480	3.02383
ENSTRUT00000002481	1.0873
ENSTRUT00000002482	7.34773
ENSTRUT00000002483	3.79085
ENSTRUT00000002484	0.620872
ENSTRUT00000002485	31.789
ENSTRUT00000002486	0.0389778
ENSTRUT00000002487	0.0358607
ENSTRUT00000002489	0.0386077
ENSTRUT00000002490	2.63024e-05
ENSTRUT00000002491	3.0257
ENSTRUT00000002494	0.829717
ENSTRUT00000002495	9.15567
ENSTRUT00000002496	0.237912
ENSTRUT00000002497	8.89718
ENSTRUT00000002498	0.0468209
ENSTRUT00000002499	0.0444231
ENSTRUT00000002500	0.0419013
ENSTRUT00000002501	0.000410563
ENSTRUT00000002502	5.22026
ENSTRUT00000002503	10.0669
ENSTRUT00000002504	14.2354
ENSTRUT00000002505	14.8969
ENSTRUT00000002506	0.322792
ENSTRUT00000002507	9.14658
ENSTRUT00000002508	1.1503
ENSTRUT00000002509	160.978
ENSTRUT00000002510	27.841
ENSTRUT00000002511	0.0878136
ENSTRUT00000002512	228.134
ENSTRUT00000002513	1.30483
ENSTRUT00000002514	0.953502
ENSTRUT00000002515	1.02741
ENSTRUT00000002516	0.321641
ENSTRUT00000002517	2.64835
ENSTRUT00000002518	3.09927
ENSTRUT00000002519	1.72418
ENSTRUT00000002520	2.51548
ENSTRUT00000002521	2.84343
ENSTRUT00000002522	3.98879
ENSTRUT00000002523	3.83771
ENSTRUT00000002524	0.533012
ENSTRUT00000002525	6.23199
ENSTRUT00000002526	7.77856
ENSTRUT00000002527	0.257651
ENSTRUT00000002528	5.07773
ENSTRUT00000002529	0.403963
ENSTRUT00000002530	0.912822
ENSTRUT00000002531	0.161362
ENSTRUT00000002532	0.485978
ENSTRUT00000002533	0.47745
ENSTRUT00000002534	0.0989173
ENSTRUT00000002535	6.57151
ENSTRUT00000002537	2.32792
ENSTRUT00000002538	3.73652
ENSTRUT00000002540	5.99876
ENSTRUT00000002541	25.2289
ENSTRUT00000002542	127.275
ENSTRUT00000002543	3.73713
ENSTRUT00000002544	2.83013
ENSTRUT00000002545	2.62358
ENSTRUT00000002547	5.5168
ENSTRUT00000002548	0.212846
ENSTRUT00000002549	1.80552
ENSTRUT00000002550	0.00686687
ENSTRUT00000002551	0.00668504
ENSTRUT00000002552	0.0067044
ENSTRUT00000002553	0.00843728
ENSTRUT00000002554	0.00843502
ENSTRUT00000002556	0.00680439
ENSTRUT00000002557	0.333797
ENSTRUT00000002558	0.197295
ENSTRUT00000002559	0.284379
ENSTRUT00000002560	0.438287
ENSTRUT00000002561	1.53664
ENSTRUT00000002565	267.278
ENSTRUT00000002566	59.1905
ENSTRUT00000002567	2.83908
ENSTRUT00000002568	0.29217
ENSTRUT00000002569	1.74998
[truncated: 34,761 more rows]

## Sheet: Tawny puffer
Isoform ID	FPKM value
ENSTRUT00000000002	20.8702
ENSTRUT00000000003	0.841482
ENSTRUT00000000004	0.848775
ENSTRUT00000000005	0.584314
ENSTRUT00000000006	0.535472
ENSTRUT00000000010	51.138
ENSTRUT00000000011	8.40868
ENSTRUT00000000012	11.4435
ENSTRUT00000000014	0.549211
ENSTRUT00000000015	0.00299559
ENSTRUT00000000016	1.78402
ENSTRUT00000000017	1.78718
ENSTRUT00000000018	0.194079
ENSTRUT00000000019	0.440738
ENSTRUT00000000020	0.435801
ENSTRUT00000000021	0.188481
ENSTRUT00000000022	0.00376039
ENSTRUT00000000023	0.00111216
ENSTRUT00000000024	0.00179978
ENSTRUT00000000025	0.0230571
ENSTRUT00000000026	0.0229556
ENSTRUT00000000027	0.0194506
ENSTRUT00000000028	0.785785
ENSTRUT00000000029	1.46502
ENSTRUT00000000030	1.16852
ENSTRUT00000000031	6.79816
ENSTRUT00000000032	0.84289
ENSTRUT00000000033	1.93415
ENSTRUT00000000034	39.3655
ENSTRUT00000000035	0.0193656
ENSTRUT00000000036	0.0262384
ENSTRUT00000000037	0.0283088
ENSTRUT00000000038	4.03911
ENSTRUT00000000039	0.521888
ENSTRUT00000000040	5.01052
ENSTRUT00000000042	0.189899
ENSTRUT00000000045	3.84668
ENSTRUT00000000046	0.368527
ENSTRUT00000000047	8.4134
ENSTRUT00000000048	17.9351
ENSTRUT00000000049	15.9936
ENSTRUT00000000050	5.24594
ENSTRUT00000000051	1.63423
ENSTRUT00000000052	1.75593
ENSTRUT00000000053	0.0185108
ENSTRUT00000000054	0.0197533
ENSTRUT00000000055	0.0201157
ENSTRUT00000000056	0.0185407
ENSTRUT00000000057	0.0184641
ENSTRUT00000000058	0.0190352
ENSTRUT00000000059	0.0190704
ENSTRUT00000000060	0.0215338
ENSTRUT00000000061	0.0205919
ENSTRUT00000000062	0.0202221
ENSTRUT00000000063	8.47023
ENSTRUT00000000064	1.46255
ENSTRUT00000000065	3.01517
ENSTRUT00000000066	3.01553
ENSTRUT00000000067	0.00562391
ENSTRUT00000000068	0.00495034
ENSTRUT00000000069	0.94878
ENSTRUT00000000070	0.780649
ENSTRUT00000000071	0.317056
ENSTRUT00000000072	5.54739
ENSTRUT00000000073	6.28131
ENSTRUT00000000074	5.90416
ENSTRUT00000000075	1.24677
ENSTRUT00000000076	3.4185
ENSTRUT00000000077	3.43878
ENSTRUT00000000078	2.3767
ENSTRUT00000000079	8.74788
ENSTRUT00000000080	0.0955147
ENSTRUT00000000081	0.119908
ENSTRUT00000000082	0.209331
ENSTRUT00000000083	0.184802
ENSTRUT00000000087	4.87744
ENSTRUT00000000088	1.91956
ENSTRUT00000000089	0.485823
ENSTRUT00000000090	16.5223
ENSTRUT00000000091	5.74047
ENSTRUT00000000092	8.5053
ENSTRUT00000000093	0.613486
ENSTRUT00000000094	1.61088
ENSTRUT00000000095	0.629732
ENSTRUT00000000098	10.94
ENSTRUT00000000099	8.60382
ENSTRUT00000000100	0.681792
ENSTRUT00000000101	0.33935
ENSTRUT00000000103	0.430696
ENSTRUT00000000104	203.035
ENSTRUT00000000105	0.0227132
ENSTRUT00000000106	0.0226989
ENSTRUT00000000109	1.08662
ENSTRUT00000000114	12.1203
ENSTRUT00000000115	12.6222
ENSTRUT00000000116	16.8481
ENSTRUT00000000117	13.5075
ENSTRUT00000000118	0.101815
ENSTRUT00000000119	0.480767
ENSTRUT00000000120	19.65
ENSTRUT00000000122	0.0176511
ENSTRUT00000000123	8.1731
ENSTRUT00000000124	49.173
ENSTRUT00000000125	0.703787
ENSTRUT00000000126	16.1927
ENSTRUT00000000127	0.780059
ENSTRUT00000000128	32.332
ENSTRUT00000000129	0.268421
ENSTRUT00000000131	0.187192
ENSTRUT00000000132	0.272908
ENSTRUT00000000133	0.344142
ENSTRUT00000000134	0.243192
ENSTRUT00000000136	0.0557611
ENSTRUT00000000137	0.0721633
ENSTRUT00000000138	0.0687366
ENSTRUT00000000139	0.00419156
ENSTRUT00000000140	10.1337
ENSTRUT00000000141	20.7544
ENSTRUT00000000142	0.361257
ENSTRUT00000000143	0.117999
ENSTRUT00000000144	0.772009
ENSTRUT00000000146	0.0711113
ENSTRUT00000000149	6.11335
ENSTRUT00000000150	0.580064
ENSTRUT00000000151	21.0578
ENSTRUT00000000152	4.63417
ENSTRUT00000000153	7.60392
ENSTRUT00000000154	15.3935
ENSTRUT00000000155	11.0785
ENSTRUT00000000156	4.01435
ENSTRUT00000000157	0.81015
ENSTRUT00000000160	0.0760126
ENSTRUT00000000161	10.2707
ENSTRUT00000000162	0.454448
ENSTRUT00000000163	2.33318
ENSTRUT00000000164	39.5505
ENSTRUT00000000165	3.48225
ENSTRUT00000000166	3.49187
ENSTRUT00000000167	0.388304
ENSTRUT00000000168	0.0738122
ENSTRUT00000000169	3.13625
ENSTRUT00000000170	7.45503
ENSTRUT00000000171	18.3345
ENSTRUT00000000172	1.69315
ENSTRUT00000000173	0.560549
ENSTRUT00000000174	0.564634
ENSTRUT00000000175	0.303905
ENSTRUT00000000176	0.35746
ENSTRUT00000000177	0.303894
ENSTRUT00000000178	0.000413814
ENSTRUT00000000179	3.85893
ENSTRUT00000000181	2.16956
ENSTRUT00000000182	1.81894
ENSTRUT00000000183	7.51195
ENSTRUT00000000184	1.41581
ENSTRUT00000000185	0.955823
ENSTRUT00000000186	2.73666
ENSTRUT00000000187	2.55447
ENSTRUT00000000188	3.79485
ENSTRUT00000000190	5.98394
ENSTRUT00000000191	4.50222
ENSTRUT00000000192	5.94039
ENSTRUT00000000193	2.12263
ENSTRUT00000000194	7.95671
ENSTRUT00000000195	70.5864
ENSTRUT00000000196	5.41679
ENSTRUT00000000197	43.4184
ENSTRUT00000000198	0.0424087
ENSTRUT00000000199	0.270597
ENSTRUT00000000200	0.243955
ENSTRUT00000000201	9.51315
ENSTRUT00000000202	9.56038
ENSTRUT00000000203	14.0088
ENSTRUT00000000204	1.67062
ENSTRUT00000000205	2.613
ENSTRUT00000000206	1.72249
ENSTRUT00000000210	7.70776
ENSTRUT00000000211	1.07562
ENSTRUT00000000212	7.53228
ENSTRUT00000000213	11.5768
ENSTRUT00000000214	84.7072
ENSTRUT00000000215	19.1365
ENSTRUT00000000216	0.96039
ENSTRUT00000000217	74.2299
ENSTRUT00000000218	14.3747
ENSTRUT00000000219	3.54633
ENSTRUT00000000221	10.398
ENSTRUT00000000222	1.04328
ENSTRUT00000000224	20.3513
ENSTRUT00000000225	0.0702058
ENSTRUT00000000227	17.6864
ENSTRUT00000000228	0.783396
ENSTRUT00000000229	58.9263
ENSTRUT00000000230	18.5364
ENSTRUT00000000231	1.24639
ENSTRUT00000000232	19.1832
ENSTRUT00000000233	2.67777
ENSTRUT00000000234	34.8397
ENSTRUT00000000235	0.407158
ENSTRUT00000000236	2.97382
ENSTRUT00000000237	2.11007
ENSTRUT00000000239	3.76096
ENSTRUT00000000240	1.12473
ENSTRUT00000000241	3.56185
ENSTRUT00000000242	0.452075
ENSTRUT00000000243	1.99158
ENSTRUT00000000244	22.1438
ENSTRUT00000000245	1.21237
ENSTRUT00000000247	0.350114
ENSTRUT00000000248	0.766668
ENSTRUT00000000249	0.325251
ENSTRUT00000000250	11.7629
ENSTRUT00000000251	1.70068
ENSTRUT00000000252	13.284
ENSTRUT00000000253	0.284568
ENSTRUT00000000254	0.449122
ENSTRUT00000000255	12.0744
ENSTRUT00000000256	46.6183
ENSTRUT00000000257	3.36576
ENSTRUT00000000258	10.336
ENSTRUT00000000259	7.17544
ENSTRUT00000000260	17.9879
ENSTRUT00000000261	0.371169
ENSTRUT00000000262	0.372084
ENSTRUT00000000263	6.33271
ENSTRUT00000000264	36.2616
ENSTRUT00000000265	113.53
ENSTRUT00000000267	0.663142
ENSTRUT00000000268	0.35063
ENSTRUT00000000269	0.472695
ENSTRUT00000000270	0.714986
ENSTRUT00000000271	12.0643
ENSTRUT00000000273	0.0638536
ENSTRUT00000000274	9.3609
ENSTRUT00000000275	9.4916
ENSTRUT00000000276	0.131027
ENSTRUT00000000277	0.116638
ENSTRUT00000000280	0.217989
ENSTRUT00000000281	0.115521
ENSTRUT00000000282	0.263517
ENSTRUT00000000283	0.713067
ENSTRUT00000000284	0.504208
ENSTRUT00000000285	1.6264
ENSTRUT00000000286	11.6716
ENSTRUT00000000287	6.56782
ENSTRUT00000000288	1.37182
ENSTRUT00000000289	17.9178
ENSTRUT00000000290	92.4938
ENSTRUT00000000291	37.5856
ENSTRUT00000000292	0.39126
ENSTRUT00000000293	0.509319
ENSTRUT00000000294	0.237984
ENSTRUT00000000295	0.00646921
ENSTRUT00000000296	1.20859
ENSTRUT00000000297	0.00766962
ENSTRUT00000000300	0.00772727
ENSTRUT00000000303	0.529175
ENSTRUT00000000304	157.3
ENSTRUT00000000305	0.433155
ENSTRUT00000000306	0.0840811
ENSTRUT00000000307	22.9343
ENSTRUT00000000308	0.324415
ENSTRUT00000000309	1.8454
ENSTRUT00000000310	6.29824
ENSTRUT00000000311	6.74956
ENSTRUT00000000312	3.11174
ENSTRUT00000000313	0.033863
ENSTRUT00000000314	1.38966
ENSTRUT00000000315	2.11597
ENSTRUT00000000316	0.276521
ENSTRUT00000000317	143.476
ENSTRUT00000000318	3.70135
ENSTRUT00000000319	0.93135
ENSTRUT00000000320	10.1323
ENSTRUT00000000321	0.38892
ENSTRUT00000000322	1.32623
ENSTRUT00000000323	1.63759
ENSTRUT00000000324	71.9293
ENSTRUT00000000325	2.88746
ENSTRUT00000000326	19.926
ENSTRUT00000000327	59.632
ENSTRUT00000000328	439.42
ENSTRUT00000000329	0.277406
ENSTRUT00000000330	0.27895
ENSTRUT00000000331	375.115
ENSTRUT00000000332	140.557
ENSTRUT00000000334	3.76771
ENSTRUT00000000335	3.49669
ENSTRUT00000000336	1.32351
ENSTRUT00000000337	2.07079
ENSTRUT00000000338	125.355
ENSTRUT00000000340	0.231389
ENSTRUT00000000341	0.241974
ENSTRUT00000000342	0.353159
ENSTRUT00000000343	0.309901
ENSTRUT00000000345	4.52732
ENSTRUT00000000347	0.184387
ENSTRUT00000000348	0.567238
ENSTRUT00000000349	4.44005
ENSTRUT00000000351	0.0525537
ENSTRUT00000000352	0.0541335
ENSTRUT00000000353	0.0539747
ENSTRUT00000000354	0.065628
ENSTRUT00000000355	0.000251615
ENSTRUT00000000356	0.0565696
ENSTRUT00000000357	0.839522
ENSTRUT00000000358	0.825009
ENSTRUT00000000359	0.27618
ENSTRUT00000000360	0.608083
ENSTRUT00000000361	0.984429
ENSTRUT00000000363	0.51772
ENSTRUT00000000364	1.84688
ENSTRUT00000000365	0.348268
ENSTRUT00000000366	0.390071
ENSTRUT00000000367	3.16124
ENSTRUT00000000368	19.9132
ENSTRUT00000000369	8.33286
ENSTRUT00000000370	0.321311
ENSTRUT00000000371	4.94554
ENSTRUT00000000372	1.49994
ENSTRUT00000000373	1.15437
ENSTRUT00000000374	2.36232
ENSTRUT00000000375	0.39152
ENSTRUT00000000377	0.382154
ENSTRUT00000000379	1.01442
ENSTRUT00000000380	0.586577
ENSTRUT00000000382	3.77316
ENSTRUT00000000383	0.184966
ENSTRUT00000000384	0.648314
ENSTRUT00000000385	0.26117
ENSTRUT00000000387	0.182583
ENSTRUT00000000388	0.287937
ENSTRUT00000000389	96.8232
ENSTRUT00000000390	374.453
ENSTRUT00000000393	0.6688
ENSTRUT00000000394	0.668803
ENSTRUT00000000395	0.00475799
ENSTRUT00000000396	0.125405
ENSTRUT00000000399	0.281039
ENSTRUT00000000400	0.241046
ENSTRUT00000000401	0.00429943
ENSTRUT00000000403	0.0271518
ENSTRUT00000000404	0.0262051
ENSTRUT00000000405	0.0229295
ENSTRUT00000000406	0.0255329
ENSTRUT00000000407	0.0246536
ENSTRUT00000000408	8.6152e-05
ENSTRUT00000000409	0.0248689
ENSTRUT00000000410	0.0282614
ENSTRUT00000000411	0.0262536
ENSTRUT00000000412	5.46106
ENSTRUT00000000413	0.442887
ENSTRUT00000000414	1.06062
ENSTRUT00000000415	3.17871
ENSTRUT00000000416	1.72383
ENSTRUT00000000417	5.07937
ENSTRUT00000000418	3.19315
ENSTRUT00000000419	1.16718
ENSTRUT00000000420	7.93622
ENSTRUT00000000421	0.0384701
ENSTRUT00000000422	2.27573
ENSTRUT00000000423	4.80505
ENSTRUT00000000424	3.79779
ENSTRUT00000000426	0.0151491
ENSTRUT00000000427	0.0372208
ENSTRUT00000000428	0.0279506
ENSTRUT00000000429	0.107524
ENSTRUT00000000430	0.496755
ENSTRUT00000000432	2.84351
ENSTRUT00000000433	3.1814
ENSTRUT00000000434	0.322978
ENSTRUT00000000435	0.820981
ENSTRUT00000000436	9.13641
ENSTRUT00000000437	0.620467
ENSTRUT00000000438	0.326702
ENSTRUT00000000439	2.27443
ENSTRUT00000000440	0.657467
ENSTRUT00000000441	2.98898
ENSTRUT00000000442	0.873038
ENSTRUT00000000443	0.582172
ENSTRUT00000000444	0.187299
ENSTRUT00000000445	0.576315
ENSTRUT00000000446	2.7448
ENSTRUT00000000447	17.0597
ENSTRUT00000000448	48.3667
ENSTRUT00000000449	0.312761
ENSTRUT00000000450	0.313669
ENSTRUT00000000451	0.507714
ENSTRUT00000000452	0.0547663
ENSTRUT00000000453	0.251693
ENSTRUT00000000454	0.251667
ENSTRUT00000000455	13.0165
ENSTRUT00000000456	5.89195
ENSTRUT00000000457	15.4016
ENSTRUT00000000458	7.68626
ENSTRUT00000000459	0.16103
ENSTRUT00000000460	0.170976
ENSTRUT00000000461	0.13495
ENSTRUT00000000462	2.47016
ENSTRUT00000000463	0.688933
ENSTRUT00000000464	5.04179
ENSTRUT00000000465	6.07568
ENSTRUT00000000467	3.88295
ENSTRUT00000000468	7.24196
ENSTRUT00000000469	1.46057
ENSTRUT00000000470	4.29648
ENSTRUT00000000471	2.53739
ENSTRUT00000000474	5.64718
ENSTRUT00000000475	1.81552
ENSTRUT00000000476	0.129603
ENSTRUT00000000477	1.48794
ENSTRUT00000000478	1.54934
ENSTRUT00000000479	10.8004
ENSTRUT00000000480	54.3651
ENSTRUT00000000481	13.9934
ENSTRUT00000000482	1.12997
ENSTRUT00000000483	1.75151
ENSTRUT00000000484	1.31814
ENSTRUT00000000485	0.392552
ENSTRUT00000000486	6.5
ENSTRUT00000000487	0.0850991
ENSTRUT00000000489	0.161996
ENSTRUT00000000491	0.0825706
ENSTRUT00000000492	0.826916
ENSTRUT00000000493	23.8029
ENSTRUT00000000494	1.01223
ENSTRUT00000000495	2.93405
ENSTRUT00000000496	11.2951
ENSTRUT00000000497	34.0309
ENSTRUT00000000498	1.79265
ENSTRUT00000000499	0.367901
ENSTRUT00000000500	25.6953
ENSTRUT00000000501	0.0569614
ENSTRUT00000000502	0.0714803
ENSTRUT00000000503	0.0693964
ENSTRUT00000000504	0.0588064
ENSTRUT00000000505	31.8309
ENSTRUT00000000507	3.29829
ENSTRUT00000000508	1.71631
ENSTRUT00000000509	0.284315
ENSTRUT00000000510	27.7731
ENSTRUT00000000512	0.828437
ENSTRUT00000000513	16.8478
ENSTRUT00000000514	1.03571
ENSTRUT00000000515	2.59467
ENSTRUT00000000516	6.28893
ENSTRUT00000000517	3.35345
ENSTRUT00000000518	7.23401
ENSTRUT00000000519	2.30584
ENSTRUT00000000520	0.594266
ENSTRUT00000000521	0.665173
ENSTRUT00000000523	16.9565
ENSTRUT00000000524	6.69181
ENSTRUT00000000525	3.14306
ENSTRUT00000000526	11.8809
ENSTRUT00000000527	0.202631
ENSTRUT00000000530	0.208858
ENSTRUT00000000531	4.40316
ENSTRUT00000000533	1.31806
ENSTRUT00000000534	2.13635
ENSTRUT00000000535	7.29731
ENSTRUT00000000536	7.71291
ENSTRUT00000000537	12.5256
ENSTRUT00000000538	13.4664
ENSTRUT00000000539	0.684393
ENSTRUT00000000540	1.5567
ENSTRUT00000000541	0.815512
ENSTRUT00000000542	0.416277
ENSTRUT00000000543	27.7459
ENSTRUT00000000544	0.201747
ENSTRUT00000000545	0.203359
ENSTRUT00000000547	1.28019
ENSTRUT00000000548	0.284176
ENSTRUT00000000549	18.9301
ENSTRUT00000000550	1.63503
ENSTRUT00000000551	1.06114
ENSTRUT00000000552	0.415563
ENSTRUT00000000553	6.38589
ENSTRUT00000000554	0.337601
ENSTRUT00000000555	2.51777
ENSTRUT00000000557	0.901824
ENSTRUT00000000558	20.8492
ENSTRUT00000000559	122.905
ENSTRUT00000000560	0.411899
ENSTRUT00000000562	7.64639
ENSTRUT00000000566	0.0508462
ENSTRUT00000000570	0.0546176
ENSTRUT00000000571	1.07645
ENSTRUT00000000572	23.9043
ENSTRUT00000000573	6.70579
ENSTRUT00000000574	68.7875
ENSTRUT00000000575	4.05645
ENSTRUT00000000576	7.9902
ENSTRUT00000000577	24.563
ENSTRUT00000000578	1.64467
ENSTRUT00000000579	5.62419
ENSTRUT00000000581	0.0206805
ENSTRUT00000000582	0.0205103
ENSTRUT00000000583	0.0225869
ENSTRUT00000000584	0.0150235
ENSTRUT00000000585	2.08031
ENSTRUT00000000586	1.91247
ENSTRUT00000000588	0.118513
ENSTRUT00000000589	8.34593
ENSTRUT00000000590	0.472271
ENSTRUT00000000591	9.83437
ENSTRUT00000000592	9.93736
ENSTRUT00000000593	0.901461
ENSTRUT00000000594	5.26174
ENSTRUT00000000595	0.582988
ENSTRUT00000000596	10.2014
ENSTRUT00000000597	0.0137889
ENSTRUT00000000598	0.710658
ENSTRUT00000000599	0.711179
ENSTRUT00000000600	9.20517
ENSTRUT00000000601	129.947
ENSTRUT00000000602	8.60476
ENSTRUT00000000605	11.4393
ENSTRUT00000000607	4.74005
ENSTRUT00000000608	0.355087
ENSTRUT00000000609	18.896
ENSTRUT00000000610	1.27274
ENSTRUT00000000611	6.21378
ENSTRUT00000000612	0.633213
ENSTRUT00000000613	10.3789
ENSTRUT00000000614	4.92782
ENSTRUT00000000615	0.0793227
ENSTRUT00000000616	0.0804909
ENSTRUT00000000617	9.67083
ENSTRUT00000000618	14.1178
ENSTRUT00000000619	0.833954
ENSTRUT00000000620	0.132468
ENSTRUT00000000621	0.132482
ENSTRUT00000000622	0.454832
ENSTRUT00000000623	0.0149571
ENSTRUT00000000625	0.179683
ENSTRUT00000000626	0.181947
ENSTRUT00000000627	0.000496871
ENSTRUT00000000628	1.0834
ENSTRUT00000000629	4.55523
ENSTRUT00000000630	5.19015
ENSTRUT00000000631	0.0945812
ENSTRUT00000000634	3.09833
ENSTRUT00000000635	9.20491
ENSTRUT00000000636	0.0422799
ENSTRUT00000000637	0.0422841
ENSTRUT00000000638	0.223649
ENSTRUT00000000639	0.963493
ENSTRUT00000000640	0.899029
ENSTRUT00000000641	0.13937
ENSTRUT00000000642	0.0372234
ENSTRUT00000000643	0.0275931
ENSTRUT00000000644	0.0269941
ENSTRUT00000000645	0.0292238
ENSTRUT00000000646	0.0291515
ENSTRUT00000000647	0.0372317
ENSTRUT00000000648	0.424567
ENSTRUT00000000649	0.42542
ENSTRUT00000000650	4.11451
ENSTRUT00000000651	4.04167
ENSTRUT00000000652	0.612703
ENSTRUT00000000654	1.31947
ENSTRUT00000000655	0.418268
ENSTRUT00000000656	2.73931
ENSTRUT00000000657	10.2849
ENSTRUT00000000658	0.253031
ENSTRUT00000000659	0.274345
ENSTRUT00000000660	2.70559
ENSTRUT00000000661	3.91025
ENSTRUT00000000662	0.506039
ENSTRUT00000000663	0.507111
ENSTRUT00000000664	2.09885
ENSTRUT00000000665	4.77993
ENSTRUT00000000666	3.27426
ENSTRUT00000000667	0.52618
ENSTRUT00000000668	1.17784
ENSTRUT00000000669	0.0519616
ENSTRUT00000000670	0.422571
ENSTRUT00000000671	0.373605
ENSTRUT00000000673	3.57571
ENSTRUT00000000674	1.62461
ENSTRUT00000000675	1.52194
ENSTRUT00000000676	2.98693
ENSTRUT00000000678	11.841
ENSTRUT00000000679	1.50184
ENSTRUT00000000680	0.778541
ENSTRUT00000000682	2.06791
ENSTRUT00000000683	17.766
ENSTRUT00000000684	7.80243
ENSTRUT00000000685	40.648
ENSTRUT00000000686	159.98
ENSTRUT00000000687	20.6774
ENSTRUT00000000689	1.34006
ENSTRUT00000000690	3.38227
ENSTRUT00000000691	0.503235
ENSTRUT00000000692	0.456195
ENSTRUT00000000693	1.05738
ENSTRUT00000000694	1.53993
ENSTRUT00000000695	12.1368
ENSTRUT00000000696	2.74883
ENSTRUT00000000697	7.61695
ENSTRUT00000000699	0.412866
ENSTRUT00000000700	0.106466
ENSTRUT00000000703	8.97398
ENSTRUT00000000704	3.86698
ENSTRUT00000000705	2.32573
ENSTRUT00000000707	1940.86
ENSTRUT00000000708	13.2473
ENSTRUT00000000709	13.6572
ENSTRUT00000000710	2.54497
ENSTRUT00000000713	7.22614
ENSTRUT00000000714	4.38164
ENSTRUT00000000715	7.06742
ENSTRUT00000000716	4.53495
ENSTRUT00000000717	8.9929
ENSTRUT00000000718	0.239748
ENSTRUT00000000719	1.01617
ENSTRUT00000000720	0.72502
ENSTRUT00000000721	0.999964
ENSTRUT00000000722	35.763
ENSTRUT00000000723	30.5397
ENSTRUT00000000724	0.955755
ENSTRUT00000000725	0.958326
ENSTRUT00000000727	6.62703
ENSTRUT00000000728	0.102217
ENSTRUT00000000729	0.0234711
ENSTRUT00000000732	0.0518089
ENSTRUT00000000738	0.0163642
ENSTRUT00000000739	0.0160068
ENSTRUT00000000740	0.0164634
ENSTRUT00000000741	1.74709
ENSTRUT00000000744	0.666665
ENSTRUT00000000747	0.0606582
ENSTRUT00000000750	0.640409
ENSTRUT00000000752	0.862382
ENSTRUT00000000753	0.0549147
ENSTRUT00000000754	1.1102
ENSTRUT00000000755	1.59722
ENSTRUT00000000757	0.63944
ENSTRUT00000000758	0.650206
ENSTRUT00000000759	7.45749
ENSTRUT00000000760	19.2217
ENSTRUT00000000761	34.706
ENSTRUT00000000762	3.9854
ENSTRUT00000000763	12.5395
ENSTRUT00000000764	0.0355277
ENSTRUT00000000765	0.226624
ENSTRUT00000000766	0.24194
ENSTRUT00000000767	0.0483659
ENSTRUT00000000768	0.0485878
ENSTRUT00000000769	1.64809
ENSTRUT00000000770	3.40459
ENSTRUT00000000771	3.80987
ENSTRUT00000000772	0.569015
ENSTRUT00000000773	0.880714
ENSTRUT00000000774	0.0753346
ENSTRUT00000000775	0.522079
ENSTRUT00000000776	0.91309
ENSTRUT00000000780	0.670681
ENSTRUT00000000781	0.452981
ENSTRUT00000000782	0.316545
ENSTRUT00000000783	0.300786
ENSTRUT00000000784	1.30455
ENSTRUT00000000785	0.466592
ENSTRUT00000000786	0.254874
ENSTRUT00000000787	0.336779
ENSTRUT00000000788	0.337903
ENSTRUT00000000789	6.47611
ENSTRUT00000000790	4.52888
ENSTRUT00000000791	107.944
ENSTRUT00000000792	6.49336
ENSTRUT00000000793	1.643
ENSTRUT00000000797	0.00665741
ENSTRUT00000000798	0.00730336
ENSTRUT00000000799	0.00796019
ENSTRUT00000000800	0.00776346
ENSTRUT00000000801	0.00697967
ENSTRUT00000000802	0.00761635
ENSTRUT00000000803	0.00723402
ENSTRUT00000000804	0.00864291
ENSTRUT00000000807	1.24963
ENSTRUT00000000808	3.05911
ENSTRUT00000000809	0.204244
ENSTRUT00000000810	0.0904274
ENSTRUT00000000811	0.0905908
ENSTRUT00000000812	70.0251
ENSTRUT00000000813	0.0669808
ENSTRUT00000000814	1.34012
ENSTRUT00000000815	1.26386
ENSTRUT00000000816	0.0164584
ENSTRUT00000000817	0.016466
ENSTRUT00000000819	0.952612
ENSTRUT00000000820	0.529509
ENSTRUT00000000821	0.528947
ENSTRUT00000000822	6.07423
ENSTRUT00000000823	1.93586
ENSTRUT00000000824	12.4577
ENSTRUT00000000825	0.817718
ENSTRUT00000000826	6.15908
ENSTRUT00000000827	1.92225
ENSTRUT00000000831	29.449
ENSTRUT00000000832	3.57431
ENSTRUT00000000833	2.34857
ENSTRUT00000000834	2.35119
ENSTRUT00000000842	3.70243
ENSTRUT00000000843	0.184373
ENSTRUT00000000844	3.44025
ENSTRUT00000000845	0.218912
ENSTRUT00000000846	1.66044
ENSTRUT00000000847	1.70319
ENSTRUT00000000848	0.857822
ENSTRUT00000000849	1.32959
ENSTRUT00000000850	1.33815
ENSTRUT00000000851	0.926248
ENSTRUT00000000852	14.899
ENSTRUT00000000853	3.39209
ENSTRUT00000000854	3.21001
ENSTRUT00000000855	0.0728915
ENSTRUT00000000856	0.0691981
ENSTRUT00000000859	0.0791893
ENSTRUT00000000860	7.70389
ENSTRUT00000000861	22.9222
ENSTRUT00000000862	39.577
ENSTRUT00000000863	0.103654
ENSTRUT00000000864	0.0562928
ENSTRUT00000000866	0.283678
ENSTRUT00000000867	0.077145
ENSTRUT00000000868	0.0777515
ENSTRUT00000000869	10.7006
ENSTRUT00000000870	7.54977
ENSTRUT00000000871	25.3729
ENSTRUT00000000872	10.2705
ENSTRUT00000000873	38.4977
ENSTRUT00000000874	0.141186
ENSTRUT00000000875	0.0577151
ENSTRUT00000000876	1.08799
ENSTRUT00000000878	0.897167
ENSTRUT00000000879	0.0948973
ENSTRUT00000000880	0.0241828
ENSTRUT00000000881	13.3777
ENSTRUT00000000882	0.900064
ENSTRUT00000000883	93.4068
ENSTRUT00000000884	0.340245
ENSTRUT00000000885	1.80803
ENSTRUT00000000886	14.9366
ENSTRUT00000000887	2.0777
ENSTRUT00000000888	4.12352
ENSTRUT00000000896	1.21437
ENSTRUT00000000897	1.13201
ENSTRUT00000000900	2.96575
ENSTRUT00000000901	0.0261748
ENSTRUT00000000902	0.0262811
ENSTRUT00000000903	4.60073
ENSTRUT00000000904	1.09342
ENSTRUT00000000905	24.7479
ENSTRUT00000000906	17.577
ENSTRUT00000000907	118.928
ENSTRUT00000000908	6.19844
ENSTRUT00000000909	0.0558825
ENSTRUT00000000910	5.65401
ENSTRUT00000000911	9.75622
ENSTRUT00000000913	0.0143037
ENSTRUT00000000914	0.0142352
ENSTRUT00000000915	0.016029
ENSTRUT00000000916	0.00307433
ENSTRUT00000000917	0.490585
ENSTRUT00000000918	0.0813747
ENSTRUT00000000921	2.01622
ENSTRUT00000000922	1.48078
ENSTRUT00000000923	0.380165
ENSTRUT00000000925	1.80081
ENSTRUT00000000927	4.10598
ENSTRUT00000000928	46.6346
ENSTRUT00000000929	2.23514
ENSTRUT00000000930	3.1194
ENSTRUT00000000931	3.86074
ENSTRUT00000000932	7.35466
ENSTRUT00000000933	3.26447
ENSTRUT00000000934	4.03167
ENSTRUT00000000935	13.101
ENSTRUT00000000936	2.93383
ENSTRUT00000000937	0.824954
ENSTRUT00000000938	1.10726
ENSTRUT00000000939	0.0633647
ENSTRUT00000000940	0.0633726
ENSTRUT00000000941	20.5708
ENSTRUT00000000942	16.8186
ENSTRUT00000000943	0.307082
ENSTRUT00000000944	0.307098
ENSTRUT00000000947	0.0020077
ENSTRUT00000000948	0.000508513
ENSTRUT00000000950	0.700825
ENSTRUT00000000951	0.970119
ENSTRUT00000000952	0.421654
ENSTRUT00000000954	2.69496
ENSTRUT00000000955	0.287644
ENSTRUT00000000956	3.54727
ENSTRUT00000000958	3.83775
ENSTRUT00000000959	0.756643
ENSTRUT00000000960	0.577215
ENSTRUT00000000961	6.62535
ENSTRUT00000000962	150.715
ENSTRUT00000000963	119.522
ENSTRUT00000000964	48.6449
ENSTRUT00000000965	1.38304
ENSTRUT00000000966	5.07583
ENSTRUT00000000967	2.38734
ENSTRUT00000000968	44.3501
ENSTRUT00000000969	3.06969
ENSTRUT00000000970	0.740705
ENSTRUT00000000971	2.88125
ENSTRUT00000000972	3.84738
ENSTRUT00000000973	38.5374
ENSTRUT00000000974	0.55396
ENSTRUT00000000975	25.1469
ENSTRUT00000000976	0.156096
ENSTRUT00000000978	0.109418
ENSTRUT00000000979	0.106356
ENSTRUT00000000980	0.116512
ENSTRUT00000000982	0.696756
ENSTRUT00000000983	0.696655
ENSTRUT00000000984	0.00260429
ENSTRUT00000000985	0.00401908
ENSTRUT00000000986	5.02105
ENSTRUT00000000987	1.74981
ENSTRUT00000000988	0.109703
ENSTRUT00000000989	0.576273
ENSTRUT00000000990	0.456427
ENSTRUT00000000991	0.461032
ENSTRUT00000000992	0.499209
ENSTRUT00000000993	1.14762
ENSTRUT00000000994	0.755217
ENSTRUT00000000995	6.47479
ENSTRUT00000000996	0.522675
ENSTRUT00000000997	1.94181
ENSTRUT00000000999	9.18465
ENSTRUT00000001000	88.6954
ENSTRUT00000001002	3.40973
ENSTRUT00000001003	14.5161
ENSTRUT00000001004	22.8045
ENSTRUT00000001005	14.935
ENSTRUT00000001006	14.1669
ENSTRUT00000001007	2.90675
ENSTRUT00000001008	33.7165
ENSTRUT00000001009	17.1821
ENSTRUT00000001010	261.879
ENSTRUT00000001011	25.4843
ENSTRUT00000001012	14.066
ENSTRUT00000001013	2.06368
ENSTRUT00000001014	2.05831
ENSTRUT00000001015	29.3183
ENSTRUT00000001016	5.44915
ENSTRUT00000001017	0.187288
ENSTRUT00000001018	0.0154934
ENSTRUT00000001020	0.167235
ENSTRUT00000001021	0.220756
ENSTRUT00000001022	0.000175497
ENSTRUT00000001023	0.172183
ENSTRUT00000001025	0.186385
ENSTRUT00000001027	5.61279
ENSTRUT00000001028	0.0398299
ENSTRUT00000001030	0.00111382
ENSTRUT00000001032	0.0275154
ENSTRUT00000001033	0.0373171
ENSTRUT00000001034	0.598761
ENSTRUT00000001036	0.5988
ENSTRUT00000001038	4.96503
ENSTRUT00000001039	0.509955
ENSTRUT00000001040	65.14
ENSTRUT00000001041	8.2267
ENSTRUT00000001042	0.441807
ENSTRUT00000001043	2.86529
ENSTRUT00000001044	107.026
ENSTRUT00000001045	7.68522
ENSTRUT00000001046	0.0998419
ENSTRUT00000001047	2.24609
ENSTRUT00000001048	0.214462
ENSTRUT00000001049	1.01433
ENSTRUT00000001050	0.32484
ENSTRUT00000001051	1.32931
ENSTRUT00000001052	1.329
ENSTRUT00000001053	0.451008
ENSTRUT00000001054	2.67315
ENSTRUT00000001055	1.64854
ENSTRUT00000001056	3.89809
ENSTRUT00000001057	1.5386
ENSTRUT00000001058	2.05058
ENSTRUT00000001059	0.13021
ENSTRUT00000001060	15.1012
ENSTRUT00000001061	1.16077
ENSTRUT00000001062	35.6635
ENSTRUT00000001063	4.57199
ENSTRUT00000001064	1.20947
ENSTRUT00000001065	25.033
ENSTRUT00000001068	0.363803
ENSTRUT00000001069	7.07727
ENSTRUT00000001070	7.41592
ENSTRUT00000001071	185.288
ENSTRUT00000001073	7.7872
ENSTRUT00000001074	0.589888
ENSTRUT00000001075	0.935887
ENSTRUT00000001076	2.41606
ENSTRUT00000001080	7.60939
ENSTRUT00000001083	29.8904
ENSTRUT00000001085	0.276988
ENSTRUT00000001086	2.66392
ENSTRUT00000001087	1.62024
ENSTRUT00000001088	2.7223
ENSTRUT00000001089	1.51955
ENSTRUT00000001090	12.7974
ENSTRUT00000001091	5.12294
ENSTRUT00000001092	14.0038
ENSTRUT00000001094	0.274544
ENSTRUT00000001095	2.15238
ENSTRUT00000001096	0.00047017
ENSTRUT00000001097	0.947184
ENSTRUT00000001098	0.949638
ENSTRUT00000001099	0.956145
ENSTRUT00000001100	0.824587
ENSTRUT00000001101	0.131464
ENSTRUT00000001102	0.161807
ENSTRUT00000001103	0.866076
ENSTRUT00000001104	0.448888
ENSTRUT00000001105	0.0658105
ENSTRUT00000001106	1.21085
ENSTRUT00000001107	8.81467
ENSTRUT00000001108	0.240653
ENSTRUT00000001109	0.959597
ENSTRUT00000001110	0.685885
ENSTRUT00000001111	0.345917
ENSTRUT00000001113	6.99982
ENSTRUT00000001114	0.27112
ENSTRUT00000001115	0.274514
ENSTRUT00000001116	0.012024
ENSTRUT00000001117	0.0237173
ENSTRUT00000001118	0.108138
ENSTRUT00000001119	19.4991
ENSTRUT00000001120	0.00441882
ENSTRUT00000001121	0.00432664
ENSTRUT00000001122	0.00476853
ENSTRUT00000001123	0.00483977
ENSTRUT00000001124	0.00483843
ENSTRUT00000001125	0.00461245
ENSTRUT00000001126	0.00460605
ENSTRUT00000001127	0.00493945
ENSTRUT00000001128	0.0048049
ENSTRUT00000001129	0.00502388
ENSTRUT00000001130	5.62252
ENSTRUT00000001131	9.60283
ENSTRUT00000001133	10.1799
ENSTRUT00000001134	0.735636
ENSTRUT00000001135	0.431107
ENSTRUT00000001136	0.431114
ENSTRUT00000001138	0.0117971
ENSTRUT00000001139	0.0122201
ENSTRUT00000001140	0.0122591
ENSTRUT00000001141	0.0133082
ENSTRUT00000001144	18.6734
ENSTRUT00000001145	14.1711
ENSTRUT00000001146	18.8239
ENSTRUT00000001147	2.76528
ENSTRUT00000001148	0.824721
ENSTRUT00000001149	0.198161
ENSTRUT00000001150	0.206909
ENSTRUT00000001151	0.00917612
ENSTRUT00000001152	9.74653
ENSTRUT00000001153	752.375
ENSTRUT00000001154	3.418
ENSTRUT00000001155	2.18828
ENSTRUT00000001156	3.01622
ENSTRUT00000001158	2.89378
ENSTRUT00000001159	1.03321
ENSTRUT00000001160	6.26738
ENSTRUT00000001162	8.88871
ENSTRUT00000001163	4.29073
ENSTRUT00000001164	1.3986
ENSTRUT00000001165	6.50474
ENSTRUT00000001166	6.18931
ENSTRUT00000001167	3.70765
ENSTRUT00000001168	13.8683
ENSTRUT00000001169	0.210465
ENSTRUT00000001171	0.0150266
ENSTRUT00000001173	0.210556
ENSTRUT00000001174	0.00798426
ENSTRUT00000001177	10.9736
ENSTRUT00000001178	5.38919
ENSTRUT00000001179	8.43158
ENSTRUT00000001180	7.26173
ENSTRUT00000001181	24.0526
ENSTRUT00000001185	0.41721
ENSTRUT00000001186	4.64094
ENSTRUT00000001187	1.67352
ENSTRUT00000001188	0.00898449
ENSTRUT00000001189	0.0103155
ENSTRUT00000001190	0.00958746
ENSTRUT00000001191	0.011625
ENSTRUT00000001194	8.56156
ENSTRUT00000001195	0.00950242
ENSTRUT00000001196	8.57955
ENSTRUT00000001197	5.68435
ENSTRUT00000001198	0.00315764
ENSTRUT00000001199	0.00312351
ENSTRUT00000001200	0.00309635
ENSTRUT00000001201	0.00358537
ENSTRUT00000001202	0.00331577
ENSTRUT00000001203	0.00320534
ENSTRUT00000001204	0.00319601
ENSTRUT00000001205	0.00323335
ENSTRUT00000001206	161.874
ENSTRUT00000001207	19.652
ENSTRUT00000001208	18.45
ENSTRUT00000001209	17.2364
ENSTRUT00000001210	0.197267
ENSTRUT00000001211	0.0676851
ENSTRUT00000001212	0.067943
ENSTRUT00000001213	4.27396
ENSTRUT00000001214	1.65073
ENSTRUT00000001216	0.294813
ENSTRUT00000001217	0.550342
ENSTRUT00000001218	0.515335
ENSTRUT00000001219	1.03624
ENSTRUT00000001220	2.63399
ENSTRUT00000001221	1.85669
ENSTRUT00000001222	3.11538
ENSTRUT00000001223	1.60448
ENSTRUT00000001224	2.21583
ENSTRUT00000001225	1.51359
ENSTRUT00000001226	6.6456
ENSTRUT00000001227	14.2934
ENSTRUT00000001228	22.8119
ENSTRUT00000001229	7.74353
ENSTRUT00000001230	10.5816
ENSTRUT00000001231	68.5681
ENSTRUT00000001232	3.9298
ENSTRUT00000001233	1.0145
ENSTRUT00000001235	0.20862
ENSTRUT00000001236	0.222146
ENSTRUT00000001237	4.75657
ENSTRUT00000001238	10.7564
ENSTRUT00000001240	9.2101
ENSTRUT00000001241	9.30324
ENSTRUT00000001242	8.85065
ENSTRUT00000001243	0.182996
ENSTRUT00000001244	0.000619063
ENSTRUT00000001245	0.262857
ENSTRUT00000001246	0.000388037
ENSTRUT00000001247	0.28758
ENSTRUT00000001248	0.287617
ENSTRUT00000001250	219.434
ENSTRUT00000001251	664.451
ENSTRUT00000001252	22.9909
ENSTRUT00000001253	5.50022
ENSTRUT00000001257	75.3833
ENSTRUT00000001258	30.719
ENSTRUT00000001259	17.3744
ENSTRUT00000001260	84.0184
ENSTRUT00000001261	6.30034
ENSTRUT00000001262	42.6331
ENSTRUT00000001264	1.2992
ENSTRUT00000001265	9.97219
ENSTRUT00000001266	1.00984
ENSTRUT00000001267	2.66068
ENSTRUT00000001268	0.210323
ENSTRUT00000001269	9.95736
ENSTRUT00000001270	22.7174
ENSTRUT00000001271	1.06188
ENSTRUT00000001272	28.8723
ENSTRUT00000001273	41.2404
ENSTRUT00000001274	8.15626
ENSTRUT00000001275	9.41708
ENSTRUT00000001276	0.206583
ENSTRUT00000001277	10.3053
ENSTRUT00000001278	0.893981
ENSTRUT00000001279	9.07869
ENSTRUT00000001280	0.37005
ENSTRUT00000001281	5.69307
ENSTRUT00000001282	9.55453
ENSTRUT00000001283	5.53522
ENSTRUT00000001284	0.115961
ENSTRUT00000001285	0.118766
ENSTRUT00000001288	0.122017
ENSTRUT00000001289	14.6601
ENSTRUT00000001290	2.2264
ENSTRUT00000001291	0.197206
ENSTRUT00000001292	0.434726
ENSTRUT00000001298	4.30641
ENSTRUT00000001299	5.66197
ENSTRUT00000001300	347.596
ENSTRUT00000001301	0.796586
ENSTRUT00000001302	13.0222
ENSTRUT00000001303	1017.41
ENSTRUT00000001306	1.09974
ENSTRUT00000001307	1.10369
ENSTRUT00000001308	0.00507887
ENSTRUT00000001309	4.29103
ENSTRUT00000001310	0.594783
ENSTRUT00000001311	1.91441
ENSTRUT00000001312	4.25455
ENSTRUT00000001313	0.646793
ENSTRUT00000001314	0.909773
ENSTRUT00000001315	0.738999
ENSTRUT00000001316	1.06573
ENSTRUT00000001317	0.155901
ENSTRUT00000001318	1.09111
ENSTRUT00000001319	1.34545
ENSTRUT00000001320	27.6626
ENSTRUT00000001321	0.59784
ENSTRUT00000001322	17.8213
ENSTRUT00000001328	0.0108094
ENSTRUT00000001332	17.8041
ENSTRUT00000001333	37.0178
ENSTRUT00000001334	14.8087
ENSTRUT00000001335	23.2149
ENSTRUT00000001340	4.79758
ENSTRUT00000001341	5.1716
ENSTRUT00000001342	0.422751
ENSTRUT00000001343	0.464412
ENSTRUT00000001344	0.761907
ENSTRUT00000001345	0.738346
ENSTRUT00000001346	193.269
ENSTRUT00000001347	1.18775
ENSTRUT00000001348	9.04338
ENSTRUT00000001349	7.09954
ENSTRUT00000001350	3.24086
ENSTRUT00000001351	0.581448
ENSTRUT00000001352	5.44962
ENSTRUT00000001353	5.51511
ENSTRUT00000001354	1.19217
ENSTRUT00000001355	15.6991
ENSTRUT00000001356	9.44113
ENSTRUT00000001357	0.386242
ENSTRUT00000001358	0.385637
ENSTRUT00000001363	0.629418
ENSTRUT00000001364	0.635677
ENSTRUT00000001366	0.0296537
ENSTRUT00000001367	3.83405
ENSTRUT00000001368	0.204815
ENSTRUT00000001369	0.381444
ENSTRUT00000001370	0.826163
ENSTRUT00000001371	6.7503
ENSTRUT00000001372	8.09017
ENSTRUT00000001373	4.98229
ENSTRUT00000001374	86.3889
ENSTRUT00000001375	2.76936
ENSTRUT00000001376	2.099
ENSTRUT00000001377	0.934799
ENSTRUT00000001378	1.382
ENSTRUT00000001379	1.96018
ENSTRUT00000001380	12.2046
ENSTRUT00000001381	5.28178
ENSTRUT00000001382	0.423792
ENSTRUT00000001383	4.18467
ENSTRUT00000001384	1.55184
ENSTRUT00000001385	6.76108
ENSTRUT00000001386	1.71385
ENSTRUT00000001387	6.99375
ENSTRUT00000001388	0.716511
ENSTRUT00000001390	4.6369
ENSTRUT00000001391	4.47812
ENSTRUT00000001392	1.5812
ENSTRUT00000001393	1.63359
ENSTRUT00000001394	61.8612
ENSTRUT00000001395	76.7916
ENSTRUT00000001396	32.659
ENSTRUT00000001397	11.0482
ENSTRUT00000001398	16.8031
ENSTRUT00000001410	2.38291
ENSTRUT00000001411	2.3418
ENSTRUT00000001412	0.113037
ENSTRUT00000001413	2.28751
ENSTRUT00000001414	47.2176
ENSTRUT00000001415	7.44916
ENSTRUT00000001416	23.4748
ENSTRUT00000001417	0.707486
ENSTRUT00000001418	0.175296
ENSTRUT00000001419	2.37574
ENSTRUT00000001420	2.60671
ENSTRUT00000001421	0.0559098
ENSTRUT00000001422	0.451068
ENSTRUT00000001423	20.4779
ENSTRUT00000001424	98.3979
ENSTRUT00000001425	36.3443
ENSTRUT00000001426	1.78564
ENSTRUT00000001427	1.78585
ENSTRUT00000001428	12.223
ENSTRUT00000001429	1.0333
ENSTRUT00000001430	10.8487
ENSTRUT00000001431	3.46469
ENSTRUT00000001432	6.52633
ENSTRUT00000001433	2.15764
ENSTRUT00000001436	0.264092
ENSTRUT00000001437	0.640555
ENSTRUT00000001438	32.3929
ENSTRUT00000001440	6.50796
ENSTRUT00000001442	0.790495
ENSTRUT00000001443	13.9698
ENSTRUT00000001444	19.2142
ENSTRUT00000001445	0.631711
ENSTRUT00000001448	2.9811
ENSTRUT00000001452	0.0634964
ENSTRUT00000001453	13.1298
ENSTRUT00000001454	29.783
ENSTRUT00000001455	12.8052
ENSTRUT00000001456	4.32325
ENSTRUT00000001457	3.27336
ENSTRUT00000001459	0.32059
ENSTRUT00000001460	0.262789
ENSTRUT00000001461	0.932997
ENSTRUT00000001462	10.8557
ENSTRUT00000001463	41.0847
ENSTRUT00000001464	9.74757
ENSTRUT00000001465	0.251502
ENSTRUT00000001466	0.126018
ENSTRUT00000001467	0.124642
ENSTRUT00000001468	0.279328
ENSTRUT00000001469	0.574268
ENSTRUT00000001470	0.280031
ENSTRUT00000001471	0.183982
ENSTRUT00000001472	0.450238
ENSTRUT00000001473	0.0455113
ENSTRUT00000001474	0.216294
ENSTRUT00000001475	0.848059
ENSTRUT00000001484	1.90595
ENSTRUT00000001485	6.25311
ENSTRUT00000001486	1.00004
ENSTRUT00000001487	0.205296
ENSTRUT00000001488	1.20474
ENSTRUT00000001489	0.294808
ENSTRUT00000001491	6.47572
ENSTRUT00000001492	9.66336
ENSTRUT00000001493	5.8607
ENSTRUT00000001494	9.70519
ENSTRUT00000001496	5.80381
ENSTRUT00000001497	43.7674
ENSTRUT00000001506	0.946075
ENSTRUT00000001507	3.70789
ENSTRUT00000001510	0.0340208
ENSTRUT00000001511	0.691841
ENSTRUT00000001512	7.41385
ENSTRUT00000001513	3.69832
ENSTRUT00000001514	1.04271
ENSTRUT00000001515	0.167463
ENSTRUT00000001516	0.180886
ENSTRUT00000001517	0.189518
ENSTRUT00000001518	0.306625
ENSTRUT00000001519	0.0917887
ENSTRUT00000001520	0.632393
ENSTRUT00000001521	0.163393
ENSTRUT00000001522	0.782674
ENSTRUT00000001523	0.612442
ENSTRUT00000001524	4.63163
ENSTRUT00000001526	1.14466
ENSTRUT00000001527	2.08598
ENSTRUT00000001528	3.68949
ENSTRUT00000001529	8.93783
ENSTRUT00000001530	2.28312
ENSTRUT00000001531	45.9649
ENSTRUT00000001532	50.8255
ENSTRUT00000001533	2.53808
ENSTRUT00000001534	0.381529
ENSTRUT00000001536	0.321335
ENSTRUT00000001537	1.6785
ENSTRUT00000001538	0.35459
ENSTRUT00000001539	0.14909
ENSTRUT00000001547	0.0302869
ENSTRUT00000001548	0.0303752
ENSTRUT00000001549	0.356206
ENSTRUT00000001550	0.705714
ENSTRUT00000001551	1.4729
ENSTRUT00000001552	1.49198
ENSTRUT00000001553	0.19968
ENSTRUT00000001554	15.6336
ENSTRUT00000001555	4.41345
ENSTRUT00000001556	7.6077
ENSTRUT00000001557	5.8379
ENSTRUT00000001560	2.33274
ENSTRUT00000001561	0.714986
ENSTRUT00000001562	43.8582
ENSTRUT00000001563	28.4308
ENSTRUT00000001564	13.4954
ENSTRUT00000001566	1.73391
ENSTRUT00000001567	2.11379
ENSTRUT00000001568	2.87911
ENSTRUT00000001569	0.815014
ENSTRUT00000001570	158.273
ENSTRUT00000001571	0.784201
ENSTRUT00000001572	36.745
ENSTRUT00000001573	0.305361
ENSTRUT00000001574	8.24606
ENSTRUT00000001575	0.0238298
ENSTRUT00000001576	0.0238267
ENSTRUT00000001577	0.0328321
ENSTRUT00000001578	0.0328303
ENSTRUT00000001580	2.4528
ENSTRUT00000001581	0.452645
ENSTRUT00000001582	0.701071
ENSTRUT00000001583	4.83691
ENSTRUT00000001584	20.3597
ENSTRUT00000001585	22.4594
ENSTRUT00000001586	1.9374
ENSTRUT00000001587	2.23419
ENSTRUT00000001588	1.35621
ENSTRUT00000001589	1.47277
ENSTRUT00000001591	0.347724
ENSTRUT00000001592	0.0105128
ENSTRUT00000001593	0.0097258
ENSTRUT00000001594	0.0101836
ENSTRUT00000001596	0.0127318
ENSTRUT00000001599	0.0463059
ENSTRUT00000001601	2.59928
ENSTRUT00000001602	1.14725
ENSTRUT00000001603	45.4174
ENSTRUT00000001604	1.95427
ENSTRUT00000001605	0.963116
ENSTRUT00000001606	0.241091
ENSTRUT00000001607	0.166987
ENSTRUT00000001608	0.00332416
ENSTRUT00000001609	0.166802
ENSTRUT00000001610	177.884
ENSTRUT00000001611	0.778118
ENSTRUT00000001612	0.870422
ENSTRUT00000001613	1.36245
ENSTRUT00000001615	12.8615
ENSTRUT00000001617	0.247731
ENSTRUT00000001618	0.772123
ENSTRUT00000001619	0.757834
ENSTRUT00000001620	14.3547
ENSTRUT00000001621	3.12736
ENSTRUT00000001622	9.07801
ENSTRUT00000001623	0.100569
ENSTRUT00000001624	0.106152
ENSTRUT00000001625	0.138133
ENSTRUT00000001626	2.94465
ENSTRUT00000001627	0.308662
ENSTRUT00000001629	1.92255
ENSTRUT00000001630	2.40798
ENSTRUT00000001632	2.35946
ENSTRUT00000001633	0.440875
ENSTRUT00000001634	0.442364
ENSTRUT00000001635	3.01919
ENSTRUT00000001636	12.3368
ENSTRUT00000001637	4.1375
ENSTRUT00000001638	16.9096
ENSTRUT00000001639	3.96428
ENSTRUT00000001640	0.49488
ENSTRUT00000001641	4.14751
ENSTRUT00000001644	0.000292986
ENSTRUT00000001647	0.0574746
ENSTRUT00000001648	0.067397
ENSTRUT00000001649	0.0697784
ENSTRUT00000001650	0.000539373
ENSTRUT00000001652	71.6727
ENSTRUT00000001653	46.3332
ENSTRUT00000001654	0.97924
ENSTRUT00000001655	1.22148
ENSTRUT00000001656	0.417178
ENSTRUT00000001657	0.417629
ENSTRUT00000001658	5.68655
ENSTRUT00000001659	3.34224
ENSTRUT00000001661	6.27279
ENSTRUT00000001662	2.50476
ENSTRUT00000001664	4.55695
ENSTRUT00000001666	1.61213
ENSTRUT00000001667	17.1596
ENSTRUT00000001668	4.19321
ENSTRUT00000001669	0.705283
ENSTRUT00000001675	19.5219
ENSTRUT00000001676	2.71414
ENSTRUT00000001677	0.0365672
ENSTRUT00000001678	6.56971
ENSTRUT00000001679	0.319512
ENSTRUT00000001680	10.567
ENSTRUT00000001682	33.0767
ENSTRUT00000001683	5.7355
ENSTRUT00000001684	1.38208
ENSTRUT00000001685	1.82698
ENSTRUT00000001686	6.64149
ENSTRUT00000001687	15.9174
ENSTRUT00000001688	3.00076
ENSTRUT00000001692	0.00793623
ENSTRUT00000001693	0.00763998
ENSTRUT00000001694	0.00779247
ENSTRUT00000001695	5.68662
ENSTRUT00000001696	0.927731
ENSTRUT00000001697	0.184561
ENSTRUT00000001699	0.000736368
ENSTRUT00000001702	0.181075
ENSTRUT00000001703	0.543494
ENSTRUT00000001704	0.00499872
ENSTRUT00000001705	0.446771
ENSTRUT00000001706	0.314886
ENSTRUT00000001707	0.675771
ENSTRUT00000001708	0.289095
ENSTRUT00000001709	0.199939
ENSTRUT00000001710	1.57702
ENSTRUT00000001711	18.7438
ENSTRUT00000001713	19.432
ENSTRUT00000001714	0.605623
ENSTRUT00000001715	11.7894
ENSTRUT00000001717	10.7519
ENSTRUT00000001718	9.17399
ENSTRUT00000001719	4.21939
ENSTRUT00000001720	95.6392
ENSTRUT00000001721	0.0689946
ENSTRUT00000001723	1.04932
ENSTRUT00000001724	8.87631
ENSTRUT00000001725	3.73733
ENSTRUT00000001726	105.788
ENSTRUT00000001730	4.0637
ENSTRUT00000001731	2.6546
ENSTRUT00000001732	2.78733
ENSTRUT00000001733	1.72236
ENSTRUT00000001734	0.41812
ENSTRUT00000001735	6.82919
ENSTRUT00000001736	4.22842
ENSTRUT00000001737	0.339022
ENSTRUT00000001738	0.256306
ENSTRUT00000001739	0.292112
ENSTRUT00000001740	0.100575
ENSTRUT00000001741	1.48762
ENSTRUT00000001742	59.1284
ENSTRUT00000001743	1.28244
ENSTRUT00000001744	96.2761
ENSTRUT00000001745	3.89776
ENSTRUT00000001747	0.376474
ENSTRUT00000001748	2.73244
ENSTRUT00000001749	0.470079
ENSTRUT00000001750	0.898726
ENSTRUT00000001751	4.13689
ENSTRUT00000001753	0.381867
ENSTRUT00000001755	13.5378
ENSTRUT00000001756	1.51603
ENSTRUT00000001757	15.7628
ENSTRUT00000001758	54.7908
ENSTRUT00000001759	1.62751
ENSTRUT00000001760	3.20332
ENSTRUT00000001761	2.8815
ENSTRUT00000001762	0.850797
ENSTRUT00000001763	2.90921
ENSTRUT00000001764	5.25228
ENSTRUT00000001765	6.83243
ENSTRUT00000001766	3.58816
ENSTRUT00000001767	0.66955
ENSTRUT00000001768	17.5755
ENSTRUT00000001769	10.3784
ENSTRUT00000001770	11.4112
ENSTRUT00000001771	1.95476
ENSTRUT00000001772	112.593
ENSTRUT00000001773	23.0337
ENSTRUT00000001774	36.9011
ENSTRUT00000001775	4.38163
ENSTRUT00000001776	4.39109
ENSTRUT00000001777	1.24268
ENSTRUT00000001778	3.67465
ENSTRUT00000001779	0.00136947
ENSTRUT00000001780	0.00118246
ENSTRUT00000001781	0.00116976
ENSTRUT00000001782	0.00121744
ENSTRUT00000001783	0.00144289
ENSTRUT00000001784	0.00113717
ENSTRUT00000001785	0.00147742
ENSTRUT00000001786	0.00117783
ENSTRUT00000001787	0.00130619
ENSTRUT00000001790	0.509304
ENSTRUT00000001791	6.98914
ENSTRUT00000001792	9.11806
ENSTRUT00000001793	1.34403
ENSTRUT00000001794	7.378
ENSTRUT00000001795	1.60695
ENSTRUT00000001796	1.01061
ENSTRUT00000001797	0.337452
ENSTRUT00000001798	4.40246
ENSTRUT00000001801	1.07722
ENSTRUT00000001803	12.3348
ENSTRUT00000001804	0.0998814
ENSTRUT00000001805	1.51389
ENSTRUT00000001806	1.52886
ENSTRUT00000001808	180.337
ENSTRUT00000001809	2.38766
ENSTRUT00000001810	1.03149
ENSTRUT00000001811	6.12065
ENSTRUT00000001812	2.17588
ENSTRUT00000001813	3.27402
ENSTRUT00000001815	0.948499
ENSTRUT00000001816	11.119
ENSTRUT00000001817	1.25829
ENSTRUT00000001818	7.95018
ENSTRUT00000001819	0.988337
ENSTRUT00000001820	0.309095
ENSTRUT00000001821	0.353561
ENSTRUT00000001822	0.277726
ENSTRUT00000001823	0.250973
ENSTRUT00000001824	0.250339
ENSTRUT00000001825	0.00131424
ENSTRUT00000001826	1.41865
ENSTRUT00000001827	1.41771
ENSTRUT00000001828	0.00683086
ENSTRUT00000001829	3.07693
ENSTRUT00000001830	2.35309
ENSTRUT00000001831	4.17334
ENSTRUT00000001832	6.40636
ENSTRUT00000001833	0.0292327
ENSTRUT00000001834	0.0905658
ENSTRUT00000001835	0.0907153
ENSTRUT00000001836	8.20962
ENSTRUT00000001837	1.27962
ENSTRUT00000001838	2.97667
ENSTRUT00000001839	2.02999
ENSTRUT00000001845	0.86328
ENSTRUT00000001846	0.12992
ENSTRUT00000001848	0.057655
ENSTRUT00000001849	2.46073
ENSTRUT00000001850	2.42379
ENSTRUT00000001851	23.0172
ENSTRUT00000001852	11.9749
ENSTRUT00000001853	5.37973
ENSTRUT00000001854	5.0166
ENSTRUT00000001855	110.778
ENSTRUT00000001857	3.31762
ENSTRUT00000001858	0.787653
ENSTRUT00000001859	0.327239
ENSTRUT00000001860	0.596855
ENSTRUT00000001861	0.997371
ENSTRUT00000001862	0.4495
ENSTRUT00000001863	7.48562
ENSTRUT00000001864	0.328112
ENSTRUT00000001865	0.0432316
ENSTRUT00000001866	0.36068
ENSTRUT00000001867	0.0101933
ENSTRUT00000001869	0.409603
ENSTRUT00000001870	1.33755
ENSTRUT00000001871	0.569567
ENSTRUT00000001872	0.269066
ENSTRUT00000001874	0.196659
ENSTRUT00000001875	0.196904
ENSTRUT00000001876	0.54656
ENSTRUT00000001877	0.421864
ENSTRUT00000001878	0.601123
ENSTRUT00000001882	0.653152
ENSTRUT00000001883	2.62981
ENSTRUT00000001884	6.42782
ENSTRUT00000001885	21.0753
ENSTRUT00000001888	0.885666
ENSTRUT00000001889	0.85332
ENSTRUT00000001900	0.0110102
ENSTRUT00000001901	0.0109311
ENSTRUT00000001902	0.0103308
ENSTRUT00000001903	0.478519
ENSTRUT00000001904	0.662889
ENSTRUT00000001905	2.70243
ENSTRUT00000001906	9.2579
ENSTRUT00000001907	4.76031
ENSTRUT00000001908	125.364
ENSTRUT00000001909	0.0221234
ENSTRUT00000001910	1253.28
ENSTRUT00000001912	1.46621
ENSTRUT00000001913	1.7888
ENSTRUT00000001914	1.98358
ENSTRUT00000001918	2.32246
ENSTRUT00000001920	0.507013
ENSTRUT00000001921	12.2346
ENSTRUT00000001922	1.17689
ENSTRUT00000001923	5.05855
ENSTRUT00000001924	3.53207
ENSTRUT00000001925	0.635796
ENSTRUT00000001926	1.48133
ENSTRUT00000001927	13.6159
ENSTRUT00000001928	2.38344
ENSTRUT00000001929	0.438787
ENSTRUT00000001930	0.401674
ENSTRUT00000001932	0.21515
ENSTRUT00000001933	0.325295
ENSTRUT00000001934	1.0277
ENSTRUT00000001940	4.1293
ENSTRUT00000001941	0.841164
ENSTRUT00000001942	0.692899
ENSTRUT00000001943	16.411
ENSTRUT00000001944	0.108899
ENSTRUT00000001945	0.161405
ENSTRUT00000001946	0.0752241
ENSTRUT00000001947	0.107086
ENSTRUT00000001948	0.112272
ENSTRUT00000001949	0.24792
ENSTRUT00000001955	4.26718
ENSTRUT00000001956	3.45758
ENSTRUT00000001957	0.378449
ENSTRUT00000001958	9.28283
ENSTRUT00000001959	0.538696
ENSTRUT00000001960	0.554051
ENSTRUT00000001961	27.5454
ENSTRUT00000001962	3.52962
ENSTRUT00000001963	2.9833
ENSTRUT00000001964	1.47186
ENSTRUT00000001965	0.449415
ENSTRUT00000001967	0.34345
ENSTRUT00000001970	3.20942
ENSTRUT00000001971	9.51254
ENSTRUT00000001972	1.42339
ENSTRUT00000001973	37.0129
ENSTRUT00000001974	14.2109
ENSTRUT00000001975	0.582661
ENSTRUT00000001977	0.687322
ENSTRUT00000001978	0.707981
ENSTRUT00000001980	0.0526785
ENSTRUT00000001981	0.000587156
ENSTRUT00000001982	15.1783
ENSTRUT00000001983	0.0203664
ENSTRUT00000001984	0.779646
ENSTRUT00000001985	0.763346
ENSTRUT00000001986	0.0386969
ENSTRUT00000001987	0.0816769
ENSTRUT00000001988	4.55501
ENSTRUT00000001991	1.17515
ENSTRUT00000001992	1.17064
ENSTRUT00000001993	0.12014
ENSTRUT00000001994	0.0993246
ENSTRUT00000001995	0.126905
ENSTRUT00000001996	0.123904
ENSTRUT00000001997	1.44692
ENSTRUT00000001998	4.41937
ENSTRUT00000001999	12.5084
ENSTRUT00000002003	44.1768
ENSTRUT00000002004	1.29424
ENSTRUT00000002006	24.1065
ENSTRUT00000002007	0.0862574
ENSTRUT00000002011	1.97642
ENSTRUT00000002012	7.1897
ENSTRUT00000002013	158.946
ENSTRUT00000002014	584.131
ENSTRUT00000002016	0.718843
ENSTRUT00000002017	0.719409
ENSTRUT00000002019	0.0043345
ENSTRUT00000002020	0.00351244
ENSTRUT00000002022	17.5815
ENSTRUT00000002025	1.84204
ENSTRUT00000002026	1.62574
ENSTRUT00000002027	1.1599
ENSTRUT00000002028	0.58212
ENSTRUT00000002029	1.57754
ENSTRUT00000002030	0.472577
ENSTRUT00000002031	0.739442
ENSTRUT00000002032	0.614873
ENSTRUT00000002033	8.77585
ENSTRUT00000002034	8.10866
ENSTRUT00000002035	13.8223
ENSTRUT00000002038	6.67032
ENSTRUT00000002039	14.6304
ENSTRUT00000002040	0.235765
ENSTRUT00000002041	16.1612
ENSTRUT00000002042	5.00116
ENSTRUT00000002043	1.31437
ENSTRUT00000002044	11.9091
ENSTRUT00000002045	5.07614
ENSTRUT00000002046	8.45893
ENSTRUT00000002047	1.84827
ENSTRUT00000002049	0.307648
ENSTRUT00000002050	6.16073
ENSTRUT00000002051	1.89205
ENSTRUT00000002052	5.72225
ENSTRUT00000002053	4.88012
ENSTRUT00000002054	0.593857
ENSTRUT00000002056	14.2494
ENSTRUT00000002057	28.2082
ENSTRUT00000002058	10.6512
ENSTRUT00000002060	0.340686
ENSTRUT00000002062	0.895606
ENSTRUT00000002063	0.168448
ENSTRUT00000002064	1.81507
ENSTRUT00000002065	61.67
ENSTRUT00000002066	12.2831
ENSTRUT00000002067	0.432439
ENSTRUT00000002068	14.5372
ENSTRUT00000002069	13.3036
ENSTRUT00000002070	0.0113206
ENSTRUT00000002071	0.0115972
ENSTRUT00000002072	0.0111016
ENSTRUT00000002073	0.0114571
ENSTRUT00000002074	0.0114288
ENSTRUT00000002075	0.0114242
ENSTRUT00000002076	0.0113096
ENSTRUT00000002077	10.6321
ENSTRUT00000002078	2.99846
ENSTRUT00000002080	2.29082
ENSTRUT00000002081	0.37085
ENSTRUT00000002082	0.946349
ENSTRUT00000002083	0.622393
ENSTRUT00000002084	0.174461
ENSTRUT00000002085	18.806
ENSTRUT00000002086	2.38773
ENSTRUT00000002087	4.63235
ENSTRUT00000002088	2.50207
ENSTRUT00000002089	1.39804
ENSTRUT00000002090	4.63328
ENSTRUT00000002091	14.2992
ENSTRUT00000002092	24.4109
ENSTRUT00000002093	18.6084
ENSTRUT00000002094	0.812776
ENSTRUT00000002098	0.632375
ENSTRUT00000002099	0.631481
ENSTRUT00000002100	7.3628
ENSTRUT00000002101	8.0075
ENSTRUT00000002102	6.68383
ENSTRUT00000002103	2.37135
ENSTRUT00000002104	0.246625
ENSTRUT00000002106	1.10832
ENSTRUT00000002107	0.229
ENSTRUT00000002108	1.0915
ENSTRUT00000002109	0.774962
ENSTRUT00000002110	17.6193
ENSTRUT00000002111	8.39747
ENSTRUT00000002112	0.123948
ENSTRUT00000002115	0.0773419
ENSTRUT00000002116	0.227736
ENSTRUT00000002117	4.34905
ENSTRUT00000002118	1.80372
ENSTRUT00000002119	1.97188
ENSTRUT00000002120	0.616259
ENSTRUT00000002121	1.60455
ENSTRUT00000002122	4.72431
ENSTRUT00000002123	2.99989
ENSTRUT00000002124	33.6618
ENSTRUT00000002125	260.428
ENSTRUT00000002126	29.5175
ENSTRUT00000002127	0.313172
ENSTRUT00000002128	11.0182
ENSTRUT00000002129	30.1001
ENSTRUT00000002130	10.5791
ENSTRUT00000002132	48.3632
ENSTRUT00000002133	0.563614
ENSTRUT00000002134	0.459918
ENSTRUT00000002135	0.000930694
ENSTRUT00000002136	0.603576
ENSTRUT00000002137	0.500714
ENSTRUT00000002138	0.905146
ENSTRUT00000002139	0.00100269
ENSTRUT00000002140	0.00131397
ENSTRUT00000002141	8.33959
ENSTRUT00000002143	12.5713
ENSTRUT00000002144	20.6406
ENSTRUT00000002145	40.2053
ENSTRUT00000002146	0.682395
ENSTRUT00000002147	2.20429
ENSTRUT00000002148	28.8241
ENSTRUT00000002149	0.883142
ENSTRUT00000002150	9.22297
ENSTRUT00000002151	1.79073
ENSTRUT00000002153	19.7362
ENSTRUT00000002154	69.0246
ENSTRUT00000002157	4.75091
ENSTRUT00000002158	4.15141
ENSTRUT00000002159	1.13384
ENSTRUT00000002160	6.86531
ENSTRUT00000002161	11.2995
ENSTRUT00000002162	0.394181
ENSTRUT00000002163	61.5157
ENSTRUT00000002164	1.3141
ENSTRUT00000002165	6.27139
ENSTRUT00000002166	4.15698
ENSTRUT00000002167	1.29849
ENSTRUT00000002168	1.84491
ENSTRUT00000002169	1.7137
ENSTRUT00000002170	0.433032
ENSTRUT00000002171	0.395128
ENSTRUT00000002172	0.993709
ENSTRUT00000002174	0.372731
ENSTRUT00000002175	1.07421
ENSTRUT00000002178	1.44165
ENSTRUT00000002179	10.8302
ENSTRUT00000002181	9.60781
ENSTRUT00000002182	0.309801
ENSTRUT00000002183	9.15752
ENSTRUT00000002184	1.03467
ENSTRUT00000002186	2.14127
ENSTRUT00000002188	2.55241
ENSTRUT00000002189	1.30022
ENSTRUT00000002190	1.44673
ENSTRUT00000002191	0.607182
ENSTRUT00000002194	36.6231
ENSTRUT00000002195	9.59141
ENSTRUT00000002196	2.23018
ENSTRUT00000002197	68.8928
ENSTRUT00000002199	2.30373
ENSTRUT00000002200	10.2275
ENSTRUT00000002201	5.38438
ENSTRUT00000002203	5.83888
ENSTRUT00000002205	0.488449
ENSTRUT00000002206	1.38793
ENSTRUT00000002207	1.06096
ENSTRUT00000002208	4.58923
ENSTRUT00000002209	1.6079
ENSTRUT00000002210	3.31364
ENSTRUT00000002212	0.0755161
ENSTRUT00000002213	0.0889161
ENSTRUT00000002214	0.0879748
ENSTRUT00000002215	0.059191
ENSTRUT00000002216	7.05338
ENSTRUT00000002217	5.07249
ENSTRUT00000002218	1.85023
ENSTRUT00000002219	173.323
ENSTRUT00000002221	6.1427
ENSTRUT00000002222	10.3745
ENSTRUT00000002224	0.10463
ENSTRUT00000002225	0.631197
ENSTRUT00000002226	3.30798
ENSTRUT00000002227	1.90504
ENSTRUT00000002228	2.13083
ENSTRUT00000002230	2.13155
ENSTRUT00000002231	459.032
ENSTRUT00000002232	1.40086
ENSTRUT00000002233	1.01266
ENSTRUT00000002234	2.7695
ENSTRUT00000002235	3.08387
ENSTRUT00000002236	0.360466
ENSTRUT00000002237	0.00210077
ENSTRUT00000002238	0.195196
ENSTRUT00000002239	0.0654786
ENSTRUT00000002241	4.35008
ENSTRUT00000002242	292.179
ENSTRUT00000002243	12.3234
ENSTRUT00000002244	41.1869
ENSTRUT00000002245	31.7011
ENSTRUT00000002246	1.01747
ENSTRUT00000002247	0.122064
ENSTRUT00000002249	0.915988
ENSTRUT00000002250	30.6982
ENSTRUT00000002251	47.4689
ENSTRUT00000002252	0.339914
ENSTRUT00000002253	0.842646
ENSTRUT00000002254	11.1071
ENSTRUT00000002255	0.614087
ENSTRUT00000002256	0.0120388
ENSTRUT00000002257	1.42307
ENSTRUT00000002258	1.56397
ENSTRUT00000002259	2.88711
ENSTRUT00000002260	0.110551
ENSTRUT00000002261	0.0947951
ENSTRUT00000002262	7.54909
ENSTRUT00000002263	41.2992
ENSTRUT00000002264	0.679201
ENSTRUT00000002265	0.347305
ENSTRUT00000002266	2.85987
ENSTRUT00000002267	2.12644
ENSTRUT00000002268	4.06039
ENSTRUT00000002269	5.30909
ENSTRUT00000002270	1.52534
ENSTRUT00000002271	3.82835
ENSTRUT00000002272	1.62013
ENSTRUT00000002274	1.1358
ENSTRUT00000002275	1.15719
ENSTRUT00000002276	0.0266752
ENSTRUT00000002278	431.505
ENSTRUT00000002279	2.49711
ENSTRUT00000002280	26.1145
ENSTRUT00000002282	27.9995
ENSTRUT00000002283	9.45807
ENSTRUT00000002285	0.0309615
ENSTRUT00000002286	0.0309383
ENSTRUT00000002287	0.0330984
ENSTRUT00000002291	0.387842
ENSTRUT00000002292	0.328125
ENSTRUT00000002293	1.13008
ENSTRUT00000002294	1.42832
ENSTRUT00000002295	6.58882
ENSTRUT00000002296	0.671667
ENSTRUT00000002297	0.878929
ENSTRUT00000002298	13.6372
ENSTRUT00000002299	2.59887
ENSTRUT00000002300	0.477157
ENSTRUT00000002301	29.8961
ENSTRUT00000002302	2.49314
ENSTRUT00000002306	9.90061
ENSTRUT00000002307	29.698
ENSTRUT00000002308	3.63244
ENSTRUT00000002309	2.19772
ENSTRUT00000002310	3.03658
ENSTRUT00000002311	0.0545114
ENSTRUT00000002312	0.117528
ENSTRUT00000002313	6.37249
ENSTRUT00000002322	20.3476
ENSTRUT00000002324	18.9734
ENSTRUT00000002325	0.863839
ENSTRUT00000002326	0.871591
ENSTRUT00000002330	0.981544
ENSTRUT00000002331	0.0792792
ENSTRUT00000002332	1.34075
ENSTRUT00000002334	20.7502
ENSTRUT00000002335	14.1285
ENSTRUT00000002336	3.4449
ENSTRUT00000002337	205.505
ENSTRUT00000002338	10.022
ENSTRUT00000002339	2.85802
ENSTRUT00000002340	15.8083
ENSTRUT00000002341	0.327172
ENSTRUT00000002344	0.937265
ENSTRUT00000002345	0.715304
ENSTRUT00000002346	1.59689
ENSTRUT00000002347	2.46499
ENSTRUT00000002351	2.11052
ENSTRUT00000002352	0.174846
ENSTRUT00000002353	0.175954
ENSTRUT00000002354	0.434248
ENSTRUT00000002355	0.186443
ENSTRUT00000002356	0.591942
ENSTRUT00000002357	0.157928
ENSTRUT00000002358	0.0316713
ENSTRUT00000002359	0.583477
ENSTRUT00000002360	0.0254604
ENSTRUT00000002361	65.3762
ENSTRUT00000002362	2.39277
ENSTRUT00000002363	1.69954
ENSTRUT00000002364	0.473815
ENSTRUT00000002365	0.678885
ENSTRUT00000002366	0.0543339
ENSTRUT00000002367	0.0608996
ENSTRUT00000002368	0.05373
ENSTRUT00000002369	80.6824
ENSTRUT00000002370	0.109106
ENSTRUT00000002371	4.65359
ENSTRUT00000002373	13.9805
ENSTRUT00000002374	4.48261
ENSTRUT00000002375	12.9514
ENSTRUT00000002380	6.00627
ENSTRUT00000002381	8.75342
ENSTRUT00000002382	99.9676
ENSTRUT00000002383	0.639739
ENSTRUT00000002384	9.31643
ENSTRUT00000002385	0.040112
ENSTRUT00000002386	0.0400919
ENSTRUT00000002387	6.11983
ENSTRUT00000002388	1.6955
ENSTRUT00000002389	2.29856
ENSTRUT00000002390	3.48469
ENSTRUT00000002391	0.14395
ENSTRUT00000002392	3.27773
ENSTRUT00000002396	9.59806
ENSTRUT00000002397	3.58754
ENSTRUT00000002398	0.821936
ENSTRUT00000002399	5.17689
ENSTRUT00000002400	1.39016
ENSTRUT00000002404	5.80747
ENSTRUT00000002405	1.18184
ENSTRUT00000002406	13.6383
ENSTRUT00000002407	5.97626
ENSTRUT00000002408	9.0047
ENSTRUT00000002409	0.0124021
ENSTRUT00000002410	0.0132003
ENSTRUT00000002411	0.012961
ENSTRUT00000002412	11.9379
ENSTRUT00000002413	13.2548
ENSTRUT00000002414	4.79313
ENSTRUT00000002416	1.04496
ENSTRUT00000002417	1.31572
ENSTRUT00000002418	0.954607
ENSTRUT00000002419	4.03829
ENSTRUT00000002421	0.0697876
ENSTRUT00000002422	0.0621582
ENSTRUT00000002423	5.38464
ENSTRUT00000002425	2.00734
ENSTRUT00000002426	18.4701
ENSTRUT00000002427	1.01565
ENSTRUT00000002428	16.7973
ENSTRUT00000002429	0.121058
ENSTRUT00000002430	0.128886
ENSTRUT00000002431	0.105966
ENSTRUT00000002432	0.0396882
ENSTRUT00000002433	0.233978
ENSTRUT00000002434	3.3211
ENSTRUT00000002435	7.34712
ENSTRUT00000002436	11.0316
ENSTRUT00000002437	3.51172
ENSTRUT00000002438	4.84939
ENSTRUT00000002440	1.3846
ENSTRUT00000002441	1.32606
ENSTRUT00000002442	0.954043
ENSTRUT00000002444	15.4792
ENSTRUT00000002445	6.27178
ENSTRUT00000002446	2.24597
ENSTRUT00000002447	1.27382
ENSTRUT00000002448	1.65513
ENSTRUT00000002449	0.256998
ENSTRUT00000002451	2.14496
ENSTRUT00000002452	0.00199541
ENSTRUT00000002453	0.182243
ENSTRUT00000002454	0.209716
ENSTRUT00000002455	0.189493
ENSTRUT00000002456	3.78856
ENSTRUT00000002457	2.79483
ENSTRUT00000002458	6.84129
ENSTRUT00000002459	8.23522
ENSTRUT00000002461	0.0145158
ENSTRUT00000002462	0.0143409
ENSTRUT00000002463	0.0140993
ENSTRUT00000002464	0.0146543
ENSTRUT00000002465	0.0139716
ENSTRUT00000002466	0.0148068
ENSTRUT00000002467	0.0155668
ENSTRUT00000002468	0.0154564
ENSTRUT00000002469	0.0154386
ENSTRUT00000002470	0.018783
[truncated: 36,239 more rows]

## Sheet: Jiyan-1 puffer
isoform ID	FPKM value
ENSTRUT00000000002	94.3294
ENSTRUT00000000005	1.50077
ENSTRUT00000000006	0.163898
ENSTRUT00000000007	0.106281
ENSTRUT00000000010	56.2654
ENSTRUT00000000011	12.614
ENSTRUT00000000012	16.9188
ENSTRUT00000000013	2.64207
ENSTRUT00000000014	2.53695
ENSTRUT00000000015	0.417764
ENSTRUT00000000016	0.547211
ENSTRUT00000000017	0.547211
ENSTRUT00000000018	0.0708378
ENSTRUT00000000021	1.757
ENSTRUT00000000022	0.294358
ENSTRUT00000000023	0.150753
ENSTRUT00000000024	0.730878
ENSTRUT00000000028	2.40439
ENSTRUT00000000029	2.38923
ENSTRUT00000000030	3.91044
ENSTRUT00000000031	0.785034
ENSTRUT00000000032	1.26761
ENSTRUT00000000033	0.38796
ENSTRUT00000000034	29.7555
ENSTRUT00000000035	0.0476334
ENSTRUT00000000038	13.2159
ENSTRUT00000000039	0.881066
ENSTRUT00000000040	6.24752
ENSTRUT00000000041	0.468046
ENSTRUT00000000042	1.69398
ENSTRUT00000000043	0.915919
ENSTRUT00000000045	6.14262
ENSTRUT00000000046	0.541256
ENSTRUT00000000047	9.32568
ENSTRUT00000000048	29.624
ENSTRUT00000000049	36.502
ENSTRUT00000000050	6.47749
ENSTRUT00000000051	2.33819
ENSTRUT00000000052	2.69893
ENSTRUT00000000063	6.57486
ENSTRUT00000000064	1.39465
ENSTRUT00000000065	1.93091
ENSTRUT00000000066	2.0714
ENSTRUT00000000067	0.792899
ENSTRUT00000000068	0.466797
ENSTRUT00000000069	0.443104
ENSTRUT00000000070	5.78397
ENSTRUT00000000071	0.40127
ENSTRUT00000000072	7.10203
ENSTRUT00000000073	4.45276
ENSTRUT00000000074	12.3399
ENSTRUT00000000075	3.93542
ENSTRUT00000000076	5.38972
ENSTRUT00000000077	2.95
ENSTRUT00000000078	0.941021
ENSTRUT00000000079	6.21673
ENSTRUT00000000080	0.922745
ENSTRUT00000000081	0.891406
ENSTRUT00000000082	0.519795
ENSTRUT00000000083	0.648063
ENSTRUT00000000084	1.43706
ENSTRUT00000000086	0.136104
ENSTRUT00000000087	1.46261
ENSTRUT00000000088	6.36001
ENSTRUT00000000090	25.9028
ENSTRUT00000000091	8.58637
ENSTRUT00000000092	3.84551
ENSTRUT00000000093	8.56067
ENSTRUT00000000094	8.4642
ENSTRUT00000000095	3.9248
ENSTRUT00000000098	3.5164
ENSTRUT00000000099	15.0396
ENSTRUT00000000101	0.609567
ENSTRUT00000000102	1.18866
ENSTRUT00000000103	1.81542
ENSTRUT00000000104	108.194
ENSTRUT00000000109	9.60849
ENSTRUT00000000110	0.0872295
ENSTRUT00000000111	0.0877531
ENSTRUT00000000114	24.7245
ENSTRUT00000000115	51.4642
ENSTRUT00000000116	28.1176
ENSTRUT00000000117	39.2086
ENSTRUT00000000118	1.23451
ENSTRUT00000000119	1.11422
ENSTRUT00000000120	64.5072
ENSTRUT00000000123	0.664464
ENSTRUT00000000124	53.876
ENSTRUT00000000125	0.752857
ENSTRUT00000000126	39.0253
ENSTRUT00000000127	0.932534
ENSTRUT00000000128	15.97
ENSTRUT00000000129	0.497967
ENSTRUT00000000131	0.000599928
ENSTRUT00000000132	0.0914353
ENSTRUT00000000134	0.458852
ENSTRUT00000000135	0.369055
ENSTRUT00000000136	0.232637
ENSTRUT00000000137	0.0132488
ENSTRUT00000000138	0.236833
ENSTRUT00000000139	0.0163643
ENSTRUT00000000140	20.9635
ENSTRUT00000000141	7.86115
ENSTRUT00000000142	0.0619716
ENSTRUT00000000143	0.0797945
ENSTRUT00000000144	0.68078
ENSTRUT00000000149	24.6407
ENSTRUT00000000150	3.12547
ENSTRUT00000000151	24.4342
ENSTRUT00000000152	10.4944
ENSTRUT00000000153	13.6063
ENSTRUT00000000154	18.1342
ENSTRUT00000000155	17.061
ENSTRUT00000000156	14.2577
ENSTRUT00000000157	2.69445
ENSTRUT00000000161	12.0208
ENSTRUT00000000162	0.541105
ENSTRUT00000000163	0.84914
ENSTRUT00000000164	57.9841
ENSTRUT00000000165	0.923219
ENSTRUT00000000166	2.81719
ENSTRUT00000000167	0.559986
ENSTRUT00000000168	0.665716
ENSTRUT00000000169	0.615948
ENSTRUT00000000170	11.2703
ENSTRUT00000000171	51.4425
ENSTRUT00000000172	0.995412
ENSTRUT00000000173	0.263772
ENSTRUT00000000175	1.80803
ENSTRUT00000000176	0.00493351
ENSTRUT00000000177	1.64532
ENSTRUT00000000178	0.00362986
ENSTRUT00000000179	5.79326
ENSTRUT00000000180	0.170405
ENSTRUT00000000181	3.84323
ENSTRUT00000000182	3.44093
ENSTRUT00000000183	9.25324
ENSTRUT00000000184	0.801676
ENSTRUT00000000185	0.0997207
ENSTRUT00000000186	0.254685
ENSTRUT00000000187	4.01684
ENSTRUT00000000188	5.94498
ENSTRUT00000000190	5.56776
ENSTRUT00000000191	0.457372
ENSTRUT00000000192	26.9303
ENSTRUT00000000193	7.65934
ENSTRUT00000000194	17.5603
ENSTRUT00000000195	223.545
ENSTRUT00000000196	6.9072
ENSTRUT00000000197	142.308
ENSTRUT00000000198	0.500727
ENSTRUT00000000201	16.236
ENSTRUT00000000202	17.5026
ENSTRUT00000000203	21.6822
ENSTRUT00000000204	2.57621
ENSTRUT00000000205	10.7516
ENSTRUT00000000206	2.90409
ENSTRUT00000000207	0.0237432
ENSTRUT00000000208	0.0259797
ENSTRUT00000000209	0.026469
ENSTRUT00000000210	10.8407
ENSTRUT00000000211	0.570692
ENSTRUT00000000212	18.3838
ENSTRUT00000000213	19.5953
ENSTRUT00000000214	232.549
ENSTRUT00000000215	35.5958
ENSTRUT00000000216	0.240115
ENSTRUT00000000217	57.7054
ENSTRUT00000000218	28.1961
ENSTRUT00000000219	2.73369
ENSTRUT00000000221	8.43277
ENSTRUT00000000222	0.301129
ENSTRUT00000000223	0.499095
ENSTRUT00000000224	31.4452
ENSTRUT00000000225	0.0648598
ENSTRUT00000000227	34.2716
ENSTRUT00000000228	2.17122
ENSTRUT00000000229	56.3426
ENSTRUT00000000230	18.7656
ENSTRUT00000000231	2.66658
ENSTRUT00000000232	15.5563
ENSTRUT00000000233	4.59432
ENSTRUT00000000234	33.0282
ENSTRUT00000000235	0.968461
ENSTRUT00000000236	4.41037
ENSTRUT00000000237	2.51729
ENSTRUT00000000238	0.346947
ENSTRUT00000000239	11.5513
ENSTRUT00000000240	0.308566
ENSTRUT00000000241	0.512464
ENSTRUT00000000243	3.89822
ENSTRUT00000000244	8.3851
ENSTRUT00000000245	0.424041
ENSTRUT00000000246	11.8732
ENSTRUT00000000247	1.29157
ENSTRUT00000000248	1.1409
ENSTRUT00000000250	8.54886
ENSTRUT00000000251	26.3448
ENSTRUT00000000252	6.23188
ENSTRUT00000000253	0.343885
ENSTRUT00000000254	0.376259
ENSTRUT00000000255	34.491
ENSTRUT00000000256	163.022
ENSTRUT00000000257	0.924434
ENSTRUT00000000258	30.7356
ENSTRUT00000000259	11.8558
ENSTRUT00000000260	65.2856
ENSTRUT00000000261	0.856729
ENSTRUT00000000262	0.85993
ENSTRUT00000000263	4.91441
ENSTRUT00000000264	63.6083
ENSTRUT00000000265	256.412
ENSTRUT00000000267	1.54387
ENSTRUT00000000268	0.702882
ENSTRUT00000000269	1.72432
ENSTRUT00000000270	0.660541
ENSTRUT00000000271	16.9356
ENSTRUT00000000273	0.294956
ENSTRUT00000000274	13.8163
ENSTRUT00000000275	1.37041
ENSTRUT00000000280	2.11119
ENSTRUT00000000281	0.0939201
ENSTRUT00000000282	0.843223
ENSTRUT00000000283	0.504258
ENSTRUT00000000284	2.3663
ENSTRUT00000000285	3.7142
ENSTRUT00000000286	10.6983
ENSTRUT00000000287	9.39089
ENSTRUT00000000288	3.11332
ENSTRUT00000000289	14.3844
ENSTRUT00000000290	45.1206
ENSTRUT00000000291	21.9558
ENSTRUT00000000292	0.683391
ENSTRUT00000000295	0.13332
ENSTRUT00000000296	0.319017
ENSTRUT00000000297	0.00701312
ENSTRUT00000000301	0.00706339
ENSTRUT00000000304	245.963
ENSTRUT00000000305	0.960411
ENSTRUT00000000307	20.6152
ENSTRUT00000000308	0.0499519
ENSTRUT00000000309	0.451623
ENSTRUT00000000310	4.75598
ENSTRUT00000000311	8.94144
ENSTRUT00000000312	8.42563
ENSTRUT00000000313	1.18881
ENSTRUT00000000314	1.30417
ENSTRUT00000000315	3.69924
ENSTRUT00000000316	0.391408
ENSTRUT00000000317	185.044
ENSTRUT00000000318	3.55883
ENSTRUT00000000319	0.462127
ENSTRUT00000000320	23.87
ENSTRUT00000000321	2.02304
ENSTRUT00000000322	4.96082
ENSTRUT00000000323	0.871833
ENSTRUT00000000324	99.3891
ENSTRUT00000000325	1.93156
ENSTRUT00000000326	7.18422
ENSTRUT00000000327	107.608
ENSTRUT00000000328	524.776
ENSTRUT00000000331	378.895
ENSTRUT00000000332	432.792
ENSTRUT00000000333	0.217812
ENSTRUT00000000334	12.2838
ENSTRUT00000000335	2.13988
ENSTRUT00000000336	0.407571
ENSTRUT00000000338	118.868
ENSTRUT00000000339	0.179442
ENSTRUT00000000341	0.4102
ENSTRUT00000000342	1.36575
ENSTRUT00000000343	3.25438
ENSTRUT00000000344	0.937699
ENSTRUT00000000345	4.00732
ENSTRUT00000000346	0.0580977
ENSTRUT00000000348	0.232557
ENSTRUT00000000349	8.83496
ENSTRUT00000000350	0.352376
ENSTRUT00000000351	0.0123924
ENSTRUT00000000352	0.0127568
ENSTRUT00000000353	0.013041
ENSTRUT00000000354	0.0145957
ENSTRUT00000000356	0.0124702
ENSTRUT00000000357	2.00362
ENSTRUT00000000358	1.52946
ENSTRUT00000000359	1.55174
ENSTRUT00000000360	0.0514984
ENSTRUT00000000361	0.0545403
ENSTRUT00000000362	0.432351
ENSTRUT00000000363	1.1117
ENSTRUT00000000365	0.216212
ENSTRUT00000000366	0.14803
ENSTRUT00000000367	4.9735
ENSTRUT00000000368	42.0338
ENSTRUT00000000369	1.88223
ENSTRUT00000000370	3.66344
ENSTRUT00000000371	11.6399
ENSTRUT00000000372	3.02351
ENSTRUT00000000373	0.386456
ENSTRUT00000000374	1.81412
ENSTRUT00000000375	3.24992
ENSTRUT00000000376	0.941117
ENSTRUT00000000377	1.93251
ENSTRUT00000000378	0.257806
ENSTRUT00000000381	0.272824
ENSTRUT00000000382	3.17789
ENSTRUT00000000383	0.726571
ENSTRUT00000000384	1.64792
ENSTRUT00000000385	0.787391
ENSTRUT00000000387	0.116208
ENSTRUT00000000388	1.50949
ENSTRUT00000000389	85.4451
ENSTRUT00000000390	1042.72
ENSTRUT00000000391	0.20914
ENSTRUT00000000395	1.31112
ENSTRUT00000000396	0.0516536
ENSTRUT00000000397	0.0562654
ENSTRUT00000000398	0.0594496
ENSTRUT00000000399	0.0743838
ENSTRUT00000000400	0.0561041
ENSTRUT00000000401	0.057965
ENSTRUT00000000403	0.102841
ENSTRUT00000000405	0.420999
ENSTRUT00000000407	0.342114
ENSTRUT00000000411	0.0971228
ENSTRUT00000000412	5.69743
ENSTRUT00000000413	0.949484
ENSTRUT00000000414	6.84616
ENSTRUT00000000415	3.22206
ENSTRUT00000000416	4.61939
ENSTRUT00000000417	2.22312
ENSTRUT00000000418	0.848317
ENSTRUT00000000419	7.83498
ENSTRUT00000000420	3.6039
ENSTRUT00000000421	0.0489764
ENSTRUT00000000422	2.48408
ENSTRUT00000000423	4.91154
ENSTRUT00000000424	7.25258
ENSTRUT00000000425	0.0243901
ENSTRUT00000000426	0.0658208
ENSTRUT00000000427	0.0845763
ENSTRUT00000000428	0.0372599
ENSTRUT00000000430	0.257012
ENSTRUT00000000431	0.393434
ENSTRUT00000000432	3.46851
ENSTRUT00000000433	4.00817
ENSTRUT00000000434	0.365581
ENSTRUT00000000435	15.1626
ENSTRUT00000000436	77.0911
ENSTRUT00000000437	4.87236
ENSTRUT00000000438	1.98711
ENSTRUT00000000439	0.2084
ENSTRUT00000000441	0.878493
ENSTRUT00000000442	0.607286
ENSTRUT00000000443	0.130021
ENSTRUT00000000444	1.54508
ENSTRUT00000000445	0.369136
ENSTRUT00000000446	0.926538
ENSTRUT00000000447	17.6565
ENSTRUT00000000448	80.6147
ENSTRUT00000000451	1.36637
ENSTRUT00000000452	0.699911
ENSTRUT00000000453	0.0696317
ENSTRUT00000000455	23.7722
ENSTRUT00000000457	20.3904
ENSTRUT00000000458	6.56596
ENSTRUT00000000459	0.0822996
ENSTRUT00000000460	0.0865389
ENSTRUT00000000461	0.0116678
ENSTRUT00000000462	1.98285
ENSTRUT00000000463	2.68816
ENSTRUT00000000464	0.953117
ENSTRUT00000000465	0.350137
ENSTRUT00000000467	6.83468
ENSTRUT00000000468	6.57486
ENSTRUT00000000469	7.3479
ENSTRUT00000000470	8.5279
ENSTRUT00000000471	0.53581
ENSTRUT00000000474	9.63848
ENSTRUT00000000475	2.92369
ENSTRUT00000000476	0.46162
ENSTRUT00000000477	1.12102
ENSTRUT00000000478	1.12215
ENSTRUT00000000479	23.9856
ENSTRUT00000000480	67.2425
ENSTRUT00000000481	42.8659
ENSTRUT00000000482	112.953
ENSTRUT00000000483	6.34491
ENSTRUT00000000484	28.1145
ENSTRUT00000000485	1.08798
ENSTRUT00000000486	7.68645
ENSTRUT00000000487	0.821623
ENSTRUT00000000488	0.821846
ENSTRUT00000000489	0.00866954
ENSTRUT00000000493	18.5102
ENSTRUT00000000494	62.5131
ENSTRUT00000000496	30.5024
ENSTRUT00000000497	65.9314
ENSTRUT00000000498	0.529688
ENSTRUT00000000499	0.630758
ENSTRUT00000000500	8.49663
ENSTRUT00000000505	74.5741
ENSTRUT00000000507	22.9707
ENSTRUT00000000508	0.410606
ENSTRUT00000000509	0.613173
ENSTRUT00000000510	6.82797
ENSTRUT00000000511	15.3272
ENSTRUT00000000512	10.7442
ENSTRUT00000000513	30.0438
ENSTRUT00000000514	2.37337
ENSTRUT00000000515	7.51209
ENSTRUT00000000516	8.6937
ENSTRUT00000000517	3.16696
ENSTRUT00000000518	3.889
ENSTRUT00000000519	3.26394
ENSTRUT00000000520	0.09925
ENSTRUT00000000522	0.0546838
ENSTRUT00000000523	31.2995
ENSTRUT00000000524	6.95924
ENSTRUT00000000525	4.80231
ENSTRUT00000000526	24.5235
ENSTRUT00000000527	1.14753
ENSTRUT00000000528	1.68892
ENSTRUT00000000530	7.71792
ENSTRUT00000000531	7.78645
ENSTRUT00000000532	0.0732575
ENSTRUT00000000534	0.229615
ENSTRUT00000000536	0.207703
ENSTRUT00000000537	13.8429
ENSTRUT00000000538	47.16
ENSTRUT00000000540	9.12751
ENSTRUT00000000542	0.812538
ENSTRUT00000000543	90.6137
ENSTRUT00000000544	0.290667
ENSTRUT00000000545	0.291437
ENSTRUT00000000546	0.28489
ENSTRUT00000000547	4.0877
ENSTRUT00000000548	1.48466
ENSTRUT00000000549	43.5762
ENSTRUT00000000550	4.5475
ENSTRUT00000000551	0.703201
ENSTRUT00000000552	0.458743
ENSTRUT00000000553	7.9224
ENSTRUT00000000555	1.10646
ENSTRUT00000000556	0.441063
ENSTRUT00000000557	2.38161
ENSTRUT00000000558	46.0661
ENSTRUT00000000559	66.452
ENSTRUT00000000560	0.27181
ENSTRUT00000000562	6.8622
ENSTRUT00000000563	5.25807
ENSTRUT00000000571	2.03052
ENSTRUT00000000572	49.8746
ENSTRUT00000000573	5.5921
ENSTRUT00000000574	71.8787
ENSTRUT00000000575	0.313684
ENSTRUT00000000576	10.3971
ENSTRUT00000000577	45.1981
ENSTRUT00000000578	1.87489
ENSTRUT00000000579	1.90938
ENSTRUT00000000580	0.130264
ENSTRUT00000000581	0.0254602
ENSTRUT00000000582	0.0253818
ENSTRUT00000000583	0.0280747
ENSTRUT00000000584	0.0181381
ENSTRUT00000000585	0.794863
ENSTRUT00000000587	3.63232
ENSTRUT00000000588	10.2567
ENSTRUT00000000589	11.001
ENSTRUT00000000590	0.140496
ENSTRUT00000000591	11.8794
ENSTRUT00000000592	12.0797
ENSTRUT00000000593	0.666253
ENSTRUT00000000594	13.15
ENSTRUT00000000595	0.39954
ENSTRUT00000000596	6.55831
ENSTRUT00000000597	0.361381
ENSTRUT00000000598	0.518412
ENSTRUT00000000599	0.516822
ENSTRUT00000000600	16.9047
ENSTRUT00000000601	197.126
ENSTRUT00000000602	2.94889
ENSTRUT00000000603	1.5426
ENSTRUT00000000604	14.8514
ENSTRUT00000000605	29.9468
ENSTRUT00000000606	8.96483
ENSTRUT00000000607	4.32814
ENSTRUT00000000608	0.457223
ENSTRUT00000000609	31.8973
ENSTRUT00000000610	1.60448
ENSTRUT00000000611	12.6642
ENSTRUT00000000612	0.439377
ENSTRUT00000000613	1.58391
ENSTRUT00000000614	4.1704
ENSTRUT00000000615	0.426396
ENSTRUT00000000616	0.653553
ENSTRUT00000000617	26.4
ENSTRUT00000000618	2.09709
ENSTRUT00000000619	1.14566
ENSTRUT00000000620	0.299641
ENSTRUT00000000621	0.148109
ENSTRUT00000000622	0.0956178
ENSTRUT00000000623	0.0573942
ENSTRUT00000000624	0.0574775
ENSTRUT00000000625	0.119306
ENSTRUT00000000626	0.119554
ENSTRUT00000000628	4.36079
ENSTRUT00000000629	3.65422
ENSTRUT00000000630	0.680568
ENSTRUT00000000631	2.76579
ENSTRUT00000000632	0.480674
ENSTRUT00000000633	0.414527
ENSTRUT00000000634	3.76043
ENSTRUT00000000635	13.8
ENSTRUT00000000636	0.813699
ENSTRUT00000000637	0.116422
ENSTRUT00000000639	1.36045
ENSTRUT00000000640	5.13078
ENSTRUT00000000641	0.351578
ENSTRUT00000000647	0.146452
ENSTRUT00000000648	0.363638
ENSTRUT00000000649	0.783142
ENSTRUT00000000650	0.283713
ENSTRUT00000000651	5.28247
ENSTRUT00000000652	2.73414
ENSTRUT00000000653	0.850641
ENSTRUT00000000654	4.8537
ENSTRUT00000000655	1.34923
ENSTRUT00000000656	9.6539
ENSTRUT00000000657	18.2434
ENSTRUT00000000658	0.0937408
ENSTRUT00000000659	0.72094
ENSTRUT00000000660	1.22936
ENSTRUT00000000661	3.35172
ENSTRUT00000000662	0.667475
ENSTRUT00000000663	0.669694
ENSTRUT00000000664	8.13317
ENSTRUT00000000665	0.449982
ENSTRUT00000000666	3.32493
ENSTRUT00000000667	3.73741
ENSTRUT00000000668	0.816112
ENSTRUT00000000669	0.480048
ENSTRUT00000000670	1.52218
ENSTRUT00000000671	2.14736
ENSTRUT00000000672	0.688604
ENSTRUT00000000673	5.41002
ENSTRUT00000000674	0.489503
ENSTRUT00000000675	0.373777
ENSTRUT00000000676	2.61505
ENSTRUT00000000677	0.533127
ENSTRUT00000000678	22.498
ENSTRUT00000000679	0.94487
ENSTRUT00000000680	4.87342
ENSTRUT00000000681	1.27867
ENSTRUT00000000683	15.9649
ENSTRUT00000000684	22.1258
ENSTRUT00000000685	160.433
ENSTRUT00000000686	101.981
ENSTRUT00000000687	18.2995
ENSTRUT00000000688	0.0219641
ENSTRUT00000000689	0.26897
ENSTRUT00000000690	5.99555
ENSTRUT00000000691	4.60463
ENSTRUT00000000693	2.3086
ENSTRUT00000000694	0.76874
ENSTRUT00000000695	5.14299
ENSTRUT00000000696	12.0913
ENSTRUT00000000697	12.0555
ENSTRUT00000000698	0.436492
ENSTRUT00000000699	0.264483
ENSTRUT00000000702	0.136931
ENSTRUT00000000703	22.9438
ENSTRUT00000000707	1031.03
ENSTRUT00000000708	32.2629
ENSTRUT00000000709	2.78801
ENSTRUT00000000710	2.05728
ENSTRUT00000000711	0.0420261
ENSTRUT00000000712	0.0330767
ENSTRUT00000000713	6.96614
ENSTRUT00000000714	3.81347
ENSTRUT00000000715	10.1491
ENSTRUT00000000716	8.72203
ENSTRUT00000000717	39.8256
ENSTRUT00000000718	0.0316417
ENSTRUT00000000719	0.824268
ENSTRUT00000000720	0.129176
ENSTRUT00000000721	0.848699
ENSTRUT00000000722	25.2339
ENSTRUT00000000723	70.4274
ENSTRUT00000000724	1.01314
ENSTRUT00000000725	0.53449
ENSTRUT00000000727	3.38686
ENSTRUT00000000728	0.0250681
ENSTRUT00000000729	0.0149727
ENSTRUT00000000730	0.0147302
ENSTRUT00000000731	0.0156547
ENSTRUT00000000732	0.0250653
ENSTRUT00000000733	0.0277316
ENSTRUT00000000734	0.0283414
ENSTRUT00000000735	0.0290404
ENSTRUT00000000736	0.0297029
ENSTRUT00000000741	2.45722
ENSTRUT00000000745	0.301733
ENSTRUT00000000746	0.351056
ENSTRUT00000000749	0.565809
ENSTRUT00000000751	0.0689789
ENSTRUT00000000752	0.0186148
ENSTRUT00000000753	0.192739
ENSTRUT00000000754	1.77659
ENSTRUT00000000755	0.383236
ENSTRUT00000000757	1.3415
ENSTRUT00000000758	1.39517
ENSTRUT00000000759	11.3347
ENSTRUT00000000760	22.8484
ENSTRUT00000000761	42.843
ENSTRUT00000000762	10.2246
ENSTRUT00000000763	9.88566
ENSTRUT00000000769	0.38509
ENSTRUT00000000770	1.26436
ENSTRUT00000000771	1.43418
ENSTRUT00000000772	4.08975
ENSTRUT00000000773	4.07391
ENSTRUT00000000774	0.0823801
ENSTRUT00000000775	1.65785
ENSTRUT00000000777	0.194507
ENSTRUT00000000781	1.31193
ENSTRUT00000000782	1.80621
ENSTRUT00000000783	2.86055
ENSTRUT00000000784	5.51622
ENSTRUT00000000785	0.979138
ENSTRUT00000000786	0.283663
ENSTRUT00000000787	0.522879
ENSTRUT00000000788	0.526127
ENSTRUT00000000789	2.24361
ENSTRUT00000000790	5.995
ENSTRUT00000000791	89.7368
ENSTRUT00000000792	4.63871
ENSTRUT00000000793	5.34364
ENSTRUT00000000795	0.31644
ENSTRUT00000000796	0.0700499
ENSTRUT00000000799	0.000177918
ENSTRUT00000000800	0.0541648
ENSTRUT00000000802	0.0481041
ENSTRUT00000000803	0.0489625
ENSTRUT00000000804	0.000188131
ENSTRUT00000000806	0.000320024
ENSTRUT00000000807	3.97518
ENSTRUT00000000808	2.47305
ENSTRUT00000000809	0.209783
ENSTRUT00000000810	0.57641
ENSTRUT00000000811	0.595685
ENSTRUT00000000812	151.057
ENSTRUT00000000813	0.447108
ENSTRUT00000000814	1.5314
ENSTRUT00000000815	1.58555
ENSTRUT00000000816	0.059459
ENSTRUT00000000817	0.0601386
ENSTRUT00000000818	0.0745105
ENSTRUT00000000819	2.68654
ENSTRUT00000000820	1.66324
ENSTRUT00000000821	0.575686
ENSTRUT00000000822	9.03146
ENSTRUT00000000823	0.522694
ENSTRUT00000000824	7.87644
ENSTRUT00000000825	8.54062
ENSTRUT00000000826	18.4224
ENSTRUT00000000827	0.892809
ENSTRUT00000000831	33.6843
ENSTRUT00000000832	5.71712
ENSTRUT00000000833	4.4616
ENSTRUT00000000834	4.47848
ENSTRUT00000000836	0.0106796
ENSTRUT00000000837	0.0137162
ENSTRUT00000000838	0.0121343
ENSTRUT00000000839	0.0117896
ENSTRUT00000000840	0.0119971
ENSTRUT00000000841	0.0136356
ENSTRUT00000000842	6.03052
ENSTRUT00000000843	0.908819
ENSTRUT00000000844	5.07377
ENSTRUT00000000845	0.230166
ENSTRUT00000000846	5.54369
ENSTRUT00000000847	0.768804
ENSTRUT00000000848	3.82041
ENSTRUT00000000849	9.42847
ENSTRUT00000000850	0.604856
ENSTRUT00000000852	18.7697
ENSTRUT00000000853	6.55247
ENSTRUT00000000854	4.37775
ENSTRUT00000000855	0.216354
ENSTRUT00000000856	0.187371
ENSTRUT00000000859	0.253299
ENSTRUT00000000860	9.69632
ENSTRUT00000000861	73.6793
ENSTRUT00000000862	11.7597
ENSTRUT00000000863	0.383043
ENSTRUT00000000869	17.3325
ENSTRUT00000000870	13.7326
ENSTRUT00000000871	51.655
ENSTRUT00000000872	19.3665
ENSTRUT00000000873	50.8492
ENSTRUT00000000876	0.267742
ENSTRUT00000000878	2.03214
ENSTRUT00000000879	0.761523
ENSTRUT00000000880	1.39842
ENSTRUT00000000881	93.1535
ENSTRUT00000000882	66.0583
ENSTRUT00000000883	33.105
ENSTRUT00000000884	1.22094
ENSTRUT00000000885	4.00707
ENSTRUT00000000886	29.3583
ENSTRUT00000000887	1.3036
ENSTRUT00000000888	17.3001
ENSTRUT00000000896	0.588315
ENSTRUT00000000897	3.95193
ENSTRUT00000000898	0.230315
ENSTRUT00000000899	0.230342
ENSTRUT00000000900	8.33389
ENSTRUT00000000901	0.0241816
ENSTRUT00000000902	0.0242799
ENSTRUT00000000903	16.3838
ENSTRUT00000000904	7.3302
ENSTRUT00000000905	44.101
ENSTRUT00000000906	27.0865
ENSTRUT00000000907	245.567
ENSTRUT00000000908	1.90768
ENSTRUT00000000910	7.5429
ENSTRUT00000000911	17.0139
ENSTRUT00000000913	0.0637463
ENSTRUT00000000914	0.063418
ENSTRUT00000000915	0.0594128
ENSTRUT00000000916	0.0114003
ENSTRUT00000000917	0.302748
ENSTRUT00000000918	0.188172
ENSTRUT00000000919	0.181282
ENSTRUT00000000920	3.12241
ENSTRUT00000000921	0.0361863
ENSTRUT00000000922	0.224915
ENSTRUT00000000923	3.12512
ENSTRUT00000000924	0.022657
ENSTRUT00000000925	0.0951822
ENSTRUT00000000926	0.126983
ENSTRUT00000000927	1.62385
ENSTRUT00000000928	47.6956
ENSTRUT00000000929	4.93743
ENSTRUT00000000930	1.82434
ENSTRUT00000000931	3.92465
ENSTRUT00000000932	9.21304
ENSTRUT00000000933	0.789983
ENSTRUT00000000934	4.87946
ENSTRUT00000000935	14.1576
ENSTRUT00000000936	1.04951
ENSTRUT00000000937	1.66717
ENSTRUT00000000938	1.7489
ENSTRUT00000000939	0.0206233
ENSTRUT00000000940	0.0183747
ENSTRUT00000000941	23.3279
ENSTRUT00000000942	26.1875
ENSTRUT00000000943	0.480923
ENSTRUT00000000944	0.505201
ENSTRUT00000000945	0.716054
ENSTRUT00000000946	0.729026
ENSTRUT00000000947	0.000437684
ENSTRUT00000000950	1.74316
ENSTRUT00000000951	2.39772
ENSTRUT00000000953	1.90093
ENSTRUT00000000954	0.735244
ENSTRUT00000000956	2.78718
ENSTRUT00000000957	2.39331
ENSTRUT00000000958	0.206289
ENSTRUT00000000959	0.186248
ENSTRUT00000000960	2.57363
ENSTRUT00000000961	25.4355
ENSTRUT00000000962	225.157
ENSTRUT00000000963	165.111
ENSTRUT00000000964	71.5134
ENSTRUT00000000965	1.53802
ENSTRUT00000000966	12.9099
ENSTRUT00000000968	76.6637
ENSTRUT00000000969	1.54176
ENSTRUT00000000970	4.29465
ENSTRUT00000000971	0.514114
ENSTRUT00000000972	1.8598
ENSTRUT00000000973	19.1677
ENSTRUT00000000974	10.7632
ENSTRUT00000000975	35.5963
ENSTRUT00000000976	0.0909458
ENSTRUT00000000978	0.221988
ENSTRUT00000000979	0.22777
ENSTRUT00000000980	0.331689
ENSTRUT00000000982	1.34416
ENSTRUT00000000983	1.34494
ENSTRUT00000000984	0.00627641
ENSTRUT00000000985	0.00305072
ENSTRUT00000000986	2.5758
ENSTRUT00000000987	0.493001
ENSTRUT00000000988	1.41735
ENSTRUT00000000989	1.59484
ENSTRUT00000000990	0.00415076
ENSTRUT00000000991	0.272605
ENSTRUT00000000993	0.117803
ENSTRUT00000000994	0.436068
ENSTRUT00000000995	4.93567
ENSTRUT00000000996	1.01957
ENSTRUT00000000997	3.42435
ENSTRUT00000000998	5.75103
ENSTRUT00000000999	6.10173
ENSTRUT00000001000	33.6713
ENSTRUT00000001002	2.99382
ENSTRUT00000001003	20.4296
ENSTRUT00000001004	58.2444
ENSTRUT00000001005	25.2735
ENSTRUT00000001006	22.1143
ENSTRUT00000001007	1.17669
ENSTRUT00000001008	13.844
ENSTRUT00000001009	43.6974
ENSTRUT00000001010	222.512
ENSTRUT00000001011	341.384
ENSTRUT00000001012	20.5753
ENSTRUT00000001013	2.38317
ENSTRUT00000001014	1.27605
ENSTRUT00000001015	20.8313
ENSTRUT00000001016	25.6288
ENSTRUT00000001017	0.362619
ENSTRUT00000001018	0.000793724
ENSTRUT00000001019	0.00128115
ENSTRUT00000001020	0.000812048
ENSTRUT00000001021	0.228346
ENSTRUT00000001022	0.277739
ENSTRUT00000001023	0.315033
ENSTRUT00000001025	0.0010942
ENSTRUT00000001026	0.000689165
ENSTRUT00000001027	10.2729
ENSTRUT00000001028	2.65394
ENSTRUT00000001029	0.962169
ENSTRUT00000001030	0.216182
ENSTRUT00000001031	0.451371
ENSTRUT00000001032	0.488678
ENSTRUT00000001033	2.27083
ENSTRUT00000001036	0.517413
ENSTRUT00000001037	2.07212
ENSTRUT00000001038	6.38569
ENSTRUT00000001039	0.433324
ENSTRUT00000001040	93.7936
ENSTRUT00000001041	28.1591
ENSTRUT00000001042	0.62809
ENSTRUT00000001043	15.7415
ENSTRUT00000001044	642.695
ENSTRUT00000001045	18.2306
ENSTRUT00000001046	0.399703
ENSTRUT00000001047	2.61452
ENSTRUT00000001048	0.288414
ENSTRUT00000001049	0.20544
ENSTRUT00000001050	0.267293
ENSTRUT00000001051	3.40088
ENSTRUT00000001052	3.39374
ENSTRUT00000001053	5.94332
ENSTRUT00000001054	6.03927
ENSTRUT00000001055	0.697951
ENSTRUT00000001056	0.294841
ENSTRUT00000001057	4.92766
ENSTRUT00000001058	1.8612
ENSTRUT00000001059	0.024059
ENSTRUT00000001060	11.6463
ENSTRUT00000001061	1.04174
ENSTRUT00000001062	52.8889
ENSTRUT00000001063	0.315076
ENSTRUT00000001064	2.29017
ENSTRUT00000001065	40.2571
ENSTRUT00000001067	23.3
ENSTRUT00000001068	0.806639
ENSTRUT00000001069	10.8973
ENSTRUT00000001070	5.63225
ENSTRUT00000001071	438.77
ENSTRUT00000001073	17.2174
ENSTRUT00000001074	0.372799
ENSTRUT00000001075	0.299566
ENSTRUT00000001076	3.42016
ENSTRUT00000001079	3.62626
ENSTRUT00000001080	3.47659
ENSTRUT00000001082	0.706736
ENSTRUT00000001083	6.06993
ENSTRUT00000001084	5.60411
ENSTRUT00000001086	5.64982
ENSTRUT00000001087	7.86536
ENSTRUT00000001088	10.6766
ENSTRUT00000001089	2.80767
ENSTRUT00000001090	31.6763
ENSTRUT00000001091	17.9909
ENSTRUT00000001092	5.19795
ENSTRUT00000001093	1.3143
ENSTRUT00000001094	0.895083
ENSTRUT00000001095	1.24085
ENSTRUT00000001096	0.00345462
ENSTRUT00000001097	1.2028
ENSTRUT00000001098	1.20498
ENSTRUT00000001099	1.34868
ENSTRUT00000001100	0.997601
ENSTRUT00000001101	0.147237
ENSTRUT00000001102	0.27705
ENSTRUT00000001103	0.415364
ENSTRUT00000001104	0.502072
ENSTRUT00000001105	0.291614
ENSTRUT00000001106	1.07001
ENSTRUT00000001107	9.439
ENSTRUT00000001108	2.67176
ENSTRUT00000001109	0.952921
ENSTRUT00000001110	0.279832
ENSTRUT00000001111	0.447617
ENSTRUT00000001113	7.04197
ENSTRUT00000001114	0.0232859
ENSTRUT00000001115	0.0212166
ENSTRUT00000001116	0.0234444
ENSTRUT00000001117	0.000218512
ENSTRUT00000001119	25.83
ENSTRUT00000001130	3.18746
ENSTRUT00000001131	10.7393
ENSTRUT00000001133	16.1643
ENSTRUT00000001134	0.0679619
ENSTRUT00000001135	0.975776
ENSTRUT00000001136	0.975807
ENSTRUT00000001137	0.012941
ENSTRUT00000001139	0.0137284
ENSTRUT00000001142	0.0121949
ENSTRUT00000001143	0.0121978
ENSTRUT00000001144	31.3225
ENSTRUT00000001145	6.29063
ENSTRUT00000001146	6.81164
ENSTRUT00000001147	2.57128
ENSTRUT00000001148	3.70663
ENSTRUT00000001149	0.326523
ENSTRUT00000001150	0.360075
ENSTRUT00000001151	0.084461
ENSTRUT00000001152	14.4316
ENSTRUT00000001153	1439.21
ENSTRUT00000001154	12.9941
ENSTRUT00000001155	1.06232
ENSTRUT00000001156	2.63866
ENSTRUT00000001157	2.14048
ENSTRUT00000001158	4.03876
ENSTRUT00000001159	2.07875
ENSTRUT00000001160	10.6178
ENSTRUT00000001162	10.9284
ENSTRUT00000001163	8.37392
ENSTRUT00000001164	11.7672
ENSTRUT00000001165	0.44017
ENSTRUT00000001166	10.0922
ENSTRUT00000001167	2.6018
ENSTRUT00000001168	2.57312
ENSTRUT00000001170	0.0565823
ENSTRUT00000001173	0.0564496
ENSTRUT00000001177	17.2149
ENSTRUT00000001178	3.28621
ENSTRUT00000001179	6.99468
ENSTRUT00000001180	8.3965
ENSTRUT00000001181	18.4387
ENSTRUT00000001186	1.40453
ENSTRUT00000001187	0.469448
ENSTRUT00000001188	0.0330573
ENSTRUT00000001194	4.08957
ENSTRUT00000001195	1.71031
ENSTRUT00000001196	23.4839
ENSTRUT00000001197	10.1605
ENSTRUT00000001198	0.00291719
ENSTRUT00000001199	0.00288566
ENSTRUT00000001200	0.00286057
ENSTRUT00000001201	0.00331235
ENSTRUT00000001202	0.00306328
ENSTRUT00000001203	0.00296126
ENSTRUT00000001204	0.00295264
ENSTRUT00000001205	0.00298714
ENSTRUT00000001206	207.397
ENSTRUT00000001207	19.5545
ENSTRUT00000001208	42.9148
ENSTRUT00000001209	36.4708
ENSTRUT00000001210	0.109347
ENSTRUT00000001211	0.122463
ENSTRUT00000001212	0.123328
ENSTRUT00000001213	2.11732
ENSTRUT00000001214	0.03536
ENSTRUT00000001215	0.216484
ENSTRUT00000001216	0.00844447
ENSTRUT00000001217	0.702545
ENSTRUT00000001218	0.21293
ENSTRUT00000001219	0.712487
ENSTRUT00000001220	5.06681
ENSTRUT00000001221	1.11928
ENSTRUT00000001222	2.18155
ENSTRUT00000001223	1.92079
ENSTRUT00000001224	1.03271
ENSTRUT00000001225	1.29135
ENSTRUT00000001226	12.7462
ENSTRUT00000001227	51.6308
ENSTRUT00000001228	8.34116
ENSTRUT00000001229	16.8997
ENSTRUT00000001230	11.9143
ENSTRUT00000001231	115.149
ENSTRUT00000001232	5.37211
ENSTRUT00000001233	1.38913
ENSTRUT00000001235	0.859133
ENSTRUT00000001236	0.226666
ENSTRUT00000001237	5.82248
ENSTRUT00000001238	10.5657
ENSTRUT00000001240	12.1227
ENSTRUT00000001241	17.5307
ENSTRUT00000001242	6.19092
ENSTRUT00000001243	1.06993
ENSTRUT00000001244	0.664351
ENSTRUT00000001246	0.317096
ENSTRUT00000001250	286.722
ENSTRUT00000001251	925.521
ENSTRUT00000001252	11.8149
ENSTRUT00000001253	11.5948
ENSTRUT00000001257	160.31
ENSTRUT00000001258	42.844
ENSTRUT00000001259	25.0865
ENSTRUT00000001260	122.188
ENSTRUT00000001261	18.7846
ENSTRUT00000001262	55.5148
ENSTRUT00000001264	4.98111
ENSTRUT00000001265	10.7749
ENSTRUT00000001266	0.310468
ENSTRUT00000001267	11.5017
ENSTRUT00000001269	6.07968
ENSTRUT00000001270	53.2521
ENSTRUT00000001272	30.8366
ENSTRUT00000001273	18.7476
ENSTRUT00000001274	11.408
ENSTRUT00000001275	6.29747
ENSTRUT00000001276	2.10231
ENSTRUT00000001277	13.9272
ENSTRUT00000001278	6.47266
ENSTRUT00000001279	10.3541
ENSTRUT00000001282	11.209
ENSTRUT00000001283	23.2667
ENSTRUT00000001284	0.108934
ENSTRUT00000001285	0.108006
ENSTRUT00000001287	0.0889978
ENSTRUT00000001288	0.118711
ENSTRUT00000001289	32.4319
ENSTRUT00000001290	11.107
ENSTRUT00000001291	1.01705
ENSTRUT00000001292	1.04264
ENSTRUT00000001298	3.06966
ENSTRUT00000001299	14.6453
ENSTRUT00000001300	508.891
ENSTRUT00000001301	0.827919
ENSTRUT00000001302	16.7857
ENSTRUT00000001303	1926.79
ENSTRUT00000001306	1.33808
ENSTRUT00000001307	1.27598
ENSTRUT00000001308	2.31879
ENSTRUT00000001309	3.35302
ENSTRUT00000001310	0.614294
ENSTRUT00000001311	1.98695
ENSTRUT00000001312	5.00631
ENSTRUT00000001314	0.730869
ENSTRUT00000001316	1.50253
ENSTRUT00000001318	1.49341
ENSTRUT00000001319	1.51915
ENSTRUT00000001320	26.7495
ENSTRUT00000001321	28.1464
ENSTRUT00000001323	0.017433
ENSTRUT00000001324	0.0168029
ENSTRUT00000001325	0.0165948
ENSTRUT00000001326	0.0176485
ENSTRUT00000001327	2.40058e-05
ENSTRUT00000001328	0.00974399
ENSTRUT00000001329	0.00962449
ENSTRUT00000001330	0.0116166
ENSTRUT00000001331	0.182168
ENSTRUT00000001332	42.398
ENSTRUT00000001333	43.0025
ENSTRUT00000001334	23.9557
ENSTRUT00000001335	59.5754
ENSTRUT00000001340	19.0159
ENSTRUT00000001341	12.7052
ENSTRUT00000001342	1.14396
ENSTRUT00000001343	1.14396
ENSTRUT00000001344	1.09687
ENSTRUT00000001345	1.09694
ENSTRUT00000001346	381.736
ENSTRUT00000001347	10.4846
ENSTRUT00000001348	12.7024
ENSTRUT00000001349	0.579573
ENSTRUT00000001350	0.864633
ENSTRUT00000001351	13.2643
ENSTRUT00000001352	5.96265
ENSTRUT00000001353	5.91529
ENSTRUT00000001355	13.6049
ENSTRUT00000001356	16.4486
ENSTRUT00000001357	0.244883
ENSTRUT00000001358	0.112896
ENSTRUT00000001359	1.36966
ENSTRUT00000001360	1.52349
ENSTRUT00000001361	0.0954528
ENSTRUT00000001366	0.226244
ENSTRUT00000001367	2.3614
ENSTRUT00000001368	0.821068
ENSTRUT00000001369	0.189646
ENSTRUT00000001370	1.27676
ENSTRUT00000001371	0.72622
ENSTRUT00000001372	34.257
ENSTRUT00000001373	51.7948
ENSTRUT00000001374	60.7506
ENSTRUT00000001375	0.614795
ENSTRUT00000001376	4.9093
ENSTRUT00000001377	0.79265
ENSTRUT00000001378	1.14072
ENSTRUT00000001379	2.21999
ENSTRUT00000001380	15.2317
ENSTRUT00000001381	5.60116
ENSTRUT00000001382	0.176552
ENSTRUT00000001383	2.2393
ENSTRUT00000001384	10.5705
ENSTRUT00000001385	4.7667
ENSTRUT00000001386	0.503076
ENSTRUT00000001387	1.47362
ENSTRUT00000001388	10.9373
ENSTRUT00000001390	7.27723
ENSTRUT00000001391	5.26749
ENSTRUT00000001392	1.57868
ENSTRUT00000001393	3.06468
ENSTRUT00000001394	32.9517
ENSTRUT00000001395	129.327
ENSTRUT00000001396	58.9152
ENSTRUT00000001397	26.6456
ENSTRUT00000001398	11.7167
ENSTRUT00000001409	0.0480048
ENSTRUT00000001410	0.474999
ENSTRUT00000001411	0.968679
ENSTRUT00000001412	1.4181
ENSTRUT00000001413	1.2666
ENSTRUT00000001414	67.804
ENSTRUT00000001415	8.75273
ENSTRUT00000001416	29.3236
ENSTRUT00000001417	0.610198
ENSTRUT00000001418	0.610097
ENSTRUT00000001419	6.45822
ENSTRUT00000001420	6.8887
ENSTRUT00000001421	0.150751
ENSTRUT00000001422	0.979453
ENSTRUT00000001423	28.1239
ENSTRUT00000001424	119.811
ENSTRUT00000001425	13.7111
ENSTRUT00000001426	2.88687
ENSTRUT00000001427	2.88731
ENSTRUT00000001428	1.39184
ENSTRUT00000001429	9.75983
ENSTRUT00000001430	19.9775
ENSTRUT00000001431	6.46328
ENSTRUT00000001432	12.0573
ENSTRUT00000001433	3.46619
ENSTRUT00000001436	0.703784
ENSTRUT00000001437	1.49282
ENSTRUT00000001438	66.9422
ENSTRUT00000001440	6.09707
ENSTRUT00000001442	0.512927
ENSTRUT00000001443	35.0029
ENSTRUT00000001444	33.1534
ENSTRUT00000001445	6.66298
ENSTRUT00000001448	3.95588
ENSTRUT00000001450	0.569559
ENSTRUT00000001451	0.572709
ENSTRUT00000001452	0.498621
ENSTRUT00000001453	9.94553
ENSTRUT00000001454	40.1089
ENSTRUT00000001455	14.1409
ENSTRUT00000001456	6.61126
ENSTRUT00000001457	3.47306
ENSTRUT00000001459	0.46555
ENSTRUT00000001460	0.825135
ENSTRUT00000001461	0.449897
ENSTRUT00000001462	14.9259
ENSTRUT00000001463	39.0344
ENSTRUT00000001465	0.354506
ENSTRUT00000001466	0.790086
ENSTRUT00000001468	0.623786
ENSTRUT00000001469	0.574986
ENSTRUT00000001470	0.614458
ENSTRUT00000001471	0.902296
ENSTRUT00000001472	1.29581
ENSTRUT00000001473	0.308897
ENSTRUT00000001474	0.7902
ENSTRUT00000001475	1.56696
ENSTRUT00000001476	0.0224788
ENSTRUT00000001477	0.023062
ENSTRUT00000001478	0.0211649
ENSTRUT00000001479	0.0219423
ENSTRUT00000001480	0.0230095
ENSTRUT00000001481	0.024871
ENSTRUT00000001482	0.0213496
ENSTRUT00000001483	0.0208076
ENSTRUT00000001484	7.52635
ENSTRUT00000001485	1.29561
ENSTRUT00000001487	2.58916
ENSTRUT00000001488	0.267054
ENSTRUT00000001491	13.0412
ENSTRUT00000001492	14.8346
ENSTRUT00000001493	1.31848
ENSTRUT00000001494	51.9537
ENSTRUT00000001495	1.27747
ENSTRUT00000001496	12.7256
ENSTRUT00000001497	161.022
ENSTRUT00000001506	0.582689
ENSTRUT00000001507	8.40227
ENSTRUT00000001508	0.274476
ENSTRUT00000001509	0.0992391
ENSTRUT00000001510	0.0314302
ENSTRUT00000001511	0.722343
ENSTRUT00000001512	6.6735
ENSTRUT00000001513	2.48459
ENSTRUT00000001514	4.54038
ENSTRUT00000001516	0.122429
ENSTRUT00000001517	0.182893
ENSTRUT00000001518	0.20234
ENSTRUT00000001519	0.210551
ENSTRUT00000001520	2.04552
ENSTRUT00000001521	0.646485
ENSTRUT00000001522	1.14314
ENSTRUT00000001523	1.15431
ENSTRUT00000001524	3.27748
ENSTRUT00000001526	5.46372
ENSTRUT00000001527	3.71153
ENSTRUT00000001528	11.8974
ENSTRUT00000001529	21.3556
ENSTRUT00000001530	1.88696
ENSTRUT00000001531	115.421
ENSTRUT00000001532	46.4888
ENSTRUT00000001533	2.94095
ENSTRUT00000001534	1.2625
ENSTRUT00000001535	1.42882
ENSTRUT00000001536	0.409831
ENSTRUT00000001537	2.47387
ENSTRUT00000001538	1.29098
ENSTRUT00000001539	0.836547
ENSTRUT00000001540	0.261074
ENSTRUT00000001543	0.0245566
ENSTRUT00000001544	0.0279715
ENSTRUT00000001545	0.0179523
ENSTRUT00000001547	0.0279806
ENSTRUT00000001548	0.0280622
ENSTRUT00000001550	0.175687
ENSTRUT00000001551	0.234804
ENSTRUT00000001552	2.74059
ENSTRUT00000001554	9.34307
ENSTRUT00000001555	6.29334
ENSTRUT00000001556	2.34024
ENSTRUT00000001557	5.03469
ENSTRUT00000001560	4.86896
ENSTRUT00000001561	3.96325
ENSTRUT00000001562	195.652
ENSTRUT00000001563	92.1309
ENSTRUT00000001564	8.49791
ENSTRUT00000001566	7.9026
ENSTRUT00000001567	1.09345
ENSTRUT00000001568	0.955395
ENSTRUT00000001569	2.16891
ENSTRUT00000001570	88.4246
ENSTRUT00000001571	43.6467
ENSTRUT00000001572	70.7412
ENSTRUT00000001573	0.33853
ENSTRUT00000001574	12.326
ENSTRUT00000001575	0.0761318
ENSTRUT00000001576	0.00465441
ENSTRUT00000001577	0.0678371
ENSTRUT00000001578	0.0621339
ENSTRUT00000001580	1.43525
ENSTRUT00000001581	5.56051
ENSTRUT00000001582	5.51788
ENSTRUT00000001583	0.0105129
ENSTRUT00000001584	45.913
ENSTRUT00000001585	0.989837
ENSTRUT00000001586	2.31555
ENSTRUT00000001587	2.70779
ENSTRUT00000001588	1.53067
ENSTRUT00000001589	1.31681
ENSTRUT00000001592	0.190864
ENSTRUT00000001593	0.187139
ENSTRUT00000001594	0.188258
ENSTRUT00000001595	0.200911
ENSTRUT00000001601	1.47745
ENSTRUT00000001602	4.63479
ENSTRUT00000001603	41.4123
ENSTRUT00000001604	3.76675
ENSTRUT00000001605	0.66729
ENSTRUT00000001606	0.148488
ENSTRUT00000001607	0.047158
ENSTRUT00000001608	0.0489871
ENSTRUT00000001609	0.0491446
ENSTRUT00000001610	174.928
ENSTRUT00000001611	2.04921
ENSTRUT00000001612	2.04899
ENSTRUT00000001613	0.00956918
ENSTRUT00000001614	0.00407753
ENSTRUT00000001615	8.37151
ENSTRUT00000001616	0.133924
ENSTRUT00000001617	0.760595
ENSTRUT00000001618	0.787005
ENSTRUT00000001619	0.261061
ENSTRUT00000001620	29.533
ENSTRUT00000001621	6.5489
ENSTRUT00000001622	13.8762
ENSTRUT00000001623	0.174393
ENSTRUT00000001624	0.193559
ENSTRUT00000001625	0.27534
ENSTRUT00000001626	2.42724
ENSTRUT00000001627	3.08064
ENSTRUT00000001628	2.71308
ENSTRUT00000001629	0.35861
ENSTRUT00000001630	2.18542
ENSTRUT00000001632	2.12724
ENSTRUT00000001633	1.25201
ENSTRUT00000001634	1.25874
ENSTRUT00000001635	5.49269
ENSTRUT00000001636	22.1584
ENSTRUT00000001637	3.20258
ENSTRUT00000001638	31.119
ENSTRUT00000001639	7.43061
ENSTRUT00000001640	0.108513
ENSTRUT00000001641	1.98191
ENSTRUT00000001642	3.19386e-05
ENSTRUT00000001643	0.0136354
ENSTRUT00000001644	0.0128903
ENSTRUT00000001645	0.0135398
ENSTRUT00000001646	0.0134839
ENSTRUT00000001647	0.0142742
ENSTRUT00000001648	0.0140439
ENSTRUT00000001649	0.0150095
ENSTRUT00000001650	0.0126389
ENSTRUT00000001652	160.092
ENSTRUT00000001653	90.6423
ENSTRUT00000001655	5.52728
ENSTRUT00000001656	0.0680453
ENSTRUT00000001658	1.16842
ENSTRUT00000001659	4.38626
ENSTRUT00000001660	0.131779
ENSTRUT00000001661	6.97225
ENSTRUT00000001663	0.789291
ENSTRUT00000001664	13.1526
ENSTRUT00000001666	0.907252
ENSTRUT00000001667	7.02386
ENSTRUT00000001668	4.69191
ENSTRUT00000001669	4.9666
ENSTRUT00000001670	0.110869
ENSTRUT00000001671	0.0134809
ENSTRUT00000001672	0.0221252
ENSTRUT00000001674	0.0189323
ENSTRUT00000001675	31.191
ENSTRUT00000001676	2.19403
ENSTRUT00000001677	0.236479
ENSTRUT00000001678	0.896172
ENSTRUT00000001679	2.40966
ENSTRUT00000001680	12.9737
ENSTRUT00000001681	0.112912
ENSTRUT00000001682	56.0144
ENSTRUT00000001683	6.89718
ENSTRUT00000001684	5.99715
ENSTRUT00000001685	3.33769
ENSTRUT00000001686	5.32544
ENSTRUT00000001687	31.8283
ENSTRUT00000001688	6.82028
ENSTRUT00000001689	0.0135556
ENSTRUT00000001690	0.0134741
ENSTRUT00000001691	0.0149924
ENSTRUT00000001692	0.0295329
ENSTRUT00000001693	0.0281331
ENSTRUT00000001694	0.028697
ENSTRUT00000001695	12.2934
ENSTRUT00000001696	1.37153
ENSTRUT00000001702	0.087411
ENSTRUT00000001704	0.305213
ENSTRUT00000001705	0.730548
ENSTRUT00000001706	0.416653
ENSTRUT00000001707	0.180059
ENSTRUT00000001708	0.753661
ENSTRUT00000001709	0.473065
ENSTRUT00000001710	1.22977
ENSTRUT00000001711	30.7327
ENSTRUT00000001712	5.47808
ENSTRUT00000001713	39.5669
ENSTRUT00000001714	2.66545
ENSTRUT00000001715	12.2213
ENSTRUT00000001717	10.956
ENSTRUT00000001718	4.28606
ENSTRUT00000001719	24.0705
ENSTRUT00000001720	113.975
ENSTRUT00000001721	0.254963
ENSTRUT00000001723	2.02026
ENSTRUT00000001724	3.95257
ENSTRUT00000001725	5.56575
ENSTRUT00000001726	111.126
ENSTRUT00000001727	0.36747
ENSTRUT00000001728	0.048004
ENSTRUT00000001729	0.0480056
ENSTRUT00000001730	4.29579
ENSTRUT00000001731	3.36849
ENSTRUT00000001732	0.770582
ENSTRUT00000001733	2.9291
ENSTRUT00000001734	0.739669
ENSTRUT00000001735	12.5307
ENSTRUT00000001736	10.8775
ENSTRUT00000001737	0.551326
ENSTRUT00000001738	0.314317
ENSTRUT00000001739	0.160299
ENSTRUT00000001740	0.464582
ENSTRUT00000001741	5.66801
ENSTRUT00000001742	210.654
ENSTRUT00000001743	4.12438
ENSTRUT00000001744	31.7364
ENSTRUT00000001745	4.66564
ENSTRUT00000001746	0.85295
ENSTRUT00000001747	2.66796
ENSTRUT00000001748	2.77473
ENSTRUT00000001749	0.162448
ENSTRUT00000001750	4.04854
ENSTRUT00000001751	1.50983
ENSTRUT00000001752	0.0354012
ENSTRUT00000001753	0.987808
ENSTRUT00000001755	15.4809
ENSTRUT00000001756	9.70663
ENSTRUT00000001757	26.9939
ENSTRUT00000001758	70.5323
ENSTRUT00000001759	1.48663
ENSTRUT00000001760	11.8376
ENSTRUT00000001761	10.457
ENSTRUT00000001762	1.2001
ENSTRUT00000001767	0.363751
ENSTRUT00000001768	27.5924
ENSTRUT00000001771	4.81575
ENSTRUT00000001772	90.1096
ENSTRUT00000001773	41.8223
ENSTRUT00000001774	106.247
ENSTRUT00000001775	8.83108
ENSTRUT00000001776	0.58667
ENSTRUT00000001777	0.287013
ENSTRUT00000001778	1.43628
ENSTRUT00000001779	0.0225057
ENSTRUT00000001780	0.0472472
ENSTRUT00000001782	0.0460527
ENSTRUT00000001783	0.0231733
ENSTRUT00000001784	0.0430844
ENSTRUT00000001785	0.023797
ENSTRUT00000001786	0.0405129
ENSTRUT00000001789	1.11786
ENSTRUT00000001790	5.53949
ENSTRUT00000001791	14.6719
ENSTRUT00000001792	0.718016
ENSTRUT00000001793	15.7521
ENSTRUT00000001794	15.9328
ENSTRUT00000001795	5.11076
ENSTRUT00000001796	0.702484
ENSTRUT00000001797	0.540037
ENSTRUT00000001798	2.46296
ENSTRUT00000001799	3.06556
ENSTRUT00000001800	5.60591
ENSTRUT00000001801	6.17016
ENSTRUT00000001802	1.13524
ENSTRUT00000001803	15.9062
ENSTRUT00000001804	0.123759
ENSTRUT00000001805	1.98597
ENSTRUT00000001806	2.0671
ENSTRUT00000001808	355.809
ENSTRUT00000001809	4.83458
ENSTRUT00000001810	10.3743
ENSTRUT00000001811	2.49483
ENSTRUT00000001812	1.81826
ENSTRUT00000001813	9.28842
ENSTRUT00000001815	2.27831
ENSTRUT00000001816	15.0721
ENSTRUT00000001817	8.47129
ENSTRUT00000001818	8.55506
ENSTRUT00000001820	0.725314
ENSTRUT00000001821	0.725645
ENSTRUT00000001822	0.0135768
ENSTRUT00000001823	0.330903
ENSTRUT00000001824	0.327591
ENSTRUT00000001825	0.00700614
ENSTRUT00000001826	0.265037
ENSTRUT00000001827	0.305882
ENSTRUT00000001828	3.5201
ENSTRUT00000001829	1.13705
ENSTRUT00000001830	1.20484
ENSTRUT00000001831	2.77903
ENSTRUT00000001832	4.85469
ENSTRUT00000001833	21.4651
ENSTRUT00000001834	0.167372
ENSTRUT00000001835	0.167581
ENSTRUT00000001836	8.25369
ENSTRUT00000001837	2.67074
ENSTRUT00000001838	4.36561
ENSTRUT00000001839	3.43191
ENSTRUT00000001847	0.0228388
ENSTRUT00000001848	0.0228527
ENSTRUT00000001849	7.62305
ENSTRUT00000001850	2.05966
ENSTRUT00000001851	32.9346
ENSTRUT00000001852	11.6373
ENSTRUT00000001853	15.9459
ENSTRUT00000001854	6.5105
ENSTRUT00000001855	217.166
ENSTRUT00000001856	2.45027
ENSTRUT00000001857	18.0834
ENSTRUT00000001858	1.04204
ENSTRUT00000001859	1.80469
ENSTRUT00000001860	0.278019
ENSTRUT00000001861	0.396052
ENSTRUT00000001862	5.15549
ENSTRUT00000001863	12.7939
ENSTRUT00000001864	0.811706
ENSTRUT00000001865	0.842093
ENSTRUT00000001868	0.135416
ENSTRUT00000001871	1.80167
ENSTRUT00000001872	1.82037
ENSTRUT00000001873	0.0175689
ENSTRUT00000001874	0.0259749
ENSTRUT00000001875	0.0259667
ENSTRUT00000001876	1.7244
ENSTRUT00000001877	1.22244
ENSTRUT00000001878	2.80488
ENSTRUT00000001882	0.51177
ENSTRUT00000001883	4.7606
ENSTRUT00000001884	8.07639
ENSTRUT00000001885	55.7611
ENSTRUT00000001888	1.34339
ENSTRUT00000001889	2.00203
ENSTRUT00000001890	0.0177491
ENSTRUT00000001891	0.019639
ENSTRUT00000001892	0.0197979
ENSTRUT00000001902	0.0285157
ENSTRUT00000001903	1.54728
ENSTRUT00000001904	1.45442
ENSTRUT00000001905	4.90707
ENSTRUT00000001906	10.1878
ENSTRUT00000001907	6.23024
ENSTRUT00000001908	95.6754
ENSTRUT00000001909	0.449652
ENSTRUT00000001910	576.808
ENSTRUT00000001912	0.159848
ENSTRUT00000001913	3.11246
ENSTRUT00000001914	2.64153
ENSTRUT00000001918	2.73416
ENSTRUT00000001921	16.2081
ENSTRUT00000001922	4.6352
ENSTRUT00000001923	4.7071
ENSTRUT00000001924	4.79693
ENSTRUT00000001925	0.417611
ENSTRUT00000001926	5.34476
ENSTRUT00000001927	22.3722
ENSTRUT00000001928	0.311601
ENSTRUT00000001929	0.311529
ENSTRUT00000001930	0.371575
ENSTRUT00000001931	0.0137674
ENSTRUT00000001932	0.132511
ENSTRUT00000001933	0.851485
ENSTRUT00000001940	2.87608
ENSTRUT00000001941	1.74757
ENSTRUT00000001942	0.363022
ENSTRUT00000001943	17.3043
ENSTRUT00000001944	0.13051
ENSTRUT00000001945	0.123407
ENSTRUT00000001946	1.11193
ENSTRUT00000001947	0.00364632
ENSTRUT00000001948	0.0454777
ENSTRUT00000001949	0.000748401
ENSTRUT00000001950	0.000428168
ENSTRUT00000001951	0.133641
ENSTRUT00000001953	0.150449
ENSTRUT00000001954	0.206417
ENSTRUT00000001955	10.342
ENSTRUT00000001956	3.03638
ENSTRUT00000001957	0.184548
ENSTRUT00000001958	15.9268
ENSTRUT00000001959	1.33891
ENSTRUT00000001960	1.74101
ENSTRUT00000001961	36.6202
ENSTRUT00000001962	4.3358
ENSTRUT00000001963	7.02184
ENSTRUT00000001964	0.408439
ENSTRUT00000001965	0.560976
ENSTRUT00000001966	1.17721
ENSTRUT00000001967	0.669812
ENSTRUT00000001968	1.54536
ENSTRUT00000001969	0.224615
ENSTRUT00000001970	3.18918
ENSTRUT00000001971	22.3699
ENSTRUT00000001972	0.9205
ENSTRUT00000001973	245.06
ENSTRUT00000001974	12.7862
ENSTRUT00000001975	0.235049
ENSTRUT00000001976	0.164099
ENSTRUT00000001977	0.157976
ENSTRUT00000001978	0.000956
ENSTRUT00000001979	0.171567
ENSTRUT00000001980	0.308979
ENSTRUT00000001981	0.000935647
ENSTRUT00000001982	25.4618
ENSTRUT00000001983	1.62649
ENSTRUT00000001984	0.0338232
ENSTRUT00000001985	0.172353
ENSTRUT00000001986	2.00621
ENSTRUT00000001988	5.53705
ENSTRUT00000001991	2.66056
ENSTRUT00000001992	0.67364
ENSTRUT00000001997	2.89041
ENSTRUT00000001998	0.566019
ENSTRUT00000001999	89.6244
ENSTRUT00000002003	43.5491
ENSTRUT00000002004	1.74909
ENSTRUT00000002006	21.6435
ENSTRUT00000002011	12.7814
ENSTRUT00000002012	8.11826
ENSTRUT00000002013	54.8303
ENSTRUT00000002014	1111.42
ENSTRUT00000002016	0.159888
ENSTRUT00000002017	0.158556
ENSTRUT00000002018	1.24137
ENSTRUT00000002019	0.176499
ENSTRUT00000002020	0.2822
ENSTRUT00000002021	0.492103
ENSTRUT00000002022	21.277
ENSTRUT00000002024	0.0687203
ENSTRUT00000002025	1.08294
ENSTRUT00000002026	57.0739
ENSTRUT00000002027	3.94063
ENSTRUT00000002028	0.603659
ENSTRUT00000002030	0.646802
ENSTRUT00000002031	1.10366
ENSTRUT00000002032	2.39601
ENSTRUT00000002033	10.4078
ENSTRUT00000002034	13.2232
ENSTRUT00000002035	10.7065
ENSTRUT00000002036	3.94206
ENSTRUT00000002037	2.20778
ENSTRUT00000002038	4.48865
ENSTRUT00000002039	13.8381
ENSTRUT00000002040	8.05906
ENSTRUT00000002041	14.3333
ENSTRUT00000002042	12.3662
ENSTRUT00000002043	0.887772
ENSTRUT00000002044	21.6839
ENSTRUT00000002045	3.36288
ENSTRUT00000002046	5.82169
ENSTRUT00000002047	3.31949
ENSTRUT00000002048	1.33632
ENSTRUT00000002049	1.50466
ENSTRUT00000002050	3.64
ENSTRUT00000002051	2.55308
ENSTRUT00000002052	12.6991
ENSTRUT00000002053	21.0813
ENSTRUT00000002054	0.763797
ENSTRUT00000002056	14.3301
ENSTRUT00000002057	38.8849
ENSTRUT00000002058	9.71566
ENSTRUT00000002061	0.885176
ENSTRUT00000002063	0.888746
ENSTRUT00000002064	1.00785
ENSTRUT00000002065	106.165
ENSTRUT00000002066	27.4238
ENSTRUT00000002067	18.5772
ENSTRUT00000002068	42.5634
ENSTRUT00000002069	8.87652
ENSTRUT00000002077	10.0776
ENSTRUT00000002078	1.549
ENSTRUT00000002080	2.51315
ENSTRUT00000002081	1.2843
ENSTRUT00000002082	3.11191
ENSTRUT00000002084	1.68021
ENSTRUT00000002085	12.3583
ENSTRUT00000002086	17.867
ENSTRUT00000002087	5.79817
ENSTRUT00000002088	2.18642
ENSTRUT00000002089	4.50195
ENSTRUT00000002090	11.8698
ENSTRUT00000002091	40.3084
ENSTRUT00000002092	37.9285
ENSTRUT00000002094	6.75796
ENSTRUT00000002095	0.219839
ENSTRUT00000002096	0.244284
ENSTRUT00000002097	0.248122
ENSTRUT00000002098	0.314606
ENSTRUT00000002099	0.362593
ENSTRUT00000002100	7.66486
ENSTRUT00000002101	1.64035
ENSTRUT00000002102	7.76447
ENSTRUT00000002103	1.70694
ENSTRUT00000002106	1.22801
ENSTRUT00000002107	5.33757
ENSTRUT00000002108	0.862222
ENSTRUT00000002110	30.8721
ENSTRUT00000002111	5.58075
ENSTRUT00000002112	0.109869
ENSTRUT00000002113	0.109893
ENSTRUT00000002115	0.0432503
ENSTRUT00000002116	0.0432459
ENSTRUT00000002117	6.90624
ENSTRUT00000002118	2.9074
ENSTRUT00000002119	4.03596
ENSTRUT00000002120	6.4798
ENSTRUT00000002121	4.50493
ENSTRUT00000002122	7.34385
ENSTRUT00000002123	0.89905
ENSTRUT00000002124	72.6979
ENSTRUT00000002125	415.728
ENSTRUT00000002126	20.0935
ENSTRUT00000002127	2.02527
ENSTRUT00000002128	14.7722
ENSTRUT00000002129	32.8464
ENSTRUT00000002130	9.06113
ENSTRUT00000002132	142.118
ENSTRUT00000002133	0.319561
ENSTRUT00000002134	1.43505
ENSTRUT00000002135	1.43543
ENSTRUT00000002136	0.502231
ENSTRUT00000002137	0.627818
ENSTRUT00000002138	0.165682
ENSTRUT00000002140	0.167649
ENSTRUT00000002141	9.15456
ENSTRUT00000002143	17.088
ENSTRUT00000002144	59.0364
ENSTRUT00000002145	32.5955
ENSTRUT00000002146	0.735504
ENSTRUT00000002147	3.59131
ENSTRUT00000002148	47.2204
ENSTRUT00000002149	7.37823
ENSTRUT00000002150	8.73182
ENSTRUT00000002151	2.9306
ENSTRUT00000002152	0.0800343
ENSTRUT00000002153	33.0585
ENSTRUT00000002154	271.606
ENSTRUT00000002157	7.14144
ENSTRUT00000002158	3.47461
ENSTRUT00000002159	0.861789
ENSTRUT00000002160	11.1562
ENSTRUT00000002161	19.6396
ENSTRUT00000002162	1.50218
ENSTRUT00000002163	90.7716
ENSTRUT00000002164	7.02839
ENSTRUT00000002165	7.41493
ENSTRUT00000002166	5.02608
ENSTRUT00000002167	2.71993
ENSTRUT00000002168	7.62808
ENSTRUT00000002169	0.314018
ENSTRUT00000002170	0.38293
ENSTRUT00000002171	0.0826245
ENSTRUT00000002172	1.33344
ENSTRUT00000002173	1.29146
ENSTRUT00000002174	6.79574
ENSTRUT00000002175	1.16405
ENSTRUT00000002178	6.94593
ENSTRUT00000002179	19.0266
ENSTRUT00000002181	9.25062
ENSTRUT00000002183	9.7865
ENSTRUT00000002184	1.8413
ENSTRUT00000002185	0.526776
ENSTRUT00000002186	2.16573
ENSTRUT00000002187	6.44696
ENSTRUT00000002190	0.494833
ENSTRUT00000002191	7.84169
ENSTRUT00000002194	46.8147
ENSTRUT00000002195	13.2916
ENSTRUT00000002196	4.82897
ENSTRUT00000002197	51.5595
ENSTRUT00000002198	1.44655
ENSTRUT00000002199	5.09653
ENSTRUT00000002200	19.4116
ENSTRUT00000002201	6.60774
ENSTRUT00000002202	1.31968
ENSTRUT00000002203	1.41632
ENSTRUT00000002204	0.637844
ENSTRUT00000002206	0.51759
ENSTRUT00000002208	0.564996
ENSTRUT00000002209	1.2951
ENSTRUT00000002210	1.10785
ENSTRUT00000002215	0.0546838
ENSTRUT00000002216	8.8039
ENSTRUT00000002217	6.54743
ENSTRUT00000002218	7.40714
ENSTRUT00000002219	719.274
ENSTRUT00000002221	8.80262
ENSTRUT00000002222	13.6939
ENSTRUT00000002223	0.379823
ENSTRUT00000002225	22.442
ENSTRUT00000002226	4.26895
ENSTRUT00000002227	7.92831
ENSTRUT00000002228	5.90946
ENSTRUT00000002229	0.0524754
ENSTRUT00000002231	908.16
ENSTRUT00000002232	3.62065
ENSTRUT00000002233	0.937718
ENSTRUT00000002234	0.975212
ENSTRUT00000002235	1.27973
ENSTRUT00000002236	0.904359
ENSTRUT00000002237	0.0224049
ENSTRUT00000002241	16.2214
ENSTRUT00000002242	546.031
ENSTRUT00000002243	15.948
ENSTRUT00000002244	6.00102
ENSTRUT00000002245	22.9929
ENSTRUT00000002246	1.87998
ENSTRUT00000002250	40.3054
ENSTRUT00000002251	9.26141
ENSTRUT00000002252	0.776793
ENSTRUT00000002253	2.22332
ENSTRUT00000002254	18.2271
ENSTRUT00000002255	9.10193
ENSTRUT00000002256	1.08063
ENSTRUT00000002257	2.21099
ENSTRUT00000002258	0.2468
ENSTRUT00000002259	0.409105
ENSTRUT00000002260	2.2194
ENSTRUT00000002261	0.10512
ENSTRUT00000002262	8.7178
ENSTRUT00000002263	45.8211
ENSTRUT00000002264	2.23238
ENSTRUT00000002265	1.27913
ENSTRUT00000002266	5.27154
ENSTRUT00000002267	4.45291
ENSTRUT00000002268	0.905461
ENSTRUT00000002269	15.7522
ENSTRUT00000002271	1.1887
ENSTRUT00000002272	5.89901
ENSTRUT00000002273	1.54161
ENSTRUT00000002274	1.40224
ENSTRUT00000002276	2.44733
ENSTRUT00000002277	6.23909
ENSTRUT00000002278	402.976
ENSTRUT00000002279	9.58338
ENSTRUT00000002280	52.485
ENSTRUT00000002282	41.1334
ENSTRUT00000002283	17.2937
ENSTRUT00000002284	0.0470767
ENSTRUT00000002286	0.0646107
ENSTRUT00000002287	0.0471097
ENSTRUT00000002289	0.050036
ENSTRUT00000002290	0.088201
ENSTRUT00000002291	1.33481
ENSTRUT00000002292	0.236462
ENSTRUT00000002293	0.224321
ENSTRUT00000002294	1.07682
ENSTRUT00000002295	7.08202
ENSTRUT00000002296	1.25196
ENSTRUT00000002297	27.3058
ENSTRUT00000002298	5.22134
ENSTRUT00000002299	4.17515
ENSTRUT00000002301	46.1063
ENSTRUT00000002302	6.52599
ENSTRUT00000002305	2.26717
ENSTRUT00000002306	17.9611
ENSTRUT00000002307	25.8261
ENSTRUT00000002308	9.43487
ENSTRUT00000002309	2.24257
ENSTRUT00000002310	0.774418
ENSTRUT00000002312	0.576846
ENSTRUT00000002313	7.8591
ENSTRUT00000002314	0.0239487
ENSTRUT00000002317	0.000439791
ENSTRUT00000002318	0.0336903
ENSTRUT00000002319	0.0248977
ENSTRUT00000002321	0.0254021
ENSTRUT00000002322	41.4803
ENSTRUT00000002323	0.303474
ENSTRUT00000002324	41.9477
ENSTRUT00000002325	1.14502
ENSTRUT00000002326	1.19495
ENSTRUT00000002329	1.50143
ENSTRUT00000002332	2.45327
ENSTRUT00000002334	11.1454
ENSTRUT00000002335	19.3179
ENSTRUT00000002336	9.54772
ENSTRUT00000002337	125.093
ENSTRUT00000002338	11.8703
ENSTRUT00000002339	0.660096
ENSTRUT00000002340	46.4564
ENSTRUT00000002341	0.388618
ENSTRUT00000002344	2.81238
ENSTRUT00000002345	0.223811
ENSTRUT00000002346	2.30072
ENSTRUT00000002347	5.34286
ENSTRUT00000002351	5.51032
ENSTRUT00000002352	0.971812
ENSTRUT00000002353	0.971596
ENSTRUT00000002354	0.0206745
ENSTRUT00000002355	0.802775
ENSTRUT00000002356	0.22679
ENSTRUT00000002357	0.583289
ENSTRUT00000002358	0.496553
ENSTRUT00000002359	0.239788
ENSTRUT00000002360	0.564451
ENSTRUT00000002361	125.798
ENSTRUT00000002362	0.818666
ENSTRUT00000002363	1.76787
ENSTRUT00000002364	2.33743
ENSTRUT00000002365	0.847786
ENSTRUT00000002369	79.688
ENSTRUT00000002370	0.707874
ENSTRUT00000002371	8.91996
ENSTRUT00000002372	0.172393
ENSTRUT00000002373	9.62019
ENSTRUT00000002374	28.0781
ENSTRUT00000002375	28.3915
ENSTRUT00000002378	0.757483
ENSTRUT00000002379	5.29044
ENSTRUT00000002380	20.6374
ENSTRUT00000002381	1.16565
ENSTRUT00000002382	193.062
ENSTRUT00000002383	0.429836
ENSTRUT00000002384	11.7527
ENSTRUT00000002385	0.296729
ENSTRUT00000002386	0.296075
ENSTRUT00000002387	7.72138
ENSTRUT00000002388	2.9606
ENSTRUT00000002389	0.929908
ENSTRUT00000002390	9.95134
ENSTRUT00000002392	2.05481
ENSTRUT00000002393	0.39548
ENSTRUT00000002394	0.12699
ENSTRUT00000002396	10.7538
ENSTRUT00000002397	1.53001
ENSTRUT00000002398	3.43904
ENSTRUT00000002399	4.26577
ENSTRUT00000002400	2.29677
ENSTRUT00000002404	11.3053
ENSTRUT00000002405	0.350209
ENSTRUT00000002406	24.9917
ENSTRUT00000002407	4.63713
ENSTRUT00000002408	14.7449
ENSTRUT00000002412	19.9712
ENSTRUT00000002413	13.1696
ENSTRUT00000002414	21.4027
ENSTRUT00000002416	0.853037
ENSTRUT00000002417	3.87742
ENSTRUT00000002418	0.671916
ENSTRUT00000002419	3.79091
ENSTRUT00000002420	0.216673
ENSTRUT00000002421	0.347275
ENSTRUT00000002422	0.252806
ENSTRUT00000002423	13.5552
ENSTRUT00000002425	10.405
ENSTRUT00000002426	9.84847
ENSTRUT00000002427	1.07236
ENSTRUT00000002428	8.57511
ENSTRUT00000002429	0.146654
ENSTRUT00000002430	0.766367
ENSTRUT00000002432	0.476659
ENSTRUT00000002433	0.492262
ENSTRUT00000002434	8.83546
ENSTRUT00000002435	21.4482
ENSTRUT00000002436	19.8131
ENSTRUT00000002437	1.92149
ENSTRUT00000002438	2.06537
ENSTRUT00000002440	5.06192
ENSTRUT00000002441	4.45194
ENSTRUT00000002444	26.3129
ENSTRUT00000002445	17.8575
ENSTRUT00000002446	1.85406
ENSTRUT00000002447	1.93642
ENSTRUT00000002448	1.55055
ENSTRUT00000002449	0.788394
ENSTRUT00000002453	0.0329316
ENSTRUT00000002454	0.0322565
ENSTRUT00000002455	0.0327644
ENSTRUT00000002456	17.8014
ENSTRUT00000002457	4.69881
ENSTRUT00000002458	11.3125
ENSTRUT00000002459	6.10419
ENSTRUT00000002461	0.0420645
ENSTRUT00000002462	0.0419307
ENSTRUT00000002463	0.0411721
ENSTRUT00000002464	0.0422656
ENSTRUT00000002465	0.040673
ENSTRUT00000002466	0.042707
ENSTRUT00000002467	0.0461368
ENSTRUT00000002468	0.0440892
ENSTRUT00000002469	6.76735e-05
ENSTRUT00000002470	5.86731e-05
ENSTRUT00000002471	0.159325
ENSTRUT00000002472	0.160067
ENSTRUT00000002473	1.16574
ENSTRUT00000002474	0.589734
ENSTRUT00000002475	10.6401
ENSTRUT00000002476	8.28266
ENSTRUT00000002478	0.370504
ENSTRUT00000002479	0.875416
ENSTRUT00000002480	5.17461
ENSTRUT00000002481	0.428445
ENSTRUT00000002482	18.9778
ENSTRUT00000002483	10.9101
ENSTRUT00000002484	0.958633
ENSTRUT00000002485	108.068
ENSTRUT00000002486	0.120705
ENSTRUT00000002487	0.109122
ENSTRUT00000002489	0.121809
ENSTRUT00000002490	4.38247e-05
ENSTRUT00000002491	1.8272
ENSTRUT00000002492	1.65487
ENSTRUT00000002493	4.5279
ENSTRUT00000002494	3.3305
ENSTRUT00000002495	19.3424
[truncated: 36,179 more rows]
