# Supplementary material for: Transcriptome Analysis of Artificial Hybrid Pufferfish Jiyan-1 and Its Parental Species: Implications for Pufferfish Heterosis
Source: PLoS One. 2013 Mar 8;8(3):e58453. doi: 10.1371/journal.pone.0058453 (PMC3592836; doi:10.1371/journal.pone.0058453)
Supplement: Table S2 — Distribution of gene loci coverage. (XLSX) [file pone.0058453.s004.xlsx]

## Sheet: Tiger puffer
scaffold	start	end	gene id	number of features	number of bases	length	coverage
MT	2829	3803	ENSTRUG00000018673	1487	918	974	0.942505
MT	4014	5060	ENSTRUG00000018674	968	959	1046	0.916826
MT	5445	6990	ENSTRUG00000018675	21952	1545	1545	1
MT	7148	7838	ENSTRUG00000018676	3502	682	690	0.988406
MT	7913	8080	ENSTRUG00000018677	2021	167	167	1
MT	8071	8754	ENSTRUG00000018678	3245	667	683	0.976574
MT	8754	9539	ENSTRUG00000018679	4645	746	785	0.950318
MT	9611	9961	ENSTRUG00000018680	360	283	350	0.808571
MT	10030	10326	ENSTRUG00000018681	361	292	296	0.986487
MT	10320	11700	ENSTRUG00000018682	16537	1305	1380	0.945652
MT	11916	13754	ENSTRUG00000018683	786	1698	1838	0.92383
MT	13750	14271	ENSTRUG00000018684	182	480	521	0.921305
MT	14345	15481	ENSTRUG00000018685	1282	1051	1136	0.925176
MT	1	68	ENSTRUG00000019221	3744	67	67	1
MT	69	1015	ENSTRUG00000019222	21135	944	946	0.997886
MT	1016	1089	ENSTRUG00000019223	1152	73	73	1
MT	1090	2755	ENSTRUG00000019224	199146	1665	1665	1
MT	2756	2828	ENSTRUG00000019225	1336	72	72	1
MT	3806	3875	ENSTRUG00000019226	5107	69	69	1
MT	3875	3945	ENSTRUG00000019227	2155	70	70	1
MT	3945	4013	ENSTRUG00000019228	1439	68	68	1
MT	5060	5130	ENSTRUG00000019229	451	70	70	1
MT	5132	5200	ENSTRUG00000019230	14372	68	68	1
MT	5203	5276	ENSTRUG00000019231	749	73	73	1
MT	5311	5374	ENSTRUG00000019232	532	59	63	0.936508
MT	5374	5443	ENSTRUG00000019233	182	69	69	1
MT	6996	7066	ENSTRUG00000019234	846	70	70	1
MT	7070	7141	ENSTRUG00000019235	675	71	71	1
MT	7839	7911	ENSTRUG00000019236	994	72	72	1
MT	9540	9610	ENSTRUG00000019237	1670	70	70	1
MT	9960	10029	ENSTRUG00000019238	187	69	69	1
MT	11701	11769	ENSTRUG00000019239	31428	68	68	1
MT	11770	11837	ENSTRUG00000019240	598	67	67	1
MT	11843	11915	ENSTRUG00000019241	200	72	72	1
MT	14272	14340	ENSTRUG00000019242	98	68	68	1
MT	15485	15556	ENSTRUG00000019243	792	49	71	0.690141
MT	15556	15626	ENSTRUG00000019244	895	70	70	1
scaffold_1	1045050	1067279	ENSTRUG00000015288	147	2484	22229	0.111746
scaffold_1	3125244	3147966	ENSTRUG00000016742	58	15384	22722	0.677053
scaffold_1	4182155	4204570	ENSTRUG00000017053	106	8325	22415	0.371403
scaffold_1	6286197	6306373	ENSTRUG00000017256	1255	11990	20176	0.59427
scaffold_1	212019	273017	ENSTRUG00000006508	275	56019	60998	0.918374
scaffold_1	651636	660886	ENSTRUG00000012986	227	6480	9250	0.700541
scaffold_1	778833	793843	ENSTRUG00000014106	517	6318	15010	0.420919
scaffold_1	916897	919361	ENSTRUG00000014815	186	1871	2464	0.759334
scaffold_1	1431021	1462515	ENSTRUG00000015904	621	18302	31494	0.581127
scaffold_1	1524394	1652874	ENSTRUG00000016017	686	81254	128480	0.632425
scaffold_1	1679554	1714685	ENSTRUG00000016115	228	22585	35131	0.64288
scaffold_1	2597227	2632093	ENSTRUG00000016494	618	6010	34866	0.172374
scaffold_1	2875254	2888674	ENSTRUG00000016599	12970	3823	13420	0.284873
scaffold_1	3010182	3035260	ENSTRUG00000016677	281	19599	25078	0.781522
scaffold_1	3394535	3409024	ENSTRUG00000016843	330	9124	14489	0.629719
scaffold_1	3537802	3539482	ENSTRUG00000016873	123	1254	1680	0.746429
scaffold_1	3926486	3952253	ENSTRUG00000016976	1435	21258	25767	0.825009
scaffold_1	4587063	4611576	ENSTRUG00000017182	124	1241	24513	0.0506262
scaffold_1	6029303	6034227	ENSTRUG00000017244	93	2091	4924	0.424655
scaffold_1	6422508	6439646	ENSTRUG00000017269	134	1327	17138	0.0774303
scaffold_1	6552301	6555840	ENSTRUG00000017275	9	147	3539	0.0415372
scaffold_1	6812095	6825090	ENSTRUG00000017287	97	795	12995	0.0611774
scaffold_1	6944640	6957095	ENSTRUG00000017294	398	4079	12455	0.327499
scaffold_1	30970	33491	ENSTRUG00000004024	27	197	2521	0.0781436
scaffold_1	104664	114690	ENSTRUG00000005286	303	2382	10026	0.237582
scaffold_1	161425	183189	ENSTRUG00000006216	1298	17239	21764	0.792088
scaffold_1	288852	309614	ENSTRUG00000007699	626	13354	20762	0.643194
scaffold_1	358835	362344	ENSTRUG00000009403	12	135	3509	0.0384725
scaffold_1	372260	378238	ENSTRUG00000009567	124	2945	5978	0.49264
scaffold_1	396934	427648	ENSTRUG00000009956	400	5748	30714	0.187146
scaffold_1	443945	473585	ENSTRUG00000010716	2640	29573	29640	0.99774
scaffold_1	475105	479501	ENSTRUG00000010939	15	3053	4396	0.694495
scaffold_1	489005	494539	ENSTRUG00000011027	318	4362	5534	0.788218
scaffold_1	599645	608036	ENSTRUG00000012466	11	177	8391	0.021094
scaffold_1	668875	683741	ENSTRUG00000013135	928	10669	14866	0.717678
scaffold_1	688596	707764	ENSTRUG00000013325	43	7698	19168	0.401607
scaffold_1	711799	722359	ENSTRUG00000013399	386	4199	10560	0.397633
scaffold_1	749266	774897	ENSTRUG00000013665	3115	18807	25631	0.73376
scaffold_1	834674	835912	ENSTRUG00000014436	1094	1234	1238	0.996769
scaffold_1	899157	902597	ENSTRUG00000014785	1267	3111	3440	0.904361
scaffold_1	973067	996386	ENSTRUG00000014925	493	5079	23319	0.217805
scaffold_1	1009223	1019159	ENSTRUG00000015083	271	6903	9936	0.694746
scaffold_1	1073829	1082350	ENSTRUG00000015367	202	4595	8521	0.539256
scaffold_1	1096830	1097984	ENSTRUG00000015433	22	252	1154	0.218371
scaffold_1	1113442	1134466	ENSTRUG00000015436	121	1113	21024	0.0529395
scaffold_1	1145009	1148887	ENSTRUG00000015510	57	1035	3878	0.26689
scaffold_1	1208961	1239538	ENSTRUG00000015686	323	12339	30577	0.403539
scaffold_1	1335234	1394888	ENSTRUG00000015822	418	41010	59654	0.687464
scaffold_1	1423534	1425494	ENSTRUG00000015893	144	1724	1960	0.879592
scaffold_1	1466120	1481176	ENSTRUG00000015944	23	335	15056	0.0222503
scaffold_1	2129490	2132909	ENSTRUG00000016306	147	1444	3419	0.422346
scaffold_1	2134103	2146727	ENSTRUG00000016316	24	1920	12624	0.152091
scaffold_1	2154012	2182871	ENSTRUG00000016351	82	1499	28859	0.0519422
scaffold_1	2113485	2113570	ENSTRUG00000018724	0	0	85	0
scaffold_1	2258719	2268161	ENSTRUG00000016360	19	159	9442	0.0168397
scaffold_1	2410780	2431130	ENSTRUG00000016367	561	15475	20350	0.760442
scaffold_1	2436912	2442232	ENSTRUG00000016403	299	3856	5320	0.724812
scaffold_1	2503467	2512688	ENSTRUG00000016437	154	7053	9221	0.764884
scaffold_1	2517232	2524636	ENSTRUG00000016450	35	211	7404	0.0284981
scaffold_1	2534005	2552731	ENSTRUG00000016488	226	16102	18726	0.859874
scaffold_1	2669768	2712200	ENSTRUG00000016502	558	27764	42432	0.654317
scaffold_1	2718055	2726571	ENSTRUG00000016534	36	538	8516	0.0631752
scaffold_1	2795472	2859438	ENSTRUG00000016549	452	19467	63966	0.304333
scaffold_1	2862364	2867365	ENSTRUG00000016594	275	3751	5001	0.75005
scaffold_1	2896250	2903089	ENSTRUG00000016618	13	150	6839	0.021933
scaffold_1	2931026	2932941	ENSTRUG00000016631	794	1821	1915	0.950914
scaffold_1	2943634	2953109	ENSTRUG00000016648	467	5396	9475	0.569499
scaffold_1	2962002	2965658	ENSTRUG00000016670	924	3643	3656	0.996444
scaffold_1	3042628	3070589	ENSTRUG00000016682	1720	22413	27961	0.801581
scaffold_1	3080669	3118914	ENSTRUG00000016709	584	33832	38245	0.884612
scaffold_1	3174238	3182340	ENSTRUG00000016762	20	210	8102	0.0259195
scaffold_1	3223906	3228483	ENSTRUG00000016784	106	938	4577	0.204938
scaffold_1	3287804	3305423	ENSTRUG00000016796	442	16780	17619	0.952381
scaffold_1	3358712	3371229	ENSTRUG00000016819	293	11960	12517	0.9555
scaffold_1	3439129	3466587	ENSTRUG00000016851	682	19222	27458	0.700051
scaffold_1	3482767	3497139	ENSTRUG00000016858	819	13244	14372	0.921514
scaffold_1	3511149	3525236	ENSTRUG00000016863	159	13512	14087	0.959182
scaffold_1	3552243	3558478	ENSTRUG00000016883	475	6118	6235	0.981235
scaffold_1	3570728	3572099	ENSTRUG00000016895	4	50	1371	0.0364697
scaffold_1	3604305	3613272	ENSTRUG00000016911	166	1658	8967	0.1849
scaffold_1	3647454	3654511	ENSTRUG00000016925	485	4683	7057	0.663597
scaffold_1	3672553	3713861	ENSTRUG00000016929	1159	39323	41308	0.951946
scaffold_1	3718622	3726656	ENSTRUG00000016959	731	7432	8034	0.925068
scaffold_1	3734474	3740060	ENSTRUG00000016967	363	3980	5586	0.712495
scaffold_1	3766410	3775807	ENSTRUG00000016974	81	915	9397	0.0973715
scaffold_1	3980797	3981363	ENSTRUG00000016995	24	200	566	0.353357
scaffold_1	4014020	4020878	ENSTRUG00000017010	120	1728	6858	0.251968
scaffold_1	4077602	4086013	ENSTRUG00000017029	108	2077	8411	0.246939
scaffold_1	4094082	4098117	ENSTRUG00000017034	18	206	4035	0.0510533
scaffold_1	4130918	4157189	ENSTRUG00000017046	93	1588	26271	0.0604469
scaffold_1	4162668	4178283	ENSTRUG00000017049	121	9771	15615	0.625745
scaffold_1	4207723	4211863	ENSTRUG00000017057	4	101	4140	0.0243961
scaffold_1	4243063	4244874	ENSTRUG00000017087	93	532	1811	0.29376
scaffold_1	4271641	4279790	ENSTRUG00000017096	59	4520	8149	0.554669
scaffold_1	4291124	4295286	ENSTRUG00000017105	56	634	4162	0.152331
scaffold_1	4304011	4317833	ENSTRUG00000017107	467	4028	13822	0.291419
scaffold_1	4356179	4359561	ENSTRUG00000017115	126	2660	3382	0.786517
scaffold_1	4421147	4425707	ENSTRUG00000017131	473	2281	4560	0.500219
scaffold_1	4426846	4442088	ENSTRUG00000017137	7312	15240	15242	0.999869
scaffold_1	4473372	4507847	ENSTRUG00000017160	1213	32975	34475	0.95649
scaffold_1	4553416	4576385	ENSTRUG00000017174	1734	21712	22969	0.945274
scaffold_1	4874014	4910098	ENSTRUG00000017192	127	1439	36084	0.0398792
scaffold_1	5144024	5198251	ENSTRUG00000017195	607	24577	54227	0.453224
scaffold_1	5327797	5368710	ENSTRUG00000017196	393	3513	40913	0.0858651
scaffold_1	5552383	5556541	ENSTRUG00000017211	602	2186	4158	0.525733
scaffold_1	5584279	5590585	ENSTRUG00000017219	16	143	6306	0.0226768
scaffold_1	5603038	5607683	ENSTRUG00000017221	397	2530	4645	0.544672
scaffold_1	5611147	5633680	ENSTRUG00000017222	1623	13441	22533	0.596503
scaffold_1	5651358	5652611	ENSTRUG00000017225	1	47	1253	0.03751
scaffold_1	5668824	5669493	ENSTRUG00000017230	58	258	669	0.38565
scaffold_1	5701117	5745702	ENSTRUG00000017234	13808	18097	44585	0.405899
scaffold_1	5779491	5860343	ENSTRUG00000017235	127	1809	80852	0.0223742
scaffold_1	5912547	5929389	ENSTRUG00000017236	172	1669	16842	0.0990975
scaffold_1	5954037	5978872	ENSTRUG00000017240	675	998	24835	0.0401852
scaffold_1	6003281	6020532	ENSTRUG00000017243	266	4392	17251	0.254594
scaffold_1	6060786	6068676	ENSTRUG00000017246	456	3488	7890	0.442079
scaffold_1	6074287	6083457	ENSTRUG00000017247	140	5410	9170	0.589967
scaffold_1	6091876	6106217	ENSTRUG00000017249	297	9361	14341	0.652744
scaffold_1	6107193	6111346	ENSTRUG00000017251	90	695	4153	0.167349
scaffold_1	6191966	6210832	ENSTRUG00000017253	271	2479	18866	0.1314
scaffold_1	6323676	6325370	ENSTRUG00000017259	7	54	1694	0.0318772
scaffold_1	6373252	6376128	ENSTRUG00000017263	359	1627	2876	0.565716
scaffold_1	6389053	6391325	ENSTRUG00000017267	96	1143	2272	0.503081
scaffold_1	6454822	6465652	ENSTRUG00000017270	27	502	10830	0.0463527
scaffold_1	6491359	6512518	ENSTRUG00000017271	368	9659	21159	0.456496
scaffold_1	6515761	6528536	ENSTRUG00000017272	107	404	12775	0.0316243
scaffold_1	6579516	6587279	ENSTRUG00000017277	50	460	7763	0.0592554
scaffold_1	6611801	6644557	ENSTRUG00000017279	58	653	32756	0.0199353
scaffold_1	6698092	6702156	ENSTRUG00000017283	85	1908	4064	0.469488
scaffold_1	6703996	6736153	ENSTRUG00000017284	533	6711	32157	0.208695
scaffold_1	6739027	6758861	ENSTRUG00000017285	469	15562	19834	0.784612
scaffold_1	6873874	6902757	ENSTRUG00000017289	148	573	28883	0.0198387
scaffold_1	6912740	6914645	ENSTRUG00000017291	68	698	1905	0.366404
scaffold_1	6929451	6940786	ENSTRUG00000017293	220	9772	11335	0.862109
scaffold_1	6960731	6971977	ENSTRUG00000017295	235	675	11246	0.0600213
scaffold_1	6991381	6997249	ENSTRUG00000017296	294	3119	5868	0.531527
scaffold_1	7006447	7045599	ENSTRUG00000017298	627	19710	39152	0.503423
scaffold_1	7089411	7155156	ENSTRUG00000017299	2223	35779	65745	0.544209
scaffold_1	7237567	7244804	ENSTRUG00000017302	178	2983	7237	0.412187
scaffold_1	10422	11354	ENSTRUG00000003702	2	50	932	0.0536481
scaffold_1	20130	22355	ENSTRUG00000003740	182	2189	2225	0.98382
scaffold_1	23125	25457	ENSTRUG00000003845	13	358	2332	0.153516
scaffold_1	40384	41519	ENSTRUG00000004274	15	50	1135	0.0440529
scaffold_1	44117	47036	ENSTRUG00000004290	222	1986	2919	0.68037
scaffold_1	71255	77085	ENSTRUG00000004599	133	3299	5830	0.565866
scaffold_1	117362	128223	ENSTRUG00000005324	45	6148	10861	0.566062
scaffold_1	148577	150126	ENSTRUG00000005851	20	207	1549	0.133635
scaffold_1	152097	152849	ENSTRUG00000005946	2	48	752	0.0638298
scaffold_1	154772	156167	ENSTRUG00000006030	8	176	1395	0.126165
scaffold_1	158175	159256	ENSTRUG00000006041	1	25	1081	0.0231267
scaffold_1	279900	286317	ENSTRUG00000007235	271	5512	6417	0.858968
scaffold_1	328590	329590	ENSTRUG00000008059	165	717	1000	0.717
scaffold_1	336740	343293	ENSTRUG00000008070	467	4828	6553	0.736762
scaffold_1	344947	348470	ENSTRUG00000008505	92	2376	3523	0.674425
scaffold_1	348531	356578	ENSTRUG00000008686	542	5509	8047	0.684603
scaffold_1	357500	359499	ENSTRUG00000009047	34	653	1999	0.326663
scaffold_1	363227	367978	ENSTRUG00000009494	16	3577	4751	0.752894
scaffold_1	430971	433755	ENSTRUG00000010482	171	2488	2784	0.893678
scaffold_1	435762	441674	ENSTRUG00000010609	36	457	5912	0.0773004
scaffold_1	501164	501664	ENSTRUG00000011134	1	27	500	0.054
scaffold_1	504192	506255	ENSTRUG00000011147	36	541	2063	0.26224
scaffold_1	509008	512518	ENSTRUG00000011443	179	1534	3510	0.437037
scaffold_1	517451	518445	ENSTRUG00000011626	17	196	994	0.197183
scaffold_1	518962	521202	ENSTRUG00000011672	65307	2230	2240	0.995536
scaffold_1	519871	519997	ENSTRUG00000019453	28221	126	126	1
scaffold_1	519238	519364	ENSTRUG00000019457	33976	126	126	1
scaffold_1	526684	531256	ENSTRUG00000011767	5	150	4572	0.0328084
scaffold_1	534706	535912	ENSTRUG00000011824	14	203	1206	0.168325
scaffold_1	540993	542798	ENSTRUG00000011870	307	1738	1805	0.962881
scaffold_1	553202	553730	ENSTRUG00000011975	8	474	528	0.897727
scaffold_1	566516	568683	ENSTRUG00000011981	43	276	2167	0.127365
scaffold_1	570393	573242	ENSTRUG00000012041	190	1963	2849	0.689014
scaffold_1	576147	577910	ENSTRUG00000012157	36	354	1763	0.200794
scaffold_1	581966	588961	ENSTRUG00000012196	12	167	6995	0.0238742
scaffold_1	592630	595764	ENSTRUG00000012282	891	2463	3134	0.785897
scaffold_1	596675	597807	ENSTRUG00000012446	34	648	1132	0.572438
scaffold_1	616833	622213	ENSTRUG00000012591	1098	4849	5380	0.901301
scaffold_1	633509	636433	ENSTRUG00000012885	2	52	2924	0.0177839
scaffold_1	641064	645716	ENSTRUG00000012983	18	255	4652	0.0548151
scaffold_1	722424	727958	ENSTRUG00000013486	92	1466	5534	0.264908
scaffold_1	728774	731105	ENSTRUG00000013646	58	666	2331	0.285714
scaffold_1	735772	736050	ENSTRUG00000013661	3	50	278	0.179856
scaffold_1	810347	818172	ENSTRUG00000014331	23	412	7825	0.0526518
scaffold_1	821850	828816	ENSTRUG00000014342	39	400	6966	0.0574218
scaffold_1	836407	839273	ENSTRUG00000014459	117	984	2866	0.343336
scaffold_1	840003	841240	ENSTRUG00000014499	115	975	1237	0.788197
scaffold_1	841717	846494	ENSTRUG00000014506	163	1693	4777	0.354407
scaffold_1	847274	851626	ENSTRUG00000014588	210	1905	4352	0.43773
scaffold_1	852833	857603	ENSTRUG00000014669	404	2624	4770	0.550105
scaffold_1	860846	862687	ENSTRUG00000014696	14	1026	1841	0.557306
scaffold_1	875295	880217	ENSTRUG00000014710	14	269	4922	0.0546526
scaffold_1	894070	895704	ENSTRUG00000014775	966	1408	1634	0.861689
scaffold_1	910366	913503	ENSTRUG00000014811	56	504	3137	0.160663
scaffold_1	920621	922306	ENSTRUG00000014847	6	50	1685	0.0296736
scaffold_1	953894	961528	ENSTRUG00000014861	12	196	7634	0.0256746
scaffold_1	961600	964212	ENSTRUG00000014891	15	498	2612	0.190659
scaffold_1	1001760	1004733	ENSTRUG00000014985	235	1375	2973	0.462496
scaffold_1	1005425	1006962	ENSTRUG00000015041	0	0	1537	0
scaffold_1	1025153	1030745	ENSTRUG00000015184	132	1861	5592	0.332797
scaffold_1	1037205	1041504	ENSTRUG00000015220	758	3965	4299	0.922307
scaffold_1	1083107	1093822	ENSTRUG00000015390	106	1742	10715	0.162576
scaffold_1	1136703	1141831	ENSTRUG00000015482	0	0	5128	0
scaffold_1	1150247	1154651	ENSTRUG00000015561	100	2138	4404	0.485468
scaffold_1	1163408	1167256	ENSTRUG00000015582	7	101	3848	0.0262474
scaffold_1	1168200	1172979	ENSTRUG00000015637	8	166	4779	0.0347353
scaffold_1	1174720	1176699	ENSTRUG00000015679	6	125	1979	0.0631632
scaffold_1	1256569	1261431	ENSTRUG00000015707	262	1998	4862	0.410942
scaffold_1	1262462	1263947	ENSTRUG00000015766	0	0	1485	0
scaffold_1	1265565	1270114	ENSTRUG00000015792	54	677	4549	0.148824
scaffold_1	1397489	1400083	ENSTRUG00000015886	2	70	2594	0.0269854
scaffold_1	1675260	1675373	ENSTRUG00000018958	10743	113	113	1
scaffold_1	1790928	1791854	ENSTRUG00000016170	177	610	926	0.658747
scaffold_1	1803138	1806750	ENSTRUG00000016179	72	586	3612	0.162237
scaffold_1	1822530	1822991	ENSTRUG00000016181	2	50	461	0.10846
scaffold_1	1826785	1827744	ENSTRUG00000016184	0	0	959	0
scaffold_1	1863787	1866322	ENSTRUG00000016194	38	297	2535	0.11716
scaffold_1	1962638	1964759	ENSTRUG00000016196	68	533	2121	0.251297
scaffold_1	1968421	1976123	ENSTRUG00000016200	81	1466	7702	0.19034
scaffold_1	1985869	1992103	ENSTRUG00000016239	3	75	6234	0.0120308
scaffold_1	2002821	2006767	ENSTRUG00000016253	227	2563	3946	0.649518
scaffold_1	2055583	2057478	ENSTRUG00000016255	1	26	1895	0.0137203
scaffold_1	2097798	2109194	ENSTRUG00000016257	424	3747	11396	0.3288
scaffold_1	2119246	2129328	ENSTRUG00000016281	314	7179	10082	0.712061
scaffold_1	2150770	2150955	ENSTRUG00000016350	0	0	185	0
scaffold_1	2204106	2206224	ENSTRUG00000016358	6	27	2118	0.0127479
scaffold_1	2389002	2389625	ENSTRUG00000016362	8	90	623	0.144462
scaffold_1	2394999	2404976	ENSTRUG00000016364	176	1734	9977	0.1738
scaffold_1	2442798	2445480	ENSTRUG00000016424	55	1058	2682	0.394482
scaffold_1	2448247	2448723	ENSTRUG00000016426	0	0	476	0
scaffold_1	2454464	2456518	ENSTRUG00000016428	15	197	2054	0.0959104
scaffold_1	2516331	2517126	ENSTRUG00000016447	0	0	795	0
scaffold_1	2525614	2531987	ENSTRUG00000016472	64	4392	6373	0.689157
scaffold_1	2643060	2649394	ENSTRUG00000016496	224	2527	6334	0.398958
scaffold_1	2654562	2655227	ENSTRUG00000016498	63	447	665	0.67218
scaffold_1	2714057	2716851	ENSTRUG00000016531	116	1400	2794	0.501074
scaffold_1	2881076	2881216	ENSTRUG00000018866	12485	140	140	1
scaffold_1	2893207	2894124	ENSTRUG00000016612	805	833	917	0.908397
scaffold_1	2907337	2914266	ENSTRUG00000016625	208	3850	6929	0.555636
scaffold_1	2934630	2936656	ENSTRUG00000016638	65	592	2026	0.292201
scaffold_1	2939406	2942133	ENSTRUG00000016640	17	266	2727	0.0975431
scaffold_1	3071169	3075892	ENSTRUG00000016705	171	3151	4723	0.667161
scaffold_1	3077221	3078117	ENSTRUG00000016707	15	63	896	0.0703125
scaffold_1	3120200	3123559	ENSTRUG00000016739	22	418	3359	0.124442
scaffold_1	3185112	3189139	ENSTRUG00000016771	94	2363	4027	0.586789
scaffold_1	3211907	3218116	ENSTRUG00000016781	59	701	6209	0.112901
scaffold_1	3228043	3236190	ENSTRUG00000016789	190	2963	8147	0.363692
scaffold_1	3383853	3387800	ENSTRUG00000016836	94	1085	3947	0.274892
scaffold_1	3390219	3391442	ENSTRUG00000016840	2	100	1223	0.0817662
scaffold_1	3426923	3432458	ENSTRUG00000016849	39	177	5535	0.0319783
scaffold_1	3540313	3544306	ENSTRUG00000016874	123	1895	3993	0.474581
scaffold_1	3545955	3548555	ENSTRUG00000016880	5	112	2600	0.0430769
scaffold_1	3561776	3568755	ENSTRUG00000016888	92	2741	6979	0.39275
scaffold_1	3578073	3580402	ENSTRUG00000016897	10142	2329	2329	1
scaffold_1	3590620	3594210	ENSTRUG00000016900	321	3188	3590	0.888022
scaffold_1	3596968	3597824	ENSTRUG00000016908	924	851	856	0.994159
scaffold_1	3599473	3602883	ENSTRUG00000016910	33	607	3410	0.178006
scaffold_1	3597052	3597133	ENSTRUG00000018872	369	81	81	1
scaffold_1	3613996	3615635	ENSTRUG00000016918	115	878	1639	0.535693
scaffold_1	3621356	3625024	ENSTRUG00000016919	6	179	3668	0.0488004
scaffold_1	3641448	3644437	ENSTRUG00000016921	267	1002	2989	0.335229
scaffold_1	3715293	3717165	ENSTRUG00000016958	250	1244	1872	0.66453
scaffold_1	3730361	3730609	ENSTRUG00000016965	0	0	248	0
scaffold_1	3740864	3744489	ENSTRUG00000016972	9	82	3625	0.0226207
scaffold_1	3745523	3747622	ENSTRUG00000016973	203	749	2099	0.356837
scaffold_1	3953501	3959391	ENSTRUG00000016983	105	620	5890	0.105263
scaffold_1	3960720	3964167	ENSTRUG00000016986	10	1309	3447	0.37975
scaffold_1	3985725	3993707	ENSTRUG00000016996	69	1455	7982	0.182285
scaffold_1	3995019	3997633	ENSTRUG00000017004	91	1080	2614	0.41316
scaffold_1	4003315	4008410	ENSTRUG00000017006	507	4084	5095	0.80157
scaffold_1	4036686	4043911	ENSTRUG00000017013	1060	7088	7225	0.981038
scaffold_1	4049880	4051445	ENSTRUG00000017017	4	50	1565	0.0319489
scaffold_1	4052785	4059119	ENSTRUG00000017019	475	3821	6334	0.603252
scaffold_1	4066284	4069625	ENSTRUG00000017023	10	92	3341	0.0275367
scaffold_1	4070648	4075681	ENSTRUG00000017025	250	4603	5033	0.914564
scaffold_1	4089943	4092706	ENSTRUG00000017031	167	2343	2763	0.847991
scaffold_1	4103564	4106521	ENSTRUG00000017036	39	131	2957	0.0443017
scaffold_1	4107463	4111704	ENSTRUG00000017038	15	252	4241	0.0594199
scaffold_1	4119231	4120573	ENSTRUG00000017041	65	433	1342	0.322653
scaffold_1	4121907	4128202	ENSTRUG00000017042	312	5947	6295	0.944718
scaffold_1	4213166	4219063	ENSTRUG00000017060	53	5677	5897	0.962693
scaffold_1	4222256	4224466	ENSTRUG00000017068	1	26	2210	0.0117647
scaffold_1	4227686	4230612	ENSTRUG00000017069	10	75	2926	0.0256323
scaffold_1	4231833	4241840	ENSTRUG00000017072	305	7571	10007	0.75657
scaffold_1	4246238	4249871	ENSTRUG00000017089	80	1007	3633	0.277181
scaffold_1	4250359	4253371	ENSTRUG00000017092	25	243	3012	0.0806773
scaffold_1	4254529	4257281	ENSTRUG00000017094	115	1058	2752	0.384448
scaffold_1	4283543	4291452	ENSTRUG00000017098	110	1153	7909	0.145783
scaffold_1	4297547	4300043	ENSTRUG00000017106	2957	1083	2496	0.433894
scaffold_1	4298151	4298283	ENSTRUG00000019361	2817	132	132	1
scaffold_1	4342595	4345182	ENSTRUG00000017109	388	1681	2587	0.649787
scaffold_1	4350098	4355363	ENSTRUG00000017113	47	515	5265	0.0978158
scaffold_1	4362687	4366235	ENSTRUG00000017117	306	2627	3548	0.740417
scaffold_1	4368990	4372339	ENSTRUG00000017120	140	1659	3349	0.495372
scaffold_1	4391289	4392021	ENSTRUG00000017124	21	254	732	0.346994
scaffold_1	4394337	4397169	ENSTRUG00000017125	69	539	2832	0.190325
scaffold_1	4398053	4398994	ENSTRUG00000017126	376	841	941	0.89373
scaffold_1	4401070	4402732	ENSTRUG00000017127	168	1143	1662	0.687726
scaffold_1	4451730	4454066	ENSTRUG00000017153	343	1979	2336	0.847175
scaffold_1	4460017	4466785	ENSTRUG00000017155	144	5059	6768	0.747488
scaffold_1	4509215	4512868	ENSTRUG00000017173	179	1910	3653	0.522858
scaffold_1	4578985	4584089	ENSTRUG00000017181	83	939	5104	0.183973
scaffold_1	4616011	4619335	ENSTRUG00000017183	113	1982	3324	0.59627
scaffold_1	4614835	4614964	ENSTRUG00000019443	6878	129	129	1
scaffold_1	4621040	4622822	ENSTRUG00000017184	26	375	1782	0.210438
scaffold_1	4623205	4627501	ENSTRUG00000017185	452	3041	4296	0.707868
scaffold_1	4630279	4635026	ENSTRUG00000017187	6	106	4747	0.0223299
scaffold_1	4638682	4645789	ENSTRUG00000017189	404	4810	7107	0.676798
scaffold_1	4674332	4676631	ENSTRUG00000017190	23	431	2299	0.187473
scaffold_1	4776432	4781904	ENSTRUG00000017191	4	105	5472	0.0191886
scaffold_1	5118159	5123195	ENSTRUG00000017193	45	330	5036	0.0655282
scaffold_1	5134670	5142500	ENSTRUG00000017194	190	2050	7830	0.261814
scaffold_1	5524114	5526722	ENSTRUG00000017197	10	102	2608	0.0391104
scaffold_1	5529209	5533022	ENSTRUG00000017198	206	3225	3813	0.845791
scaffold_1	5534816	5537419	ENSTRUG00000017201	38	614	2603	0.235882
scaffold_1	5538412	5543134	ENSTRUG00000017203	258	2137	4722	0.452562
scaffold_1	5544554	5551313	ENSTRUG00000017207	573	3156	6759	0.466933
scaffold_1	5557906	5560929	ENSTRUG00000017214	15	525	3023	0.173669
scaffold_1	5564414	5567994	ENSTRUG00000017215	27	250	3580	0.0698324
scaffold_1	5570610	5572211	ENSTRUG00000017216	53	478	1601	0.298563
scaffold_1	5575085	5578595	ENSTRUG00000017217	34	1270	3510	0.361823
scaffold_1	5580656	5583336	ENSTRUG00000017218	0	0	2680	0
scaffold_1	5592928	5601231	ENSTRUG00000017220	124	4845	8303	0.583524
scaffold_1	5638126	5647681	ENSTRUG00000017223	294	2179	9555	0.228048
scaffold_1	5649866	5650940	ENSTRUG00000017224	0	0	1074	0
scaffold_1	5655031	5655971	ENSTRUG00000017226	2	50	940	0.0531915
scaffold_1	5657366	5662654	ENSTRUG00000017227	97	691	5288	0.130673
scaffold_1	5663458	5665875	ENSTRUG00000017228	62	1192	2417	0.493173
scaffold_1	5666984	5668264	ENSTRUG00000017229	49	318	1280	0.248438
scaffold_1	5670300	5671723	ENSTRUG00000017231	116	693	1423	0.486999
scaffold_1	5675416	5678567	ENSTRUG00000017232	194	422	3151	0.133926
scaffold_1	5689368	5694666	ENSTRUG00000017233	45	496	5298	0.0936202
scaffold_1	5701023	5701108	ENSTRUG00000018767	416	73	85	0.858823
scaffold_1	5701157	5701232	ENSTRUG00000018806	63	75	75	1
scaffold_1	5701499	5701616	ENSTRUG00000018881	460	100	117	0.854701
scaffold_1	5687448	5687506	ENSTRUG00000018899	43	46	58	0.793103
scaffold_1	5701295	5701375	ENSTRUG00000019120	1389	59	80	0.7375
scaffold_1	5701650	5701712	ENSTRUG00000018998	8911	32	62	0.516129
scaffold_1	5701804	5701866	ENSTRUG00000019072	2138	62	62	1
scaffold_1	5936444	5937256	ENSTRUG00000017237	164	661	812	0.814039
scaffold_1	5943786	5947271	ENSTRUG00000017238	4	53	3485	0.015208
scaffold_1	5950444	5952185	ENSTRUG00000017239	4	234	1741	0.134406
scaffold_1	5993705	5995017	ENSTRUG00000017241	68	640	1312	0.487805
scaffold_1	5999784	6001748	ENSTRUG00000017242	22	97	1964	0.049389
scaffold_1	6035056	6039162	ENSTRUG00000017245	281	2772	4106	0.67511
scaffold_1	6086203	6089651	ENSTRUG00000017248	122	2835	3448	0.822216
scaffold_1	6105562	6106626	ENSTRUG00000017250	211	710	1064	0.667293
scaffold_1	6115239	6126553	ENSTRUG00000017252	449	7212	11314	0.63744
scaffold_1	6229088	6234476	ENSTRUG00000017254	69	240	5388	0.0445434
scaffold_1	6235331	6239107	ENSTRUG00000017255	88	1059	3776	0.280456
scaffold_1	6311249	6316541	ENSTRUG00000017257	21	267	5292	0.0504535
scaffold_1	6318375	6323123	ENSTRUG00000017258	129	1636	4748	0.344566
scaffold_1	6343851	6348399	ENSTRUG00000017260	760	2563	4548	0.563544
scaffold_1	6360291	6363457	ENSTRUG00000017261	74	860	3166	0.271636
scaffold_1	6366042	6370185	ENSTRUG00000017262	7	156	4143	0.0376539
scaffold_1	6376985	6380994	ENSTRUG00000017264	140	1507	4009	0.375904
scaffold_1	6380530	6381488	ENSTRUG00000017265	218	851	958	0.888309
scaffold_1	6381351	6384230	ENSTRUG00000017266	9693	2569	2879	0.892324
scaffold_1	6393790	6394659	ENSTRUG00000017268	1	2	869	0.0023015
scaffold_1	6533197	6536700	ENSTRUG00000017273	681	2942	3503	0.839852
scaffold_1	6546427	6550765	ENSTRUG00000017274	68	829	4338	0.191102
scaffold_1	6558863	6565258	ENSTRUG00000017276	6	136	6395	0.0212666
scaffold_1	6589865	6597195	ENSTRUG00000017278	708	4519	7330	0.616507
scaffold_1	6670108	6674273	ENSTRUG00000017280	7	115	4165	0.027611
scaffold_1	6675308	6677962	ENSTRUG00000017281	158	976	2654	0.367747
scaffold_1	6691893	6694545	ENSTRUG00000017282	184	1802	2652	0.679487
scaffold_1	6808353	6810477	ENSTRUG00000017286	103	1158	2124	0.545198
scaffold_1	6842104	6842621	ENSTRUG00000017288	0	0	517	0
scaffold_1	6908913	6910837	ENSTRUG00000017290	68	465	1924	0.241684
scaffold_1	6915746	6916149	ENSTRUG00000017292	100	194	403	0.48139
scaffold_1	6999037	7003103	ENSTRUG00000017297	289	3022	4066	0.743237
scaffold_1	7227374	7228823	ENSTRUG00000017300	0	0	1449	0
scaffold_1	7233015	7235156	ENSTRUG00000017301	23	258	2141	0.120504
scaffold_10	389226	398263	ENSTRUG00000004312	9	1919	9037	0.212349
scaffold_10	510891	524501	ENSTRUG00000007813	57	3482	13610	0.255841
scaffold_10	904646	918870	ENSTRUG00000011416	326	9533	14224	0.670205
scaffold_10	1115051	1191970	ENSTRUG00000012169	263	1855	76919	0.0241163
scaffold_10	1289494	1313144	ENSTRUG00000012516	6477	22259	23650	0.941184
scaffold_10	1667565	1709382	ENSTRUG00000014141	326	21113	41817	0.50489
scaffold_10	1830705	1853393	ENSTRUG00000014255	989	10761	22688	0.474304
scaffold_10	2358234	2373860	ENSTRUG00000015281	672	10598	15626	0.678229
scaffold_10	2489309	2492930	ENSTRUG00000015474	134	1538	3621	0.424745
scaffold_10	13953	17554	ENSTRUG00000003214	24	1265	3601	0.351291
scaffold_10	366832	385947	ENSTRUG00000003728	135	1462	19115	0.0764844
scaffold_10	408601	409690	ENSTRUG00000004617	1	50	1089	0.0459137
scaffold_10	421986	433445	ENSTRUG00000005018	341	9521	11459	0.830875
scaffold_10	457176	461744	ENSTRUG00000006055	142	1463	4568	0.320271
scaffold_10	484744	491563	ENSTRUG00000007103	14	187	6819	0.0274234
scaffold_10	555878	559608	ENSTRUG00000008329	245	1792	3730	0.480429
scaffold_10	637878	650289	ENSTRUG00000008712	840	11281	12411	0.908952
scaffold_10	712056	725680	ENSTRUG00000009344	44	630	13624	0.0462419
scaffold_10	751807	775740	ENSTRUG00000009756	573	14055	23933	0.587264
scaffold_10	767404	771698	ENSTRUG00000009934	197	1211	4294	0.282021
scaffold_10	796878	820947	ENSTRUG00000010027	124	1792	24069	0.0744526
scaffold_10	850466	865506	ENSTRUG00000010382	163	6189	15040	0.411503
scaffold_10	869914	895355	ENSTRUG00000010729	1002	6707	25441	0.26363
scaffold_10	933093	934132	ENSTRUG00000011851	135	711	1039	0.684312
scaffold_10	951268	974053	ENSTRUG00000011856	110	670	22785	0.0294053
scaffold_10	1064250	1105546	ENSTRUG00000012087	1732	30114	41296	0.729223
scaffold_10	1277723	1284026	ENSTRUG00000012344	208	1989	6303	0.315564
scaffold_10	1325218	1330853	ENSTRUG00000013023	190	2758	5635	0.489441
scaffold_10	1425380	1428771	ENSTRUG00000013511	187	2783	3391	0.820702
scaffold_10	1470545	1475274	ENSTRUG00000013778	578	2639	4729	0.558046
scaffold_10	1587396	1655323	ENSTRUG00000013943	1709	50518	67927	0.74371
scaffold_10	1784312	1827645	ENSTRUG00000014191	465	24766	43333	0.571527
scaffold_10	1933489	1956379	ENSTRUG00000014362	139	1242	22890	0.0542595
scaffold_10	1971486	1994346	ENSTRUG00000014391	674	22287	22860	0.974934
scaffold_10	2112919	2116877	ENSTRUG00000014553	183	2969	3958	0.750126
scaffold_10	2127411	2131923	ENSTRUG00000014577	74	1614	4512	0.357713
scaffold_10	2241528	2247889	ENSTRUG00000014874	30	129	6361	0.0202798
scaffold_10	2263488	2281491	ENSTRUG00000014908	70	8795	18003	0.48853
scaffold_10	2301736	2327201	ENSTRUG00000015141	1150	22212	25465	0.872256
scaffold_10	2381025	2415940	ENSTRUG00000015423	760	34491	34915	0.987856
scaffold_10	2505177	2522691	ENSTRUG00000015567	204	4886	17514	0.278977
scaffold_10	2537120	2541364	ENSTRUG00000015644	424	3391	4244	0.79901
scaffold_10	2550678	2561963	ENSTRUG00000015730	42	364	11285	0.0322552
scaffold_10	2583552	2600004	ENSTRUG00000015775	456	13590	16452	0.826039
scaffold_10	2684283	2697034	ENSTRUG00000015938	262	11228	12751	0.880558
scaffold_10	2701924	2704167	ENSTRUG00000015969	190	1159	2243	0.516719
scaffold_10	2735138	2737256	ENSTRUG00000016083	141	1528	2118	0.721435
scaffold_10	557	3905	ENSTRUG00000002106	11	178	3348	0.0531661
scaffold_10	11599	13370	ENSTRUG00000002731	140	951	1771	0.536985
scaffold_10	173090	174196	ENSTRUG00000003243	17	188	1106	0.169982
scaffold_10	361599	363797	ENSTRUG00000003309	31	266	2198	0.121019
scaffold_10	417079	421855	ENSTRUG00000004739	190	2274	4776	0.476131
scaffold_10	436689	442257	ENSTRUG00000005365	37091	4622	5568	0.830101
scaffold_10	444015	445088	ENSTRUG00000005818	1	26	1073	0.0242311
scaffold_10	446030	456152	ENSTRUG00000005901	197	2164	10122	0.213792
scaffold_10	462548	463809	ENSTRUG00000006920	63	994	1261	0.788263
scaffold_10	464912	466613	ENSTRUG00000007001	9	88	1701	0.0517343
scaffold_10	466748	466909	ENSTRUG00000019347	0	0	161	0
scaffold_10	480339	482873	ENSTRUG00000007025	2	50	2534	0.0197317
scaffold_10	493974	501621	ENSTRUG00000007494	145	1629	7647	0.213025
scaffold_10	504240	506918	ENSTRUG00000007776	282	1133	2678	0.423077
scaffold_10	532605	536054	ENSTRUG00000007966	204	1462	3449	0.423891
scaffold_10	546259	549661	ENSTRUG00000008120	191	1346	3402	0.39565
scaffold_10	550964	551537	ENSTRUG00000008269	261	297	573	0.518325
scaffold_10	563461	566221	ENSTRUG00000008346	272	1870	2760	0.677536
scaffold_10	568932	569467	ENSTRUG00000008454	463	495	535	0.925234
scaffold_10	570094	572443	ENSTRUG00000008458	805871	2349	2349	1
scaffold_10	570837	570918	ENSTRUG00000018800	310429	81	81	1
scaffold_10	571111	571193	ENSTRUG00000018862	269351	82	82	1
scaffold_10	624140	626459	ENSTRUG00000008586	0	0	2319	0
scaffold_10	670770	671471	ENSTRUG00000009227	1	30	701	0.042796
scaffold_10	676131	682630	ENSTRUG00000009231	6	177	6499	0.027235
scaffold_10	728391	730093	ENSTRUG00000009402	12	603	1702	0.354289
scaffold_10	741981	744716	ENSTRUG00000009413	149	1420	2735	0.519196
scaffold_10	746604	751289	ENSTRUG00000009698	198	1279	4685	0.272999
scaffold_10	778267	781355	ENSTRUG00000009980	14	117	3088	0.0378886
scaffold_10	823850	827984	ENSTRUG00000010100	349	4035	4134	0.976052
scaffold_10	841269	846012	ENSTRUG00000010292	353	3195	4743	0.673624
scaffold_10	848669	849400	ENSTRUG00000010378	2	75	731	0.102599
scaffold_10	923534	926381	ENSTRUG00000011729	70	939	2847	0.329821
scaffold_10	989314	994834	ENSTRUG00000011923	358	3424	5520	0.62029
scaffold_10	985047	985129	ENSTRUG00000019137	8	50	82	0.609756
scaffold_10	1002339	1005570	ENSTRUG00000012042	3	75	3231	0.0232126
scaffold_10	1009465	1011044	ENSTRUG00000012072	32	416	1579	0.263458
scaffold_10	1205244	1205329	ENSTRUG00000018837	1	27	85	0.317647
scaffold_10	1239484	1243063	ENSTRUG00000012180	119	1115	3579	0.31154
scaffold_10	1265197	1266122	ENSTRUG00000012337	74	601	925	0.64973
scaffold_10	1285788	1288817	ENSTRUG00000012443	249	2185	3029	0.72136
scaffold_10	1315865	1319953	ENSTRUG00000012952	123	1192	4088	0.291585
scaffold_10	1321606	1323852	ENSTRUG00000013000	3	126	2246	0.0560997
scaffold_10	1331534	1334901	ENSTRUG00000013137	122	1255	3367	0.372735
scaffold_10	1335255	1338962	ENSTRUG00000013250	45	417	3707	0.11249
scaffold_10	1339481	1343033	ENSTRUG00000013392	55	497	3552	0.139921
scaffold_10	1430301	1436545	ENSTRUG00000013547	241	2383	6244	0.381646
scaffold_10	1442746	1453094	ENSTRUG00000013601	7	157	10348	0.015172
scaffold_10	1460202	1468833	ENSTRUG00000013692	162	6083	8631	0.704785
scaffold_10	1476842	1487248	ENSTRUG00000013836	335	9250	10406	0.88891
scaffold_10	1867987	1870386	ENSTRUG00000014318	27	609	2399	0.253856
scaffold_10	1871843	1873400	ENSTRUG00000014359	44	368	1557	0.236352
scaffold_10	2000154	2011503	ENSTRUG00000014479	326	4891	11349	0.430963
scaffold_10	2053090	2056181	ENSTRUG00000014535	59	439	3091	0.142025
scaffold_10	2098806	2101373	ENSTRUG00000014547	196	772	2567	0.30074
scaffold_10	2120172	2121350	ENSTRUG00000014569	69	415	1178	0.352292
scaffold_10	2133158	2137917	ENSTRUG00000014596	135	2709	4759	0.569237
scaffold_10	2140284	2144075	ENSTRUG00000014644	208	1841	3791	0.485624
scaffold_10	2144714	2145787	ENSTRUG00000014677	314	991	1073	0.923579
scaffold_10	2157752	2158831	ENSTRUG00000014680	134	821	1079	0.76089
scaffold_10	2164602	2167105	ENSTRUG00000014684	22	217	2503	0.086696
scaffold_10	2186234	2189640	ENSTRUG00000014734	1794	3373	3406	0.990311
scaffold_10	2202052	2209489	ENSTRUG00000014739	19	379	7437	0.0509614
scaffold_10	2212698	2213453	ENSTRUG00000014801	0	0	755	0
scaffold_10	2231311	2232161	ENSTRUG00000014810	328	850	850	1
scaffold_10	2234184	2241421	ENSTRUG00000014832	156	2926	7237	0.404311
scaffold_10	2252389	2253840	ENSTRUG00000014892	36	400	1451	0.275672
scaffold_10	2294648	2299568	ENSTRUG00000015086	323	2132	4920	0.433333
scaffold_10	2333956	2337698	ENSTRUG00000015168	516	3166	3742	0.846072
scaffold_10	2339258	2342201	ENSTRUG00000015215	403	2211	2943	0.751274
scaffold_10	2352648	2356410	ENSTRUG00000015246	579	1576	3762	0.418926
scaffold_10	2485533	2488153	ENSTRUG00000015460	4	56	2620	0.021374
scaffold_10	2493865	2495975	ENSTRUG00000015514	38	955	2110	0.452607
scaffold_10	2497591	2501841	ENSTRUG00000015535	69	800	4250	0.188235
scaffold_10	2563038	2565388	ENSTRUG00000015738	4	50	2350	0.0212766
scaffold_10	2565567	2567676	ENSTRUG00000015744	35	633	2109	0.300142
scaffold_10	2567922	2570702	ENSTRUG00000015759	45	703	2780	0.252878
scaffold_10	2573465	2574032	ENSTRUG00000015772	0	0	567	0
scaffold_10	2608799	2618899	ENSTRUG00000015856	2	50	10100	0.0049505
scaffold_10	2659940	2661454	ENSTRUG00000015881	358	1327	1514	0.876486
scaffold_10	2664881	2668714	ENSTRUG00000015882	462	3377	3833	0.881033
scaffold_10	2672635	2677372	ENSTRUG00000015897	821	4113	4737	0.868271
scaffold_10	2678405	2679751	ENSTRUG00000015932	29	359	1346	0.266716
scaffold_10	2681306	2682423	ENSTRUG00000015936	9	150	1117	0.134288
scaffold_10	2707030	2713278	ENSTRUG00000015990	64	632	6248	0.101152
scaffold_10	2716712	2718739	ENSTRUG00000016015	52	383	2027	0.188949
scaffold_10	2721024	2722893	ENSTRUG00000016034	120	941	1869	0.503478
scaffold_10	2724895	2732829	ENSTRUG00000016047	148	1319	7934	0.166246
scaffold_10	2737877	2739311	ENSTRUG00000016092	0	0	1434	0
scaffold_10	2745491	2745772	ENSTRUG00000016101	0	0	281	0
scaffold_10	2753701	2754380	ENSTRUG00000016102	1	31	679	0.0456554
scaffold_10	2763344	2766608	ENSTRUG00000016106	303	2350	3264	0.719975
scaffold_10	2769337	2770156	ENSTRUG00000016124	179	480	819	0.586081
scaffold_10	2781033	2781539	ENSTRUG00000016126	205	497	506	0.982213
scaffold_100	127801	135923	ENSTRUG00000017397	686	4845	8122	0.596528
scaffold_100	388936	395514	ENSTRUG00000017540	192	1832	6578	0.278504
scaffold_100	523424	527923	ENSTRUG00000017609	59	481	4499	0.106913
scaffold_100	637705	657093	ENSTRUG00000017670	826	9176	19388	0.473282
scaffold_100	779993	786629	ENSTRUG00000017805	8	128	6636	0.0192887
scaffold_100	910945	921859	ENSTRUG00000017902	49	1707	10914	0.156405
scaffold_100	15416	22697	ENSTRUG00000017353	33	359	7281	0.0493064
scaffold_100	36999	67339	ENSTRUG00000017356	231	16267	30340	0.536157
scaffold_100	69417	119942	ENSTRUG00000017366	1117	32074	50525	0.634814
scaffold_100	144308	150013	ENSTRUG00000017410	612	3992	5705	0.699737
scaffold_100	156746	170960	ENSTRUG00000017416	8	4364	14214	0.307021
scaffold_100	177074	183739	ENSTRUG00000017426	260	1991	6665	0.298725
scaffold_100	188062	199867	ENSTRUG00000017442	257	5430	11805	0.459975
scaffold_100	210681	232289	ENSTRUG00000017461	36	491	21608	0.0227231
scaffold_100	235564	253279	ENSTRUG00000017479	698	11940	17715	0.674005
scaffold_100	470906	480112	ENSTRUG00000017553	229	5783	9206	0.628177
scaffold_100	505057	509684	ENSTRUG00000017568	25	351	4627	0.0758591
scaffold_100	530960	559835	ENSTRUG00000017614	278	509	28875	0.0176277
scaffold_100	596755	611731	ENSTRUG00000017637	607	7659	14976	0.511418
scaffold_100	614498	634184	ENSTRUG00000017642	54	3974	19686	0.201869
scaffold_100	663742	675187	ENSTRUG00000017719	560	4824	11445	0.421494
scaffold_100	718765	737366	ENSTRUG00000017753	65	3851	18601	0.207032
scaffold_100	763707	771443	ENSTRUG00000017794	483	3919	7736	0.506593
scaffold_100	802564	843225	ENSTRUG00000017818	25	23036	40661	0.566538
scaffold_100	848246	862690	ENSTRUG00000017828	715	10707	14444	0.741277
scaffold_100	881410	905881	ENSTRUG00000017844	981	17448	24471	0.713007
scaffold_100	898462	902662	ENSTRUG00000017868	169	1854	4200	0.441429
scaffold_100	930589	964063	ENSTRUG00000017911	1068	30111	33474	0.899534
scaffold_100	964684	970941	ENSTRUG00000017946	215	2595	6257	0.414735
scaffold_100	6667	11959	ENSTRUG00000017351	55	3779	5292	0.714097
scaffold_100	121216	126405	ENSTRUG00000017387	19	195	5189	0.0375795
scaffold_100	137021	141629	ENSTRUG00000017409	406	3632	4608	0.788194
scaffold_100	150459	152864	ENSTRUG00000017415	103	779	2405	0.323908
scaffold_100	174754	175143	ENSTRUG00000017425	0	0	389	0
scaffold_100	208169	208569	ENSTRUG00000017459	258	325	400	0.8125
scaffold_100	256762	261830	ENSTRUG00000017486	796	4608	5068	0.909234
scaffold_100	254537	254615	ENSTRUG00000018903	54	62	78	0.794872
scaffold_100	264930	268453	ENSTRUG00000017504	328	1853	3523	0.525972
scaffold_100	339082	340364	ENSTRUG00000017520	0	0	1282	0
scaffold_100	348427	359556	ENSTRUG00000017521	79	240	11129	0.0215653
scaffold_100	350405	350474	ENSTRUG00000019168	71	55	69	0.797101
scaffold_100	361349	367390	ENSTRUG00000017526	2	3252	6041	0.538322
scaffold_100	371712	372790	ENSTRUG00000017534	1	14	1078	0.012987
scaffold_100	378378	380286	ENSTRUG00000017536	3	77	1908	0.0403564
scaffold_100	467987	469349	ENSTRUG00000017549	1748	1283	1362	0.941997
scaffold_100	494140	500464	ENSTRUG00000017564	19	308	6324	0.0487034
scaffold_100	510324	516100	ENSTRUG00000017582	1079	4595	5776	0.795533
scaffold_100	516813	518996	ENSTRUG00000017591	63	526	2183	0.240953
scaffold_100	519769	523990	ENSTRUG00000017600	162	2332	4221	0.552476
scaffold_100	564504	567286	ENSTRUG00000017623	190	1315	2782	0.472681
scaffold_100	592847	595148	ENSTRUG00000017629	175	1198	2301	0.520643
scaffold_100	657417	660120	ENSTRUG00000017692	252	1776	2703	0.657048
scaffold_100	660908	663982	ENSTRUG00000017712	231	1515	3074	0.492843
scaffold_100	681679	682883	ENSTRUG00000017732	0	0	1204	0
scaffold_100	688192	689413	ENSTRUG00000017741	9	148	1221	0.121212
scaffold_100	708666	719409	ENSTRUG00000017744	438	9150	10743	0.851717
scaffold_100	738425	750490	ENSTRUG00000017770	670	9758	12065	0.808786
scaffold_100	751871	753354	ENSTRUG00000017787	161	1029	1483	0.693864
scaffold_100	753692	758089	ENSTRUG00000017790	171	2451	4397	0.557426
scaffold_100	773786	776592	ENSTRUG00000017804	8	138	2806	0.0491803
scaffold_100	793782	795236	ENSTRUG00000017816	1	26	1454	0.0178817
scaffold_100	870439	872904	ENSTRUG00000017832	120	975	2465	0.395537
scaffold_100	874276	875896	ENSTRUG00000017835	201	918	1620	0.566667
scaffold_100	875945	879879	ENSTRUG00000017839	346	2393	3934	0.608287
scaffold_100	873663	873747	ENSTRUG00000019034	1	43	84	0.511905
scaffold_100	890443	892511	ENSTRUG00000017864	28	2068	2068	1
scaffold_100	906820	909630	ENSTRUG00000017898	16	537	2810	0.191103
scaffold_100	924679	926175	ENSTRUG00000017909	0	0	1496	0
scaffold_100	973486	979719	ENSTRUG00000017962	71	595	6233	0.0954596
scaffold_100	983047	984747	ENSTRUG00000017998	57	742	1700	0.436471
scaffold_100	986066	996660	ENSTRUG00000018001	89	4180	10594	0.394563
scaffold_10007	91	2459	ENSTRUG00000010636	1	1360	2368	0.574324
scaffold_10022	101	1046	ENSTRUG00000002655	0	0	945	0
scaffold_10031	1341	1707	ENSTRUG00000003268	3	98	366	0.26776
scaffold_10042	1636	2783	ENSTRUG00000002691	0	0	1147	0
scaffold_10078	134	1136	ENSTRUG00000000868	24	547	1002	0.545908
scaffold_101	258513	262683	ENSTRUG00000001484	372	3271	4170	0.784412
scaffold_101	478064	555378	ENSTRUG00000004456	255	3032	77314	0.0392167
scaffold_101	14921	16496	ENSTRUG00000000453	1	50	1575	0.031746
scaffold_101	29904	33006	ENSTRUG00000000454	1288	2561	3102	0.825596
scaffold_101	48009	76093	ENSTRUG00000000629	29	694	28084	0.0247116
scaffold_101	162700	164537	ENSTRUG00000000956	16	158	1837	0.0860098
scaffold_101	180084	242661	ENSTRUG00000001058	104	61063	62577	0.975806
scaffold_101	305672	360206	ENSTRUG00000002979	685	39394	54534	0.722375
scaffold_101	403668	424886	ENSTRUG00000004349	188	3699	21218	0.174333
scaffold_101	878683	889653	ENSTRUG00000004934	149	9588	10970	0.87402
scaffold_101	900085	904179	ENSTRUG00000005384	138	863	4094	0.210796
scaffold_101	945414	954034	ENSTRUG00000006350	629	3156	8620	0.366125
scaffold_101	176	7403	ENSTRUG00000000446	6	125	7227	0.0172963
scaffold_101	37016	43556	ENSTRUG00000000553	178	3684	6540	0.563303
scaffold_101	108037	113086	ENSTRUG00000000695	11	133	5049	0.0263418
scaffold_101	116593	116851	ENSTRUG00000000732	6	35	258	0.135659
scaffold_101	117055	119073	ENSTRUG00000000736	60	833	2018	0.412785
scaffold_101	154410	160687	ENSTRUG00000000820	64	398	6277	0.0634061
scaffold_101	165151	168191	ENSTRUG00000000973	13	216	3040	0.0710526
scaffold_101	168917	171157	ENSTRUG00000001029	76	383	2240	0.170982
scaffold_101	263223	266418	ENSTRUG00000001991	56	832	3195	0.260407
scaffold_101	268019	277909	ENSTRUG00000002140	411	8074	9890	0.81638
scaffold_101	372847	373035	ENSTRUG00000004196	1	50	188	0.265957
scaffold_101	383833	385494	ENSTRUG00000004202	26	328	1661	0.197471
scaffold_101	393230	396859	ENSTRUG00000004260	89	643	3629	0.177184
scaffold_101	608957	615252	ENSTRUG00000004756	276	2014	6295	0.319937
scaffold_101	906979	914966	ENSTRUG00000005694	486	7250	7987	0.907725
scaffold_101	918547	920890	ENSTRUG00000006208	7	165	2343	0.0704225
scaffold_101	974554	982622	ENSTRUG00000006729	237	2165	8068	0.268344
scaffold_10100	1683	2101	ENSTRUG00000008478	9	124	418	0.296651
scaffold_10101	339	720	ENSTRUG00000009165	5	117	381	0.307087
scaffold_10148	643	980	ENSTRUG00000017883	60	327	337	0.970326
scaffold_10162	2268	2357	ENSTRUG00000018696	6	62	89	0.696629
scaffold_10191	319	1486	ENSTRUG00000017505	2	77	1167	0.0659811
scaffold_102	257108	284104	ENSTRUG00000006194	814	4670	26996	0.172989
scaffold_102	387527	393366	ENSTRUG00000008604	1262	4219	5839	0.722555
scaffold_102	653430	662839	ENSTRUG00000012074	91	1577	9409	0.167605
scaffold_102	16275	18518	ENSTRUG00000000670	866	2230	2243	0.994204
scaffold_102	47231	49696	ENSTRUG00000000891	456	2437	2465	0.988641
scaffold_102	82821	103518	ENSTRUG00000001104	5068	18935	20697	0.914867
scaffold_102	108747	115353	ENSTRUG00000001415	363	4602	6606	0.696639
scaffold_102	161035	164157	ENSTRUG00000004488	974	2422	3122	0.775785
scaffold_102	194146	198248	ENSTRUG00000004587	189	1451	4102	0.35373
scaffold_102	306373	332068	ENSTRUG00000006451	936	19723	25695	0.767581
scaffold_102	358445	360932	ENSTRUG00000007880	3	78	2487	0.0313631
scaffold_102	376329	378814	ENSTRUG00000008203	36	249	2485	0.100201
scaffold_102	439305	449697	ENSTRUG00000009141	158	4243	10392	0.408295
scaffold_102	457554	461285	ENSTRUG00000009445	138	1532	3731	0.410614
scaffold_102	468984	479789	ENSTRUG00000009886	102	8130	10805	0.752429
scaffold_102	490758	497230	ENSTRUG00000010361	99	3413	6472	0.527349
scaffold_102	535272	542176	ENSTRUG00000011019	575	5002	6904	0.724507
scaffold_102	619320	623705	ENSTRUG00000011721	449	4368	4385	0.996123
scaffold_102	675618	697668	ENSTRUG00000012113	2092	20875	22050	0.946712
scaffold_102	708833	730093	ENSTRUG00000012430	295	6433	21260	0.302587
scaffold_102	730925	741899	ENSTRUG00000012596	224	3202	10974	0.291781
scaffold_102	799943	809135	ENSTRUG00000013248	363	3600	9192	0.391645
scaffold_102	831964	841362	ENSTRUG00000013535	54	3485	9398	0.370824
scaffold_102	850850	855280	ENSTRUG00000013729	435	3091	4430	0.697743
scaffold_102	861730	883655	ENSTRUG00000013764	151566	6822	21925	0.311152
scaffold_102	927382	958941	ENSTRUG00000013953	863	22653	31559	0.717798
scaffold_102	3928	5189	ENSTRUG00000000596	0	0	1261	0
scaffold_102	24266	27601	ENSTRUG00000000716	0	0	3335	0
scaffold_102	32929	39980	ENSTRUG00000000765	1	27	7051	0.0038292
scaffold_102	50925	52238	ENSTRUG00000000938	3	50	1313	0.0380807
scaffold_102	52871	54428	ENSTRUG00000000963	109	905	1557	0.581246
scaffold_102	54983	61739	ENSTRUG00000000975	215	2856	6756	0.422735
scaffold_102	63021	64345	ENSTRUG00000001013	9	65	1324	0.0490937
scaffold_102	71101	72712	ENSTRUG00000001047	2	50	1611	0.0310366
scaffold_102	73602	75191	ENSTRUG00000001064	23	818	1589	0.514789
scaffold_102	117316	121521	ENSTRUG00000001723	6	75	4205	0.0178359
scaffold_102	122151	125546	ENSTRUG00000001819	13285	3226	3395	0.950221
scaffold_102	126414	129937	ENSTRUG00000002744	241	1916	3523	0.543855
scaffold_102	132997	138719	ENSTRUG00000003633	164	3253	5722	0.568508
scaffold_102	158537	159309	ENSTRUG00000004471	43	230	772	0.297928
scaffold_102	199404	202484	ENSTRUG00000005224	222	2522	3080	0.818831
scaffold_102	223637	226833	ENSTRUG00000005414	480	2697	3196	0.843867
scaffold_102	238062	243692	ENSTRUG00000005878	666	4639	5630	0.823979
scaffold_102	250557	254648	ENSTRUG00000006096	79	791	4091	0.193351
scaffold_102	335587	338414	ENSTRUG00000007617	81	1048	2827	0.370711
scaffold_102	352510	355876	ENSTRUG00000007844	277	1864	3366	0.553773
scaffold_102	360481	363650	ENSTRUG00000007976	20	153	3169	0.0482802
scaffold_102	381223	386128	ENSTRUG00000008328	487	3984	4905	0.812232
scaffold_102	394246	397691	ENSTRUG00000008840	1302	3352	3445	0.973004
scaffold_102	414063	416322	ENSTRUG00000008987	11	96	2259	0.0424967
scaffold_102	432141	437725	ENSTRUG00000009060	248	4711	5584	0.843661
scaffold_102	450496	453452	ENSTRUG00000009228	88	717	2956	0.242558
scaffold_102	454378	456702	ENSTRUG00000009337	99	946	2324	0.407057
scaffold_102	461652	463951	ENSTRUG00000009589	66	522	2299	0.227055
scaffold_102	464346	466381	ENSTRUG00000009813	107	725	2035	0.356265
scaffold_102	480381	481386	ENSTRUG00000010294	9	95	1005	0.0945274
scaffold_102	498574	502893	ENSTRUG00000010665	125	2151	4319	0.498032
scaffold_102	528566	534283	ENSTRUG00000010886	7	197	5717	0.0344586
scaffold_102	558859	572764	ENSTRUG00000011146	293	8293	13905	0.596404
scaffold_102	574255	576842	ENSTRUG00000011172	390	1794	2587	0.693467
scaffold_102	577348	578807	ENSTRUG00000011255	257	1286	1459	0.881426
scaffold_102	583318	586362	ENSTRUG00000011333	24	380	3044	0.124836
scaffold_102	591721	594020	ENSTRUG00000011391	2	50	2299	0.0217486
scaffold_102	600723	603322	ENSTRUG00000011432	84	1658	2599	0.637938
scaffold_102	607926	612280	ENSTRUG00000011448	527	3168	4354	0.727607
scaffold_102	614951	618720	ENSTRUG00000011543	800	3341	3769	0.886442
scaffold_102	624156	624695	ENSTRUG00000011982	224	539	539	1
scaffold_102	642415	644862	ENSTRUG00000012012	57	1140	2447	0.465877
scaffold_102	648396	651962	ENSTRUG00000012026	333	2401	3566	0.673303
scaffold_102	663695	666515	ENSTRUG00000012101	159	1973	2820	0.699645
scaffold_102	742147	744753	ENSTRUG00000012671	234	1366	2606	0.524175
scaffold_102	747062	747499	ENSTRUG00000012750	0	0	437	0
scaffold_102	747837	749155	ENSTRUG00000012753	3	139	1318	0.105463
scaffold_102	784342	784909	ENSTRUG00000012758	18	279	567	0.492063
scaffold_102	787315	796242	ENSTRUG00000012768	1572	8235	8927	0.922482
scaffold_102	808373	818410	ENSTRUG00000013378	103	964	10037	0.0960446
scaffold_102	821317	823897	ENSTRUG00000013409	2	54	2580	0.0209302
scaffold_102	842675	843813	ENSTRUG00000013673	212	979	1138	0.860281
scaffold_102	843693	847345	ENSTRUG00000013719	143	1010	3652	0.276561
scaffold_102	893319	897060	ENSTRUG00000013794	512	2766	3741	0.739375
scaffold_102	902867	910982	ENSTRUG00000013835	315	4297	8115	0.529513
scaffold_102	959779	960922	ENSTRUG00000014069	57	981	1143	0.858268
scaffold_102	987827	992294	ENSTRUG00000014077	22	1027	4467	0.229908
scaffold_10277	758	876	ENSTRUG00000018919	0	0	118	0
scaffold_10277	2655	2773	ENSTRUG00000019125	0	0	118	0
scaffold_103	5600	42297	ENSTRUG00000002194	152	1884	36697	0.0513393
scaffold_103	44145	68030	ENSTRUG00000002530	450	11228	23885	0.470086
scaffold_103	77045	81973	ENSTRUG00000004065	157	1427	4928	0.28957
scaffold_103	87866	115594	ENSTRUG00000004390	135	17156	27728	0.618725
scaffold_103	159891	210292	ENSTRUG00000006104	40	774	50401	0.0153568
scaffold_103	360173	370196	ENSTRUG00000007384	658	6572	10023	0.655692
scaffold_103	371954	381279	ENSTRUG00000007641	105	819	9325	0.0878284
scaffold_103	399447	409780	ENSTRUG00000007877	77	729	10333	0.0705507
scaffold_103	419142	446072	ENSTRUG00000008051	1263	5972	26930	0.22176
scaffold_103	473051	479719	ENSTRUG00000008437	25	4699	6668	0.704709
scaffold_103	536952	542536	ENSTRUG00000009246	85	896	5584	0.160458
scaffold_103	553772	560276	ENSTRUG00000009477	46	294	6504	0.045203
scaffold_103	594809	632367	ENSTRUG00000009929	79	6422	37558	0.170989
scaffold_103	686259	690610	ENSTRUG00000010169	128	2232	4351	0.512985
scaffold_103	733477	775169	ENSTRUG00000010573	350	16324	41692	0.391538
scaffold_103	827614	836091	ENSTRUG00000010956	5	131	8477	0.0154536
scaffold_103	850970	853099	ENSTRUG00000011373	38	459	2129	0.215594
scaffold_103	867145	881255	ENSTRUG00000011430	1206	13628	14110	0.96584
scaffold_103	901008	907133	ENSTRUG00000012075	94	1197	6125	0.195429
scaffold_103	69524	75887	ENSTRUG00000003410	332	3318	6363	0.521452
scaffold_103	82713	86410	ENSTRUG00000004199	162	1152	3697	0.311604
scaffold_103	137212	137958	ENSTRUG00000005725	0	0	746	0
scaffold_103	153254	157746	ENSTRUG00000005764	17	72	4492	0.0160285
scaffold_103	238703	240191	ENSTRUG00000006485	75	494	1488	0.331989
scaffold_103	232016	232098	ENSTRUG00000018798	9916	82	82	1
scaffold_103	232663	232744	ENSTRUG00000018802	401	81	81	1
scaffold_103	232138	232217	ENSTRUG00000018924	286	73	79	0.924051
scaffold_103	232392	232472	ENSTRUG00000018942	116	71	80	0.8875
scaffold_103	231911	231989	ENSTRUG00000019031	253	78	78	1
scaffold_103	232255	232368	ENSTRUG00000019050	1612	106	113	0.938053
scaffold_103	256178	258781	ENSTRUG00000006497	14	100	2603	0.0384172
scaffold_103	281990	294177	ENSTRUG00000006548	3	77	12187	0.0063182
scaffold_103	306952	310496	ENSTRUG00000006775	2	50	3544	0.0141084
scaffold_103	331205	335537	ENSTRUG00000006867	4	102	4332	0.0235457
scaffold_103	346051	348544	ENSTRUG00000007046	0	0	2493	0
scaffold_103	466368	468094	ENSTRUG00000008369	4	98	1726	0.0567787
scaffold_103	480855	481463	ENSTRUG00000008698	89	455	608	0.748355
scaffold_103	482640	483551	ENSTRUG00000008730	137	602	911	0.660812
scaffold_103	484894	485561	ENSTRUG00000008819	0	0	667	0
scaffold_103	492832	497299	ENSTRUG00000008825	292	2345	4467	0.524961
scaffold_103	525320	534227	ENSTRUG00000009077	8	178	8907	0.0199843
scaffold_103	542304	552788	ENSTRUG00000009311	844	9904	10484	0.944678
scaffold_103	561182	565571	ENSTRUG00000009593	84	694	4389	0.158123
scaffold_103	567863	571971	ENSTRUG00000009728	204	1751	4108	0.426241
scaffold_103	660408	664206	ENSTRUG00000010053	143	2320	3798	0.610848
scaffold_103	692064	695186	ENSTRUG00000010244	116	1744	3122	0.558616
scaffold_103	697678	702558	ENSTRUG00000010560	170	1686	4880	0.345492
scaffold_103	738680	738754	ENSTRUG00000019263	0	0	74	0
scaffold_103	783943	786303	ENSTRUG00000010734	191	2170	2360	0.919492
scaffold_103	804608	806037	ENSTRUG00000010803	431	1142	1429	0.79916
scaffold_103	817595	818687	ENSTRUG00000010839	19	80	1092	0.0732601
scaffold_103	837912	843561	ENSTRUG00000011077	12	343	5649	0.0607187
scaffold_103	885597	895913	ENSTRUG00000011832	673	9562	10316	0.92691
scaffold_103	940004	948908	ENSTRUG00000012100	184	4313	8904	0.484389
scaffold_103	953067	956021	ENSTRUG00000012224	157	1264	2954	0.427894
scaffold_103	959114	960262	ENSTRUG00000012287	2	79	1148	0.0688153
scaffold_103	977920	979170	ENSTRUG00000012308	1	26	1250	0.0208
scaffold_10312	405	2419	ENSTRUG00000002618	1	31	2014	0.0153923
scaffold_10334	1939	2683	ENSTRUG00000000230	1	25	744	0.0336022
scaffold_10336	1403	2286	ENSTRUG00000008480	10	125	883	0.141563
scaffold_10361	2007	2387	ENSTRUG00000002375	9	127	380	0.334211
scaffold_10374	473	2484	ENSTRUG00000017434	2	50	2011	0.0248633
scaffold_1038	35484	35909	ENSTRUG00000002228	28	195	425	0.458823
scaffold_104	249924	268553	ENSTRUG00000015387	807	6009	18629	0.322562
scaffold_104	262113	264817	ENSTRUG00000015444	204	1132	2704	0.418639
scaffold_104	389033	394076	ENSTRUG00000016067	801	3361	5043	0.666468
scaffold_104	41073	54295	ENSTRUG00000014452	381	10034	13222	0.758887
scaffold_104	80391	88059	ENSTRUG00000014628	121	5805	7668	0.757042
scaffold_104	103324	119864	ENSTRUG00000014656	608	8185	16540	0.494861
scaffold_104	137303	165214	ENSTRUG00000014805	467	13209	27911	0.473254
scaffold_104	176799	189579	ENSTRUG00000014988	1406	8325	12780	0.651408
scaffold_104	195387	198153	ENSTRUG00000015167	59	789	2766	0.285249
scaffold_104	209696	213007	ENSTRUG00000015232	139	1843	3311	0.556629
scaffold_104	226595	230308	ENSTRUG00000015347	487	3611	3713	0.972529
scaffold_104	272657	281227	ENSTRUG00000015457	129	4358	8570	0.508518
scaffold_104	307682	320161	ENSTRUG00000015729	536	4347	12479	0.348345
scaffold_104	327549	334785	ENSTRUG00000015801	271	5776	7236	0.798231
scaffold_104	344650	360457	ENSTRUG00000015871	721	10430	15807	0.659834
scaffold_104	364785	387371	ENSTRUG00000015964	221	8537	22586	0.377978
scaffold_104	425562	430506	ENSTRUG00000016114	103	1767	4944	0.357403
scaffold_104	442365	445720	ENSTRUG00000016158	171	1034	3355	0.308197
scaffold_104	458019	471887	ENSTRUG00000016232	306	13328	13868	0.961061
scaffold_104	473655	476274	ENSTRUG00000016271	0	0	2619	0
scaffold_104	532991	586423	ENSTRUG00000016391	1185	40831	53432	0.764167
scaffold_104	588975	591753	ENSTRUG00000016410	5	122	2778	0.0439165
scaffold_104	604739	626738	ENSTRUG00000016441	114	19770	21999	0.898677
scaffold_104	681503	691447	ENSTRUG00000016546	1602	8000	9944	0.804505
scaffold_104	713781	725759	ENSTRUG00000016565	371	4459	11978	0.372266
scaffold_104	726710	772326	ENSTRUG00000016579	134	3451	45616	0.0756533
scaffold_104	736312	737872	ENSTRUG00000016608	2	62	1560	0.0397436
scaffold_104	801070	802985	ENSTRUG00000016609	1	1020	1915	0.532637
scaffold_104	879562	885307	ENSTRUG00000016639	21	159	5745	0.0276762
scaffold_104	892177	907190	ENSTRUG00000016644	17	792	15013	0.0527543
scaffold_104	942587	951760	ENSTRUG00000016659	1308	9031	9173	0.98452
scaffold_104	36973	40335	ENSTRUG00000014421	220	3290	3362	0.978584
scaffold_104	56997	59296	ENSTRUG00000014564	23	172	2299	0.0748151
scaffold_104	59484	64894	ENSTRUG00000014570	216	1411	5410	0.260813
scaffold_104	65712	73173	ENSTRUG00000014583	71	1080	7461	0.144753
scaffold_104	68965	71149	ENSTRUG00000014589	6	62	2184	0.0283883
scaffold_104	74410	75664	ENSTRUG00000014616	40	314	1254	0.250399
scaffold_104	135361	136820	ENSTRUG00000014786	68	464	1459	0.318026
scaffold_104	170929	173087	ENSTRUG00000014967	11097	2158	2158	1
scaffold_104	171037	171163	ENSTRUG00000019351	5829	126	126	1
scaffold_104	193039	195151	ENSTRUG00000015062	32	587	2112	0.277936
scaffold_104	198354	200582	ENSTRUG00000015186	0	0	2228	0
scaffold_104	214321	215586	ENSTRUG00000015289	76	401	1265	0.316996
scaffold_104	219545	220586	ENSTRUG00000015293	41	178	1041	0.170989
scaffold_104	221099	225946	ENSTRUG00000015298	836	3666	4847	0.756344
scaffold_104	237313	237401	ENSTRUG00000018931	2	50	88	0.568182
scaffold_104	282415	287925	ENSTRUG00000015493	18	460	5510	0.0834846
scaffold_104	288773	293476	ENSTRUG00000015581	2510	4361	4703	0.92728
scaffold_104	295450	296488	ENSTRUG00000015658	49	313	1038	0.301541
scaffold_104	299155	300470	ENSTRUG00000015662	7	107	1315	0.0813688
scaffold_104	301079	305802	ENSTRUG00000015701	546	3848	4723	0.814736
scaffold_104	321249	325371	ENSTRUG00000015776	80	606	4122	0.147016
scaffold_104	394977	397183	ENSTRUG00000016095	62	836	2206	0.378966
scaffold_104	432477	434694	ENSTRUG00000016142	156	1269	2217	0.572395
scaffold_104	436030	437376	ENSTRUG00000016156	6	86	1346	0.063893
scaffold_104	440593	441312	ENSTRUG00000016157	2	50	719	0.069541
scaffold_104	447910	452753	ENSTRUG00000016178	59	752	4843	0.155276
scaffold_104	478708	487743	ENSTRUG00000016276	15	244	9035	0.0270061
scaffold_104	491991	493805	ENSTRUG00000016294	0	0	1814	0
scaffold_104	497816	503077	ENSTRUG00000016308	46	747	5261	0.141988
scaffold_104	508364	510748	ENSTRUG00000016324	7	45	2384	0.0188758
scaffold_104	512057	515383	ENSTRUG00000016327	3	1848	3326	0.555622
scaffold_104	517380	521976	ENSTRUG00000016344	31	526	4596	0.114447
scaffold_104	524619	530763	ENSTRUG00000016353	8	175	6144	0.0284831
scaffold_104	595834	603097	ENSTRUG00000016419	254	4635	7263	0.638166
scaffold_104	640713	643730	ENSTRUG00000016513	5	163	3017	0.0540272
scaffold_104	657698	666270	ENSTRUG00000016516	697	8387	8572	0.978418
scaffold_104	669560	670808	ENSTRUG00000016539	29	211	1248	0.169071
scaffold_104	674830	680485	ENSTRUG00000016541	477	3289	5655	0.581609
scaffold_104	804579	812031	ENSTRUG00000016614	36	791	7452	0.106146
scaffold_104	860334	865493	ENSTRUG00000016629	10	192	5159	0.0372165
scaffold_104	876460	877481	ENSTRUG00000016632	40	117	1021	0.114594
scaffold_104	934419	935826	ENSTRUG00000016657	4	50	1407	0.0355366
scaffold_10401	438	2558	ENSTRUG00000001412	0	0	2120	0
scaffold_10419	1924	2554	ENSTRUG00000002773	4	100	630	0.15873
scaffold_1042	35293	35926	ENSTRUG00000005931	135	524	633	0.827804
scaffold_10444	542	647	ENSTRUG00000019037	5207	105	105	1
scaffold_10444	1348	1419	ENSTRUG00000019362	1768	69	71	0.971831
scaffold_10450	310	2528	ENSTRUG00000002807	2	50	2218	0.0225428
scaffold_10472	250	633	ENSTRUG00000003995	0	0	383	0
scaffold_105	238886	275022	ENSTRUG00000005942	2468	29393	36136	0.813399
scaffold_105	380730	395456	ENSTRUG00000008680	512	13448	14726	0.913215
scaffold_105	497396	544276	ENSTRUG00000010613	133	23065	46880	0.492001
scaffold_105	648623	657524	ENSTRUG00000012327	238	4458	8901	0.500843
scaffold_105	2849	22221	ENSTRUG00000004517	116	16759	19372	0.865115
scaffold_105	25760	48436	ENSTRUG00000004864	589	9570	22676	0.422032
scaffold_105	208440	214639	ENSTRUG00000005329	527	6100	6199	0.98403
scaffold_105	228928	230819	ENSTRUG00000005639	72	696	1891	0.368059
scaffold_105	288452	300884	ENSTRUG00000006881	411	4497	12432	0.361728
scaffold_105	310451	312320	ENSTRUG00000007221	81	627	1869	0.335473
scaffold_105	325058	331236	ENSTRUG00000007470	2	51	6178	0.0082551
scaffold_105	343529	345424	ENSTRUG00000008127	2	78	1895	0.0411609
scaffold_105	473934	475777	ENSTRUG00000010086	0	0	1843	0
scaffold_105	556481	557804	ENSTRUG00000011137	44	400	1323	0.302343
scaffold_105	562031	573881	ENSTRUG00000011192	98	2364	11850	0.199494
scaffold_105	582802	591997	ENSTRUG00000011507	64	1955	9195	0.212616
scaffold_105	603863	609261	ENSTRUG00000011943	82	1828	5398	0.338644
scaffold_105	627830	643759	ENSTRUG00000012158	1017	14353	15929	0.901061
scaffold_105	670488	678665	ENSTRUG00000012528	171	2367	8177	0.289471
scaffold_105	744904	755730	ENSTRUG00000013113	406	7813	10826	0.721688
scaffold_105	767474	780060	ENSTRUG00000013299	172	6318	12586	0.501986
scaffold_105	834381	836145	ENSTRUG00000013659	1	50	1764	0.0283447
scaffold_105	862882	869786	ENSTRUG00000014015	144	1563	6904	0.22639
scaffold_105	942049	954571	ENSTRUG00000014409	72	862	12522	0.0688388
scaffold_105	194528	194624	ENSTRUG00000019030	4	25	96	0.260417
scaffold_105	221524	225916	ENSTRUG00000005443	179	1065	4392	0.242486
scaffold_105	232176	234638	ENSTRUG00000005888	4	100	2462	0.0406174
scaffold_105	282305	286063	ENSTRUG00000006834	103	1410	3758	0.3752
scaffold_105	302243	308670	ENSTRUG00000007178	14	271	6427	0.0421659
scaffold_105	313787	315451	ENSTRUG00000007305	2	50	1664	0.0300481
scaffold_105	315609	322524	ENSTRUG00000007314	136	2191	6915	0.316847
scaffold_105	333609	341010	ENSTRUG00000007832	195	2649	7401	0.357925
scaffold_105	349454	359554	ENSTRUG00000008248	221	2896	10100	0.286733
scaffold_105	377665	379640	ENSTRUG00000008655	170	838	1975	0.424304
scaffold_105	398092	409361	ENSTRUG00000008925	11	4745	11269	0.421067
scaffold_105	411955	417418	ENSTRUG00000009241	47	549	5463	0.100494
scaffold_105	418045	419935	ENSTRUG00000009380	29	114	1890	0.0603175
scaffold_105	426409	429462	ENSTRUG00000009465	268	884	3053	0.289551
scaffold_105	432437	435062	ENSTRUG00000009499	1799	2608	2625	0.993524
scaffold_105	436811	442122	ENSTRUG00000009639	469	4748	5311	0.893994
scaffold_105	444117	452157	ENSTRUG00000009752	142	1041	8040	0.129478
scaffold_105	452212	457464	ENSTRUG00000009808	230	4865	5252	0.926314
scaffold_105	465070	469773	ENSTRUG00000009958	157	1943	4703	0.413141
scaffold_105	462094	462209	ENSTRUG00000018762	2	25	115	0.217391
scaffold_105	462472	462564	ENSTRUG00000018848	26	57	92	0.619565
scaffold_105	462245	462341	ENSTRUG00000018859	0	0	96	0
scaffold_105	484075	489935	ENSTRUG00000010434	545	2880	5860	0.491468
scaffold_105	547532	549686	ENSTRUG00000010974	223	1339	2154	0.621634
scaffold_105	551902	552798	ENSTRUG00000011092	280	751	896	0.83817
scaffold_105	575751	577515	ENSTRUG00000011451	125	980	1764	0.555556
scaffold_105	584097	586901	ENSTRUG00000011826	14	1336	2804	0.476462
scaffold_105	591180	593167	ENSTRUG00000011876	28	259	1987	0.130347
scaffold_105	594392	599987	ENSTRUG00000011886	45	4673	5595	0.83521
scaffold_105	613216	613620	ENSTRUG00000011983	26	169	404	0.418317
scaffold_105	615420	621765	ENSTRUG00000011991	285	4463	6345	0.703388
scaffold_105	622881	625247	ENSTRUG00000012099	15	216	2366	0.0912933
scaffold_105	659909	662541	ENSTRUG00000012497	119	785	2632	0.298252
scaffold_105	680600	683050	ENSTRUG00000012883	12	405	2450	0.165306
scaffold_105	685631	687763	ENSTRUG00000012894	0	0	2132	0
scaffold_105	728056	736288	ENSTRUG00000012929	107	4413	8232	0.536079
scaffold_105	737989	743132	ENSTRUG00000013075	3	75	5143	0.0145829
scaffold_105	758837	762923	ENSTRUG00000013182	9	1905	4086	0.466226
scaffold_105	762444	763805	ENSTRUG00000013268	1	454	1361	0.333578
scaffold_105	803911	814398	ENSTRUG00000013593	718	8534	10487	0.813769
scaffold_105	845167	847417	ENSTRUG00000013752	289	971	2250	0.431556
scaffold_105	848362	851730	ENSTRUG00000013801	206	2253	3368	0.668943
scaffold_105	852361	854113	ENSTRUG00000013870	16	194	1752	0.110731
scaffold_105	855024	858648	ENSTRUG00000013932	183	1051	3624	0.290011
scaffold_105	859960	861468	ENSTRUG00000014009	14	143	1508	0.0948276
scaffold_105	870303	871115	ENSTRUG00000014104	224	372	812	0.458128
scaffold_105	872352	875338	ENSTRUG00000014107	9	107	2986	0.0358339
scaffold_105	880043	882603	ENSTRUG00000014186	97801	2554	2560	0.997656
scaffold_105	882296	882422	ENSTRUG00000019192	39094	126	126	1
scaffold_105	880240	880365	ENSTRUG00000019322	55119	125	125	1
scaffold_105	881020	881142	ENSTRUG00000019359	118	122	122	1
scaffold_105	894557	897944	ENSTRUG00000014221	4	207	3387	0.061116
scaffold_105	903318	907684	ENSTRUG00000014336	104	3272	4366	0.749427
scaffold_105	910104	912949	ENSTRUG00000014350	13	527	2845	0.185237
scaffold_105	919178	928776	ENSTRUG00000014375	278	2750	9598	0.286518
scaffold_105	938485	939136	ENSTRUG00000014407	3	50	651	0.0768049
scaffold_105	956636	958814	ENSTRUG00000014653	66	944	2178	0.433425
scaffold_1050	285	4796	ENSTRUG00000001784	126	3472	4511	0.769674
scaffold_10515	1268	1305	ENSTRUG00000019463	0	0	37	0
scaffold_10523	163	776	ENSTRUG00000003057	4	80	613	0.130506
scaffold_10523	1153	2550	ENSTRUG00000003177	14	248	1397	0.177523
scaffold_10555	111	2429	ENSTRUG00000002150	14	196	2318	0.0845556
scaffold_10596	149	2119	ENSTRUG00000001332	0	0	1970	0
scaffold_106	379431	449804	ENSTRUG00000005560	68	39262	70373	0.557913
scaffold_106	654789	658114	ENSTRUG00000009628	305	1583	3325	0.47609
scaffold_106	778737	787213	ENSTRUG00000012193	457	6675	8476	0.787518
scaffold_106	914368	920973	ENSTRUG00000013603	176	2342	6605	0.35458
scaffold_106	15891	30233	ENSTRUG00000000677	71	1108	14342	0.0772556
scaffold_106	69674	115039	ENSTRUG00000000758	1210	12112	45365	0.26699
scaffold_106	188840	197608	ENSTRUG00000001300	95	1520	8768	0.173358
scaffold_106	270659	294343	ENSTRUG00000001927	1450	13707	23684	0.578745
scaffold_106	303119	314237	ENSTRUG00000004205	833	9934	11118	0.893506
scaffold_106	552086	566083	ENSTRUG00000006717	599	11902	13997	0.850325
scaffold_106	571897	575092	ENSTRUG00000007044	599	2463	3195	0.770892
scaffold_106	589351	592439	ENSTRUG00000008280	37	710	3088	0.229922
scaffold_106	605983	608614	ENSTRUG00000008976	483	1903	2631	0.723299
scaffold_106	687527	701285	ENSTRUG00000010282	1084	11360	13758	0.825701
scaffold_106	703286	705122	ENSTRUG00000010796	620	1836	1836	1
scaffold_106	721682	748730	ENSTRUG00000011081	6334	26973	27048	0.997227
scaffold_106	750168	757122	ENSTRUG00000011773	119	922	6954	0.132586
scaffold_106	831668	836061	ENSTRUG00000012699	92	2105	4393	0.479171
scaffold_106	849958	855756	ENSTRUG00000012856	261	3529	5798	0.608658
scaffold_106	866055	870697	ENSTRUG00000013032	4	96	4642	0.0206807
scaffold_106	932484	942916	ENSTRUG00000013819	214	8629	10432	0.827166
scaffold_106	948928	952196	ENSTRUG00000014025	102	1066	3268	0.326193
scaffold_106	97	4506	ENSTRUG00000000672	100	790	4409	0.179179
scaffold_106	39813	45164	ENSTRUG00000000705	8	105	5351	0.0196225
scaffold_106	127386	130525	ENSTRUG00000000946	269	2359	3139	0.751513
scaffold_106	133221	140139	ENSTRUG00000001062	970	6190	6918	0.894767
scaffold_106	142549	146541	ENSTRUG00000001247	15	271	3992	0.0678858
scaffold_106	151631	152583	ENSTRUG00000001284	6	150	952	0.157563
scaffold_106	248296	253541	ENSTRUG00000001568	296	3470	5245	0.661582
scaffold_106	257779	261033	ENSTRUG00000001896	21	66	3254	0.0202827
scaffold_106	266777	267312	ENSTRUG00000001910	4	34	535	0.0635514
scaffold_106	319534	327240	ENSTRUG00000004904	501	6272	7706	0.813911
scaffold_106	348879	351169	ENSTRUG00000005450	3	50	2290	0.0218341
scaffold_106	514080	517847	ENSTRUG00000006269	16338	2711	3767	0.719671
scaffold_106	532880	535784	ENSTRUG00000006522	105	1199	2904	0.412879
scaffold_106	546038	547793	ENSTRUG00000006656	2	51	1755	0.0290598
scaffold_106	549660	550274	ENSTRUG00000006696	2	84	614	0.136808
scaffold_106	575545	580221	ENSTRUG00000007489	116	2886	4676	0.617194
scaffold_106	580643	586638	ENSTRUG00000008182	221	2751	5995	0.458882
scaffold_106	596672	602196	ENSTRUG00000008643	352	3121	5524	0.564989
scaffold_106	618921	620051	ENSTRUG00000009114	1	25	1130	0.0221239
scaffold_106	623176	638431	ENSTRUG00000009187	670	14062	15255	0.921796
scaffold_106	645930	648049	ENSTRUG00000009597	37	1104	2119	0.521
scaffold_106	661187	670244	ENSTRUG00000009800	1262	7633	9057	0.842774
scaffold_106	712173	715805	ENSTRUG00000010889	336	2078	3632	0.572137
scaffold_106	760170	769438	ENSTRUG00000011889	868	8497	9268	0.91681
scaffold_106	771239	772243	ENSTRUG00000012152	9	174	1004	0.173307
scaffold_106	810448	817436	ENSTRUG00000012357	87	3295	6988	0.471523
scaffold_106	820763	829564	ENSTRUG00000012471	767	8433	8801	0.958187
scaffold_106	842055	847536	ENSTRUG00000012793	291	2382	5481	0.434592
scaffold_106	859946	866583	ENSTRUG00000012911	246	2668	6637	0.401989
scaffold_106	872399	875132	ENSTRUG00000013101	81	511	2733	0.186974
scaffold_106	876121	882286	ENSTRUG00000013124	4	189	6165	0.0306569
scaffold_106	884801	889230	ENSTRUG00000013274	176	1525	4429	0.344322
scaffold_106	890580	894204	ENSTRUG00000013368	72	1731	3624	0.477649
scaffold_106	894609	900047	ENSTRUG00000013419	115	1940	5438	0.356749
scaffold_106	902559	907736	ENSTRUG00000013515	78	1104	5177	0.213251
scaffold_106	908904	909384	ENSTRUG00000013567	214	474	480	0.9875
scaffold_106	911214	912820	ENSTRUG00000013589	26	277	1606	0.172478
scaffold_106	922354	927910	ENSTRUG00000013698	435	2522	5556	0.453924
scaffold_106	928702	932072	ENSTRUG00000013790	58	558	3370	0.165579
scaffold_106	944853	947391	ENSTRUG00000013980	141	774	2538	0.304965
scaffold_106	952483	959142	ENSTRUG00000014072	747	6557	6659	0.984682
scaffold_10604	22	2636	ENSTRUG00000002556	8604	2558	2614	0.978577
scaffold_1067	10977	23524	ENSTRUG00000002997	70	3489	12547	0.278074
scaffold_107	119468	199094	ENSTRUG00000005543	405	4687	79626	0.0588627
scaffold_107	652419	658993	ENSTRUG00000011447	84	899	6574	0.136751
scaffold_107	914655	917877	ENSTRUG00000012455	178	1498	3222	0.464929
scaffold_107	39746	95897	ENSTRUG00000004514	45	37405	56151	0.66615
scaffold_107	236480	250834	ENSTRUG00000006078	10	208	14354	0.0144907
scaffold_107	264536	278925	ENSTRUG00000006540	11	229	14389	0.0159149
scaffold_107	326388	330966	ENSTRUG00000006983	49	1102	4578	0.240716
scaffold_107	339652	354453	ENSTRUG00000007627	196	7942	14801	0.536585
scaffold_107	359711	363759	ENSTRUG00000007698	78	1202	4048	0.296937
scaffold_107	415952	442334	ENSTRUG00000008613	151	13796	26382	0.522932
scaffold_107	541400	579960	ENSTRUG00000009997	81	22840	38560	0.592324
scaffold_107	605867	611824	ENSTRUG00000010596	136	2021	5957	0.339265
scaffold_107	621201	624218	ENSTRUG00000011046	64	1151	3017	0.381505
scaffold_107	633201	650151	ENSTRUG00000011263	198	2552	16950	0.150561
scaffold_107	849624	878746	ENSTRUG00000012154	551	8225	29122	0.282432
scaffold_107	887747	913140	ENSTRUG00000012375	46	764	25393	0.030087
scaffold_107	924595	944450	ENSTRUG00000012530	53	5301	19855	0.266986
scaffold_107	1079	14319	ENSTRUG00000002164	19	203	13240	0.0153323
scaffold_107	22479	27574	ENSTRUG00000002303	207	3063	5095	0.601178
scaffold_107	28882	32368	ENSTRUG00000003209	25	543	3486	0.155766
scaffold_107	33167	35716	ENSTRUG00000004034	68	780	2549	0.306002
scaffold_107	100745	101187	ENSTRUG00000005205	0	0	442	0
scaffold_107	105296	108766	ENSTRUG00000005244	6	100	3470	0.0288184
scaffold_107	111117	112701	ENSTRUG00000005470	8	34	1584	0.0214646
scaffold_107	203713	210756	ENSTRUG00000005744	475	4171	7043	0.592219
scaffold_107	258377	261164	ENSTRUG00000006409	61	554	2787	0.19878
scaffold_107	286757	287917	ENSTRUG00000006860	18	181	1160	0.156034
scaffold_107	323365	323927	ENSTRUG00000006972	346	463	562	0.823843
scaffold_107	332774	336614	ENSTRUG00000007512	25	1386	3840	0.360938
scaffold_107	338181	339047	ENSTRUG00000007551	133	579	866	0.668591
scaffold_107	368533	376356	ENSTRUG00000007855	23	162	7823	0.0207082
scaffold_107	397937	407715	ENSTRUG00000008361	18	233	9778	0.023829
scaffold_107	456327	457340	ENSTRUG00000008945	33	294	1013	0.290227
scaffold_107	459520	463004	ENSTRUG00000009002	4	1242	3484	0.356487
scaffold_107	463651	468878	ENSTRUG00000009316	788	4627	5227	0.885211
scaffold_107	470458	474849	ENSTRUG00000009572	271	2189	4391	0.49852
scaffold_107	476078	477118	ENSTRUG00000009862	21	378	1040	0.363461
scaffold_107	478441	481402	ENSTRUG00000009879	102	1161	2961	0.392097
scaffold_107	613390	614561	ENSTRUG00000010908	180	667	1171	0.569599
scaffold_107	616008	618843	ENSTRUG00000010940	108	862	2835	0.304056
scaffold_107	623377	632857	ENSTRUG00000011131	68	709	9480	0.074789
scaffold_107	671903	674333	ENSTRUG00000011481	2	56	2430	0.0230453
scaffold_107	779634	781175	ENSTRUG00000011513	13	294	1541	0.190785
scaffold_107	791553	793441	ENSTRUG00000011537	4	101	1888	0.0534958
scaffold_107	811942	818813	ENSTRUG00000011568	3024	6654	6871	0.968418
scaffold_107	819594	825067	ENSTRUG00000011793	120	1034	5473	0.188927
scaffold_107	825787	829227	ENSTRUG00000011946	5	81	3440	0.0235465
scaffold_107	842949	849269	ENSTRUG00000011996	65	2995	6320	0.473892
scaffold_107	948209	950153	ENSTRUG00000013034	5	70	1944	0.0360082
scaffold_107	951019	954538	ENSTRUG00000013099	4	60	3519	0.0170503
scaffold_107	960809	963600	ENSTRUG00000013214	49	1280	2791	0.458617
scaffold_10729	1263	2077	ENSTRUG00000016042	64	442	814	0.542998
scaffold_10784	2685	2803	ENSTRUG00000019090	22	23	118	0.194915
scaffold_108	484657	558086	ENSTRUG00000012376	82	50196	73429	0.683599
scaffold_108	914802	923511	ENSTRUG00000013364	193	2482	8709	0.284992
scaffold_108	14194	21059	ENSTRUG00000010623	336	2389	6865	0.347997
scaffold_108	24568	33106	ENSTRUG00000010696	108	1269	8538	0.14863
scaffold_108	36990	71541	ENSTRUG00000011093	2066	32579	34551	0.942925
scaffold_108	114665	119252	ENSTRUG00000011914	337	4349	4587	0.948114
scaffold_108	164145	182514	ENSTRUG00000012150	4128	15487	18369	0.843105
scaffold_108	690472	767386	ENSTRUG00000012440	61	882	76914	0.0114674
scaffold_108	791933	816956	ENSTRUG00000012557	853	9629	25023	0.384806
scaffold_108	866666	870855	ENSTRUG00000013072	470	4184	4189	0.998806
scaffold_108	878057	890784	ENSTRUG00000013185	191	8236	12727	0.647128
scaffold_108	899570	901621	ENSTRUG00000013334	240	1120	2051	0.546075
scaffold_108	933701	935769	ENSTRUG00000013793	29	263	2068	0.127176
scaffold_108	16903	17478	ENSTRUG00000010683	13	149	575	0.25913
scaffold_108	33659	36283	ENSTRUG00000011057	43	253	2624	0.0964177
scaffold_108	74094	78334	ENSTRUG00000011762	147	1119	4240	0.263915
scaffold_108	99664	111998	ENSTRUG00000011778	105	7567	12334	0.613507
scaffold_108	137291	140730	ENSTRUG00000011966	149	1639	3439	0.476592
scaffold_108	142061	142789	ENSTRUG00000012056	18	248	728	0.340659
scaffold_108	145237	146598	ENSTRUG00000012059	480	1163	1361	0.854519
scaffold_108	147923	153531	ENSTRUG00000012128	132	1508	5608	0.268902
scaffold_108	355794	356669	ENSTRUG00000012366	0	0	875	0
scaffold_108	822829	825775	ENSTRUG00000012644	106	694	2946	0.235574
scaffold_108	827004	831415	ENSTRUG00000012717	83	925	4411	0.209703
scaffold_108	833306	835392	ENSTRUG00000012770	27	218	2086	0.104506
scaffold_108	836715	843955	ENSTRUG00000012797	557	5366	7240	0.74116
scaffold_108	846007	847786	ENSTRUG00000013028	93	819	1779	0.460371
scaffold_108	872461	876714	ENSTRUG00000013106	64	1824	4253	0.428874
scaffold_108	892026	895693	ENSTRUG00000013328	165	1082	3667	0.295064
scaffold_108	911892	912035	ENSTRUG00000013362	2	27	143	0.188811
scaffold_108	925933	929021	ENSTRUG00000013735	5	1761	3088	0.570272
scaffold_108	932101	932599	ENSTRUG00000013787	116	498	498	1
scaffold_108	940447	942126	ENSTRUG00000013831	38	452	1679	0.269208
scaffold_108	942879	945651	ENSTRUG00000013849	213	1983	2772	0.715368
scaffold_108	948550	949144	ENSTRUG00000013894	0	0	594	0
scaffold_108	954248	954842	ENSTRUG00000013898	0	0	594	0
scaffold_10809	797	994	ENSTRUG00000013127	3	89	197	0.451777
scaffold_10828	762	2070	ENSTRUG00000001286	25	140	1308	0.107034
scaffold_10863	203	1027	ENSTRUG00000001301	56	570	824	0.691747
scaffold_109	95880	131458	ENSTRUG00000003987	974	9421	35578	0.264798
scaffold_109	257759	512988	ENSTRUG00000006204	405	5939	255229	0.0232693
scaffold_109	594072	658781	ENSTRUG00000007120	256	1517	64709	0.0234434
scaffold_109	783431	788337	ENSTRUG00000007669	7	102	4906	0.0207909
scaffold_109	913625	917749	ENSTRUG00000008608	454	3034	4124	0.735694
scaffold_109	74498	82372	ENSTRUG00000002047	383	6427	7874	0.816231
scaffold_109	176196	191887	ENSTRUG00000004895	870	13872	15691	0.884074
scaffold_109	194371	203924	ENSTRUG00000005262	351	7859	9553	0.822673
scaffold_109	217050	254629	ENSTRUG00000005674	38	26534	37579	0.706086
scaffold_109	811015	836897	ENSTRUG00000007758	64	700	25882	0.0270458
scaffold_109	889101	903926	ENSTRUG00000007797	93	11389	14825	0.768229
scaffold_109	928024	948597	ENSTRUG00000008632	1044	14689	20573	0.713994
scaffold_109	421	15505	ENSTRUG00000002017	25	323	15084	0.0214134
scaffold_109	82581	90015	ENSTRUG00000003592	441	3144	7434	0.422922
scaffold_109	151584	152663	ENSTRUG00000004369	1	25	1079	0.0231696
scaffold_109	164234	164710	ENSTRUG00000004613	0	0	476	0
scaffold_109	166301	166733	ENSTRUG00000004624	460	430	432	0.99537
scaffold_109	171779	174431	ENSTRUG00000004628	148	1671	2652	0.63009
scaffold_109	774041	780951	ENSTRUG00000007338	339	4317	6910	0.624747
scaffold_109	866803	866878	ENSTRUG00000018846	0	0	75	0
scaffold_109	870708	871448	ENSTRUG00000007788	0	0	740	0
scaffold_109	910342	911632	ENSTRUG00000008592	0	0	1290	0
scaffold_1097	35072	35180	ENSTRUG00000019474	17	38	108	0.351852
scaffold_11	1027367	1148914	ENSTRUG00000012431	268	2358	121547	0.0193999
scaffold_11	260762	316887	ENSTRUG00000004833	489	13306	56125	0.237078
scaffold_11	633896	656463	ENSTRUG00000011338	149	1271	22567	0.0563212
scaffold_11	1173912	1180864	ENSTRUG00000012662	160	2086	6952	0.300057
scaffold_11	1419125	1452954	ENSTRUG00000013971	550	11338	33829	0.335156
scaffold_11	1539458	1586345	ENSTRUG00000014477	699	9693	46887	0.206731
scaffold_11	1695966	1752451	ENSTRUG00000014721	961	17500	56485	0.309817
scaffold_11	1822286	1846336	ENSTRUG00000014894	585	15226	24050	0.633098
scaffold_11	2210584	2261430	ENSTRUG00000015185	433	14365	50846	0.28252
scaffold_11	2347513	2359420	ENSTRUG00000015693	49	3263	11907	0.274041
scaffold_11	45082	70231	ENSTRUG00000002310	1284	24451	25149	0.972245
scaffold_11	80138	89473	ENSTRUG00000003980	202	7554	9335	0.809213
scaffold_11	358368	388837	ENSTRUG00000005717	66	1298	30469	0.0426007
scaffold_11	439935	443999	ENSTRUG00000006903	86	1396	4064	0.343504
scaffold_11	445392	463160	ENSTRUG00000007260	1669	16824	17768	0.946871
scaffold_11	502761	519073	ENSTRUG00000009063	230	16216	16312	0.994115
scaffold_11	536754	577165	ENSTRUG00000009674	135	2751	40411	0.0680755
scaffold_11	598456	608676	ENSTRUG00000010659	1080	10134	10220	0.991585
scaffold_11	610577	623986	ENSTRUG00000010933	135	12626	13409	0.941606
scaffold_11	661582	674056	ENSTRUG00000011541	35	511	12474	0.0409652
scaffold_11	688180	705107	ENSTRUG00000011681	233	14462	16927	0.854375
scaffold_11	752299	755080	ENSTRUG00000012131	12	690	2781	0.248112
scaffold_11	766101	783908	ENSTRUG00000012235	62	7915	17807	0.444488
scaffold_11	1195949	1197660	ENSTRUG00000012855	45	230	1711	0.134424
scaffold_11	1227349	1232580	ENSTRUG00000013010	863	3160	5231	0.604091
scaffold_11	1275390	1282008	ENSTRUG00000013469	17	2514	6618	0.379873
scaffold_11	1287818	1301666	ENSTRUG00000013545	575	6301	13848	0.455012
scaffold_11	1402348	1415118	ENSTRUG00000013944	191	2670	12770	0.209084
scaffold_11	1472925	1486249	ENSTRUG00000014040	231	4164	13324	0.312519
scaffold_11	1490286	1500123	ENSTRUG00000014144	208	3658	9837	0.371861
scaffold_11	1511415	1537009	ENSTRUG00000014248	4396	25430	25594	0.993592
scaffold_11	1592432	1607180	ENSTRUG00000014491	87	706	14748	0.0478709
scaffold_11	1620482	1654896	ENSTRUG00000014514	499	8532	34414	0.247922
scaffold_11	1669168	1680750	ENSTRUG00000014634	293	8842	11582	0.763426
scaffold_11	1685312	1689922	ENSTRUG00000014687	139	3343	4610	0.725163
scaffold_11	1801357	1807188	ENSTRUG00000014834	297	2491	5831	0.4272
scaffold_11	1810061	1820519	ENSTRUG00000014868	23	361	10458	0.034519
scaffold_11	1850455	1852787	ENSTRUG00000015025	34	448	2332	0.19211
scaffold_11	1865585	1873601	ENSTRUG00000015040	363	2264	8016	0.282435
scaffold_11	2022163	2040403	ENSTRUG00000015156	63	778	18240	0.0426535
scaffold_11	2274726	2278083	ENSTRUG00000015277	15	246	3357	0.0732797
scaffold_11	2293448	2297134	ENSTRUG00000015427	45	2260	3686	0.613131
scaffold_11	2309600	2313931	ENSTRUG00000015565	11	77	4331	0.0177788
scaffold_11	2325355	2331088	ENSTRUG00000015643	44	971	5733	0.16937
scaffold_11	2375078	2377579	ENSTRUG00000015764	242	2138	2501	0.854858
scaffold_11	2386088	2395346	ENSTRUG00000015816	268	2097	9258	0.226507
scaffold_11	9619	11539	ENSTRUG00000002086	3	311	1920	0.161979
scaffold_11	34590	36531	ENSTRUG00000002220	0	0	1941	0
scaffold_11	71473	71693	ENSTRUG00000003957	0	0	220	0
scaffold_11	92280	96384	ENSTRUG00000004563	8	121	4104	0.0294834
scaffold_11	99910	101718	ENSTRUG00000004726	124	789	1808	0.436394
scaffold_11	320498	325438	ENSTRUG00000005555	22	797	4940	0.161336
scaffold_11	395710	401937	ENSTRUG00000006369	11	187	6227	0.0300305
scaffold_11	405145	406020	ENSTRUG00000006489	0	0	875	0
scaffold_11	409672	420813	ENSTRUG00000006503	27	243	11141	0.0218113
scaffold_11	432247	433456	ENSTRUG00000006846	3	26	1209	0.0215054
scaffold_11	467807	474418	ENSTRUG00000008176	161	5032	6611	0.761156
scaffold_11	483212	488145	ENSTRUG00000008373	124	1631	4933	0.33063
scaffold_11	490059	490721	ENSTRUG00000008629	30	481	662	0.726586
scaffold_11	494682	499649	ENSTRUG00000008637	441	3947	4967	0.794645
scaffold_11	579290	585245	ENSTRUG00000010280	22	1632	5955	0.274055
scaffold_11	593234	597931	ENSTRUG00000010577	124	966	4697	0.205663
scaffold_11	607880	607970	ENSTRUG00000019067	32	90	90	1
scaffold_11	625791	628928	ENSTRUG00000011213	53	609	3137	0.194134
scaffold_11	631173	633112	ENSTRUG00000011304	93	785	1939	0.404848
scaffold_11	722447	725144	ENSTRUG00000011769	57	800	2697	0.296626
scaffold_11	730556	733977	ENSTRUG00000011888	55	1667	3421	0.487284
scaffold_11	735543	736996	ENSTRUG00000011940	526	1411	1453	0.971094
scaffold_11	739519	742740	ENSTRUG00000012022	79	1293	3221	0.401428
scaffold_11	754785	761422	ENSTRUG00000012182	91	2957	6637	0.445533
scaffold_11	789058	797723	ENSTRUG00000012411	57	4737	8665	0.546682
scaffold_11	1154364	1155479	ENSTRUG00000012647	0	0	1115	0
scaffold_11	1181845	1183964	ENSTRUG00000012796	6	124	2119	0.0585182
scaffold_11	1198923	1204935	ENSTRUG00000012860	1289	2501	6012	0.416001
scaffold_11	1207419	1211618	ENSTRUG00000012904	881	4049	4199	0.964277
scaffold_11	1217758	1224284	ENSTRUG00000012974	5	128	6526	0.0196139
scaffold_11	1234366	1235893	ENSTRUG00000013094	36	327	1527	0.214145
scaffold_11	1238163	1243004	ENSTRUG00000013119	235	1749	4841	0.361289
scaffold_11	1267885	1271870	ENSTRUG00000013228	598	3657	3985	0.917691
scaffold_11	1393629	1396145	ENSTRUG00000013706	172	1043	2516	0.414547
scaffold_11	1397286	1403286	ENSTRUG00000013865	273	2418	6000	0.403
scaffold_11	1415907	1416131	ENSTRUG00000013969	93	207	224	0.924107
scaffold_11	1487632	1489176	ENSTRUG00000014140	0	0	1544	0
scaffold_11	1588457	1588529	ENSTRUG00000018909	6604	65	72	0.902778
scaffold_11	1588727	1588800	ENSTRUG00000019172	240	69	73	0.945206
scaffold_11	1590452	1590521	ENSTRUG00000018797	872	68	69	0.985507
scaffold_11	1793539	1794890	ENSTRUG00000014799	0	0	1351	0
scaffold_11	1796502	1799865	ENSTRUG00000014809	9	332	3363	0.0987214
scaffold_11	1845406	1850162	ENSTRUG00000015015	460	3729	4756	0.784062
scaffold_11	1880875	1882027	ENSTRUG00000015095	3434	990	1152	0.859375
scaffold_11	1885568	1888133	ENSTRUG00000015099	85	920	2565	0.358675
scaffold_11	1893069	1895940	ENSTRUG00000015117	0	0	2871	0
scaffold_11	1903940	1904734	ENSTRUG00000015127	30	546	794	0.687657
scaffold_11	2263295	2264559	ENSTRUG00000015196	12	82	1264	0.0648734
scaffold_11	2265941	2274055	ENSTRUG00000015225	268	6840	8114	0.842987
scaffold_11	2278123	2279685	ENSTRUG00000015321	0	0	1562	0
scaffold_11	2281455	2283438	ENSTRUG00000015325	40	365	1983	0.184065
scaffold_11	2284990	2287413	ENSTRUG00000015351	99	751	2423	0.309946
scaffold_11	2288356	2288773	ENSTRUG00000015411	291	363	417	0.870504
scaffold_11	2290493	2292107	ENSTRUG00000015413	0	0	1614	0
scaffold_11	2299235	2303790	ENSTRUG00000015495	6	157	4555	0.0344676
scaffold_11	2307729	2308810	ENSTRUG00000015550	11	79	1081	0.0730805
scaffold_11	2313844	2315110	ENSTRUG00000015614	1	25	1266	0.0197472
scaffold_11	2316017	2317125	ENSTRUG00000015631	0	0	1108	0
scaffold_11	2319781	2323744	ENSTRUG00000015639	10	212	3963	0.0534948
scaffold_11	2335669	2337147	ENSTRUG00000015663	15	356	1478	0.240866
scaffold_11	2363400	2369119	ENSTRUG00000015714	231	1398	5719	0.244448
scaffold_11	2369818	2373151	ENSTRUG00000015720	1798	3285	3333	0.985599
scaffold_11	2379775	2382404	ENSTRUG00000015789	11	220	2629	0.083682
scaffold_11	2396622	2401955	ENSTRUG00000015821	89	1509	5333	0.282955
scaffold_11	2413825	2414711	ENSTRUG00000015832	26	602	886	0.679458
scaffold_110	109584	131483	ENSTRUG00000004589	571	11127	21899	0.508105
scaffold_110	654114	664708	ENSTRUG00000009423	387	10244	10594	0.966962
scaffold_110	911867	917510	ENSTRUG00000011133	7	4070	5643	0.721248
scaffold_110	394435	420307	ENSTRUG00000005095	673	11342	25872	0.438389
scaffold_110	586388	594847	ENSTRUG00000005799	15	244	8459	0.028845
scaffold_110	621192	623506	ENSTRUG00000008468	0	0	2314	0
scaffold_110	632020	646051	ENSTRUG00000008724	41	8599	14031	0.612857
scaffold_110	680581	692209	ENSTRUG00000009974	558	7774	11628	0.668559
scaffold_110	854506	872836	ENSTRUG00000010894	160	4968	18330	0.271031
scaffold_110	928822	940922	ENSTRUG00000011479	1065	11335	12100	0.936777
scaffold_110	49248	57462	ENSTRUG00000002780	16	303	8214	0.0368882
scaffold_110	60975	61559	ENSTRUG00000003183	0	0	584	0
scaffold_110	67368	79876	ENSTRUG00000003274	14	391	12508	0.03126
scaffold_110	84409	96998	ENSTRUG00000003915	62	785	12589	0.062356
scaffold_110	100311	104865	ENSTRUG00000004031	113	1961	4554	0.43061
scaffold_110	574211	576872	ENSTRUG00000005436	163	1619	2661	0.608418
scaffold_110	581745	585393	ENSTRUG00000005763	2	53	3648	0.0145285
scaffold_110	597291	599251	ENSTRUG00000005875	19	175	1960	0.0892857
scaffold_110	601463	605019	ENSTRUG00000005902	1584	3463	3556	0.973847
scaffold_110	606217	615614	ENSTRUG00000006144	391	4031	9397	0.428967
scaffold_110	625858	628615	ENSTRUG00000008571	125	2202	2757	0.798694
scaffold_110	665014	668474	ENSTRUG00000009561	219	2101	3460	0.607225
scaffold_110	668833	671428	ENSTRUG00000009812	14	186	2595	0.0716763
scaffold_110	673904	679939	ENSTRUG00000009863	5	82	6035	0.0135874
scaffold_110	695541	699140	ENSTRUG00000010321	16	222	3599	0.0616838
scaffold_110	707350	711030	ENSTRUG00000010406	120	1384	3680	0.376087
scaffold_110	717547	719133	ENSTRUG00000010582	3	68	1586	0.0428752
scaffold_110	842672	845931	ENSTRUG00000010618	464	3143	3259	0.964406
scaffold_110	847625	848280	ENSTRUG00000010883	0	0	655	0
scaffold_110	903975	906791	ENSTRUG00000010970	604	2550	2816	0.90554
scaffold_110	907564	908238	ENSTRUG00000011120	5	571	674	0.847181
scaffold_110	910025	910672	ENSTRUG00000011124	0	0	647	0
scaffold_110	920188	921721	ENSTRUG00000011316	197	1040	1533	0.678408
scaffold_110	925786	929514	ENSTRUG00000011355	187	2324	3728	0.623391
scaffold_11034	740	2420	ENSTRUG00000017960	10	50	1680	0.0297619
scaffold_1104	36	1092	ENSTRUG00000002229	28	551	1056	0.52178
scaffold_11050	315	1117	ENSTRUG00000017865	13	222	802	0.276808
scaffold_11063	839	2160	ENSTRUG00000000120	35	742	1321	0.561696
scaffold_111	129619	132237	ENSTRUG00000004343	30	425	2618	0.162338
scaffold_111	261649	265185	ENSTRUG00000005506	251	1353	3536	0.382636
scaffold_111	521914	531179	ENSTRUG00000007145	31	414	9265	0.0446843
scaffold_111	651744	657177	ENSTRUG00000008447	1	2001	5433	0.368305
scaffold_111	777662	829283	ENSTRUG00000010687	110	7685	51621	0.148873
scaffold_111	3274	27547	ENSTRUG00000003497	152	1944	24273	0.080089
scaffold_111	408945	410668	ENSTRUG00000005922	149	1305	1723	0.7574
scaffold_111	441106	444234	ENSTRUG00000006534	3	50	3128	0.0159847
scaffold_111	450277	462703	ENSTRUG00000006640	25	515	12426	0.0414454
scaffold_111	503941	517276	ENSTRUG00000006726	1007	12172	13335	0.912786
scaffold_111	539909	577168	ENSTRUG00000007283	395	5451	37259	0.1463
scaffold_111	586352	592941	ENSTRUG00000007759	635	3893	6589	0.590833
scaffold_111	600201	609298	ENSTRUG00000008222	11	243	9097	0.0267121
scaffold_111	620348	627047	ENSTRUG00000008313	2	52	6699	0.0077624
scaffold_111	687556	694706	ENSTRUG00000008578	4324	7038	7150	0.984336
scaffold_111	696281	706543	ENSTRUG00000008932	4312	6478	10262	0.631261
scaffold_111	709027	726618	ENSTRUG00000009213	2905	16165	17591	0.918936
scaffold_111	847631	853630	ENSTRUG00000010988	204	1983	5999	0.330555
scaffold_111	883965	884999	ENSTRUG00000011334	12	325	1034	0.314313
scaffold_111	90011	94535	ENSTRUG00000003751	6	100	4524	0.0221043
scaffold_111	98576	102794	ENSTRUG00000003908	385	3558	4218	0.843528
scaffold_111	135762	140735	ENSTRUG00000004942	361	2405	4973	0.483612
scaffold_111	140101	142465	ENSTRUG00000005207	358	2192	2364	0.927242
scaffold_111	152823	153909	ENSTRUG00000005453	24	572	1086	0.526703
scaffold_111	406456	407959	ENSTRUG00000005548	44680	1503	1503	1
scaffold_111	416291	416857	ENSTRUG00000005932	24	193	566	0.340989
scaffold_111	417201	418299	ENSTRUG00000005957	117	683	1098	0.62204
scaffold_111	415758	416029	ENSTRUG00000019410	419	271	271	1
scaffold_111	428254	432436	ENSTRUG00000006014	98	1391	4182	0.332616
scaffold_111	433051	437233	ENSTRUG00000006337	274	2023	4182	0.48374
scaffold_111	446529	447902	ENSTRUG00000006551	707	1339	1373	0.975237
scaffold_111	582400	584060	ENSTRUG00000007659	1	25	1660	0.0150602
scaffold_111	616806	617216	ENSTRUG00000008308	2	42	410	0.102439
scaffold_111	643639	649269	ENSTRUG00000008435	6	141	5630	0.0250444
scaffold_111	673591	676468	ENSTRUG00000008567	31	122	2877	0.0424053
scaffold_111	738539	740502	ENSTRUG00000010359	191	1616	1963	0.82323
scaffold_111	745770	747949	ENSTRUG00000010467	51	359	2179	0.164754
scaffold_111	750832	753211	ENSTRUG00000010535	18	258	2379	0.108449
scaffold_111	759183	769879	ENSTRUG00000010550	430	8586	10696	0.80273
scaffold_111	772512	774238	ENSTRUG00000010632	17	245	1726	0.141947
scaffold_111	855778	859661	ENSTRUG00000011037	132	2693	3883	0.693536
scaffold_111	870297	873993	ENSTRUG00000011191	6	181	3696	0.0489719
scaffold_111	885137	888803	ENSTRUG00000011386	134	984	3666	0.268412
scaffold_111	893834	900905	ENSTRUG00000011519	35	77	7071	0.0108895
scaffold_111	935970	936486	ENSTRUG00000011624	1	50	516	0.0968992
scaffold_11110	765	2540	ENSTRUG00000001250	0	0	1775	0
scaffold_11126	19	2055	ENSTRUG00000007386	31	269	2036	0.132122
scaffold_11146	360	1825	ENSTRUG00000003263	0	0	1465	0
scaffold_11156	28	686	ENSTRUG00000001607	3922	643	658	0.977204
scaffold_11195	2023	2502	ENSTRUG00000001068	16	109	479	0.227557
scaffold_112	126591	133124	ENSTRUG00000007451	101	1068	6533	0.163478
scaffold_112	393207	393422	ENSTRUG00000010835	21	133	215	0.618605
scaffold_112	631396	661386	ENSTRUG00000011274	65	27242	29990	0.90837
scaffold_112	784179	789903	ENSTRUG00000012159	308	2660	5724	0.46471
scaffold_112	48134	49626	ENSTRUG00000003005	0	0	1492	0
scaffold_112	63955	66191	ENSTRUG00000004194	167	1131	2236	0.505814
scaffold_112	81060	82925	ENSTRUG00000005236	79	777	1865	0.416622
scaffold_112	94167	98838	ENSTRUG00000005532	32	775	4671	0.165917
scaffold_112	113201	118195	ENSTRUG00000006628	867	3927	4994	0.786344
scaffold_112	177892	186410	ENSTRUG00000008539	426	6145	8518	0.721414
scaffold_112	201152	213115	ENSTRUG00000009305	925	11220	11963	0.937892
scaffold_112	300543	354932	ENSTRUG00000010099	779	15112	54389	0.27785
scaffold_112	369209	392296	ENSTRUG00000010563	662	13180	23087	0.570884
scaffold_112	408159	412650	ENSTRUG00000010841	299	3728	4491	0.830105
scaffold_112	533458	612117	ENSTRUG00000011038	90	1521	78659	0.0193366
scaffold_112	728940	739554	ENSTRUG00000011846	343	7060	10614	0.665159
scaffold_112	766248	771394	ENSTRUG00000012082	80	3141	5146	0.610377
scaffold_112	804972	840488	ENSTRUG00000012297	38	9415	35516	0.265092
scaffold_112	849421	858795	ENSTRUG00000012507	169	2667	9374	0.28451
scaffold_112	268	689	ENSTRUG00000002891	6	208	421	0.494062
scaffold_112	29453	29951	ENSTRUG00000002923	23	325	498	0.65261
scaffold_112	32778	33056	ENSTRUG00000002968	11	118	278	0.42446
scaffold_112	35411	35843	ENSTRUG00000002978	82	313	432	0.724537
scaffold_112	54359	61274	ENSTRUG00000003228	8	329	6915	0.0475777
scaffold_112	69459	70488	ENSTRUG00000004662	36	237	1029	0.230321
scaffold_112	72581	79872	ENSTRUG00000004696	563	4725	7291	0.648059
scaffold_112	83821	88061	ENSTRUG00000005442	41	441	4240	0.104009
scaffold_112	100028	110213	ENSTRUG00000006463	6	127	10185	0.0124693
scaffold_112	116534	124377	ENSTRUG00000006759	214	3253	7843	0.414765
scaffold_112	134279	135874	ENSTRUG00000008112	32	188	1595	0.117868
scaffold_112	138313	140469	ENSTRUG00000008160	119	981	2156	0.455009
scaffold_112	141581	145352	ENSTRUG00000008300	203	2238	3771	0.593476
scaffold_112	147580	149784	ENSTRUG00000008443	8	339	2204	0.153811
scaffold_112	154438	155631	ENSTRUG00000008462	1	25	1193	0.0209556
scaffold_112	170410	171498	ENSTRUG00000008485	56	830	1088	0.762868
scaffold_112	173068	175157	ENSTRUG00000008507	66	459	2089	0.219722
scaffold_112	187787	191153	ENSTRUG00000009102	131	1195	3366	0.355021
scaffold_112	215948	220521	ENSTRUG00000009623	170	1405	4573	0.307238
scaffold_112	223791	225054	ENSTRUG00000009710	25	241	1263	0.190815
scaffold_112	225630	227118	ENSTRUG00000009802	236	1397	1488	0.938844
scaffold_112	232738	243137	ENSTRUG00000009839	574	4932	10399	0.474276
scaffold_112	267157	269613	ENSTRUG00000010008	53	457	2456	0.186075
scaffold_112	283404	292550	ENSTRUG00000010025	16	272	9146	0.0297398
scaffold_112	363592	364785	ENSTRUG00000010558	45	255	1193	0.213747
scaffold_112	399473	399688	ENSTRUG00000010838	33	134	215	0.623256
scaffold_112	424642	425886	ENSTRUG00000010958	66	524	1244	0.421222
scaffold_112	742412	746624	ENSTRUG00000011906	33	404	4212	0.0959164
scaffold_112	755729	764508	ENSTRUG00000011930	19	178	8779	0.0202757
scaffold_112	765996	766065	ENSTRUG00000019004	7810	69	69	1
scaffold_112	765758	765831	ENSTRUG00000019043	37920	73	73	1
scaffold_112	777835	782487	ENSTRUG00000012110	55	2694	4652	0.579106
scaffold_112	791089	793833	ENSTRUG00000012288	118	547	2744	0.199344
scaffold_112	878735	881656	ENSTRUG00000012694	20	77	2921	0.0263608
scaffold_1126	35056	35833	ENSTRUG00000004761	3	49	777	0.0630631
scaffold_11285	114	619	ENSTRUG00000000837	0	0	505	0
scaffold_113	518866	556743	ENSTRUG00000004020	78	22601	37877	0.596695
scaffold_113	14472	17485	ENSTRUG00000001113	1	26	3013	0.0086293
scaffold_113	31899	40775	ENSTRUG00000001187	56	855	8876	0.0963272
scaffold_113	45635	57865	ENSTRUG00000001462	153	1670	12230	0.136549
scaffold_113	65499	70196	ENSTRUG00000001777	3	50	4697	0.0106451
scaffold_113	147224	155360	ENSTRUG00000002366	91	5446	8136	0.669371
scaffold_113	155720	170811	ENSTRUG00000003132	164	1783	15091	0.11815
scaffold_113	478276	508708	ENSTRUG00000003815	463	25615	30432	0.841713
scaffold_113	588692	604305	ENSTRUG00000005248	32	517	15613	0.0331134
scaffold_113	606922	639426	ENSTRUG00000005394	233	16291	32504	0.5012
scaffold_113	703774	706183	ENSTRUG00000006338	50	974	2409	0.404317
scaffold_113	720543	740175	ENSTRUG00000006712	793	16733	19632	0.852333
scaffold_113	8900	13394	ENSTRUG00000001097	19	2813	4494	0.625946
scaffold_113	26832	29698	ENSTRUG00000001168	6	100	2866	0.0348918
scaffold_113	103629	105182	ENSTRUG00000002280	3	79	1553	0.0508693
scaffold_113	564878	567232	ENSTRUG00000004945	88	953	2354	0.404843
scaffold_113	579697	582034	ENSTRUG00000005166	43	462	2337	0.197689
scaffold_113	576744	576821	ENSTRUG00000018894	4454	77	77	1
scaffold_113	575968	576045	ENSTRUG00000018951	2985	77	77	1
scaffold_113	642640	649778	ENSTRUG00000005673	74	3416	7138	0.478565
scaffold_113	657936	659210	ENSTRUG00000006007	19	255	1274	0.200157
scaffold_113	678421	681159	ENSTRUG00000006071	0	0	2738	0
scaffold_113	682013	683676	ENSTRUG00000006312	7	69	1663	0.0414913
scaffold_113	698506	699848	ENSTRUG00000006330	64	216	1342	0.160954
scaffold_113	708940	716497	ENSTRUG00000006465	79	706	7557	0.0934233
scaffold_113	747571	748234	ENSTRUG00000007910	43	417	663	0.628959
scaffold_113	749101	752705	ENSTRUG00000007922	109	3401	3604	0.943674
scaffold_113	754656	758160	ENSTRUG00000008145	557	2314	3504	0.660388
scaffold_11316	425	1996	ENSTRUG00000001942	171	1306	1571	0.831318
scaffold_11331	784	850	ENSTRUG00000019170	1	3	66	0.0454545
scaffold_114	109782	141866	ENSTRUG00000003106	99	11407	32084	0.355536
scaffold_114	522722	537517	ENSTRUG00000010518	1099	7651	14795	0.517134
scaffold_114	144522	148625	ENSTRUG00000004271	2014	3583	4103	0.873263
scaffold_114	156532	171853	ENSTRUG00000004680	751	2363	15321	0.154233
scaffold_114	231604	261000	ENSTRUG00000005170	71	1087	29396	0.0369778
scaffold_114	353169	365755	ENSTRUG00000007729	112	6828	12586	0.542508
scaffold_114	372327	379683	ENSTRUG00000009014	148	7082	7356	0.962751
scaffold_114	396571	415081	ENSTRUG00000009160	27	572	18510	0.0309022
scaffold_114	458184	459023	ENSTRUG00000009782	70	781	839	0.93087
scaffold_114	460278	501538	ENSTRUG00000009810	86	33303	41260	0.80715
scaffold_114	604297	606415	ENSTRUG00000011357	36	283	2118	0.133617
scaffold_114	638284	640001	ENSTRUG00000011666	40	511	1717	0.297612
scaffold_114	668017	671865	ENSTRUG00000012053	63	810	3848	0.210499
scaffold_114	685892	702371	ENSTRUG00000012276	1799	13042	16479	0.791431
scaffold_114	719828	724251	ENSTRUG00000012619	12	324	4423	0.0732534
scaffold_114	734265	751827	ENSTRUG00000012757	5619	17085	17562	0.972839
scaffold_114	753111	756125	ENSTRUG00000013239	1	50	3014	0.0165893
scaffold_114	761735	771648	ENSTRUG00000013259	721	7361	9913	0.74256
scaffold_114	795357	812316	ENSTRUG00000013382	17	9389	16959	0.553629
scaffold_114	828113	838091	ENSTRUG00000013613	667	8717	9978	0.873622
scaffold_114	885600	905597	ENSTRUG00000013864	78	18362	19997	0.918238
scaffold_114	159	5873	ENSTRUG00000002006	102	3145	5714	0.550403
scaffold_114	150895	153575	ENSTRUG00000004442	171	1293	2680	0.482463
scaffold_114	200997	209051	ENSTRUG00000005052	189	1013	8054	0.125776
scaffold_114	292613	292945	ENSTRUG00000005285	84	318	332	0.957831
scaffold_114	303585	311227	ENSTRUG00000005293	343	7089	7642	0.927637
scaffold_114	313417	324927	ENSTRUG00000006318	119	1362	11510	0.118332
scaffold_114	327692	335752	ENSTRUG00000007095	414	7856	8060	0.97469
scaffold_114	337240	342027	ENSTRUG00000007111	45	3036	4787	0.634218
scaffold_114	344504	347294	ENSTRUG00000007593	179	1081	2790	0.387455
scaffold_114	348519	350521	ENSTRUG00000007634	80	800	2002	0.3996
scaffold_114	449861	454883	ENSTRUG00000009464	100	3094	5022	0.616089
scaffold_114	517089	521217	ENSTRUG00000010281	129	2114	4128	0.512112
scaffold_114	576336	578708	ENSTRUG00000010891	74	805	2372	0.339376
scaffold_114	580060	587833	ENSTRUG00000010930	217	5264	7773	0.677216
scaffold_114	592529	597032	ENSTRUG00000011169	1638	4466	4503	0.991783
scaffold_114	602050	603840	ENSTRUG00000011289	347	1583	1790	0.884358
scaffold_114	628092	630719	ENSTRUG00000011399	397	2025	2627	0.770841
scaffold_114	633312	635605	ENSTRUG00000011544	203	1345	2293	0.586568
scaffold_114	636114	636214	ENSTRUG00000019438	39841	100	100	1
scaffold_114	642472	647950	ENSTRUG00000011803	319	4964	5478	0.90617
scaffold_114	649726	652299	ENSTRUG00000011912	3	76	2573	0.0295375
scaffold_114	659959	661917	ENSTRUG00000012000	49	504	1958	0.257406
scaffold_114	673616	682344	ENSTRUG00000012083	512	6394	8728	0.732585
scaffold_114	682806	684332	ENSTRUG00000012273	84	646	1526	0.423329
scaffold_114	713789	715570	ENSTRUG00000012575	856	938	1781	0.52667
scaffold_114	784204	784872	ENSTRUG00000013377	19	140	668	0.209581
scaffold_114	791016	791240	ENSTRUG00000013380	0	0	224	0
scaffold_114	821002	827399	ENSTRUG00000013530	210	2441	6397	0.381585
scaffold_114	841270	850544	ENSTRUG00000013624	93	1022	9274	0.110201
scaffold_114	852342	860446	ENSTRUG00000013699	559	3383	8104	0.417448
scaffold_114	860290	861613	ENSTRUG00000013775	0	0	1323	0
scaffold_114	871686	882926	ENSTRUG00000013781	87	818	11240	0.0727758
scaffold_114	908858	914926	ENSTRUG00000013925	654	3935	6068	0.648484
scaffold_114	918966	920499	ENSTRUG00000013937	137	1035	1533	0.675147
scaffold_114	920106	923871	ENSTRUG00000014000	659	2707	3765	0.718991
scaffold_11408	368	1909	ENSTRUG00000002299	1	25	1541	0.0162232
scaffold_11440	1809	2191	ENSTRUG00000017967	0	0	382	0
scaffold_11442	521	2621	ENSTRUG00000001136	106	943	2100	0.449048
scaffold_115	114370	136154	ENSTRUG00000005738	211	2616	21784	0.120088
scaffold_115	391856	393462	ENSTRUG00000009424	0	0	1606	0
scaffold_115	783719	787466	ENSTRUG00000011660	0	0	3747	0
scaffold_115	916371	918248	ENSTRUG00000012523	1	25	1877	0.0133191
scaffold_115	26996	61467	ENSTRUG00000003133	378	17070	34471	0.495199
scaffold_115	62370	76287	ENSTRUG00000003816	180	10247	13917	0.736294
scaffold_115	80292	83089	ENSTRUG00000004259	70	571	2797	0.204147
scaffold_115	89544	109717	ENSTRUG00000005067	1037	10418	20173	0.516433
scaffold_115	141853	150705	ENSTRUG00000006005	50	1762	8852	0.199051
scaffold_115	177131	180481	ENSTRUG00000006205	28	330	3350	0.0985075
scaffold_115	187585	249597	ENSTRUG00000006447	1548	60020	62012	0.967877
scaffold_115	280417	295329	ENSTRUG00000007310	686	14477	14912	0.970829
scaffold_115	309867	311355	ENSTRUG00000008602	56	612	1488	0.41129
scaffold_115	318883	328154	ENSTRUG00000009025	52	8221	9271	0.886744
scaffold_115	359266	361037	ENSTRUG00000009225	5	48	1771	0.0271033
scaffold_115	580100	600897	ENSTRUG00000009816	2725	20642	20797	0.992547
scaffold_115	622448	624515	ENSTRUG00000010474	317	2017	2067	0.97581
scaffold_115	670792	673310	ENSTRUG00000010703	23	544	2518	0.216045
scaffold_115	687731	692245	ENSTRUG00000010822	9	181	4514	0.0400975
scaffold_115	739557	754293	ENSTRUG00000011477	1444	10358	14736	0.702905
scaffold_115	810784	827984	ENSTRUG00000011764	61	2925	17200	0.170058
scaffold_115	880768	886631	ENSTRUG00000011865	32	594	5863	0.101313
scaffold_115	900735	907432	ENSTRUG00000012322	528	3822	6697	0.570703
scaffold_115	1925	15103	ENSTRUG00000002684	111	4522	13178	0.343148
scaffold_115	77251	79151	ENSTRUG00000004050	0	0	1900	0
scaffold_115	83690	87162	ENSTRUG00000004400	127	1563	3472	0.450173
scaffold_115	154745	159449	ENSTRUG00000006111	115	3756	4704	0.798469
scaffold_115	184196	185458	ENSTRUG00000006374	22	108	1262	0.0855784
scaffold_115	214224	217154	ENSTRUG00000006723	162	2930	2930	1
scaffold_115	250035	253183	ENSTRUG00000006749	134	1229	3148	0.390407
scaffold_115	255159	257360	ENSTRUG00000006994	66	506	2201	0.229896
scaffold_115	259778	262118	ENSTRUG00000007093	19	434	2340	0.18547
scaffold_115	265219	265608	ENSTRUG00000007107	0	0	389	0
scaffold_115	271386	277696	ENSTRUG00000007108	38	591	6310	0.0936609
scaffold_115	296626	299910	ENSTRUG00000007960	425	2055	3284	0.625761
scaffold_115	303179	305495	ENSTRUG00000008564	29	499	2316	0.215458
scaffold_115	312144	317437	ENSTRUG00000008701	379	4722	5293	0.892122
scaffold_115	383920	384836	ENSTRUG00000009360	0	0	916	0
scaffold_115	385392	386044	ENSTRUG00000009409	40	303	652	0.464724
scaffold_115	395257	408279	ENSTRUG00000009461	68	973	13022	0.0747197
scaffold_115	411358	412981	ENSTRUG00000009727	1	25	1623	0.0154036
scaffold_115	509079	510311	ENSTRUG00000009750	0	0	1232	0
scaffold_115	626058	630247	ENSTRUG00000010551	378	2720	4189	0.64932
scaffold_115	661809	665643	ENSTRUG00000010595	3	77	3834	0.0200835
scaffold_115	668005	668913	ENSTRUG00000010681	3	72	908	0.0792952
scaffold_115	681149	682078	ENSTRUG00000010771	10	80	929	0.0861141
scaffold_115	694830	698838	ENSTRUG00000010994	11	155	4008	0.0386727
scaffold_115	701075	703039	ENSTRUG00000011143	171	1093	1964	0.556517
scaffold_115	707905	709302	ENSTRUG00000011156	118	776	1397	0.555476
scaffold_115	709830	712346	ENSTRUG00000011195	469	1947	2516	0.773847
scaffold_115	716348	720382	ENSTRUG00000011232	211	3831	4034	0.949678
scaffold_115	724126	731339	ENSTRUG00000011308	144	2454	7213	0.340219
scaffold_115	763951	765890	ENSTRUG00000011640	57	348	1939	0.179474
scaffold_115	793636	797646	ENSTRUG00000011674	2	51	4010	0.0127182
scaffold_115	887403	889332	ENSTRUG00000012018	1	50	1929	0.0259202
scaffold_115	890600	892015	ENSTRUG00000012116	27	300	1415	0.212014
scaffold_115	891402	894273	ENSTRUG00000012121	44	406	2871	0.141414
scaffold_115	895640	899581	ENSTRUG00000012280	0	0	3941	0
scaffold_115	912519	913541	ENSTRUG00000012521	2	75	1022	0.0733855
scaffold_11562	311	2456	ENSTRUG00000002536	9	151	2145	0.0703963
scaffold_11597	319	1680	ENSTRUG00000001040	76	1224	1361	0.899339
scaffold_116	258989	262322	ENSTRUG00000014880	31	272	3333	0.0816082
scaffold_116	389839	398651	ENSTRUG00000015476	109	1056	8812	0.119837
scaffold_116	649406	656699	ENSTRUG00000015606	12	149	7293	0.0204305
scaffold_116	113447	124652	ENSTRUG00000014148	274	484	11205	0.043195
scaffold_116	175613	221048	ENSTRUG00000014400	532	14681	45435	0.323121
scaffold_116	226749	232797	ENSTRUG00000014622	754	5371	6048	0.888062
scaffold_116	245582	254014	ENSTRUG00000014770	85	3839	8432	0.455289
scaffold_116	273317	278968	ENSTRUG00000014934	358	2389	5651	0.422757
scaffold_116	324517	336259	ENSTRUG00000015108	201	2771	11742	0.23599
scaffold_116	375660	383234	ENSTRUG00000015406	180	4084	7574	0.539213
scaffold_116	404302	457698	ENSTRUG00000015481	58	4091	53396	0.0766162
scaffold_116	638253	641892	ENSTRUG00000015527	146	640	3639	0.175872
scaffold_116	663421	679547	ENSTRUG00000015636	72	1298	16126	0.0804911
scaffold_116	686097	688475	ENSTRUG00000015678	6	136	2378	0.0571909
scaffold_116	704335	705423	ENSTRUG00000015706	0	0	1088	0
scaffold_116	706526	729332	ENSTRUG00000015721	159	8891	22806	0.389854
scaffold_116	749143	756587	ENSTRUG00000015819	408	3735	7444	0.501746
scaffold_116	769427	784582	ENSTRUG00000015885	105	6409	15155	0.422897
scaffold_116	898031	901989	ENSTRUG00000016117	6	310	3958	0.0783224
scaffold_116	757	7978	ENSTRUG00000013337	123	4053	7221	0.56128
scaffold_116	55487	62074	ENSTRUG00000013693	115	938	6587	0.142402
scaffold_116	73247	76890	ENSTRUG00000013744	844	3603	3643	0.98902
scaffold_116	78783	81669	ENSTRUG00000013882	464	2078	2886	0.720028
scaffold_116	82602	84750	ENSTRUG00000013915	123	1615	2148	0.751862
scaffold_116	84900	89646	ENSTRUG00000013951	3349	2952	4746	0.621997
scaffold_116	94960	96751	ENSTRUG00000014080	162	943	1791	0.526521
scaffold_116	106946	109240	ENSTRUG00000014135	4	67	2294	0.0292066
scaffold_116	128162	131063	ENSTRUG00000014222	22	306	2901	0.105481
scaffold_116	132024	134190	ENSTRUG00000014269	144	1684	2166	0.77747
scaffold_116	135352	137304	ENSTRUG00000014315	113	1437	1952	0.736168
scaffold_116	139267	143076	ENSTRUG00000014328	0	0	3809	0
scaffold_116	145504	146814	ENSTRUG00000014389	0	0	1310	0
scaffold_116	234436	238836	ENSTRUG00000014704	631	2718	4400	0.617727
scaffold_116	258031	258718	ENSTRUG00000014866	202	669	687	0.973799
scaffold_116	264237	266579	ENSTRUG00000014897	71	1302	2342	0.555935
scaffold_116	270291	272086	ENSTRUG00000014906	128	1167	1795	0.650139
scaffold_116	297644	304721	ENSTRUG00000014943	8	3391	7077	0.479158
scaffold_116	311811	319220	ENSTRUG00000015002	348	2518	7409	0.339857
scaffold_116	322043	322760	ENSTRUG00000015102	88	697	717	0.972106
scaffold_116	339186	340510	ENSTRUG00000015130	139	845	1324	0.638217
scaffold_116	342428	343973	ENSTRUG00000015135	21	353	1545	0.228479
scaffold_116	346530	349175	ENSTRUG00000015148	42	469	2645	0.177316
scaffold_116	351544	353536	ENSTRUG00000015174	49	683	1992	0.342871
scaffold_116	355530	358791	ENSTRUG00000015198	138	1970	3261	0.604109
scaffold_116	361985	368266	ENSTRUG00000015263	42	4217	6281	0.67139
scaffold_116	369348	373100	ENSTRUG00000015355	287803	2977	3752	0.793443
scaffold_116	370038	370102	ENSTRUG00000019326	22194	64	64	1
scaffold_116	371865	371994	ENSTRUG00000019431	6241	129	129	1
scaffold_116	371440	371558	ENSTRUG00000019456	3756	118	118	1
scaffold_116	384102	386888	ENSTRUG00000015451	24	193	2786	0.0692749
scaffold_116	627502	630222	ENSTRUG00000015521	34	477	2720	0.175368
scaffold_116	644410	649407	ENSTRUG00000015586	46	1189	4997	0.237943
scaffold_116	732538	733821	ENSTRUG00000015782	10	134	1283	0.104443
scaffold_116	761313	763226	ENSTRUG00000015859	287280	1912	1913	0.999477
scaffold_116	764776	765398	ENSTRUG00000015878	125	418	622	0.672026
scaffold_116	766820	768487	ENSTRUG00000015880	42	443	1667	0.265747
scaffold_116	762100	762230	ENSTRUG00000018897	20135	130	130	1
scaffold_116	761736	761864	ENSTRUG00000019118	245262	128	128	1
scaffold_116	786622	794212	ENSTRUG00000015943	335	4140	7590	0.545455
scaffold_116	794492	801234	ENSTRUG00000015966	172	1275	6742	0.189113
scaffold_116	807319	808983	ENSTRUG00000016014	0	0	1664	0
scaffold_116	810344	818999	ENSTRUG00000016022	184	7168	8655	0.828192
scaffold_116	869040	870124	ENSTRUG00000016043	8	128	1084	0.118081
scaffold_116	875082	876103	ENSTRUG00000016049	11	22	1021	0.0215475
scaffold_116	876751	884724	ENSTRUG00000016050	84	6933	7973	0.86956
scaffold_116	885549	890562	ENSTRUG00000016087	117	1205	5013	0.240375
scaffold_116	892186	895030	ENSTRUG00000016108	6	101	2844	0.0355134
scaffold_11619	212	1583	ENSTRUG00000001614	4	38	1371	0.027717
scaffold_11660	27	928	ENSTRUG00000017733	7	200	901	0.221976
scaffold_117	207742	321960	ENSTRUG00000004267	169	37654	114218	0.329668
scaffold_117	43567	58419	ENSTRUG00000001957	127	1622	14852	0.109211
scaffold_117	80566	84019	ENSTRUG00000003928	93	1649	3453	0.477556
scaffold_117	328118	359231	ENSTRUG00000004503	153	3608	31113	0.115964
scaffold_117	700946	738633	ENSTRUG00000005430	75	964	37687	0.0255791
scaffold_117	36404	38384	ENSTRUG00000001929	222	1695	1980	0.856061
scaffold_117	364000	371123	ENSTRUG00000005117	65	6082	7123	0.853854
scaffold_117	558583	562653	ENSTRUG00000005330	28	272	4070	0.0668305
scaffold_11705	1077	1195	ENSTRUG00000018952	54	33	118	0.279661
scaffold_11784	152	2432	ENSTRUG00000001834	7	213	2280	0.093421
scaffold_11785	1	2456	ENSTRUG00000001400	0	0	2455	0
scaffold_11788	165	726	ENSTRUG00000002549	5	142	561	0.253119
scaffold_11788	1568	2120	ENSTRUG00000002573	1	26	552	0.0471014
scaffold_118	123264	136272	ENSTRUG00000006764	935	9054	13008	0.696033
scaffold_118	252562	304601	ENSTRUG00000009041	2021	43497	52039	0.835854
scaffold_118	386908	412274	ENSTRUG00000010761	33	415	25366	0.0163605
scaffold_118	512233	525703	ENSTRUG00000011522	1009	11014	13470	0.817669
scaffold_118	643540	656684	ENSTRUG00000012347	912	12401	13144	0.943472
scaffold_118	774981	915766	ENSTRUG00000012831	772	8240	140785	0.058529
scaffold_118	14242	105372	ENSTRUG00000006249	1047	59420	91130	0.652035
scaffold_118	194542	196708	ENSTRUG00000008310	45	1130	2166	0.521699
scaffold_118	234143	249745	ENSTRUG00000008862	703	9000	15602	0.576849
scaffold_118	308141	327625	ENSTRUG00000009776	13	4497	19484	0.230805
scaffold_118	355452	361831	ENSTRUG00000010213	1	25	6379	0.0039191
scaffold_118	371018	382859	ENSTRUG00000010598	153	6149	11841	0.519297
scaffold_118	416469	447490	ENSTRUG00000010777	642	7145	31021	0.230328
scaffold_118	501706	508901	ENSTRUG00000011385	96	1267	7195	0.176094
scaffold_118	529697	544210	ENSTRUG00000011677	182	1552	14513	0.106939
scaffold_118	585753	595938	ENSTRUG00000011907	113	1039	10185	0.102013
scaffold_118	682597	709917	ENSTRUG00000012780	407	4772	27320	0.174671
scaffold_118	152354	161059	ENSTRUG00000007448	342	5741	8705	0.659506
scaffold_118	167146	175326	ENSTRUG00000007552	7	2154	8180	0.263325
scaffold_118	182554	189258	ENSTRUG00000007996	4216	6020	6704	0.897971
scaffold_118	198043	199689	ENSTRUG00000008412	64	1419	1646	0.86209
scaffold_118	201274	204585	ENSTRUG00000008418	21	220	3311	0.0664452
scaffold_118	205670	210492	ENSTRUG00000008582	130	1519	4822	0.315014
scaffold_118	223863	226350	ENSTRUG00000008802	56	1642	2487	0.660233
scaffold_118	366113	369711	ENSTRUG00000010488	68	576	3598	0.160089
scaffold_118	482178	488387	ENSTRUG00000011017	75	1278	6209	0.20583
scaffold_118	494546	500843	ENSTRUG00000011188	102	878	6297	0.139432
scaffold_118	662571	663212	ENSTRUG00000012607	1	29	641	0.0452418
scaffold_118	678100	681322	ENSTRUG00000012616	222	1265	3222	0.392613
scaffold_11802	664	2423	ENSTRUG00000003191	206	1144	1759	0.65037
scaffold_11802	1457	1543	ENSTRUG00000018912	1	10	86	0.116279
scaffold_11832	2088	2348	ENSTRUG00000005356	1297	260	260	1
scaffold_119	110747	134255	ENSTRUG00000005978	21	11108	23508	0.47252
scaffold_119	373167	396102	ENSTRUG00000009637	238	13928	22935	0.607281
scaffold_119	27764	33080	ENSTRUG00000001488	3	78	5316	0.0146727
scaffold_119	61327	67163	ENSTRUG00000003562	496	5505	5836	0.943283
scaffold_119	96111	107881	ENSTRUG00000005614	24	6088	11770	0.517247
scaffold_119	180879	204164	ENSTRUG00000007284	310	3130	23285	0.134421
scaffold_119	212212	215646	ENSTRUG00000007518	4	81	3434	0.0235877
scaffold_119	243604	259069	ENSTRUG00000008311	751	11412	15465	0.737924
scaffold_119	275687	280892	ENSTRUG00000008856	457	4773	5205	0.917003
scaffold_119	293896	298192	ENSTRUG00000009557	118	797	4296	0.185521
scaffold_119	402769	416060	ENSTRUG00000009653	31	441	13291	0.0331803
scaffold_119	421940	430252	ENSTRUG00000009681	658	6512	8312	0.783446
scaffold_119	441986	447549	ENSTRUG00000009911	278	3778	5563	0.67913
scaffold_119	528593	557893	ENSTRUG00000010186	75	24941	29300	0.851229
scaffold_119	561430	591333	ENSTRUG00000010317	132	7306	29903	0.244323
scaffold_119	593229	639926	ENSTRUG00000010512	128	15849	46697	0.339401
scaffold_119	844057	869003	ENSTRUG00000011658	363	3654	24946	0.146476
scaffold_119	9513	10748	ENSTRUG00000001435	34	480	1235	0.388664
scaffold_119	35158	48598	ENSTRUG00000001638	1137	10803	13440	0.803795
scaffold_119	50558	54826	ENSTRUG00000002924	180	2008	4268	0.470478
scaffold_119	56946	58325	ENSTRUG00000003525	6	99	1379	0.0717911
scaffold_119	59795	60868	ENSTRUG00000003547	49	380	1073	0.354147
scaffold_119	69006	72452	ENSTRUG00000004266	4	163	3446	0.0473012
scaffold_119	74528	75585	ENSTRUG00000004753	48	222	1057	0.210028
scaffold_119	76347	80717	ENSTRUG00000004768	1	25	4370	0.0057208
scaffold_119	85970	87078	ENSTRUG00000005058	1	27	1108	0.0243682
scaffold_119	87862	90799	ENSTRUG00000005290	119	1718	2937	0.584951
scaffold_119	91160	93787	ENSTRUG00000005468	17	166	2627	0.06319
scaffold_119	135185	136327	ENSTRUG00000007184	0	0	1142	0
scaffold_119	138491	146645	ENSTRUG00000007229	643	4437	8154	0.54415
scaffold_119	231729	241818	ENSTRUG00000007719	3145	8995	10089	0.891565
scaffold_119	269478	270768	ENSTRUG00000008836	35	170	1290	0.131783
scaffold_119	288307	292157	ENSTRUG00000009267	2	50	3850	0.012987
scaffold_119	450893	454412	ENSTRUG00000009935	285	1774	3519	0.50412
scaffold_119	454419	457395	ENSTRUG00000010064	33	931	2976	0.312836
scaffold_119	459036	462933	ENSTRUG00000010152	48	476	3897	0.122145
scaffold_119	722574	727987	ENSTRUG00000010800	398	5012	5413	0.925919
scaffold_119	729462	734171	ENSTRUG00000010968	378	3802	4709	0.80739
scaffold_119	738150	742196	ENSTRUG00000011154	172	1110	4046	0.274345
scaffold_119	749607	752275	ENSTRUG00000011257	1	33	2668	0.0123688
scaffold_119	777984	782724	ENSTRUG00000011270	78	2743	4740	0.578692
scaffold_119	784663	784760	ENSTRUG00000018799	2700	80	97	0.824742
scaffold_119	788052	795486	ENSTRUG00000011347	217	6448	7434	0.867366
scaffold_119	796636	800204	ENSTRUG00000011418	145	1298	3568	0.363789
scaffold_119	803221	803823	ENSTRUG00000011651	0	0	602	0
scaffold_11948	2170	2288	ENSTRUG00000018886	0	0	118	0
scaffold_12	2092095	2102243	ENSTRUG00000015716	198	9836	10148	0.969255
scaffold_12	651472	656545	ENSTRUG00000011783	6	133	5073	0.0262172
scaffold_12	771016	793027	ENSTRUG00000013116	395	9064	22011	0.411794
scaffold_12	914416	920553	ENSTRUG00000013753	129	1209	6137	0.197002
scaffold_12	1408813	1545918	ENSTRUG00000015057	162	79345	137105	0.578717
scaffold_12	1746959	1839854	ENSTRUG00000015608	175	60770	92895	0.65418
scaffold_12	7024	25331	ENSTRUG00000009408	13	274	18307	0.014967
scaffold_12	33673	117006	ENSTRUG00000009468	1398	22470	83333	0.269641
scaffold_12	358552	362042	ENSTRUG00000010948	14	163	3490	0.0467049
scaffold_12	376306	382245	ENSTRUG00000011058	87	1078	5939	0.181512
scaffold_12	556716	557717	ENSTRUG00000011282	0	0	1001	0
scaffold_12	566510	576313	ENSTRUG00000011318	81	7438	9803	0.758747
scaffold_12	668145	675286	ENSTRUG00000011788	305	5472	7141	0.766279
scaffold_12	684460	690060	ENSTRUG00000012098	204	2600	5600	0.464286
scaffold_12	699480	722984	ENSTRUG00000012172	344	12159	23504	0.517316
scaffold_12	739404	764620	ENSTRUG00000012584	1204	21771	25216	0.86338
scaffold_12	815696	821663	ENSTRUG00000013332	16	327	5967	0.0548014
scaffold_12	854233	870612	ENSTRUG00000013387	107	4044	16379	0.246901
scaffold_12	894569	901642	ENSTRUG00000013466	14	261	7073	0.0369009
scaffold_12	948549	955673	ENSTRUG00000013863	860	6941	7124	0.974312
scaffold_12	962302	982693	ENSTRUG00000013936	209	8741	20391	0.428669
scaffold_12	1015157	1018429	ENSTRUG00000014099	281	1970	3272	0.602078
scaffold_12	1060694	1078693	ENSTRUG00000014298	187	14510	17999	0.806156
scaffold_12	1078789	1084037	ENSTRUG00000014567	458	4305	5248	0.820312
scaffold_12	1088725	1118092	ENSTRUG00000014678	94	21784	29367	0.741785
scaffold_12	1187832	1199428	ENSTRUG00000014901	46	7758	11596	0.669024
scaffold_12	1629424	1641719	ENSTRUG00000015237	28	355	12295	0.0288735
scaffold_12	1653445	1671835	ENSTRUG00000015261	253	4642	18390	0.25242
scaffold_12	1664391	1698385	ENSTRUG00000015426	406	23487	33994	0.690916
scaffold_12	2113215	2116546	ENSTRUG00000015728	94	794	3331	0.238367
scaffold_12	2208359	2211989	ENSTRUG00000015805	13	205	3630	0.0564738
scaffold_12	2259466	2263209	ENSTRUG00000015857	328	1992	3743	0.532193
scaffold_12	2323530	2351177	ENSTRUG00000015941	275	2820	27647	0.102
scaffold_12	119623	121759	ENSTRUG00000009976	161	2101	2136	0.983614
scaffold_12	133637	139470	ENSTRUG00000010001	49	2516	5833	0.431339
scaffold_12	288171	291153	ENSTRUG00000010156	390	2174	2982	0.729041
scaffold_12	296388	298414	ENSTRUG00000010457	87	1007	2026	0.497038
scaffold_12	300323	302561	ENSTRUG00000010528	1131	2106	2238	0.941019
scaffold_12	303385	306625	ENSTRUG00000010713	105	1027	3240	0.316975
scaffold_12	368494	374589	ENSTRUG00000010981	164	719	6095	0.117966
scaffold_12	383180	384648	ENSTRUG00000011225	42	332	1468	0.226158
scaffold_12	477831	478964	ENSTRUG00000011266	19	236	1133	0.208297
scaffold_12	583818	585663	ENSTRUG00000011559	0	0	1845	0
scaffold_12	591466	599508	ENSTRUG00000011683	18	198	8042	0.0246207
scaffold_12	648257	649432	ENSTRUG00000011731	62	698	1175	0.594043
scaffold_12	673683	678785	ENSTRUG00000012069	184	1994	5102	0.390827
scaffold_12	807500	809570	ENSTRUG00000013316	2409	2000	2070	0.966184
scaffold_12	826323	828592	ENSTRUG00000013354	83	723	2269	0.318643
scaffold_12	842833	842927	ENSTRUG00000018988	1200	53	94	0.56383
scaffold_12	888950	890370	ENSTRUG00000013433	1	26	1420	0.0183099
scaffold_12	904990	909286	ENSTRUG00000013648	37	326	4296	0.0758845
scaffold_12	909528	912835	ENSTRUG00000013718	297	1938	3307	0.58603
scaffold_12	921981	924743	ENSTRUG00000013820	19	346	2762	0.125272
scaffold_12	927129	930028	ENSTRUG00000013841	122	1544	2899	0.532597
scaffold_12	931688	932332	ENSTRUG00000013846	50	380	644	0.590062
scaffold_12	985238	987858	ENSTRUG00000013977	31	524	2620	0.2
scaffold_12	1001843	1012027	ENSTRUG00000014004	541	5035	10184	0.494403
scaffold_12	1014014	1014325	ENSTRUG00000014095	5	49	311	0.157556
scaffold_12	1022289	1023464	ENSTRUG00000014179	9	50	1175	0.0425532
scaffold_12	1051620	1053358	ENSTRUG00000014183	9	53	1738	0.0304948
scaffold_12	1053215	1059976	ENSTRUG00000014198	116	1040	6761	0.153823
scaffold_12	1119082	1125801	ENSTRUG00000014824	2520	2646	6719	0.393809
scaffold_12	1164216	1170562	ENSTRUG00000014848	302	2815	6346	0.443586
scaffold_12	1262888	1263770	ENSTRUG00000015017	6	100	882	0.113379
scaffold_12	1268680	1268952	ENSTRUG00000015020	10	50	272	0.183824
scaffold_12	1271875	1274217	ENSTRUG00000015023	123	1328	2342	0.567037
scaffold_12	1274436	1275973	ENSTRUG00000015038	21	200	1537	0.130124
scaffold_12	2170202	2172425	ENSTRUG00000015734	159	2134	2223	0.959964
scaffold_12	2173099	2175928	ENSTRUG00000015745	0	0	2829	0
scaffold_12	2182490	2194433	ENSTRUG00000015756	40	414	11943	0.0346647
scaffold_12	2196517	2200102	ENSTRUG00000015784	60	667	3585	0.186053
scaffold_12	2212846	2214478	ENSTRUG00000015824	22	476	1632	0.291667
scaffold_12	2215388	2219733	ENSTRUG00000015831	5	2438	4345	0.561105
scaffold_12	2221273	2221838	ENSTRUG00000015849	10	70	565	0.123894
scaffold_12	2223533	2224598	ENSTRUG00000015852	0	0	1065	0
scaffold_12	2265196	2268427	ENSTRUG00000015895	465	1732	3231	0.536057
scaffold_12	2270524	2273773	ENSTRUG00000015910	2	356	3249	0.109572
scaffold_12	2318805	2320154	ENSTRUG00000015937	0	0	1349	0
scaffold_12	2360012	2361166	ENSTRUG00000015974	0	0	1154	0
scaffold_12	2365045	2373459	ENSTRUG00000015981	9	150	8414	0.0178274
scaffold_12	2363674	2363749	ENSTRUG00000019214	0	0	75	0
scaffold_12	2381059	2382351	ENSTRUG00000016010	1	25	1292	0.0193498
scaffold_120	130174	132187	ENSTRUG00000013022	144	919	2013	0.456533
scaffold_120	649572	674979	ENSTRUG00000015790	34	19211	25407	0.75613
scaffold_120	42454	52509	ENSTRUG00000011831	9006	9374	10055	0.932272
scaffold_120	61090	69962	ENSTRUG00000012045	31	354	8872	0.0399008
scaffold_120	80726	94684	ENSTRUG00000012246	632	12508	13958	0.896117
scaffold_120	96101	112964	ENSTRUG00000012624	170	8862	16863	0.525529
scaffold_120	149801	169932	ENSTRUG00000013043	99	12841	20131	0.637872
scaffold_120	175790	191810	ENSTRUG00000013187	293	5138	16020	0.320724
scaffold_120	226124	242988	ENSTRUG00000014572	138	1691	16864	0.100273
scaffold_120	276111	279807	ENSTRUG00000014965	44	1809	3696	0.489448
scaffold_120	337580	349761	ENSTRUG00000015018	10	2489	12181	0.204335
scaffold_120	352229	371722	ENSTRUG00000015100	367	10484	19493	0.537834
scaffold_120	407012	451831	ENSTRUG00000015310	624	39730	44819	0.886454
scaffold_120	472963	481160	ENSTRUG00000015373	20	220	8197	0.0268391
scaffold_120	488783	493344	ENSTRUG00000015417	327	2485	4561	0.544837
scaffold_120	493350	510162	ENSTRUG00000015449	23	426	16812	0.025339
scaffold_120	539088	558792	ENSTRUG00000015489	870	9596	19704	0.487008
scaffold_120	585250	590515	ENSTRUG00000015584	169	2120	5265	0.402659
scaffold_120	594695	607281	ENSTRUG00000015635	377	7379	12586	0.586286
scaffold_120	621262	624518	ENSTRUG00000015750	35370	3256	3256	1
scaffold_120	735942	738346	ENSTRUG00000015942	170	1517	2404	0.631032
scaffold_120	769969	773705	ENSTRUG00000016018	1899	3082	3736	0.824947
scaffold_120	818926	834499	ENSTRUG00000016217	258	2994	15573	0.192256
scaffold_120	840531	860314	ENSTRUG00000016273	458	16718	19783	0.845069
scaffold_120	3485	6599	ENSTRUG00000011592	94	532	3114	0.170841
scaffold_120	10792	13638	ENSTRUG00000011596	161	1610	2846	0.565706
scaffold_120	17490	25156	ENSTRUG00000011616	186	1772	7666	0.231151
scaffold_120	27512	30050	ENSTRUG00000011687	8	126	2538	0.0496454
scaffold_120	55020	59404	ENSTRUG00000011974	21	262	4384	0.0597628
scaffold_120	61009	61431	ENSTRUG00000012037	1	16	422	0.0379147
scaffold_120	73652	79854	ENSTRUG00000012212	217	3069	6202	0.49484
scaffold_120	114030	114107	ENSTRUG00000018727	1	25	77	0.324675
scaffold_120	117322	127702	ENSTRUG00000012973	2843	4729	10380	0.455588
scaffold_120	193468	195315	ENSTRUG00000013271	0	0	1847	0
scaffold_120	199424	206312	ENSTRUG00000013284	9	124	6888	0.0180023
scaffold_120	215709	218720	ENSTRUG00000013348	3	79	3011	0.0262371
scaffold_120	221621	224744	ENSTRUG00000014555	4	73	3123	0.023375
scaffold_120	251667	253450	ENSTRUG00000014624	28	729	1783	0.408861
scaffold_120	254320	260927	ENSTRUG00000014663	63	5922	6607	0.896322
scaffold_120	262144	266912	ENSTRUG00000014766	571	3449	4768	0.723364
scaffold_120	269252	276065	ENSTRUG00000014825	225	2318	6813	0.340232
scaffold_120	304403	305518	ENSTRUG00000015009	1	26	1115	0.0233184
scaffold_120	379697	382753	ENSTRUG00000015282	192	1677	3056	0.548756
scaffold_120	393435	399469	ENSTRUG00000015292	7	138	6034	0.0228704
scaffold_120	400817	402856	ENSTRUG00000015302	981	1842	2039	0.903384
scaffold_120	482311	485163	ENSTRUG00000015398	250	1227	2852	0.430224
scaffold_120	486756	488523	ENSTRUG00000015405	12	529	1767	0.299378
scaffold_120	512512	513840	ENSTRUG00000015478	2	53	1328	0.0399096
scaffold_120	531660	532136	ENSTRUG00000015486	0	0	476	0
scaffold_120	559514	560859	ENSTRUG00000015556	0	0	1345	0
scaffold_120	567086	567945	ENSTRUG00000015566	4	74	859	0.0861467
scaffold_120	573619	576249	ENSTRUG00000015568	5	76	2630	0.0288973
scaffold_120	591657	594196	ENSTRUG00000015621	60	496	2539	0.195353
scaffold_120	611575	620618	ENSTRUG00000015727	315	3547	9043	0.392237
scaffold_120	621404	621622	ENSTRUG00000018706	6146	218	218	1
scaffold_120	622359	622577	ENSTRUG00000018885	9332	218	218	1
scaffold_120	625330	627541	ENSTRUG00000015774	75	857	2211	0.387607
scaffold_120	623604	623822	ENSTRUG00000018765	11238	218	218	1
scaffold_120	623022	623240	ENSTRUG00000019100	4094	218	218	1
scaffold_120	677688	680364	ENSTRUG00000015884	104	1062	2676	0.396861
scaffold_120	689800	699661	ENSTRUG00000015889	687	3957	9861	0.401278
scaffold_120	729779	733499	ENSTRUG00000015928	84	870	3720	0.233871
scaffold_120	734128	734914	ENSTRUG00000015940	31	269	786	0.342239
scaffold_120	747362	748238	ENSTRUG00000015975	11	125	876	0.142694
scaffold_120	751828	753488	ENSTRUG00000015986	11	432	1660	0.260241
scaffold_120	756218	761573	ENSTRUG00000015989	34	545	5355	0.101774
scaffold_120	783015	783815	ENSTRUG00000016082	10	88	800	0.11
scaffold_120	788358	788774	ENSTRUG00000016086	3	98	416	0.235577
scaffold_120	792004	795512	ENSTRUG00000016088	339	2198	3508	0.626568
scaffold_120	795597	802618	ENSTRUG00000016113	182	3925	7021	0.559037
scaffold_120	804599	810168	ENSTRUG00000016143	8	199	5569	0.0357335
scaffold_120	812830	815150	ENSTRUG00000016175	185	708	2320	0.305172
scaffold_120	815819	817973	ENSTRUG00000016205	42	465	2154	0.215877
scaffold_120	828304	831454	ENSTRUG00000016244	108	1279	3150	0.406032
scaffold_120	835833	839026	ENSTRUG00000016248	226	1515	3193	0.474475
scaffold_120	863219	866148	ENSTRUG00000016317	14	257	2929	0.0877433
scaffold_120	870693	873481	ENSTRUG00000016321	8	132	2788	0.0473458
scaffold_120	874673	881561	ENSTRUG00000016333	343	4436	6888	0.644019
scaffold_12098	543	1877	ENSTRUG00000017453	0	0	1334	0
scaffold_121	130930	132045	ENSTRUG00000004055	14	202	1115	0.181166
scaffold_121	255315	281365	ENSTRUG00000007974	386	3442	26050	0.132131
scaffold_121	523260	528533	ENSTRUG00000010021	319	2666	5273	0.505595
scaffold_121	650787	655987	ENSTRUG00000011551	74	564	5200	0.108462
scaffold_121	757875	801026	ENSTRUG00000011875	1065	41814	43151	0.969016
scaffold_121	4526	35746	ENSTRUG00000001747	68	1005	31220	0.0321909
scaffold_121	60584	80025	ENSTRUG00000002344	461	8930	19441	0.459338
scaffold_121	112879	118369	ENSTRUG00000003037	69	2381	5490	0.433698
scaffold_121	140955	152004	ENSTRUG00000004737	62	7644	11049	0.691827
scaffold_121	153676	201452	ENSTRUG00000005462	150	42057	47776	0.880296
scaffold_121	288119	303668	ENSTRUG00000008175	93	4665	15549	0.300019
scaffold_121	330333	363966	ENSTRUG00000008560	513	17251	33633	0.512919
scaffold_121	373327	380973	ENSTRUG00000008790	6	148	7646	0.0193565
scaffold_121	410556	455606	ENSTRUG00000009110	542	40649	45050	0.902308
scaffold_121	499496	513550	ENSTRUG00000009836	60	1679	14054	0.119468
scaffold_121	592592	614096	ENSTRUG00000011116	175	17138	21504	0.796968
scaffold_121	620495	623701	ENSTRUG00000011365	27	186	3206	0.0580162
scaffold_121	633462	639055	ENSTRUG00000011462	43	511	5593	0.0913642
scaffold_121	656951	689103	ENSTRUG00000011673	908	16967	32152	0.527712
scaffold_121	897921	902688	ENSTRUG00000012794	15	128	4767	0.0268513
scaffold_121	106673	109405	ENSTRUG00000002610	17	201	2732	0.0735725
scaffold_121	110556	112082	ENSTRUG00000002730	87	669	1526	0.438401
scaffold_121	119246	122976	ENSTRUG00000003434	327	2312	3730	0.619839
scaffold_121	134537	139948	ENSTRUG00000004081	330	3369	5411	0.622621
scaffold_121	235675	235778	ENSTRUG00000019401	6	37	103	0.359223
scaffold_121	282572	283150	ENSTRUG00000008131	8	98	578	0.16955
scaffold_121	393909	398650	ENSTRUG00000008893	29	345	4741	0.0727695
scaffold_121	401363	407371	ENSTRUG00000009022	319	4760	6008	0.792277
scaffold_121	493295	497007	ENSTRUG00000009717	190	1348	3712	0.363146
scaffold_121	518703	519449	ENSTRUG00000010007	68	615	746	0.824397
scaffold_121	519905	520078	ENSTRUG00000010018	12	83	173	0.479769
scaffold_121	529344	538242	ENSTRUG00000010204	112	2194	8898	0.246572
scaffold_121	540732	544360	ENSTRUG00000010429	4	46	3628	0.0126792
scaffold_121	551746	555145	ENSTRUG00000010498	24	271	3399	0.0797293
scaffold_121	558603	563528	ENSTRUG00000010527	646	2947	4925	0.598376
scaffold_121	564072	567017	ENSTRUG00000010811	2216	1993	2945	0.67674
scaffold_121	569007	570748	ENSTRUG00000010963	4568	1724	1741	0.990236
scaffold_121	573783	579120	ENSTRUG00000011026	98	1592	5337	0.298295
scaffold_121	628691	629955	ENSTRUG00000011446	357	1202	1264	0.950949
scaffold_121	732541	733734	ENSTRUG00000011847	1	25	1193	0.0209556
scaffold_121	814918	815652	ENSTRUG00000012216	65	354	734	0.482289
scaffold_121	817437	818189	ENSTRUG00000012225	7	50	752	0.0664894
scaffold_121	826953	834450	ENSTRUG00000012228	375	3245	7497	0.43284
scaffold_121	841166	846904	ENSTRUG00000012512	326	5175	5738	0.901882
scaffold_121	854700	859260	ENSTRUG00000012712	291	2199	4560	0.482237
scaffold_12168	59	1979	ENSTRUG00000011242	165	1083	1920	0.564063
scaffold_12192	4	2428	ENSTRUG00000002138	51	541	2424	0.223185
scaffold_122	116797	135880	ENSTRUG00000005141	1111	9547	19083	0.500288
scaffold_122	244100	264618	ENSTRUG00000009700	5128	18426	20518	0.898041
scaffold_122	11921	53703	ENSTRUG00000001889	901	34434	41782	0.824135
scaffold_122	61402	71541	ENSTRUG00000003193	130	1447	10139	0.142716
scaffold_122	73835	82593	ENSTRUG00000003347	501	4970	8758	0.567481
scaffold_122	89815	102427	ENSTRUG00000004191	971	10859	12612	0.861005
scaffold_122	139526	154303	ENSTRUG00000006070	465	9191	14777	0.62198
scaffold_122	163054	175834	ENSTRUG00000007312	16	10509	12780	0.8223
scaffold_122	182273	221391	ENSTRUG00000009289	1332	16965	39118	0.433688
scaffold_122	270301	288023	ENSTRUG00000009955	931	11225	17722	0.633394
scaffold_122	294297	300506	ENSTRUG00000010188	8	128	6209	0.0206152
scaffold_122	308046	329149	ENSTRUG00000010296	156	3454	21103	0.163673
scaffold_122	331222	370196	ENSTRUG00000010426	119	25278	38974	0.648586
scaffold_122	374141	384401	ENSTRUG00000010673	579	5033	10260	0.490546
scaffold_122	409578	421239	ENSTRUG00000011108	459	3792	11661	0.325186
scaffold_122	424158	428133	ENSTRUG00000011254	29	286	3975	0.0719497
scaffold_122	473292	479058	ENSTRUG00000011693	1075	3991	5766	0.692161
scaffold_122	480321	493047	ENSTRUG00000011752	559	11879	12726	0.933443
scaffold_122	542595	567550	ENSTRUG00000011915	1733	23466	24955	0.940333
scaffold_122	581274	622292	ENSTRUG00000012281	1329	20215	41018	0.492832
scaffold_122	636547	645582	ENSTRUG00000012535	270	3551	9035	0.393027
scaffold_122	702968	733987	ENSTRUG00000012996	401	13179	31019	0.424869
scaffold_122	737242	737496	ENSTRUG00000013685	1	25	254	0.0984252
scaffold_122	803021	821821	ENSTRUG00000013999	163	445	18800	0.0236702
scaffold_122	827745	838605	ENSTRUG00000014074	18	8819	10860	0.812063
scaffold_122	842195	854214	ENSTRUG00000014120	23	4661	12019	0.387803
scaffold_122	2769	4231	ENSTRUG00000001824	0	0	1462	0
scaffold_122	56283	58122	ENSTRUG00000003038	66	255	1839	0.138662
scaffold_122	68281	70867	ENSTRUG00000003326	20	333	2586	0.12877
scaffold_122	103484	106704	ENSTRUG00000004597	65	1075	3220	0.333851
scaffold_122	108277	110995	ENSTRUG00000004963	95	1059	2718	0.389625
scaffold_122	113119	113195	ENSTRUG00000018932	63393	76	76	1
scaffold_122	114378	114459	ENSTRUG00000018964	505857	81	81	1
scaffold_122	112906	112981	ENSTRUG00000018986	77148	75	75	1
scaffold_122	113966	114031	ENSTRUG00000018990	33245	65	65	1
scaffold_122	113329	113410	ENSTRUG00000019353	28463	81	81	1
scaffold_122	112144	112215	ENSTRUG00000019475	58516	71	71	1
scaffold_122	156364	160475	ENSTRUG00000006606	46	1733	4111	0.421552
scaffold_122	385243	390172	ENSTRUG00000010882	116	1271	4929	0.257862
scaffold_122	395351	398704	ENSTRUG00000010917	5	106	3353	0.0316135
scaffold_122	403419	409434	ENSTRUG00000010957	321	2172	6015	0.361097
scaffold_122	431175	433613	ENSTRUG00000011362	338	2378	2438	0.97539
scaffold_122	435150	439749	ENSTRUG00000011484	1	25	4599	0.005436
scaffold_122	442511	446637	ENSTRUG00000011621	860	4016	4126	0.97334
scaffold_122	461607	462482	ENSTRUG00000011649	25	337	875	0.385143
scaffold_122	497210	502404	ENSTRUG00000011791	386	4107	5194	0.79072
scaffold_122	519071	519170	ENSTRUG00000018814	51	85	99	0.858586
scaffold_122	518677	518764	ENSTRUG00000019039	1069	64	87	0.735632
scaffold_122	520267	520345	ENSTRUG00000019107	817	28	78	0.358974
scaffold_122	526251	527246	ENSTRUG00000011913	71	627	995	0.630151
scaffold_122	657064	658914	ENSTRUG00000012650	14	228	1850	0.123243
scaffold_122	663160	664037	ENSTRUG00000012706	83	610	877	0.695553
scaffold_122	664911	669666	ENSTRUG00000012735	6	109	4755	0.0229232
scaffold_122	672245	673345	ENSTRUG00000012826	272	591	1100	0.537273
scaffold_122	673723	675434	ENSTRUG00000012838	2	51	1711	0.0298071
scaffold_122	676493	682033	ENSTRUG00000012847	107	2644	5540	0.477256
scaffold_122	771531	775823	ENSTRUG00000013690	129	1263	4292	0.294268
scaffold_122	776387	781393	ENSTRUG00000013783	504	3408	5006	0.680783
scaffold_122	782903	785967	ENSTRUG00000013929	63	682	3064	0.222585
scaffold_122	824383	828428	ENSTRUG00000014041	3	77	4045	0.0190358
scaffold_122	860070	862278	ENSTRUG00000014153	3	50	2208	0.0226449
scaffold_1226	34655	35248	ENSTRUG00000007375	0	0	593	0
scaffold_12268	2032	2150	ENSTRUG00000018890	0	0	118	0
scaffold_12288	388	2420	ENSTRUG00000001848	5	50	2032	0.0246063
scaffold_123	258656	273503	ENSTRUG00000007179	454	10720	14847	0.722031
scaffold_123	768909	788724	ENSTRUG00000011275	589	7362	19815	0.371537
scaffold_123	48363	52618	ENSTRUG00000002163	115	1632	4255	0.383549
scaffold_123	157832	170810	ENSTRUG00000005315	24	288	12978	0.0221914
scaffold_123	228665	233012	ENSTRUG00000006438	261	2188	4347	0.503336
scaffold_123	243442	251642	ENSTRUG00000006817	460	6123	8200	0.746707
scaffold_123	425637	453507	ENSTRUG00000008194	34	571	27870	0.020488
scaffold_123	600107	634543	ENSTRUG00000008442	198	23946	34436	0.695377
[truncated: 17,389 more rows]

## Sheet: Tawny puffer
scaffold	start	end	gene id	number of features	number of bases	length	coverage
MT	2829	3803	ENSTRUG00000018673	1852	951	974	0.976386
MT	4014	5060	ENSTRUG00000018674	1469	1027	1046	0.981835
MT	5445	6990	ENSTRUG00000018675	43020	1539	1545	0.996116
MT	7148	7838	ENSTRUG00000018676	9026	681	690	0.986957
MT	7913	8080	ENSTRUG00000018677	1603	167	167	1
MT	8071	8754	ENSTRUG00000018678	4092	625	683	0.91508
MT	8754	9539	ENSTRUG00000018679	7366	785	785	1
MT	9611	9961	ENSTRUG00000018680	643	334	350	0.954286
MT	10030	10326	ENSTRUG00000018681	221	273	296	0.922297
MT	10320	11700	ENSTRUG00000018682	5172	1215	1380	0.880435
MT	11916	13754	ENSTRUG00000018683	943	1718	1838	0.934712
MT	13750	14271	ENSTRUG00000018684	302	489	521	0.93858
MT	14345	15481	ENSTRUG00000018685	1715	1108	1136	0.975352
MT	1	68	ENSTRUG00000019221	1850	67	67	1
MT	69	1015	ENSTRUG00000019222	15278	946	946	1
MT	1016	1089	ENSTRUG00000019223	458	73	73	1
MT	1090	2755	ENSTRUG00000019224	632888	1665	1665	1
MT	2756	2828	ENSTRUG00000019225	673	72	72	1
MT	3806	3875	ENSTRUG00000019226	719	69	69	1
MT	3875	3945	ENSTRUG00000019227	633	70	70	1
MT	3945	4013	ENSTRUG00000019228	457	68	68	1
MT	5060	5130	ENSTRUG00000019229	153	70	70	1
MT	5132	5200	ENSTRUG00000019230	1045	68	68	1
MT	5203	5276	ENSTRUG00000019231	308	73	73	1
MT	5311	5374	ENSTRUG00000019232	115	63	63	1
MT	5374	5443	ENSTRUG00000019233	118	69	69	1
MT	6996	7066	ENSTRUG00000019234	618	70	70	1
MT	7070	7141	ENSTRUG00000019235	304	71	71	1
MT	7839	7911	ENSTRUG00000019236	336	72	72	1
MT	9540	9610	ENSTRUG00000019237	171	70	70	1
MT	9960	10029	ENSTRUG00000019238	48	69	69	1
MT	11701	11769	ENSTRUG00000019239	5608	68	68	1
MT	11770	11837	ENSTRUG00000019240	294	67	67	1
MT	11843	11915	ENSTRUG00000019241	26	72	72	1
MT	14272	14340	ENSTRUG00000019242	34	68	68	1
MT	15485	15556	ENSTRUG00000019243	80	71	71	1
MT	15556	15626	ENSTRUG00000019244	140	70	70	1
scaffold_1	1045050	1067279	ENSTRUG00000015288	259	3210	22229	0.144406
scaffold_1	3125244	3147966	ENSTRUG00000016742	132	22617	22722	0.995379
scaffold_1	4182155	4204570	ENSTRUG00000017053	50	703	22415	0.0313629
scaffold_1	6286197	6306373	ENSTRUG00000017256	2131	12138	20176	0.601606
scaffold_1	212019	273017	ENSTRUG00000006508	482	54489	60998	0.893292
scaffold_1	651636	660886	ENSTRUG00000012986	314	8195	9250	0.885946
scaffold_1	778833	793843	ENSTRUG00000014106	1014	8112	15010	0.54044
scaffold_1	916897	919361	ENSTRUG00000014815	242	1913	2464	0.77638
scaffold_1	1431021	1462515	ENSTRUG00000015904	1218	26657	31494	0.846415
scaffold_1	1524394	1652874	ENSTRUG00000016017	774	46560	128480	0.362391
scaffold_1	1679554	1714685	ENSTRUG00000016115	530	19328	35131	0.550169
scaffold_1	2597227	2632093	ENSTRUG00000016494	1206	17703	34866	0.507744
scaffold_1	2875254	2888674	ENSTRUG00000016599	11070	9832	13420	0.732638
scaffold_1	3010182	3035260	ENSTRUG00000016677	563	12532	25078	0.499721
scaffold_1	3394535	3409024	ENSTRUG00000016843	691	10776	14489	0.743737
scaffold_1	3537802	3539482	ENSTRUG00000016873	164	1342	1680	0.798809
scaffold_1	3926486	3952253	ENSTRUG00000016976	2149	20453	25767	0.793767
scaffold_1	4587063	4611576	ENSTRUG00000017182	326	3186	24513	0.129972
scaffold_1	6029303	6034227	ENSTRUG00000017244	236	2736	4924	0.555646
scaffold_1	6422508	6439646	ENSTRUG00000017269	268	15604	17138	0.910491
scaffold_1	6552301	6555840	ENSTRUG00000017275	31	349	3539	0.0986154
scaffold_1	6812095	6825090	ENSTRUG00000017287	160	552	12995	0.0424779
scaffold_1	6944640	6957095	ENSTRUG00000017294	1044	8470	12455	0.680048
scaffold_1	30970	33491	ENSTRUG00000004024	33	221	2521	0.0876636
scaffold_1	104664	114690	ENSTRUG00000005286	1011	3222	10026	0.321364
scaffold_1	161425	183189	ENSTRUG00000006216	1905	18767	21764	0.862295
scaffold_1	288852	309614	ENSTRUG00000007699	1341	13339	20762	0.642472
scaffold_1	358835	362344	ENSTRUG00000009403	17	259	3509	0.0738102
scaffold_1	372260	378238	ENSTRUG00000009567	193	3462	5978	0.579123
scaffold_1	396934	427648	ENSTRUG00000009956	406	11948	30714	0.389008
scaffold_1	443945	473585	ENSTRUG00000010716	2586	28605	29640	0.965081
scaffold_1	475105	479501	ENSTRUG00000010939	24	176	4396	0.0400364
scaffold_1	489005	494539	ENSTRUG00000011027	395	5527	5534	0.998735
scaffold_1	599645	608036	ENSTRUG00000012466	9	1457	8391	0.173638
scaffold_1	668875	683741	ENSTRUG00000013135	1416	10502	14866	0.706444
scaffold_1	688596	707764	ENSTRUG00000013325	53	7918	19168	0.413084
scaffold_1	711799	722359	ENSTRUG00000013399	502	8525	10560	0.807292
scaffold_1	749266	774897	ENSTRUG00000013665	6609	21434	25631	0.836253
scaffold_1	834674	835912	ENSTRUG00000014436	1928	1220	1238	0.98546
scaffold_1	899157	902597	ENSTRUG00000014785	766	3301	3440	0.959593
scaffold_1	973067	996386	ENSTRUG00000014925	101	19501	23319	0.836271
scaffold_1	1009223	1019159	ENSTRUG00000015083	501	3823	9936	0.384763
scaffold_1	1073829	1082350	ENSTRUG00000015367	149	3379	8521	0.39655
scaffold_1	1096830	1097984	ENSTRUG00000015433	31	203	1154	0.17591
scaffold_1	1113442	1134466	ENSTRUG00000015436	208	17951	21024	0.853834
scaffold_1	1145009	1148887	ENSTRUG00000015510	198	2648	3878	0.682826
scaffold_1	1208961	1239538	ENSTRUG00000015686	429	17914	30577	0.585865
scaffold_1	1335234	1394888	ENSTRUG00000015822	834	59435	59654	0.996329
scaffold_1	1423534	1425494	ENSTRUG00000015893	518	1876	1960	0.957143
scaffold_1	1466120	1481176	ENSTRUG00000015944	65	455	15056	0.0302205
scaffold_1	2129490	2132909	ENSTRUG00000016306	446	2557	3419	0.74788
scaffold_1	2134103	2146727	ENSTRUG00000016316	36	7195	12624	0.569946
scaffold_1	2154012	2182871	ENSTRUG00000016351	170	19488	28859	0.675283
scaffold_1	2113485	2113570	ENSTRUG00000018724	1	25	85	0.294118
scaffold_1	2258719	2268161	ENSTRUG00000016360	23	399	9442	0.042258
scaffold_1	2410780	2431130	ENSTRUG00000016367	906	11516	20350	0.565897
scaffold_1	2436912	2442232	ENSTRUG00000016403	296	3885	5320	0.730263
scaffold_1	2503467	2512688	ENSTRUG00000016437	160	7331	9221	0.795033
scaffold_1	2517232	2524636	ENSTRUG00000016450	30	637	7404	0.0860346
scaffold_1	2534005	2552731	ENSTRUG00000016488	369	3670	18726	0.195984
scaffold_1	2669768	2712200	ENSTRUG00000016502	1142	25609	42432	0.60353
scaffold_1	2718055	2726571	ENSTRUG00000016534	172	2320	8516	0.272428
scaffold_1	2795472	2859438	ENSTRUG00000016549	710	45440	63966	0.710377
scaffold_1	2862364	2867365	ENSTRUG00000016594	477	3090	5001	0.617876
scaffold_1	2896250	2903089	ENSTRUG00000016618	27	678	6839	0.0991373
scaffold_1	2931026	2932941	ENSTRUG00000016631	1454	1895	1915	0.989556
scaffold_1	2943634	2953109	ENSTRUG00000016648	1079	7222	9475	0.762216
scaffold_1	2962002	2965658	ENSTRUG00000016670	1317	3535	3656	0.966904
scaffold_1	3042628	3070589	ENSTRUG00000016682	3186	22420	27961	0.801831
scaffold_1	3080669	3118914	ENSTRUG00000016709	1174	16348	38245	0.427455
scaffold_1	3174238	3182340	ENSTRUG00000016762	51	447	8102	0.0551716
scaffold_1	3223906	3228483	ENSTRUG00000016784	143	1326	4577	0.289709
scaffold_1	3287804	3305423	ENSTRUG00000016796	1184	17100	17619	0.970543
scaffold_1	3358712	3371229	ENSTRUG00000016819	887	9675	12517	0.772949
scaffold_1	3439129	3466587	ENSTRUG00000016851	1537	25138	27458	0.915507
scaffold_1	3482767	3497139	ENSTRUG00000016858	1808	14312	14372	0.995825
scaffold_1	3511149	3525236	ENSTRUG00000016863	480	12388	14087	0.879392
scaffold_1	3552243	3558478	ENSTRUG00000016883	814	6130	6235	0.98316
scaffold_1	3570728	3572099	ENSTRUG00000016895	0	0	1371	0
scaffold_1	3604305	3613272	ENSTRUG00000016911	360	5098	8967	0.568529
scaffold_1	3647454	3654511	ENSTRUG00000016925	714	5337	7057	0.75627
scaffold_1	3672553	3713861	ENSTRUG00000016929	1875	31693	41308	0.767236
scaffold_1	3718622	3726656	ENSTRUG00000016959	1192	6207	8034	0.772591
scaffold_1	3734474	3740060	ENSTRUG00000016967	874	5147	5586	0.921411
scaffold_1	3766410	3775807	ENSTRUG00000016974	335	5449	9397	0.579866
scaffold_1	3980797	3981363	ENSTRUG00000016995	38	357	566	0.630742
scaffold_1	4014020	4020878	ENSTRUG00000017010	280	6058	6858	0.883348
scaffold_1	4077602	4086013	ENSTRUG00000017029	205	4345	8411	0.516585
scaffold_1	4094082	4098117	ENSTRUG00000017034	9	112	4035	0.0277571
scaffold_1	4130918	4157189	ENSTRUG00000017046	145	2227	26271	0.0847703
scaffold_1	4162668	4178283	ENSTRUG00000017049	187	10298	15615	0.659494
scaffold_1	4207723	4211863	ENSTRUG00000017057	5	2508	4140	0.605797
scaffold_1	4243063	4244874	ENSTRUG00000017087	155	1537	1811	0.848702
scaffold_1	4271641	4279790	ENSTRUG00000017096	234	4437	8149	0.544484
scaffold_1	4291124	4295286	ENSTRUG00000017105	144	1292	4162	0.310428
scaffold_1	4304011	4317833	ENSTRUG00000017107	811	9638	13822	0.697294
scaffold_1	4356179	4359561	ENSTRUG00000017115	394	2403	3382	0.710526
scaffold_1	4421147	4425707	ENSTRUG00000017131	1095	3720	4560	0.815789
scaffold_1	4426846	4442088	ENSTRUG00000017137	8355	15009	15242	0.984713
scaffold_1	4473372	4507847	ENSTRUG00000017160	2537	33390	34475	0.968528
scaffold_1	4553416	4576385	ENSTRUG00000017174	3646	22497	22969	0.979451
scaffold_1	4874014	4910098	ENSTRUG00000017192	196	1588	36084	0.0440084
scaffold_1	5144024	5198251	ENSTRUG00000017195	1326	33212	54227	0.612462
scaffold_1	5327797	5368710	ENSTRUG00000017196	880	17523	40913	0.428299
scaffold_1	5552383	5556541	ENSTRUG00000017211	685	3192	4158	0.767677
scaffold_1	5584279	5590585	ENSTRUG00000017219	13	168	6306	0.0266413
scaffold_1	5603038	5607683	ENSTRUG00000017221	392	3831	4645	0.824758
scaffold_1	5611147	5633680	ENSTRUG00000017222	2306	22454	22533	0.996494
scaffold_1	5651358	5652611	ENSTRUG00000017225	1	26	1253	0.0207502
scaffold_1	5668824	5669493	ENSTRUG00000017230	121	486	669	0.726457
scaffold_1	5701117	5745702	ENSTRUG00000017234	9269	4940	44585	0.1108
scaffold_1	5779491	5860343	ENSTRUG00000017235	257	2666	80852	0.0329738
scaffold_1	5912547	5929389	ENSTRUG00000017236	349	12950	16842	0.768911
scaffold_1	5954037	5978872	ENSTRUG00000017240	433	13717	24835	0.552325
scaffold_1	6003281	6020532	ENSTRUG00000017243	371	3884	17251	0.225146
scaffold_1	6060786	6068676	ENSTRUG00000017246	1109	5772	7890	0.731559
scaffold_1	6074287	6083457	ENSTRUG00000017247	643	9126	9170	0.995202
scaffold_1	6091876	6106217	ENSTRUG00000017249	908	11317	14341	0.789136
scaffold_1	6107193	6111346	ENSTRUG00000017251	137	928	4153	0.223453
scaffold_1	6191966	6210832	ENSTRUG00000017253	372	11377	18866	0.603043
scaffold_1	6323676	6325370	ENSTRUG00000017259	0	0	1694	0
scaffold_1	6373252	6376128	ENSTRUG00000017263	435	2395	2876	0.832754
scaffold_1	6389053	6391325	ENSTRUG00000017267	220	2112	2272	0.929577
scaffold_1	6454822	6465652	ENSTRUG00000017270	135	1466	10830	0.135365
scaffold_1	6491359	6512518	ENSTRUG00000017271	834	12819	21159	0.605842
scaffold_1	6515761	6528536	ENSTRUG00000017272	104	618	12775	0.0483757
scaffold_1	6579516	6587279	ENSTRUG00000017277	171	556	7763	0.0716218
scaffold_1	6611801	6644557	ENSTRUG00000017279	104	1018	32756	0.0310783
scaffold_1	6698092	6702156	ENSTRUG00000017283	131	1203	4064	0.296014
scaffold_1	6703996	6736153	ENSTRUG00000017284	863	1936	32157	0.0602046
scaffold_1	6739027	6758861	ENSTRUG00000017285	1033	13798	19834	0.695674
scaffold_1	6873874	6902757	ENSTRUG00000017289	212	1063	28883	0.0368037
scaffold_1	6912740	6914645	ENSTRUG00000017291	171	1402	1905	0.735958
scaffold_1	6929451	6940786	ENSTRUG00000017293	527	10943	11335	0.965417
scaffold_1	6960731	6971977	ENSTRUG00000017295	276	704	11246	0.0626
scaffold_1	6991381	6997249	ENSTRUG00000017296	570	3490	5868	0.594751
scaffold_1	7006447	7045599	ENSTRUG00000017298	906	19940	39152	0.509297
scaffold_1	7089411	7155156	ENSTRUG00000017299	3335	37304	65745	0.567404
scaffold_1	7237567	7244804	ENSTRUG00000017302	404	4422	7237	0.611027
scaffold_1	10422	11354	ENSTRUG00000003702	0	0	932	0
scaffold_1	20130	22355	ENSTRUG00000003740	428	1622	2225	0.728989
scaffold_1	23125	25457	ENSTRUG00000003845	41	559	2332	0.239708
scaffold_1	40384	41519	ENSTRUG00000004274	1	25	1135	0.0220264
scaffold_1	44117	47036	ENSTRUG00000004290	351	2367	2919	0.810894
scaffold_1	71255	77085	ENSTRUG00000004599	213	2855	5830	0.489708
scaffold_1	117362	128223	ENSTRUG00000005324	66	719	10861	0.0662002
scaffold_1	148577	150126	ENSTRUG00000005851	30	400	1549	0.258231
scaffold_1	152097	152849	ENSTRUG00000005946	4	59	752	0.0784574
scaffold_1	154772	156167	ENSTRUG00000006030	1	26	1395	0.018638
scaffold_1	158175	159256	ENSTRUG00000006041	0	0	1081	0
scaffold_1	279900	286317	ENSTRUG00000007235	647	5643	6417	0.879383
scaffold_1	328590	329590	ENSTRUG00000008059	418	986	1000	0.986
scaffold_1	336740	343293	ENSTRUG00000008070	1181	5916	6553	0.902793
scaffold_1	344947	348470	ENSTRUG00000008505	164	1574	3523	0.446778
scaffold_1	348531	356578	ENSTRUG00000008686	778	7674	8047	0.953647
scaffold_1	357500	359499	ENSTRUG00000009047	79	789	1999	0.394697
scaffold_1	363227	367978	ENSTRUG00000009494	38	4644	4751	0.977478
scaffold_1	430971	433755	ENSTRUG00000010482	218	2404	2784	0.863506
scaffold_1	435762	441674	ENSTRUG00000010609	79	566	5912	0.0957375
scaffold_1	501164	501664	ENSTRUG00000011134	1	25	500	0.05
scaffold_1	504192	506255	ENSTRUG00000011147	38	654	2063	0.317014
scaffold_1	509008	512518	ENSTRUG00000011443	450	2571	3510	0.732479
scaffold_1	517451	518445	ENSTRUG00000011626	40	329	994	0.330986
scaffold_1	518962	521202	ENSTRUG00000011672	39335	2240	2240	1
scaffold_1	519871	519997	ENSTRUG00000019453	23589	126	126	1
scaffold_1	519238	519364	ENSTRUG00000019457	13184	126	126	1
scaffold_1	526684	531256	ENSTRUG00000011767	17	1169	4572	0.255687
scaffold_1	534706	535912	ENSTRUG00000011824	16	316	1206	0.262023
scaffold_1	540993	542798	ENSTRUG00000011870	595	1778	1805	0.985042
scaffold_1	553202	553730	ENSTRUG00000011975	17	86	528	0.162879
scaffold_1	566516	568683	ENSTRUG00000011981	67	822	2167	0.379326
scaffold_1	570393	573242	ENSTRUG00000012041	430	2377	2849	0.834328
scaffold_1	576147	577910	ENSTRUG00000012157	35	593	1763	0.336359
scaffold_1	581966	588961	ENSTRUG00000012196	38	427	6995	0.0610436
scaffold_1	592630	595764	ENSTRUG00000012282	1447	2905	3134	0.92693
scaffold_1	596675	597807	ENSTRUG00000012446	44	473	1132	0.417845
scaffold_1	616833	622213	ENSTRUG00000012591	1131	4787	5380	0.889777
scaffold_1	633509	636433	ENSTRUG00000012885	1	25	2924	0.0085499
scaffold_1	641064	645716	ENSTRUG00000012983	52	373	4652	0.0801806
scaffold_1	722424	727958	ENSTRUG00000013486	313	2716	5534	0.490784
scaffold_1	728774	731105	ENSTRUG00000013646	217	1282	2331	0.549979
scaffold_1	735772	736050	ENSTRUG00000013661	6	42	278	0.151079
scaffold_1	810347	818172	ENSTRUG00000014331	93	2355	7825	0.300959
scaffold_1	821850	828816	ENSTRUG00000014342	45	576	6966	0.0826873
scaffold_1	836407	839273	ENSTRUG00000014459	387	1914	2866	0.66783
scaffold_1	840003	841240	ENSTRUG00000014499	105	707	1237	0.571544
scaffold_1	841717	846494	ENSTRUG00000014506	324	4641	4777	0.97153
scaffold_1	847274	851626	ENSTRUG00000014588	292	2696	4352	0.619485
scaffold_1	852833	857603	ENSTRUG00000014669	801	3302	4770	0.692243
scaffold_1	860846	862687	ENSTRUG00000014696	8	1022	1841	0.555133
scaffold_1	875295	880217	ENSTRUG00000014710	70	910	4922	0.184884
scaffold_1	894070	895704	ENSTRUG00000014775	7554	1634	1634	1
scaffold_1	910366	913503	ENSTRUG00000014811	317	2359	3137	0.751992
scaffold_1	920621	922306	ENSTRUG00000014847	15	100	1685	0.0593472
scaffold_1	953894	961528	ENSTRUG00000014861	57	762	7634	0.0998166
scaffold_1	961600	964212	ENSTRUG00000014891	18	114	2612	0.0436447
scaffold_1	1001760	1004733	ENSTRUG00000014985	443	2922	2973	0.982846
scaffold_1	1005425	1006962	ENSTRUG00000015041	6	75	1537	0.0487964
scaffold_1	1025153	1030745	ENSTRUG00000015184	284	3730	5592	0.667024
scaffold_1	1037205	1041504	ENSTRUG00000015220	1829	4256	4299	0.989998
scaffold_1	1083107	1093822	ENSTRUG00000015390	186	3000	10715	0.279981
scaffold_1	1136703	1141831	ENSTRUG00000015482	17	322	5128	0.0627925
scaffold_1	1150247	1154651	ENSTRUG00000015561	193	3935	4404	0.893506
scaffold_1	1163408	1167256	ENSTRUG00000015582	5	106	3848	0.0275468
scaffold_1	1168200	1172979	ENSTRUG00000015637	27	148	4779	0.0309688
scaffold_1	1174720	1176699	ENSTRUG00000015679	0	0	1979	0
scaffold_1	1256569	1261431	ENSTRUG00000015707	680	3656	4862	0.751954
scaffold_1	1262462	1263947	ENSTRUG00000015766	0	0	1485	0
scaffold_1	1265565	1270114	ENSTRUG00000015792	44	3698	4549	0.812926
scaffold_1	1397489	1400083	ENSTRUG00000015886	10	75	2594	0.0289129
scaffold_1	1675260	1675373	ENSTRUG00000018958	10877	113	113	1
scaffold_1	1790928	1791854	ENSTRUG00000016170	306	897	926	0.968683
scaffold_1	1803138	1806750	ENSTRUG00000016179	23	226	3612	0.0625692
scaffold_1	1822530	1822991	ENSTRUG00000016181	1	26	461	0.0563991
scaffold_1	1826785	1827744	ENSTRUG00000016184	1	25	959	0.0260688
scaffold_1	1863787	1866322	ENSTRUG00000016194	86	652	2535	0.257199
scaffold_1	1962638	1964759	ENSTRUG00000016196	148	1012	2121	0.477133
scaffold_1	1968421	1976123	ENSTRUG00000016200	177	6260	7702	0.812776
scaffold_1	1985869	1992103	ENSTRUG00000016239	18	268	6234	0.0429901
scaffold_1	2002821	2006767	ENSTRUG00000016253	644	3285	3946	0.832489
scaffold_1	2055583	2057478	ENSTRUG00000016255	0	0	1895	0
scaffold_1	2097798	2109194	ENSTRUG00000016257	763	5109	11396	0.448315
scaffold_1	2119246	2129328	ENSTRUG00000016281	657	8382	10082	0.831383
scaffold_1	2150770	2150955	ENSTRUG00000016350	0	0	185	0
scaffold_1	2204106	2206224	ENSTRUG00000016358	0	0	2118	0
scaffold_1	2389002	2389625	ENSTRUG00000016362	32	206	623	0.330658
scaffold_1	2394999	2404976	ENSTRUG00000016364	76	7400	9977	0.741706
scaffold_1	2442798	2445480	ENSTRUG00000016424	152	845	2682	0.315063
scaffold_1	2448247	2448723	ENSTRUG00000016426	0	0	476	0
scaffold_1	2454464	2456518	ENSTRUG00000016428	14	90	2054	0.0438169
scaffold_1	2516331	2517126	ENSTRUG00000016447	4	76	795	0.0955975
scaffold_1	2525614	2531987	ENSTRUG00000016472	94	2289	6373	0.359171
scaffold_1	2643060	2649394	ENSTRUG00000016496	268	2257	6334	0.356331
scaffold_1	2654562	2655227	ENSTRUG00000016498	115	495	665	0.744361
scaffold_1	2714057	2716851	ENSTRUG00000016531	658	2198	2794	0.786686
scaffold_1	2881076	2881216	ENSTRUG00000018866	10175	140	140	1
scaffold_1	2893207	2894124	ENSTRUG00000016612	1110	908	917	0.990185
scaffold_1	2907337	2914266	ENSTRUG00000016625	387	5216	6929	0.752778
scaffold_1	2934630	2936656	ENSTRUG00000016638	100	757	2026	0.373643
scaffold_1	2939406	2942133	ENSTRUG00000016640	42	441	2727	0.161716
scaffold_1	3071169	3075892	ENSTRUG00000016705	511	3577	4723	0.757358
scaffold_1	3077221	3078117	ENSTRUG00000016707	37	648	896	0.723214
scaffold_1	3120200	3123559	ENSTRUG00000016739	79	483	3359	0.143793
scaffold_1	3185112	3189139	ENSTRUG00000016771	188	2528	4027	0.627763
scaffold_1	3211907	3218116	ENSTRUG00000016781	131	3602	6209	0.580126
scaffold_1	3228043	3236190	ENSTRUG00000016789	318	4883	8147	0.599362
scaffold_1	3383853	3387800	ENSTRUG00000016836	246	1745	3947	0.442108
scaffold_1	3390219	3391442	ENSTRUG00000016840	25	225	1223	0.183974
scaffold_1	3426923	3432458	ENSTRUG00000016849	27	143	5535	0.0258356
scaffold_1	3540313	3544306	ENSTRUG00000016874	271	2468	3993	0.618082
scaffold_1	3545955	3548555	ENSTRUG00000016880	19	157	2600	0.0603846
scaffold_1	3561776	3568755	ENSTRUG00000016888	61	2006	6979	0.287434
scaffold_1	3578073	3580402	ENSTRUG00000016897	11949	2329	2329	1
scaffold_1	3590620	3594210	ENSTRUG00000016900	833	2931	3590	0.816435
scaffold_1	3596968	3597824	ENSTRUG00000016908	1074	846	856	0.988318
scaffold_1	3599473	3602883	ENSTRUG00000016910	103	1357	3410	0.397947
scaffold_1	3597052	3597133	ENSTRUG00000018872	442	81	81	1
scaffold_1	3613996	3615635	ENSTRUG00000016918	313	1301	1639	0.793777
scaffold_1	3621356	3625024	ENSTRUG00000016919	74	834	3668	0.227372
scaffold_1	3641448	3644437	ENSTRUG00000016921	528	2495	2989	0.834727
scaffold_1	3715293	3717165	ENSTRUG00000016958	405	1369	1872	0.731303
scaffold_1	3730361	3730609	ENSTRUG00000016965	0	0	248	0
scaffold_1	3740864	3744489	ENSTRUG00000016972	20	335	3625	0.0924138
scaffold_1	3745523	3747622	ENSTRUG00000016973	443	1094	2099	0.521201
scaffold_1	3953501	3959391	ENSTRUG00000016983	83	714	5890	0.121222
scaffold_1	3960720	3964167	ENSTRUG00000016986	11	74	3447	0.0214679
scaffold_1	3985725	3993707	ENSTRUG00000016996	123	2278	7982	0.285392
scaffold_1	3995019	3997633	ENSTRUG00000017004	157	1654	2614	0.632747
scaffold_1	4003315	4008410	ENSTRUG00000017006	981	5081	5095	0.997252
scaffold_1	4036686	4043911	ENSTRUG00000017013	1234	6719	7225	0.929965
scaffold_1	4049880	4051445	ENSTRUG00000017017	0	0	1565	0
scaffold_1	4052785	4059119	ENSTRUG00000017019	958	5724	6334	0.903694
scaffold_1	4066284	4069625	ENSTRUG00000017023	6	145	3341	0.0434002
scaffold_1	4070648	4075681	ENSTRUG00000017025	148	4699	5033	0.933638
scaffold_1	4089943	4092706	ENSTRUG00000017031	252	2477	2763	0.896489
scaffold_1	4103564	4106521	ENSTRUG00000017036	21	348	2957	0.117687
scaffold_1	4107463	4111704	ENSTRUG00000017038	111	3011	4241	0.709974
scaffold_1	4119231	4120573	ENSTRUG00000017041	83	563	1342	0.419523
scaffold_1	4121907	4128202	ENSTRUG00000017042	484	4136	6295	0.657029
scaffold_1	4213166	4219063	ENSTRUG00000017060	31	821	5897	0.139223
scaffold_1	4222256	4224466	ENSTRUG00000017068	5	50	2210	0.0226244
scaffold_1	4227686	4230612	ENSTRUG00000017069	4	75	2926	0.0256323
scaffold_1	4231833	4241840	ENSTRUG00000017072	793	9722	10007	0.97152
scaffold_1	4246238	4249871	ENSTRUG00000017089	227	2007	3633	0.552436
scaffold_1	4250359	4253371	ENSTRUG00000017092	22	276	3012	0.0916335
scaffold_1	4254529	4257281	ENSTRUG00000017094	245	2209	2752	0.802689
scaffold_1	4283543	4291452	ENSTRUG00000017098	258	6422	7909	0.811986
scaffold_1	4297547	4300043	ENSTRUG00000017106	8846	2261	2496	0.905849
scaffold_1	4298151	4298283	ENSTRUG00000019361	8538	132	132	1
scaffold_1	4342595	4345182	ENSTRUG00000017109	88	1118	2587	0.432161
scaffold_1	4350098	4355363	ENSTRUG00000017113	157	1536	5265	0.291738
scaffold_1	4362687	4366235	ENSTRUG00000017117	312	3081	3548	0.868377
scaffold_1	4368990	4372339	ENSTRUG00000017120	341	2048	3349	0.611526
scaffold_1	4391289	4392021	ENSTRUG00000017124	21	150	732	0.204918
scaffold_1	4394337	4397169	ENSTRUG00000017125	183	1660	2832	0.586158
scaffold_1	4398053	4398994	ENSTRUG00000017126	1061	941	941	1
scaffold_1	4401070	4402732	ENSTRUG00000017127	831	1458	1662	0.877256
scaffold_1	4451730	4454066	ENSTRUG00000017153	729	2323	2336	0.994435
scaffold_1	4460017	4466785	ENSTRUG00000017155	618	4821	6768	0.712323
scaffold_1	4509215	4512868	ENSTRUG00000017173	540	2549	3653	0.697783
scaffold_1	4578985	4584089	ENSTRUG00000017181	311	2244	5104	0.439655
scaffold_1	4616011	4619335	ENSTRUG00000017183	168	1992	3324	0.599278
scaffold_1	4614835	4614964	ENSTRUG00000019443	9832	129	129	1
scaffold_1	4621040	4622822	ENSTRUG00000017184	102	762	1782	0.427609
scaffold_1	4623205	4627501	ENSTRUG00000017185	1061	3885	4296	0.90433
scaffold_1	4630279	4635026	ENSTRUG00000017187	37	3072	4747	0.647146
scaffold_1	4638682	4645789	ENSTRUG00000017189	1132	6079	7107	0.855354
scaffold_1	4674332	4676631	ENSTRUG00000017190	38	706	2299	0.30709
scaffold_1	4776432	4781904	ENSTRUG00000017191	14	294	5472	0.0537281
scaffold_1	5118159	5123195	ENSTRUG00000017193	139	902	5036	0.17911
scaffold_1	5134670	5142500	ENSTRUG00000017194	416	5038	7830	0.643423
scaffold_1	5524114	5526722	ENSTRUG00000017197	9	97	2608	0.0371932
scaffold_1	5529209	5533022	ENSTRUG00000017198	460	2937	3813	0.77026
scaffold_1	5534816	5537419	ENSTRUG00000017201	56	705	2603	0.270841
scaffold_1	5538412	5543134	ENSTRUG00000017203	740	3833	4722	0.811732
scaffold_1	5544554	5551313	ENSTRUG00000017207	1700	5407	6759	0.79997
scaffold_1	5557906	5560929	ENSTRUG00000017214	72	1061	3023	0.350976
scaffold_1	5564414	5567994	ENSTRUG00000017215	60	555	3580	0.155028
scaffold_1	5570610	5572211	ENSTRUG00000017216	141	963	1601	0.601499
scaffold_1	5575085	5578595	ENSTRUG00000017217	96	722	3510	0.205698
scaffold_1	5580656	5583336	ENSTRUG00000017218	2	57	2680	0.0212687
scaffold_1	5592928	5601231	ENSTRUG00000017220	119	2844	8303	0.342527
scaffold_1	5638126	5647681	ENSTRUG00000017223	571	6253	9555	0.654422
scaffold_1	5649866	5650940	ENSTRUG00000017224	3	75	1074	0.0698324
scaffold_1	5655031	5655971	ENSTRUG00000017226	0	0	940	0
scaffold_1	5657366	5662654	ENSTRUG00000017227	180	1742	5288	0.329425
scaffold_1	5663458	5665875	ENSTRUG00000017228	212	1293	2417	0.534961
scaffold_1	5666984	5668264	ENSTRUG00000017229	152	647	1280	0.505469
scaffold_1	5670300	5671723	ENSTRUG00000017231	231	1174	1423	0.825018
scaffold_1	5675416	5678567	ENSTRUG00000017232	357	784	3151	0.24881
scaffold_1	5689368	5694666	ENSTRUG00000017233	20	301	5298	0.0568139
scaffold_1	5701023	5701108	ENSTRUG00000018767	484	77	85	0.905882
scaffold_1	5701157	5701232	ENSTRUG00000018806	109	75	75	1
scaffold_1	5701499	5701616	ENSTRUG00000018881	369	102	117	0.871795
scaffold_1	5687448	5687506	ENSTRUG00000018899	19	58	58	1
scaffold_1	5701295	5701375	ENSTRUG00000019120	1704	68	80	0.85
scaffold_1	5701650	5701712	ENSTRUG00000018998	5220	25	62	0.403226
scaffold_1	5701804	5701866	ENSTRUG00000019072	1325	62	62	1
scaffold_1	5936444	5937256	ENSTRUG00000017237	160	647	812	0.796798
scaffold_1	5943786	5947271	ENSTRUG00000017238	7	1652	3485	0.474032
scaffold_1	5950444	5952185	ENSTRUG00000017239	38	556	1741	0.319357
scaffold_1	5993705	5995017	ENSTRUG00000017241	86	355	1312	0.270579
scaffold_1	5999784	6001748	ENSTRUG00000017242	20	292	1964	0.148676
scaffold_1	6035056	6039162	ENSTRUG00000017245	702	3431	4106	0.835607
scaffold_1	6086203	6089651	ENSTRUG00000017248	152	1106	3448	0.320766
scaffold_1	6105562	6106626	ENSTRUG00000017250	341	751	1064	0.705827
scaffold_1	6115239	6126553	ENSTRUG00000017252	484	5387	11314	0.476136
scaffold_1	6229088	6234476	ENSTRUG00000017254	45	178	5388	0.0330364
scaffold_1	6235331	6239107	ENSTRUG00000017255	248	3215	3776	0.85143
scaffold_1	6311249	6316541	ENSTRUG00000017257	65	1879	5292	0.355064
scaffold_1	6318375	6323123	ENSTRUG00000017258	16	1146	4748	0.241365
scaffold_1	6343851	6348399	ENSTRUG00000017260	214	2377	4548	0.522647
scaffold_1	6360291	6363457	ENSTRUG00000017261	312	1930	3166	0.609602
scaffold_1	6366042	6370185	ENSTRUG00000017262	21	210	4143	0.0506879
scaffold_1	6376985	6380994	ENSTRUG00000017264	361	2566	4009	0.64006
scaffold_1	6380530	6381488	ENSTRUG00000017265	246	858	958	0.895616
scaffold_1	6381351	6384230	ENSTRUG00000017266	12299	2760	2879	0.958666
scaffold_1	6393790	6394659	ENSTRUG00000017268	3	29	869	0.0333717
scaffold_1	6533197	6536700	ENSTRUG00000017273	1743	3503	3503	1
scaffold_1	6546427	6550765	ENSTRUG00000017274	107	2199	4338	0.506916
scaffold_1	6558863	6565258	ENSTRUG00000017276	14	674	6395	0.105395
scaffold_1	6589865	6597195	ENSTRUG00000017278	1029	6074	7330	0.828649
scaffold_1	6670108	6674273	ENSTRUG00000017280	17	249	4165	0.0597839
scaffold_1	6675308	6677962	ENSTRUG00000017281	243	1691	2654	0.637151
scaffold_1	6691893	6694545	ENSTRUG00000017282	284	1904	2652	0.717949
scaffold_1	6808353	6810477	ENSTRUG00000017286	194	1560	2124	0.734463
scaffold_1	6842104	6842621	ENSTRUG00000017288	0	0	517	0
scaffold_1	6908913	6910837	ENSTRUG00000017290	84	497	1924	0.258316
scaffold_1	6915746	6916149	ENSTRUG00000017292	189	403	403	1
scaffold_1	6999037	7003103	ENSTRUG00000017297	421	3824	4066	0.940482
scaffold_1	7227374	7228823	ENSTRUG00000017300	9	51	1449	0.0351967
scaffold_1	7233015	7235156	ENSTRUG00000017301	36	840	2141	0.39234
scaffold_10	389226	398263	ENSTRUG00000004312	13	7600	9037	0.840987
scaffold_10	510891	524501	ENSTRUG00000007813	214	3956	13610	0.290669
scaffold_10	904646	918870	ENSTRUG00000011416	433	8037	14224	0.565031
scaffold_10	1115051	1191970	ENSTRUG00000012169	169	2217	76919	0.0288225
scaffold_10	1289494	1313144	ENSTRUG00000012516	9771	23256	23650	0.98334
scaffold_10	1667565	1709382	ENSTRUG00000014141	518	15966	41817	0.381806
scaffold_10	1830705	1853393	ENSTRUG00000014255	1643	17504	22688	0.771509
scaffold_10	2358234	2373860	ENSTRUG00000015281	1139	15184	15626	0.971714
scaffold_10	2489309	2492930	ENSTRUG00000015474	440	2367	3621	0.653687
scaffold_10	13953	17554	ENSTRUG00000003214	47	715	3601	0.198556
scaffold_10	366832	385947	ENSTRUG00000003728	242	14961	19115	0.782684
scaffold_10	408601	409690	ENSTRUG00000004617	1	50	1089	0.0459137
scaffold_10	421986	433445	ENSTRUG00000005018	562	9672	11459	0.844053
scaffold_10	457176	461744	ENSTRUG00000006055	238	4284	4568	0.937828
scaffold_10	484744	491563	ENSTRUG00000007103	44	3006	6819	0.440827
scaffold_10	555878	559608	ENSTRUG00000008329	379	2164	3730	0.580161
scaffold_10	637878	650289	ENSTRUG00000008712	1578	8269	12411	0.666264
scaffold_10	712056	725680	ENSTRUG00000009344	105	1319	13624	0.0968144
scaffold_10	751807	775740	ENSTRUG00000009756	1269	10628	23933	0.444073
scaffold_10	767404	771698	ENSTRUG00000009934	376	3824	4294	0.890545
scaffold_10	796878	820947	ENSTRUG00000010027	107	1462	24069	0.060742
scaffold_10	850466	865506	ENSTRUG00000010382	319	14402	15040	0.95758
scaffold_10	869914	895355	ENSTRUG00000010729	2139	20803	25441	0.817696
scaffold_10	933093	934132	ENSTRUG00000011851	388	756	1039	0.727623
scaffold_10	951268	974053	ENSTRUG00000011856	89	1038	22785	0.0455563
scaffold_10	1064250	1105546	ENSTRUG00000012087	2561	39049	41296	0.945588
scaffold_10	1277723	1284026	ENSTRUG00000012344	384	4878	6303	0.773917
scaffold_10	1325218	1330853	ENSTRUG00000013023	345	5346	5635	0.948713
scaffold_10	1425380	1428771	ENSTRUG00000013511	150	2664	3391	0.785609
scaffold_10	1470545	1475274	ENSTRUG00000013778	970	3719	4729	0.786424
scaffold_10	1587396	1655323	ENSTRUG00000013943	2968	38100	67927	0.560896
scaffold_10	1784312	1827645	ENSTRUG00000014191	860	13721	43333	0.316641
scaffold_10	1933489	1956379	ENSTRUG00000014362	327	21720	22890	0.948886
scaffold_10	1971486	1994346	ENSTRUG00000014391	1148	22261	22860	0.973797
scaffold_10	2112919	2116877	ENSTRUG00000014553	577	3632	3958	0.917635
scaffold_10	2127411	2131923	ENSTRUG00000014577	130	1215	4512	0.269282
scaffold_10	2241528	2247889	ENSTRUG00000014874	92	391	6361	0.0614683
scaffold_10	2263488	2281491	ENSTRUG00000014908	75	9480	18003	0.526579
scaffold_10	2301736	2327201	ENSTRUG00000015141	2391	23270	25465	0.913803
scaffold_10	2381025	2415940	ENSTRUG00000015423	1356	34499	34915	0.988085
scaffold_10	2505177	2522691	ENSTRUG00000015567	361	16036	17514	0.91561
scaffold_10	2537120	2541364	ENSTRUG00000015644	600	3569	4244	0.840952
scaffold_10	2550678	2561963	ENSTRUG00000015730	39	619	11285	0.0548516
scaffold_10	2583552	2600004	ENSTRUG00000015775	1166	13272	16452	0.80671
scaffold_10	2684283	2697034	ENSTRUG00000015938	613	4218	12751	0.330798
scaffold_10	2701924	2704167	ENSTRUG00000015969	419	2112	2243	0.941596
scaffold_10	2735138	2737256	ENSTRUG00000016083	604	2032	2118	0.959396
scaffold_10	557	3905	ENSTRUG00000002106	37	528	3348	0.157706
scaffold_10	11599	13370	ENSTRUG00000002731	162	935	1771	0.52795
scaffold_10	173090	174196	ENSTRUG00000003243	37	253	1106	0.228752
scaffold_10	361599	363797	ENSTRUG00000003309	21	362	2198	0.164695
scaffold_10	417079	421855	ENSTRUG00000004739	340	1921	4776	0.402219
scaffold_10	436689	442257	ENSTRUG00000005365	19086	5186	5568	0.931394
scaffold_10	444015	445088	ENSTRUG00000005818	1	22	1073	0.0205033
scaffold_10	446030	456152	ENSTRUG00000005901	511	5651	10122	0.558289
scaffold_10	462548	463809	ENSTRUG00000006920	165	968	1261	0.767645
scaffold_10	464912	466613	ENSTRUG00000007001	3	51	1701	0.0299824
scaffold_10	466748	466909	ENSTRUG00000019347	0	0	161	0
scaffold_10	480339	482873	ENSTRUG00000007025	4	102	2534	0.0402526
scaffold_10	493974	501621	ENSTRUG00000007494	174	3298	7647	0.43128
scaffold_10	504240	506918	ENSTRUG00000007776	1457	1827	2678	0.682226
scaffold_10	532605	536054	ENSTRUG00000007966	351	2507	3449	0.726877
scaffold_10	546259	549661	ENSTRUG00000008120	384	3091	3402	0.908583
scaffold_10	550964	551537	ENSTRUG00000008269	382	573	573	1
scaffold_10	563461	566221	ENSTRUG00000008346	576	2563	2760	0.928623
scaffold_10	568932	569467	ENSTRUG00000008454	1819	513	535	0.958878
scaffold_10	570094	572443	ENSTRUG00000008458	402544	2349	2349	1
scaffold_10	570837	570918	ENSTRUG00000018800	124426	81	81	1
scaffold_10	571111	571193	ENSTRUG00000018862	156585	82	82	1
scaffold_10	624140	626459	ENSTRUG00000008586	0	0	2319	0
scaffold_10	670770	671471	ENSTRUG00000009227	0	0	701	0
scaffold_10	676131	682630	ENSTRUG00000009231	9	208	6499	0.0320049
scaffold_10	728391	730093	ENSTRUG00000009402	37	344	1702	0.202115
scaffold_10	741981	744716	ENSTRUG00000009413	314	2506	2735	0.916271
scaffold_10	746604	751289	ENSTRUG00000009698	332	2908	4685	0.620704
scaffold_10	778267	781355	ENSTRUG00000009980	39	428	3088	0.138601
scaffold_10	823850	827984	ENSTRUG00000010100	618	3800	4134	0.919207
scaffold_10	841269	846012	ENSTRUG00000010292	487	3562	4743	0.751001
scaffold_10	848669	849400	ENSTRUG00000010378	8	40	731	0.0547196
scaffold_10	923534	926381	ENSTRUG00000011729	60	1320	2847	0.463646
scaffold_10	989314	994834	ENSTRUG00000011923	777	3673	5520	0.665399
scaffold_10	985047	985129	ENSTRUG00000019137	0	0	82	0
scaffold_10	1002339	1005570	ENSTRUG00000012042	4	127	3231	0.0393067
scaffold_10	1009465	1011044	ENSTRUG00000012072	316	1441	1579	0.912603
scaffold_10	1205244	1205329	ENSTRUG00000018837	6	8	85	0.0941176
scaffold_10	1239484	1243063	ENSTRUG00000012180	198	1646	3579	0.459905
scaffold_10	1265197	1266122	ENSTRUG00000012337	169	615	925	0.664865
scaffold_10	1285788	1288817	ENSTRUG00000012443	227	2305	3029	0.760977
scaffold_10	1315865	1319953	ENSTRUG00000012952	236	1952	4088	0.477495
scaffold_10	1321606	1323852	ENSTRUG00000013000	13	266	2246	0.118433
scaffold_10	1331534	1334901	ENSTRUG00000013137	304	2243	3367	0.666172
scaffold_10	1335255	1338962	ENSTRUG00000013250	141	2450	3707	0.660912
scaffold_10	1339481	1343033	ENSTRUG00000013392	161	1104	3552	0.310811
scaffold_10	1430301	1436545	ENSTRUG00000013547	210	1743	6244	0.279148
scaffold_10	1442746	1453094	ENSTRUG00000013601	16	221	10348	0.0213568
scaffold_10	1460202	1468833	ENSTRUG00000013692	368	3102	8631	0.359402
scaffold_10	1476842	1487248	ENSTRUG00000013836	359	8247	10406	0.792524
scaffold_10	1867987	1870386	ENSTRUG00000014318	34	1040	2399	0.433514
scaffold_10	1871843	1873400	ENSTRUG00000014359	231	1092	1557	0.701349
scaffold_10	2000154	2011503	ENSTRUG00000014479	661	10068	11349	0.887127
scaffold_10	2053090	2056181	ENSTRUG00000014535	49	429	3091	0.13879
scaffold_10	2098806	2101373	ENSTRUG00000014547	250	1317	2567	0.51305
scaffold_10	2120172	2121350	ENSTRUG00000014569	112	986	1178	0.837012
scaffold_10	2133158	2137917	ENSTRUG00000014596	416	4720	4759	0.991805
scaffold_10	2140284	2144075	ENSTRUG00000014644	1605	3504	3791	0.924294
scaffold_10	2144714	2145787	ENSTRUG00000014677	1135	1058	1073	0.98602
scaffold_10	2157752	2158831	ENSTRUG00000014680	863	1079	1079	1
scaffold_10	2164602	2167105	ENSTRUG00000014684	38	442	2503	0.176588
scaffold_10	2186234	2189640	ENSTRUG00000014734	233	1151	3406	0.337933
scaffold_10	2202052	2209489	ENSTRUG00000014739	75	1152	7437	0.154901
scaffold_10	2212698	2213453	ENSTRUG00000014801	0	0	755	0
scaffold_10	2231311	2232161	ENSTRUG00000014810	58	502	850	0.590588
scaffold_10	2234184	2241421	ENSTRUG00000014832	518	3547	7237	0.49012
scaffold_10	2252389	2253840	ENSTRUG00000014892	163	1236	1451	0.851826
scaffold_10	2294648	2299568	ENSTRUG00000015086	1552	4247	4920	0.863211
scaffold_10	2333956	2337698	ENSTRUG00000015168	1162	3217	3742	0.859701
scaffold_10	2339258	2342201	ENSTRUG00000015215	1370	2907	2943	0.987768
scaffold_10	2352648	2356410	ENSTRUG00000015246	366	2465	3762	0.655237
scaffold_10	2485533	2488153	ENSTRUG00000015460	9	107	2620	0.0408397
scaffold_10	2493865	2495975	ENSTRUG00000015514	44	442	2110	0.209479
scaffold_10	2497591	2501841	ENSTRUG00000015535	149	1385	4250	0.325882
scaffold_10	2563038	2565388	ENSTRUG00000015738	11	185	2350	0.0787234
scaffold_10	2565567	2567676	ENSTRUG00000015744	89	710	2109	0.336652
scaffold_10	2567922	2570702	ENSTRUG00000015759	57	501	2780	0.180216
scaffold_10	2573465	2574032	ENSTRUG00000015772	0	0	567	0
scaffold_10	2608799	2618899	ENSTRUG00000015856	15	205	10100	0.020297
scaffold_10	2659940	2661454	ENSTRUG00000015881	319	1308	1514	0.863937
scaffold_10	2664881	2668714	ENSTRUG00000015882	1417	3833	3833	1
scaffold_10	2672635	2677372	ENSTRUG00000015897	3438	4698	4737	0.991767
scaffold_10	2678405	2679751	ENSTRUG00000015932	56	403	1346	0.299406
scaffold_10	2681306	2682423	ENSTRUG00000015936	24	242	1117	0.216652
scaffold_10	2707030	2713278	ENSTRUG00000015990	167	1778	6248	0.284571
scaffold_10	2716712	2718739	ENSTRUG00000016015	119	1323	2027	0.652689
scaffold_10	2721024	2722893	ENSTRUG00000016034	226	1343	1869	0.718566
scaffold_10	2724895	2732829	ENSTRUG00000016047	240	5143	7934	0.648223
scaffold_10	2737877	2739311	ENSTRUG00000016092	26	308	1434	0.214784
scaffold_10	2745491	2745772	ENSTRUG00000016101	13	54	281	0.192171
scaffold_10	2753701	2754380	ENSTRUG00000016102	0	0	679	0
scaffold_10	2763344	2766608	ENSTRUG00000016106	730	3015	3264	0.923713
scaffold_10	2769337	2770156	ENSTRUG00000016124	332	493	819	0.601954
scaffold_10	2781033	2781539	ENSTRUG00000016126	393	506	506	1
scaffold_100	127801	135923	ENSTRUG00000017397	1389	6390	8122	0.786752
scaffold_100	388936	395514	ENSTRUG00000017540	275	2220	6578	0.337489
scaffold_100	523424	527923	ENSTRUG00000017609	46	475	4499	0.105579
scaffold_100	637705	657093	ENSTRUG00000017670	1790	18300	19388	0.943883
scaffold_100	779993	786629	ENSTRUG00000017805	7	90	6636	0.0135624
scaffold_100	910945	921859	ENSTRUG00000017902	31	10099	10914	0.925325
scaffold_100	15416	22697	ENSTRUG00000017353	30	453	7281	0.0622167
scaffold_100	36999	67339	ENSTRUG00000017356	343	25498	30340	0.840409
scaffold_100	69417	119942	ENSTRUG00000017366	2141	38357	50525	0.759169
scaffold_100	144308	150013	ENSTRUG00000017410	1391	5409	5705	0.948116
scaffold_100	156746	170960	ENSTRUG00000017416	24	6413	14214	0.451175
scaffold_100	177074	183739	ENSTRUG00000017426	777	3922	6665	0.588447
scaffold_100	188062	199867	ENSTRUG00000017442	681	6714	11805	0.568742
scaffold_100	210681	232289	ENSTRUG00000017461	162	3141	21608	0.145363
scaffold_100	235564	253279	ENSTRUG00000017479	1488	15371	17715	0.867683
scaffold_100	470906	480112	ENSTRUG00000017553	401	4947	9206	0.537367
scaffold_100	505057	509684	ENSTRUG00000017568	81	947	4627	0.204668
scaffold_100	530960	559835	ENSTRUG00000017614	59	951	28875	0.0329351
scaffold_100	596755	611731	ENSTRUG00000017637	1212	14483	14976	0.967081
scaffold_100	614498	634184	ENSTRUG00000017642	115	2024	19686	0.102814
scaffold_100	663742	675187	ENSTRUG00000017719	1376	10672	11445	0.93246
scaffold_100	718765	737366	ENSTRUG00000017753	167	4836	18601	0.259986
scaffold_100	763707	771443	ENSTRUG00000017794	1086	6402	7736	0.82756
scaffold_100	802564	843225	ENSTRUG00000017818	102	38815	40661	0.9546
scaffold_100	848246	862690	ENSTRUG00000017828	1487	13535	14444	0.937067
scaffold_100	881410	905881	ENSTRUG00000017844	1484	22529	24471	0.920641
scaffold_100	898462	902662	ENSTRUG00000017868	449	4200	4200	1
scaffold_100	930589	964063	ENSTRUG00000017911	4647	32567	33474	0.972904
scaffold_100	964684	970941	ENSTRUG00000017946	411	2216	6257	0.354163
scaffold_100	6667	11959	ENSTRUG00000017351	45	1355	5292	0.256047
scaffold_100	121216	126405	ENSTRUG00000017387	51	1956	5189	0.376951
scaffold_100	137021	141629	ENSTRUG00000017409	462	2406	4608	0.522135
scaffold_100	150459	152864	ENSTRUG00000017415	633	1696	2405	0.705198
scaffold_100	174754	175143	ENSTRUG00000017425	2	43	389	0.11054
scaffold_100	208169	208569	ENSTRUG00000017459	415	384	400	0.96
scaffold_100	256762	261830	ENSTRUG00000017486	1253	4883	5068	0.963496
scaffold_100	254537	254615	ENSTRUG00000018903	92	78	78	1
scaffold_100	264930	268453	ENSTRUG00000017504	562	2160	3523	0.613114
scaffold_100	339082	340364	ENSTRUG00000017520	0	0	1282	0
scaffold_100	348427	359556	ENSTRUG00000017521	61	355	11129	0.0318986
scaffold_100	350405	350474	ENSTRUG00000019168	46	27	69	0.391304
scaffold_100	361349	367390	ENSTRUG00000017526	36	223	6041	0.0369144
scaffold_100	371712	372790	ENSTRUG00000017534	0	0	1078	0
scaffold_100	378378	380286	ENSTRUG00000017536	16	175	1908	0.0917191
scaffold_100	467987	469349	ENSTRUG00000017549	7211	1324	1362	0.9721
scaffold_100	494140	500464	ENSTRUG00000017564	25	477	6324	0.0754269
scaffold_100	510324	516100	ENSTRUG00000017582	2297	5507	5776	0.953428
scaffold_100	516813	518996	ENSTRUG00000017591	94	544	2183	0.249198
scaffold_100	519769	523990	ENSTRUG00000017600	269	3373	4221	0.7991
scaffold_100	564504	567286	ENSTRUG00000017623	322	1802	2782	0.647735
scaffold_100	592847	595148	ENSTRUG00000017629	280	1325	2301	0.575837
scaffold_100	657417	660120	ENSTRUG00000017692	385	2239	2703	0.828339
scaffold_100	660908	663982	ENSTRUG00000017712	315	1831	3074	0.595641
scaffold_100	681679	682883	ENSTRUG00000017732	22	158	1204	0.131229
scaffold_100	688192	689413	ENSTRUG00000017741	40	245	1221	0.200655
scaffold_100	708666	719409	ENSTRUG00000017744	760	8749	10743	0.814391
scaffold_100	738425	750490	ENSTRUG00000017770	1838	11250	12065	0.932449
scaffold_100	751871	753354	ENSTRUG00000017787	402	1146	1483	0.772758
scaffold_100	753692	758089	ENSTRUG00000017790	276	2391	4397	0.54378
scaffold_100	773786	776592	ENSTRUG00000017804	33	601	2806	0.214184
scaffold_100	793782	795236	ENSTRUG00000017816	0	0	1454	0
scaffold_100	870439	872904	ENSTRUG00000017832	653	2121	2465	0.860446
scaffold_100	874276	875896	ENSTRUG00000017835	710	1548	1620	0.955556
scaffold_100	875945	879879	ENSTRUG00000017839	868	3622	3934	0.920691
scaffold_100	873663	873747	ENSTRUG00000019034	1	26	84	0.309524
scaffold_100	890443	892511	ENSTRUG00000017864	8	2068	2068	1
scaffold_100	906820	909630	ENSTRUG00000017898	23	381	2810	0.135587
scaffold_100	924679	926175	ENSTRUG00000017909	1	26	1496	0.0173797
scaffold_100	973486	979719	ENSTRUG00000017962	744	4500	6233	0.721964
scaffold_100	983047	984747	ENSTRUG00000017998	45	330	1700	0.194118
scaffold_100	986066	996660	ENSTRUG00000018001	164	1658	10594	0.156504
scaffold_10007	91	2459	ENSTRUG00000010636	0	0	2368	0
scaffold_10022	101	1046	ENSTRUG00000002655	0	0	945	0
scaffold_10031	1341	1707	ENSTRUG00000003268	13	125	366	0.34153
scaffold_10042	1636	2783	ENSTRUG00000002691	0	0	1147	0
scaffold_10078	134	1136	ENSTRUG00000000868	32	322	1002	0.321357
scaffold_101	258513	262683	ENSTRUG00000001484	847	3039	4170	0.728777
scaffold_101	478064	555378	ENSTRUG00000004456	298	66517	77314	0.860349
scaffold_101	14921	16496	ENSTRUG00000000453	35	1362	1575	0.864762
scaffold_101	29904	33006	ENSTRUG00000000454	2071	2941	3102	0.948098
scaffold_101	48009	76093	ENSTRUG00000000629	64	913	28084	0.0325096
scaffold_101	162700	164537	ENSTRUG00000000956	68	1264	1837	0.688078
scaffold_101	180084	242661	ENSTRUG00000001058	224	53217	62577	0.850424
scaffold_101	305672	360206	ENSTRUG00000002979	846	35929	54534	0.658837
scaffold_101	403668	424886	ENSTRUG00000004349	119	2880	21218	0.135734
scaffold_101	878683	889653	ENSTRUG00000004934	203	4066	10970	0.370647
scaffold_101	900085	904179	ENSTRUG00000005384	123	3130	4094	0.764533
scaffold_101	945414	954034	ENSTRUG00000006350	540	5012	8620	0.581438
scaffold_101	176	7403	ENSTRUG00000000446	13	167	7227	0.0231078
scaffold_101	37016	43556	ENSTRUG00000000553	252	4157	6540	0.635627
scaffold_101	108037	113086	ENSTRUG00000000695	11	207	5049	0.0409982
scaffold_101	116593	116851	ENSTRUG00000000732	4	69	258	0.267442
scaffold_101	117055	119073	ENSTRUG00000000736	166	1428	2018	0.707631
scaffold_101	154410	160687	ENSTRUG00000000820	63	4429	6277	0.705592
scaffold_101	165151	168191	ENSTRUG00000000973	14	272	3040	0.0894737
scaffold_101	168917	171157	ENSTRUG00000001029	135	1289	2240	0.575446
scaffold_101	263223	266418	ENSTRUG00000001991	55	474	3195	0.148357
scaffold_101	268019	277909	ENSTRUG00000002140	451	6533	9890	0.660566
scaffold_101	372847	373035	ENSTRUG00000004196	5	33	188	0.175532
scaffold_101	383833	385494	ENSTRUG00000004202	81	895	1661	0.538832
scaffold_101	393230	396859	ENSTRUG00000004260	42	703	3629	0.193717
scaffold_101	608957	615252	ENSTRUG00000004756	620	3992	6295	0.634154
scaffold_101	906979	914966	ENSTRUG00000005694	571	7101	7987	0.88907
scaffold_101	918547	920890	ENSTRUG00000006208	57	531	2343	0.226632
scaffold_101	974554	982622	ENSTRUG00000006729	553	5514	8068	0.683441
scaffold_10100	1683	2101	ENSTRUG00000008478	21	125	418	0.299043
scaffold_10101	339	720	ENSTRUG00000009165	44	308	381	0.808399
scaffold_10148	643	980	ENSTRUG00000017883	1368	247	337	0.732938
scaffold_10162	2268	2357	ENSTRUG00000018696	15	65	89	0.730337
scaffold_10191	319	1486	ENSTRUG00000017505	0	0	1167	0
scaffold_102	257108	284104	ENSTRUG00000006194	697	8088	26996	0.2996
scaffold_102	387527	393366	ENSTRUG00000008604	1604	5676	5839	0.972084
scaffold_102	653430	662839	ENSTRUG00000012074	192	2009	9409	0.213519
scaffold_102	16275	18518	ENSTRUG00000000670	1625	2243	2243	1
scaffold_102	47231	49696	ENSTRUG00000000891	531	2449	2465	0.993509
scaffold_102	82821	103518	ENSTRUG00000001104	6862	18963	20697	0.91622
scaffold_102	108747	115353	ENSTRUG00000001415	472	4681	6606	0.708598
scaffold_102	161035	164157	ENSTRUG00000004488	1569	2576	3122	0.825112
scaffold_102	194146	198248	ENSTRUG00000004587	319	3045	4102	0.742321
scaffold_102	306373	332068	ENSTRUG00000006451	835	24899	25695	0.969021
scaffold_102	358445	360932	ENSTRUG00000007880	10	1679	2487	0.675111
scaffold_102	376329	378814	ENSTRUG00000008203	44	580	2485	0.2334
scaffold_102	439305	449697	ENSTRUG00000009141	231	2160	10392	0.207852
scaffold_102	457554	461285	ENSTRUG00000009445	310	2581	3731	0.691772
scaffold_102	468984	479789	ENSTRUG00000009886	144	5381	10805	0.49801
scaffold_102	490758	497230	ENSTRUG00000010361	135	2057	6472	0.317831
scaffold_102	535272	542176	ENSTRUG00000011019	1364	6021	6904	0.872103
scaffold_102	619320	623705	ENSTRUG00000011721	1699	4346	4385	0.991106
scaffold_102	675618	697668	ENSTRUG00000012113	5176	22050	22050	1
scaffold_102	708833	730093	ENSTRUG00000012430	459	5885	21260	0.276811
scaffold_102	730925	741899	ENSTRUG00000012596	564	4379	10974	0.399034
scaffold_102	799943	809135	ENSTRUG00000013248	900	6871	9192	0.747498
scaffold_102	831964	841362	ENSTRUG00000013535	52	2362	9398	0.25133
scaffold_102	850850	855280	ENSTRUG00000013729	757	3528	4430	0.796388
scaffold_102	861730	883655	ENSTRUG00000013764	99762	14928	21925	0.680867
scaffold_102	927382	958941	ENSTRUG00000013953	2185	15053	31559	0.47698
scaffold_102	3928	5189	ENSTRUG00000000596	0	0	1261	0
scaffold_102	24266	27601	ENSTRUG00000000716	1	4	3335	0.0011994
scaffold_102	32929	39980	ENSTRUG00000000765	24	508	7051	0.0720465
scaffold_102	50925	52238	ENSTRUG00000000938	7	50	1313	0.0380807
scaffold_102	52871	54428	ENSTRUG00000000963	84	498	1557	0.319846
scaffold_102	54983	61739	ENSTRUG00000000975	411	4571	6756	0.676584
scaffold_102	63021	64345	ENSTRUG00000001013	4	63	1324	0.0475831
scaffold_102	71101	72712	ENSTRUG00000001047	2	54	1611	0.0335196
scaffold_102	73602	75191	ENSTRUG00000001064	121	425	1589	0.267464
scaffold_102	117316	121521	ENSTRUG00000001723	7	140	4205	0.0332937
scaffold_102	122151	125546	ENSTRUG00000001819	9159	3393	3395	0.999411
scaffold_102	126414	129937	ENSTRUG00000002744	321	2259	3523	0.641215
scaffold_102	132997	138719	ENSTRUG00000003633	387	3060	5722	0.534778
scaffold_102	158537	159309	ENSTRUG00000004471	78	398	772	0.515544
scaffold_102	199404	202484	ENSTRUG00000005224	456	2550	3080	0.827922
scaffold_102	223637	226833	ENSTRUG00000005414	755	3002	3196	0.939299
scaffold_102	238062	243692	ENSTRUG00000005878	1072	5263	5630	0.934813
scaffold_102	250557	254648	ENSTRUG00000006096	35	469	4091	0.114642
scaffold_102	335587	338414	ENSTRUG00000007617	73	450	2827	0.159179
scaffold_102	352510	355876	ENSTRUG00000007844	459	2436	3366	0.723708
scaffold_102	360481	363650	ENSTRUG00000007976	116	1604	3169	0.506153
scaffold_102	381223	386128	ENSTRUG00000008328	993	4100	4905	0.835882
scaffold_102	394246	397691	ENSTRUG00000008840	3307	3445	3445	1
scaffold_102	414063	416322	ENSTRUG00000008987	1	27	2259	0.0119522
scaffold_102	432141	437725	ENSTRUG00000009060	339	4567	5584	0.817873
scaffold_102	450496	453452	ENSTRUG00000009228	85	745	2956	0.25203
scaffold_102	454378	456702	ENSTRUG00000009337	375	1898	2324	0.816695
scaffold_102	461652	463951	ENSTRUG00000009589	122	2018	2299	0.877773
scaffold_102	464346	466381	ENSTRUG00000009813	144	1158	2035	0.569042
scaffold_102	480381	481386	ENSTRUG00000010294	20	200	1005	0.199005
scaffold_102	498574	502893	ENSTRUG00000010665	364	2954	4319	0.683955
scaffold_102	528566	534283	ENSTRUG00000010886	4	1337	5717	0.233864
scaffold_102	558859	572764	ENSTRUG00000011146	283	3754	13905	0.269975
scaffold_102	574255	576842	ENSTRUG00000011172	962	2161	2587	0.83533
scaffold_102	577348	578807	ENSTRUG00000011255	357	1459	1459	1
scaffold_102	583318	586362	ENSTRUG00000011333	103	873	3044	0.286794
scaffold_102	591721	594020	ENSTRUG00000011391	25	285	2299	0.123967
scaffold_102	600723	603322	ENSTRUG00000011432	188	2368	2599	0.91112
scaffold_102	607926	612280	ENSTRUG00000011448	907	4299	4354	0.987368
scaffold_102	614951	618720	ENSTRUG00000011543	1460	3503	3769	0.929424
scaffold_102	624156	624695	ENSTRUG00000011982	251	539	539	1
scaffold_102	642415	644862	ENSTRUG00000012012	216	1675	2447	0.684512
scaffold_102	648396	651962	ENSTRUG00000012026	771	3266	3566	0.915872
scaffold_102	663695	666515	ENSTRUG00000012101	354	2621	2820	0.929433
scaffold_102	742147	744753	ENSTRUG00000012671	348	2211	2606	0.848427
scaffold_102	747062	747499	ENSTRUG00000012750	1	25	437	0.0572082
scaffold_102	747837	749155	ENSTRUG00000012753	0	0	1318	0
scaffold_102	784342	784909	ENSTRUG00000012758	114	387	567	0.68254
scaffold_102	787315	796242	ENSTRUG00000012768	2816	8398	8927	0.940742
scaffold_102	808373	818410	ENSTRUG00000013378	355	3031	10037	0.301983
scaffold_102	821317	823897	ENSTRUG00000013409	4	52	2580	0.020155
scaffold_102	842675	843813	ENSTRUG00000013673	28	809	1138	0.710896
scaffold_102	843693	847345	ENSTRUG00000013719	227	1539	3652	0.421413
scaffold_102	893319	897060	ENSTRUG00000013794	1257	3727	3741	0.996258
scaffold_102	902867	910982	ENSTRUG00000013835	785	6738	8115	0.830314
scaffold_102	959779	960922	ENSTRUG00000014069	150	636	1143	0.556431
scaffold_102	987827	992294	ENSTRUG00000014077	13	306	4467	0.0685024
scaffold_10277	758	876	ENSTRUG00000018919	0	0	118	0
scaffold_10277	2655	2773	ENSTRUG00000019125	0	0	118	0
scaffold_103	5600	42297	ENSTRUG00000002194	76	35391	36697	0.964411
scaffold_103	44145	68030	ENSTRUG00000002530	673	16038	23885	0.671467
scaffold_103	77045	81973	ENSTRUG00000004065	234	2254	4928	0.457386
scaffold_103	87866	115594	ENSTRUG00000004390	294	25255	27728	0.910812
scaffold_103	159891	210292	ENSTRUG00000006104	60	1100	50401	0.021825
scaffold_103	360173	370196	ENSTRUG00000007384	1800	9750	10023	0.972763
scaffold_103	371954	381279	ENSTRUG00000007641	275	4364	9325	0.467989
scaffold_103	399447	409780	ENSTRUG00000007877	169	4006	10333	0.38769
scaffold_103	419142	446072	ENSTRUG00000008051	2573	19305	26930	0.716858
scaffold_103	473051	479719	ENSTRUG00000008437	44	1830	6668	0.274445
scaffold_103	536952	542536	ENSTRUG00000009246	242	1753	5584	0.313933
scaffold_103	553772	560276	ENSTRUG00000009477	73	586	6504	0.0900984
scaffold_103	594809	632367	ENSTRUG00000009929	190	27691	37558	0.737286
scaffold_103	686259	690610	ENSTRUG00000010169	291	2783	4351	0.639623
scaffold_103	733477	775169	ENSTRUG00000010573	772	16092	41692	0.385973
scaffold_103	827614	836091	ENSTRUG00000010956	7	102	8477	0.0120326
scaffold_103	850970	853099	ENSTRUG00000011373	161	1258	2129	0.590888
scaffold_103	867145	881255	ENSTRUG00000011430	2182	13964	14110	0.989653
scaffold_103	901008	907133	ENSTRUG00000012075	134	1828	6125	0.298449
scaffold_103	69524	75887	ENSTRUG00000003410	612	5461	6363	0.858243
scaffold_103	82713	86410	ENSTRUG00000004199	305	3599	3697	0.973492
scaffold_103	137212	137958	ENSTRUG00000005725	26	102	746	0.136729
scaffold_103	153254	157746	ENSTRUG00000005764	8	182	4492	0.0405165
scaffold_103	238703	240191	ENSTRUG00000006485	122	618	1488	0.415323
scaffold_103	232016	232098	ENSTRUG00000018798	5916	65	82	0.792683
scaffold_103	232663	232744	ENSTRUG00000018802	1385	73	81	0.901235
scaffold_103	232138	232217	ENSTRUG00000018924	635	75	79	0.949367
scaffold_103	232392	232472	ENSTRUG00000018942	103	71	80	0.8875
scaffold_103	231911	231989	ENSTRUG00000019031	744	78	78	1
scaffold_103	232255	232368	ENSTRUG00000019050	1729	85	113	0.752212
scaffold_103	256178	258781	ENSTRUG00000006497	3	64	2603	0.024587
scaffold_103	281990	294177	ENSTRUG00000006548	16	283	12187	0.0232215
scaffold_103	306952	310496	ENSTRUG00000006775	5	112	3544	0.0316027
scaffold_103	331205	335537	ENSTRUG00000006867	2	75	4332	0.017313
scaffold_103	346051	348544	ENSTRUG00000007046	1	25	2493	0.0100281
scaffold_103	466368	468094	ENSTRUG00000008369	2	50	1726	0.0289687
scaffold_103	480855	481463	ENSTRUG00000008698	179	593	608	0.975329
scaffold_103	482640	483551	ENSTRUG00000008730	184	887	911	0.973655
scaffold_103	484894	485561	ENSTRUG00000008819	97	314	667	0.470765
scaffold_103	492832	497299	ENSTRUG00000008825	666	3194	4467	0.715021
scaffold_103	525320	534227	ENSTRUG00000009077	7	82	8907	0.0092062
scaffold_103	542304	552788	ENSTRUG00000009311	1285	8422	10484	0.803319
scaffold_103	561182	565571	ENSTRUG00000009593	72	579	4389	0.131921
scaffold_103	567863	571971	ENSTRUG00000009728	484	3327	4108	0.809883
scaffold_103	660408	664206	ENSTRUG00000010053	555	3095	3798	0.814903
scaffold_103	692064	695186	ENSTRUG00000010244	177	1719	3122	0.550609
scaffold_103	697678	702558	ENSTRUG00000010560	1132	4122	4880	0.844672
scaffold_103	738680	738754	ENSTRUG00000019263	0	0	74	0
scaffold_103	783943	786303	ENSTRUG00000010734	359	2143	2360	0.908051
scaffold_103	804608	806037	ENSTRUG00000010803	944	1321	1429	0.924423
scaffold_103	817595	818687	ENSTRUG00000010839	1	26	1092	0.0238095
scaffold_103	837912	843561	ENSTRUG00000011077	47	762	5649	0.134891
scaffold_103	885597	895913	ENSTRUG00000011832	1365	10233	10316	0.991954
scaffold_103	940004	948908	ENSTRUG00000012100	235	4209	8904	0.472709
scaffold_103	953067	956021	ENSTRUG00000012224	151	1166	2954	0.394719
scaffold_103	959114	960262	ENSTRUG00000012287	12	147	1148	0.128049
scaffold_103	977920	979170	ENSTRUG00000012308	0	0	1250	0
scaffold_10312	405	2419	ENSTRUG00000002618	22	930	2014	0.461768
scaffold_10334	1939	2683	ENSTRUG00000000230	0	0	744	0
scaffold_10336	1403	2286	ENSTRUG00000008480	18	264	883	0.298981
scaffold_10361	2007	2387	ENSTRUG00000002375	27	74	380	0.194737
scaffold_10374	473	2484	ENSTRUG00000017434	11	227	2011	0.112879
scaffold_1038	35484	35909	ENSTRUG00000002228	20	191	425	0.449412
scaffold_104	249924	268553	ENSTRUG00000015387	2349	14565	18629	0.781845
scaffold_104	262113	264817	ENSTRUG00000015444	238	1680	2704	0.621302
scaffold_104	389033	394076	ENSTRUG00000016067	2119	4746	5043	0.941106
scaffold_104	41073	54295	ENSTRUG00000014452	974	9046	13222	0.684163
scaffold_104	80391	88059	ENSTRUG00000014628	424	3133	7668	0.408581
scaffold_104	103324	119864	ENSTRUG00000014656	819	9398	16540	0.568198
scaffold_104	137303	165214	ENSTRUG00000014805	905	26059	27911	0.933646
scaffold_104	176799	189579	ENSTRUG00000014988	2622	10641	12780	0.832629
scaffold_104	195387	198153	ENSTRUG00000015167	133	1620	2766	0.585683
scaffold_104	209696	213007	ENSTRUG00000015232	383	2853	3311	0.861673
scaffold_104	226595	230308	ENSTRUG00000015347	1267	3388	3713	0.91247
scaffold_104	272657	281227	ENSTRUG00000015457	178	4445	8570	0.51867
scaffold_104	307682	320161	ENSTRUG00000015729	817	6435	12479	0.515666
scaffold_104	327549	334785	ENSTRUG00000015801	218	5414	7236	0.748204
scaffold_104	344650	360457	ENSTRUG00000015871	1502	10243	15807	0.648004
scaffold_104	364785	387371	ENSTRUG00000015964	425	10828	22586	0.479412
scaffold_104	425562	430506	ENSTRUG00000016114	346	2718	4944	0.549757
scaffold_104	442365	445720	ENSTRUG00000016158	230	1445	3355	0.4307
scaffold_104	458019	471887	ENSTRUG00000016232	374	5335	13868	0.384699
scaffold_104	473655	476274	ENSTRUG00000016271	3	77	2619	0.0294005
scaffold_104	532991	586423	ENSTRUG00000016391	2278	18208	53432	0.34077
scaffold_104	588975	591753	ENSTRUG00000016410	13	179	2778	0.0644348
scaffold_104	604739	626738	ENSTRUG00000016441	150	15389	21999	0.699532
scaffold_104	681503	691447	ENSTRUG00000016546	2345	9874	9944	0.992961
scaffold_104	713781	725759	ENSTRUG00000016565	1062	7506	11978	0.626649
scaffold_104	726710	772326	ENSTRUG00000016579	249	22445	45616	0.492042
scaffold_104	736312	737872	ENSTRUG00000016608	5	1560	1560	1
scaffold_104	801070	802985	ENSTRUG00000016609	11	141	1915	0.0736292
scaffold_104	879562	885307	ENSTRUG00000016639	84	418	5745	0.0727589
scaffold_104	892177	907190	ENSTRUG00000016644	114	1474	15013	0.0981816
scaffold_104	942587	951760	ENSTRUG00000016659	3127	9151	9173	0.997602
scaffold_104	36973	40335	ENSTRUG00000014421	520	3355	3362	0.997918
scaffold_104	56997	59296	ENSTRUG00000014564	148	1504	2299	0.654197
scaffold_104	59484	64894	ENSTRUG00000014570	532	2812	5410	0.519778
scaffold_104	65712	73173	ENSTRUG00000014583	357	7349	7461	0.984989
scaffold_104	68965	71149	ENSTRUG00000014589	65	2184	2184	1
scaffold_104	74410	75664	ENSTRUG00000014616	22	252	1254	0.200957
scaffold_104	135361	136820	ENSTRUG00000014786	161	934	1459	0.640165
scaffold_104	170929	173087	ENSTRUG00000014967	16247	2158	2158	1
scaffold_104	171037	171163	ENSTRUG00000019351	11150	126	126	1
scaffold_104	193039	195151	ENSTRUG00000015062	90	706	2112	0.33428
scaffold_104	198354	200582	ENSTRUG00000015186	8	643	2228	0.2886
scaffold_104	214321	215586	ENSTRUG00000015289	48	266	1265	0.210277
scaffold_104	219545	220586	ENSTRUG00000015293	36	471	1041	0.45245
scaffold_104	221099	225946	ENSTRUG00000015298	1153	4250	4847	0.876831
scaffold_104	237313	237401	ENSTRUG00000018931	1	25	88	0.284091
scaffold_104	282415	287925	ENSTRUG00000015493	34	583	5510	0.105808
scaffold_104	288773	293476	ENSTRUG00000015581	6578	4426	4703	0.941101
scaffold_104	295450	296488	ENSTRUG00000015658	104	630	1038	0.606936
scaffold_104	299155	300470	ENSTRUG00000015662	39	316	1315	0.240304
scaffold_104	301079	305802	ENSTRUG00000015701	866	4720	4723	0.999365
scaffold_104	321249	325371	ENSTRUG00000015776	178	1054	4122	0.255701
scaffold_104	394977	397183	ENSTRUG00000016095	99	1250	2206	0.566636
scaffold_104	432477	434694	ENSTRUG00000016142	230	1549	2217	0.698692
scaffold_104	436030	437376	ENSTRUG00000016156	5	50	1346	0.0371471
scaffold_104	440593	441312	ENSTRUG00000016157	5	98	719	0.1363
scaffold_104	447910	452753	ENSTRUG00000016178	22	450	4843	0.0929176
scaffold_104	478708	487743	ENSTRUG00000016276	78	673	9035	0.0744881
scaffold_104	491991	493805	ENSTRUG00000016294	1	25	1814	0.0137817
scaffold_104	497816	503077	ENSTRUG00000016308	78	1409	5261	0.26782
scaffold_104	508364	510748	ENSTRUG00000016324	11	149	2384	0.0625
scaffold_104	512057	515383	ENSTRUG00000016327	2	1834	3326	0.551413
scaffold_104	517380	521976	ENSTRUG00000016344	145	1524	4596	0.331593
scaffold_104	524619	530763	ENSTRUG00000016353	10	898	6144	0.146159
scaffold_104	595834	603097	ENSTRUG00000016419	674	5879	7263	0.809445
scaffold_104	640713	643730	ENSTRUG00000016513	37	437	3017	0.144846
scaffold_104	657698	666270	ENSTRUG00000016516	1048	6724	8572	0.784414
scaffold_104	669560	670808	ENSTRUG00000016539	127	851	1248	0.681891
scaffold_104	674830	680485	ENSTRUG00000016541	799	5165	5655	0.913351
scaffold_104	804579	812031	ENSTRUG00000016614	36	1955	7452	0.262346
scaffold_104	860334	865493	ENSTRUG00000016629	5	94	5159	0.0182206
scaffold_104	876460	877481	ENSTRUG00000016632	20	112	1021	0.109696
scaffold_104	934419	935826	ENSTRUG00000016657	5	100	1407	0.0710732
scaffold_10401	438	2558	ENSTRUG00000001412	7	86	2120	0.040566
scaffold_10419	1924	2554	ENSTRUG00000002773	14	173	630	0.274603
scaffold_1042	35293	35926	ENSTRUG00000005931	333	573	633	0.905213
scaffold_10444	542	647	ENSTRUG00000019037	3975	105	105	1
scaffold_10444	1348	1419	ENSTRUG00000019362	963	69	71	0.971831
scaffold_10450	310	2528	ENSTRUG00000002807	15	1582	2218	0.713255
scaffold_10472	250	633	ENSTRUG00000003995	1	45	383	0.117494
scaffold_105	238886	275022	ENSTRUG00000005942	5400	36134	36136	0.999945
scaffold_105	380730	395456	ENSTRUG00000008680	1026	13654	14726	0.927204
scaffold_105	497396	544276	ENSTRUG00000010613	260	12568	46880	0.268089
scaffold_105	648623	657524	ENSTRUG00000012327	439	4811	8901	0.540501
scaffold_105	2849	22221	ENSTRUG00000004517	162	17190	19372	0.887363
scaffold_105	25760	48436	ENSTRUG00000004864	1514	21409	22676	0.944126
scaffold_105	208440	214639	ENSTRUG00000005329	1808	6184	6199	0.99758
scaffold_105	228928	230819	ENSTRUG00000005639	195	1168	1891	0.617663
scaffold_105	288452	300884	ENSTRUG00000006881	813	11023	12432	0.886663
scaffold_105	310451	312320	ENSTRUG00000007221	263	1366	1869	0.730872
scaffold_105	325058	331236	ENSTRUG00000007470	1	28	6178	0.0045322
scaffold_105	343529	345424	ENSTRUG00000008127	6	56	1895	0.0295515
scaffold_105	473934	475777	ENSTRUG00000010086	3	100	1843	0.0542594
scaffold_105	556481	557804	ENSTRUG00000011137	170	1149	1323	0.868481
scaffold_105	562031	573881	ENSTRUG00000011192	351	5161	11850	0.435527
scaffold_105	582802	591997	ENSTRUG00000011507	128	6041	9195	0.656987
scaffold_105	603863	609261	ENSTRUG00000011943	311	3453	5398	0.639681
scaffold_105	627830	643759	ENSTRUG00000012158	2013	14076	15929	0.883671
scaffold_105	670488	678665	ENSTRUG00000012528	420	6390	8177	0.78146
scaffold_105	744904	755730	ENSTRUG00000013113	684	5279	10826	0.487622
scaffold_105	767474	780060	ENSTRUG00000013299	817	9875	12586	0.784602
scaffold_105	834381	836145	ENSTRUG00000013659	84	755	1764	0.428005
scaffold_105	862882	869786	ENSTRUG00000014015	411	3196	6904	0.46292
scaffold_105	942049	954571	ENSTRUG00000014409	73	7817	12522	0.624261
scaffold_105	194528	194624	ENSTRUG00000019030	4	25	96	0.260417
scaffold_105	221524	225916	ENSTRUG00000005443	316	1390	4392	0.316485
scaffold_105	232176	234638	ENSTRUG00000005888	19	164	2462	0.0666125
scaffold_105	282305	286063	ENSTRUG00000006834	382	2992	3758	0.796168
scaffold_105	302243	308670	ENSTRUG00000007178	94	1109	6427	0.172553
scaffold_105	313787	315451	ENSTRUG00000007305	1	25	1664	0.015024
scaffold_105	315609	322524	ENSTRUG00000007314	142	4643	6915	0.671439
scaffold_105	333609	341010	ENSTRUG00000007832	665	6587	7401	0.890015
scaffold_105	349454	359554	ENSTRUG00000008248	885	9755	10100	0.965842
scaffold_105	377665	379640	ENSTRUG00000008655	236	1670	1975	0.84557
scaffold_105	398092	409361	ENSTRUG00000008925	47	5571	11269	0.494365
scaffold_105	411955	417418	ENSTRUG00000009241	181	2066	5463	0.37818
scaffold_105	418045	419935	ENSTRUG00000009380	22	178	1890	0.0941799
scaffold_105	426409	429462	ENSTRUG00000009465	517	2388	3053	0.782181
scaffold_105	432437	435062	ENSTRUG00000009499	2362	2481	2625	0.945143
scaffold_105	436811	442122	ENSTRUG00000009639	1147	5288	5311	0.995669
scaffold_105	444117	452157	ENSTRUG00000009752	490	2664	8040	0.331343
scaffold_105	452212	457464	ENSTRUG00000009808	477	3965	5252	0.75495
scaffold_105	465070	469773	ENSTRUG00000009958	251	2484	4703	0.528173
scaffold_105	462094	462209	ENSTRUG00000018762	23	55	115	0.478261
scaffold_105	462472	462564	ENSTRUG00000018848	14	42	92	0.456522
scaffold_105	462245	462341	ENSTRUG00000018859	47	69	96	0.71875
scaffold_105	484075	489935	ENSTRUG00000010434	1209	5667	5860	0.967065
scaffold_105	547532	549686	ENSTRUG00000010974	385	2144	2154	0.995358
scaffold_105	551902	552798	ENSTRUG00000011092	307	896	896	1
scaffold_105	575751	577515	ENSTRUG00000011451	345	1669	1764	0.946145
scaffold_105	584097	586901	ENSTRUG00000011826	44	2804	2804	1
scaffold_105	591180	593167	ENSTRUG00000011876	146	935	1987	0.470559
scaffold_105	594392	599987	ENSTRUG00000011886	126	1180	5595	0.210903
scaffold_105	613216	613620	ENSTRUG00000011983	124	268	404	0.663366
scaffold_105	615420	621765	ENSTRUG00000011991	707	4115	6345	0.648542
scaffold_105	622881	625247	ENSTRUG00000012099	33	440	2366	0.185968
scaffold_105	659909	662541	ENSTRUG00000012497	244	1516	2632	0.575988
scaffold_105	680600	683050	ENSTRUG00000012883	107	1026	2450	0.418776
scaffold_105	685631	687763	ENSTRUG00000012894	7	98	2132	0.0459662
scaffold_105	728056	736288	ENSTRUG00000012929	170	7302	8232	0.887026
scaffold_105	737989	743132	ENSTRUG00000013075	1	25	5143	0.004861
scaffold_105	758837	762923	ENSTRUG00000013182	11	3657	4086	0.895007
scaffold_105	762444	763805	ENSTRUG00000013268	4	522	1361	0.383541
scaffold_105	803911	814398	ENSTRUG00000013593	1204	8731	10487	0.832555
scaffold_105	845167	847417	ENSTRUG00000013752	279	1971	2250	0.876
scaffold_105	848362	851730	ENSTRUG00000013801	540	2878	3368	0.854513
scaffold_105	852361	854113	ENSTRUG00000013870	6	131	1752	0.0747717
scaffold_105	855024	858648	ENSTRUG00000013932	288	2255	3624	0.622241
scaffold_105	859960	861468	ENSTRUG00000014009	135	671	1508	0.44496
scaffold_105	870303	871115	ENSTRUG00000014104	256	549	812	0.676108
scaffold_105	872352	875338	ENSTRUG00000014107	0	0	2986	0
scaffold_105	880043	882603	ENSTRUG00000014186	34210	2558	2560	0.999219
scaffold_105	882296	882422	ENSTRUG00000019192	12560	126	126	1
scaffold_105	880240	880365	ENSTRUG00000019322	13866	125	125	1
scaffold_105	881020	881142	ENSTRUG00000019359	302	122	122	1
scaffold_105	894557	897944	ENSTRUG00000014221	12	1095	3387	0.323295
scaffold_105	903318	907684	ENSTRUG00000014336	257	3710	4366	0.849748
scaffold_105	910104	912949	ENSTRUG00000014350	90	1441	2845	0.506503
scaffold_105	919178	928776	ENSTRUG00000014375	394	3325	9598	0.346426
scaffold_105	938485	939136	ENSTRUG00000014407	0	0	651	0
scaffold_105	956636	958814	ENSTRUG00000014653	93	867	2178	0.398072
scaffold_1050	285	4796	ENSTRUG00000001784	193	3641	4511	0.807138
scaffold_10515	1268	1305	ENSTRUG00000019463	0	0	37	0
scaffold_10523	163	776	ENSTRUG00000003057	0	0	613	0
scaffold_10523	1153	2550	ENSTRUG00000003177	10	157	1397	0.112384
scaffold_10555	111	2429	ENSTRUG00000002150	16	294	2318	0.126833
scaffold_10596	149	2119	ENSTRUG00000001332	1	26	1970	0.013198
scaffold_106	379431	449804	ENSTRUG00000005560	85	33305	70373	0.473264
scaffold_106	654789	658114	ENSTRUG00000009628	390	2974	3325	0.894436
scaffold_106	778737	787213	ENSTRUG00000012193	410	6706	8476	0.791175
scaffold_106	914368	920973	ENSTRUG00000013603	254	4719	6605	0.714459
scaffold_106	15891	30233	ENSTRUG00000000677	69	995	14342	0.0693767
scaffold_106	69674	115039	ENSTRUG00000000758	2591	41272	45365	0.909776
scaffold_106	188840	197608	ENSTRUG00000001300	383	7674	8768	0.875228
scaffold_106	270659	294343	ENSTRUG00000001927	2908	22790	23684	0.962253
scaffold_106	303119	314237	ENSTRUG00000004205	1392	8301	11118	0.746627
scaffold_106	552086	566083	ENSTRUG00000006717	1002	12732	13997	0.909624
scaffold_106	571897	575092	ENSTRUG00000007044	1347	2743	3195	0.858529
scaffold_106	589351	592439	ENSTRUG00000008280	172	1409	3088	0.456282
scaffold_106	605983	608614	ENSTRUG00000008976	707	2438	2631	0.926644
scaffold_106	687527	701285	ENSTRUG00000010282	1865	13572	13758	0.986481
scaffold_106	703286	705122	ENSTRUG00000010796	1641	1836	1836	1
scaffold_106	721682	748730	ENSTRUG00000011081	9348	27007	27048	0.998484
scaffold_106	750168	757122	ENSTRUG00000011773	267	5257	6954	0.755968
scaffold_106	831668	836061	ENSTRUG00000012699	279	1953	4393	0.444571
scaffold_106	849958	855756	ENSTRUG00000012856	575	4260	5798	0.734736
scaffold_106	866055	870697	ENSTRUG00000013032	28	641	4642	0.138087
scaffold_106	932484	942916	ENSTRUG00000013819	547	10180	10432	0.975843
scaffold_106	948928	952196	ENSTRUG00000014025	162	2703	3268	0.827111
scaffold_106	97	4506	ENSTRUG00000000672	231	2575	4409	0.584033
scaffold_106	39813	45164	ENSTRUG00000000705	1	26	5351	0.0048589
scaffold_106	127386	130525	ENSTRUG00000000946	1422	3052	3139	0.972284
scaffold_106	133221	140139	ENSTRUG00000001062	2494	6219	6918	0.898959
scaffold_106	142549	146541	ENSTRUG00000001247	25	3028	3992	0.758517
scaffold_106	151631	152583	ENSTRUG00000001284	31	259	952	0.272059
scaffold_106	248296	253541	ENSTRUG00000001568	1093	5106	5245	0.973499
scaffold_106	257779	261033	ENSTRUG00000001896	16	176	3254	0.0540873
scaffold_106	266777	267312	ENSTRUG00000001910	0	0	535	0
scaffold_106	319534	327240	ENSTRUG00000004904	1375	7635	7706	0.990786
scaffold_106	348879	351169	ENSTRUG00000005450	2	964	2290	0.420961
scaffold_106	514080	517847	ENSTRUG00000006269	3940	2781	3767	0.738253
scaffold_106	532880	535784	ENSTRUG00000006522	305	2474	2904	0.851928
scaffold_106	546038	547793	ENSTRUG00000006656	5	75	1755	0.042735
scaffold_106	549660	550274	ENSTRUG00000006696	36	275	614	0.447883
scaffold_106	575545	580221	ENSTRUG00000007489	207	2168	4676	0.463644
scaffold_106	580643	586638	ENSTRUG00000008182	283	1889	5995	0.315096
scaffold_106	596672	602196	ENSTRUG00000008643	1180	5404	5524	0.978277
scaffold_106	618921	620051	ENSTRUG00000009114	3	62	1130	0.0548673
scaffold_106	623176	638431	ENSTRUG00000009187	897	13258	15255	0.869092
scaffold_106	645930	648049	ENSTRUG00000009597	65	1237	2119	0.583766
scaffold_106	661187	670244	ENSTRUG00000009800	2938	9050	9057	0.999227
scaffold_106	712173	715805	ENSTRUG00000010889	613	3035	3632	0.835628
scaffold_106	760170	769438	ENSTRUG00000011889	1648	9169	9268	0.989318
scaffold_106	771239	772243	ENSTRUG00000012152	6	116	1004	0.115538
scaffold_106	810448	817436	ENSTRUG00000012357	173	2369	6988	0.33901
scaffold_106	820763	829564	ENSTRUG00000012471	1790	7509	8801	0.853198
scaffold_106	842055	847536	ENSTRUG00000012793	530	4019	5481	0.73326
scaffold_106	859946	866583	ENSTRUG00000012911	648	5671	6637	0.854452
scaffold_106	872399	875132	ENSTRUG00000013101	184	1140	2733	0.417124
scaffold_106	876121	882286	ENSTRUG00000013124	7	475	6165	0.0770478
scaffold_106	884801	889230	ENSTRUG00000013274	170	2090	4429	0.47189
scaffold_106	890580	894204	ENSTRUG00000013368	71	1349	3624	0.372241
scaffold_106	894609	900047	ENSTRUG00000013419	383	3752	5438	0.689959
scaffold_106	902559	907736	ENSTRUG00000013515	84	1560	5177	0.301333
scaffold_106	908904	909384	ENSTRUG00000013567	308	474	480	0.9875
scaffold_106	911214	912820	ENSTRUG00000013589	46	344	1606	0.214197
scaffold_106	922354	927910	ENSTRUG00000013698	593	3800	5556	0.683945
scaffold_106	928702	932072	ENSTRUG00000013790	31	393	3370	0.116617
scaffold_106	944853	947391	ENSTRUG00000013980	399	2346	2538	0.92435
scaffold_106	952483	959142	ENSTRUG00000014072	1144	5723	6659	0.859438
scaffold_10604	22	2636	ENSTRUG00000002556	18204	2581	2614	0.987376
scaffold_1067	10977	23524	ENSTRUG00000002997	443	8856	12547	0.705826
scaffold_107	119468	199094	ENSTRUG00000005543	964	40727	79626	0.511479
scaffold_107	652419	658993	ENSTRUG00000011447	207	2247	6574	0.341801
scaffold_107	914655	917877	ENSTRUG00000012455	377	2692	3222	0.835506
scaffold_107	39746	95897	ENSTRUG00000004514	93	8542	56151	0.152125
scaffold_107	236480	250834	ENSTRUG00000006078	55	646	14354	0.0450049
scaffold_107	264536	278925	ENSTRUG00000006540	18	8252	14389	0.573494
scaffold_107	326388	330966	ENSTRUG00000006983	36	949	4578	0.207296
scaffold_107	339652	354453	ENSTRUG00000007627	268	2459	14801	0.166137
scaffold_107	359711	363759	ENSTRUG00000007698	274	2493	4048	0.61586
scaffold_107	415952	442334	ENSTRUG00000008613	86	18288	26382	0.6932
scaffold_107	541400	579960	ENSTRUG00000009997	124	1957	38560	0.0507521
scaffold_107	605867	611824	ENSTRUG00000010596	252	5242	5957	0.879973
scaffold_107	621201	624218	ENSTRUG00000011046	126	2099	3017	0.695724
scaffold_107	633201	650151	ENSTRUG00000011263	212	2810	16950	0.165782
scaffold_107	849624	878746	ENSTRUG00000012154	1165	22739	29122	0.780819
scaffold_107	887747	913140	ENSTRUG00000012375	261	2773	25393	0.109203
scaffold_107	924595	944450	ENSTRUG00000012530	41	19436	19855	0.978897
scaffold_107	1079	14319	ENSTRUG00000002164	22	1853	13240	0.139955
scaffold_107	22479	27574	ENSTRUG00000002303	368	4252	5095	0.834544
scaffold_107	28882	32368	ENSTRUG00000003209	80	867	3486	0.248709
scaffold_107	33167	35716	ENSTRUG00000004034	123	1308	2549	0.513142
scaffold_107	100745	101187	ENSTRUG00000005205	7	67	442	0.151584
scaffold_107	105296	108766	ENSTRUG00000005244	7	142	3470	0.0409222
scaffold_107	111117	112701	ENSTRUG00000005470	4	75	1584	0.0473485
scaffold_107	203713	210756	ENSTRUG00000005744	723	4511	7043	0.640494
scaffold_107	258377	261164	ENSTRUG00000006409	142	2029	2787	0.728023
scaffold_107	286757	287917	ENSTRUG00000006860	58	747	1160	0.643965
scaffold_107	323365	323927	ENSTRUG00000006972	427	562	562	1
scaffold_107	332774	336614	ENSTRUG00000007512	27	572	3840	0.148958
scaffold_107	338181	339047	ENSTRUG00000007551	196	618	866	0.713626
scaffold_107	368533	376356	ENSTRUG00000007855	31	4858	7823	0.620989
scaffold_107	397937	407715	ENSTRUG00000008361	17	244	9778	0.024954
scaffold_107	456327	457340	ENSTRUG00000008945	75	865	1013	0.853899
scaffold_107	459520	463004	ENSTRUG00000009002	9	1302	3484	0.373708
scaffold_107	463651	468878	ENSTRUG00000009316	1880	4523	5227	0.865315
scaffold_107	470458	474849	ENSTRUG00000009572	437	3182	4391	0.724664
scaffold_107	476078	477118	ENSTRUG00000009862	86	513	1040	0.493269
scaffold_107	478441	481402	ENSTRUG00000009879	309	1742	2961	0.588315
scaffold_107	613390	614561	ENSTRUG00000010908	409	903	1171	0.771136
scaffold_107	616008	618843	ENSTRUG00000010940	78	1094	2835	0.385891
scaffold_107	623377	632857	ENSTRUG00000011131	136	1682	9480	0.177426
scaffold_107	671903	674333	ENSTRUG00000011481	3	75	2430	0.0308642
scaffold_107	779634	781175	ENSTRUG00000011513	31	500	1541	0.324465
scaffold_107	791553	793441	ENSTRUG00000011537	7	76	1888	0.0402542
scaffold_107	811942	818813	ENSTRUG00000011568	2111	5780	6871	0.841217
scaffold_107	819594	825067	ENSTRUG00000011793	220	3497	5473	0.638955
scaffold_107	825787	829227	ENSTRUG00000011946	9	110	3440	0.0319767
scaffold_107	842949	849269	ENSTRUG00000011996	253	2554	6320	0.404114
scaffold_107	948209	950153	ENSTRUG00000013034	0	0	1944	0
scaffold_107	951019	954538	ENSTRUG00000013099	7	1695	3519	0.481671
scaffold_107	960809	963600	ENSTRUG00000013214	135	1184	2791	0.424221
scaffold_10729	1263	2077	ENSTRUG00000016042	51	353	814	0.433661
scaffold_10784	2685	2803	ENSTRUG00000019090	20	30	118	0.254237
scaffold_108	484657	558086	ENSTRUG00000012376	149	2184	73429	0.029743
scaffold_108	914802	923511	ENSTRUG00000013364	841	6332	8709	0.727064
scaffold_108	14194	21059	ENSTRUG00000010623	629	3131	6865	0.456082
scaffold_108	24568	33106	ENSTRUG00000010696	224	2878	8538	0.337081
scaffold_108	36990	71541	ENSTRUG00000011093	3496	34289	34551	0.992417
scaffold_108	114665	119252	ENSTRUG00000011914	805	4467	4587	0.973839
scaffold_108	164145	182514	ENSTRUG00000012150	4877	16895	18369	0.919756
scaffold_108	690472	767386	ENSTRUG00000012440	182	2668	76914	0.0346881
scaffold_108	791933	816956	ENSTRUG00000012557	2059	16330	25023	0.6526
scaffold_108	866666	870855	ENSTRUG00000013072	562	4186	4189	0.999284
scaffold_108	878057	890784	ENSTRUG00000013185	377	10465	12727	0.822268
scaffold_108	899570	901621	ENSTRUG00000013334	332	1525	2051	0.74354
scaffold_108	933701	935769	ENSTRUG00000013793	62	1320	2068	0.638298
scaffold_108	16903	17478	ENSTRUG00000010683	16	135	575	0.234783
scaffold_108	33659	36283	ENSTRUG00000011057	185	1751	2624	0.667302
scaffold_108	74094	78334	ENSTRUG00000011762	227	3170	4240	0.747641
scaffold_108	99664	111998	ENSTRUG00000011778	176	1812	12334	0.146911
scaffold_108	137291	140730	ENSTRUG00000011966	356	2056	3439	0.597848
scaffold_108	142061	142789	ENSTRUG00000012056	42	285	728	0.391483
scaffold_108	145237	146598	ENSTRUG00000012059	1798	1305	1361	0.958854
scaffold_108	147923	153531	ENSTRUG00000012128	318	2973	5608	0.530135
scaffold_108	355794	356669	ENSTRUG00000012366	1	25	875	0.0285714
scaffold_108	822829	825775	ENSTRUG00000012644	141	1971	2946	0.669043
scaffold_108	827004	831415	ENSTRUG00000012717	237	2114	4411	0.479256
scaffold_108	833306	835392	ENSTRUG00000012770	23	99	2086	0.0474593
scaffold_108	836715	843955	ENSTRUG00000012797	1083	7147	7240	0.987155
scaffold_108	846007	847786	ENSTRUG00000013028	135	1027	1779	0.577291
scaffold_108	872461	876714	ENSTRUG00000013106	202	2656	4253	0.6245
scaffold_108	892026	895693	ENSTRUG00000013328	321	2858	3667	0.779384
scaffold_108	911892	912035	ENSTRUG00000013362	0	0	143	0
scaffold_108	925933	929021	ENSTRUG00000013735	6	98	3088	0.0317358
scaffold_108	932101	932599	ENSTRUG00000013787	63	486	498	0.975904
scaffold_108	940447	942126	ENSTRUG00000013831	249	918	1679	0.546754
scaffold_108	942879	945651	ENSTRUG00000013849	375	2361	2772	0.851732
scaffold_108	948550	949144	ENSTRUG00000013894	0	0	594	0
scaffold_108	954248	954842	ENSTRUG00000013898	0	0	594	0
scaffold_10809	797	994	ENSTRUG00000013127	63	168	197	0.852792
scaffold_10828	762	2070	ENSTRUG00000001286	32	449	1308	0.343272
scaffold_10863	203	1027	ENSTRUG00000001301	102	580	824	0.703883
scaffold_109	95880	131458	ENSTRUG00000003987	2508	18744	35578	0.526842
scaffold_109	257759	512988	ENSTRUG00000006204	428	106969	255229	0.41911
scaffold_109	594072	658781	ENSTRUG00000007120	430	23553	64709	0.363983
scaffold_109	783431	788337	ENSTRUG00000007669	52	3714	4906	0.757032
scaffold_109	913625	917749	ENSTRUG00000008608	1383	3989	4124	0.967265
scaffold_109	74498	82372	ENSTRUG00000002047	1252	6220	7874	0.789942
scaffold_109	176196	191887	ENSTRUG00000004895	2070	13301	15691	0.847683
scaffold_109	194371	203924	ENSTRUG00000005262	972	9277	9553	0.971109
scaffold_109	217050	254629	ENSTRUG00000005674	49	32100	37579	0.854201
scaffold_109	811015	836897	ENSTRUG00000007758	75	1139	25882	0.0440074
scaffold_109	889101	903926	ENSTRUG00000007797	113	10286	14825	0.693828
scaffold_109	928024	948597	ENSTRUG00000008632	2021	20431	20573	0.993098
scaffold_109	421	15505	ENSTRUG00000002017	24	379	15084	0.025126
scaffold_109	82581	90015	ENSTRUG00000003592	785	5356	7434	0.720473
scaffold_109	151584	152663	ENSTRUG00000004369	32	631	1079	0.584801
scaffold_109	164234	164710	ENSTRUG00000004613	9	100	476	0.210084
scaffold_109	166301	166733	ENSTRUG00000004624	161	428	432	0.990741
scaffold_109	171779	174431	ENSTRUG00000004628	154	1663	2652	0.627074
scaffold_109	774041	780951	ENSTRUG00000007338	983	6357	6910	0.919971
scaffold_109	866803	866878	ENSTRUG00000018846	0	0	75	0
scaffold_109	870708	871448	ENSTRUG00000007788	6	238	740	0.321622
scaffold_109	910342	911632	ENSTRUG00000008592	1	25	1290	0.0193798
scaffold_1097	35072	35180	ENSTRUG00000019474	17	46	108	0.425926
scaffold_11	1027367	1148914	ENSTRUG00000012431	369	3668	121547	0.0301776
scaffold_11	260762	316887	ENSTRUG00000004833	1009	15369	56125	0.273835
scaffold_11	633896	656463	ENSTRUG00000011338	152	9381	22567	0.415695
scaffold_11	1173912	1180864	ENSTRUG00000012662	327	3434	6952	0.493959
scaffold_11	1419125	1452954	ENSTRUG00000013971	1043	28319	33829	0.837122
scaffold_11	1539458	1586345	ENSTRUG00000014477	756	32428	46887	0.69162
scaffold_11	1695966	1752451	ENSTRUG00000014721	2638	45212	56485	0.800425
scaffold_11	1822286	1846336	ENSTRUG00000014894	1770	23902	24050	0.993846
scaffold_11	2210584	2261430	ENSTRUG00000015185	975	42226	50846	0.830469
scaffold_11	2347513	2359420	ENSTRUG00000015693	24	4016	11907	0.337281
scaffold_11	45082	70231	ENSTRUG00000002310	2826	24028	25149	0.955426
scaffold_11	80138	89473	ENSTRUG00000003980	320	4133	9335	0.442742
scaffold_11	358368	388837	ENSTRUG00000005717	73	1157	30469	0.037973
scaffold_11	439935	443999	ENSTRUG00000006903	202	1884	4064	0.463583
scaffold_11	445392	463160	ENSTRUG00000007260	2937	17483	17768	0.98396
scaffold_11	502761	519073	ENSTRUG00000009063	257	16124	16312	0.988475
scaffold_11	536754	577165	ENSTRUG00000009674	160	34065	40411	0.842964
scaffold_11	598456	608676	ENSTRUG00000010659	2861	10200	10220	0.998043
scaffold_11	610577	623986	ENSTRUG00000010933	312	11289	13409	0.841897
scaffold_11	661582	674056	ENSTRUG00000011541	119	2417	12474	0.193763
scaffold_11	688180	705107	ENSTRUG00000011681	417	16213	16927	0.957819
scaffold_11	752299	755080	ENSTRUG00000012131	10	155	2781	0.0557353
scaffold_11	766101	783908	ENSTRUG00000012235	107	1458	17807	0.0818779
scaffold_11	1195949	1197660	ENSTRUG00000012855	118	882	1711	0.515488
scaffold_11	1227349	1232580	ENSTRUG00000013010	1625	5116	5231	0.978016
scaffold_11	1275390	1282008	ENSTRUG00000013469	21	2288	6618	0.345724
scaffold_11	1287818	1301666	ENSTRUG00000013545	677	6970	13848	0.503322
scaffold_11	1402348	1415118	ENSTRUG00000013944	508	10423	12770	0.81621
scaffold_11	1472925	1486249	ENSTRUG00000014040	401	6946	13324	0.521315
scaffold_11	1490286	1500123	ENSTRUG00000014144	445	5950	9837	0.604859
scaffold_11	1511415	1537009	ENSTRUG00000014248	6536	25342	25594	0.990154
scaffold_11	1592432	1607180	ENSTRUG00000014491	114	2426	14748	0.164497
scaffold_11	1620482	1654896	ENSTRUG00000014514	1038	11174	34414	0.324693
scaffold_11	1669168	1680750	ENSTRUG00000014634	505	8615	11582	0.743827
scaffold_11	1685312	1689922	ENSTRUG00000014687	356	3433	4610	0.744686
scaffold_11	1801357	1807188	ENSTRUG00000014834	719	3913	5831	0.671068
scaffold_11	1810061	1820519	ENSTRUG00000014868	64	854	10458	0.08166
scaffold_11	1850455	1852787	ENSTRUG00000015025	309	1940	2332	0.831904
scaffold_11	1865585	1873601	ENSTRUG00000015040	285	6572	8016	0.81986
scaffold_11	2022163	2040403	ENSTRUG00000015156	170	1918	18240	0.105153
scaffold_11	2274726	2278083	ENSTRUG00000015277	62	481	3357	0.143283
scaffold_11	2293448	2297134	ENSTRUG00000015427	103	1051	3686	0.285133
scaffold_11	2309600	2313931	ENSTRUG00000015565	6	153	4331	0.0353267
scaffold_11	2325355	2331088	ENSTRUG00000015643	160	3139	5733	0.547532
scaffold_11	2375078	2377579	ENSTRUG00000015764	609	2287	2501	0.914434
scaffold_11	2386088	2395346	ENSTRUG00000015816	339	9083	9258	0.981097
scaffold_11	9619	11539	ENSTRUG00000002086	32	1101	1920	0.573438
scaffold_11	34590	36531	ENSTRUG00000002220	9	143	1941	0.0736734
scaffold_11	71473	71693	ENSTRUG00000003957	1	50	220	0.227273
scaffold_11	92280	96384	ENSTRUG00000004563	20	348	4104	0.0847953
scaffold_11	99910	101718	ENSTRUG00000004726	339	1358	1808	0.751106
scaffold_11	320498	325438	ENSTRUG00000005555	14	3367	4940	0.681579
scaffold_11	395710	401937	ENSTRUG00000006369	109	752	6227	0.120764
scaffold_11	405145	406020	ENSTRUG00000006489	1	50	875	0.0571429
scaffold_11	409672	420813	ENSTRUG00000006503	23	222	11141	0.0199264
scaffold_11	432247	433456	ENSTRUG00000006846	0	0	1209	0
scaffold_11	467807	474418	ENSTRUG00000008176	362	5968	6611	0.902738
scaffold_11	483212	488145	ENSTRUG00000008373	513	3117	4933	0.631867
scaffold_11	490059	490721	ENSTRUG00000008629	97	366	662	0.55287
scaffold_11	494682	499649	ENSTRUG00000008637	678	4592	4967	0.924502
scaffold_11	579290	585245	ENSTRUG00000010280	42	1962	5955	0.329471
scaffold_11	593234	597931	ENSTRUG00000010577	292	4256	4697	0.90611
scaffold_11	607880	607970	ENSTRUG00000019067	121	90	90	1
scaffold_11	625791	628928	ENSTRUG00000011213	162	1672	3137	0.532993
scaffold_11	631173	633112	ENSTRUG00000011304	234	1160	1939	0.598247
scaffold_11	722447	725144	ENSTRUG00000011769	68	1199	2697	0.444568
scaffold_11	730556	733977	ENSTRUG00000011888	71	758	3421	0.221573
scaffold_11	735543	736996	ENSTRUG00000011940	1244	1453	1453	1
scaffold_11	739519	742740	ENSTRUG00000012022	102	724	3221	0.224775
scaffold_11	754785	761422	ENSTRUG00000012182	331	3997	6637	0.60223
scaffold_11	789058	797723	ENSTRUG00000012411	98	1197	8665	0.138142
scaffold_11	1154364	1155479	ENSTRUG00000012647	1	25	1115	0.0224215
scaffold_11	1181845	1183964	ENSTRUG00000012796	132	1565	2119	0.738556
scaffold_11	1198923	1204935	ENSTRUG00000012860	2016	3853	6012	0.640885
scaffold_11	1207419	1211618	ENSTRUG00000012904	3276	4181	4199	0.995713
scaffold_11	1217758	1224284	ENSTRUG00000012974	66	926	6526	0.141894
scaffold_11	1234366	1235893	ENSTRUG00000013094	77	656	1527	0.4296
scaffold_11	1238163	1243004	ENSTRUG00000013119	581	3811	4841	0.787234
scaffold_11	1267885	1271870	ENSTRUG00000013228	1210	3892	3985	0.976662
scaffold_11	1393629	1396145	ENSTRUG00000013706	456	1749	2516	0.695151
scaffold_11	1397286	1403286	ENSTRUG00000013865	477	5997	6000	0.9995
scaffold_11	1415907	1416131	ENSTRUG00000013969	121	222	224	0.991071
scaffold_11	1487632	1489176	ENSTRUG00000014140	16	127	1544	0.0822539
scaffold_11	1588457	1588529	ENSTRUG00000018909	2315	66	72	0.916667
scaffold_11	1588727	1588800	ENSTRUG00000019172	562	69	73	0.945206
scaffold_11	1590452	1590521	ENSTRUG00000018797	919	65	69	0.942029
scaffold_11	1793539	1794890	ENSTRUG00000014799	1	25	1351	0.0185048
scaffold_11	1796502	1799865	ENSTRUG00000014809	3	80	3363	0.0237883
scaffold_11	1845406	1850162	ENSTRUG00000015015	1299	4495	4756	0.945122
scaffold_11	1880875	1882027	ENSTRUG00000015095	8246	1090	1152	0.946181
scaffold_11	1885568	1888133	ENSTRUG00000015099	249	1589	2565	0.619493
scaffold_11	1893069	1895940	ENSTRUG00000015117	11	104	2871	0.0362243
scaffold_11	1903940	1904734	ENSTRUG00000015127	117	579	794	0.729219
scaffold_11	2263295	2264559	ENSTRUG00000015196	25	680	1264	0.537975
scaffold_11	2265941	2274055	ENSTRUG00000015225	794	6475	8114	0.798003
scaffold_11	2278123	2279685	ENSTRUG00000015321	2	130	1562	0.0832266
scaffold_11	2281455	2283438	ENSTRUG00000015325	88	799	1983	0.402925
scaffold_11	2284990	2287413	ENSTRUG00000015351	240	2039	2423	0.841519
scaffold_11	2288356	2288773	ENSTRUG00000015411	92	341	417	0.817746
scaffold_11	2290493	2292107	ENSTRUG00000015413	3	79	1614	0.0489467
scaffold_11	2299235	2303790	ENSTRUG00000015495	7	3092	4555	0.678814
scaffold_11	2307729	2308810	ENSTRUG00000015550	0	0	1081	0
scaffold_11	2313844	2315110	ENSTRUG00000015614	0	0	1266	0
scaffold_11	2316017	2317125	ENSTRUG00000015631	2	50	1108	0.0451264
scaffold_11	2319781	2323744	ENSTRUG00000015639	44	1529	3963	0.385819
scaffold_11	2335669	2337147	ENSTRUG00000015663	30	237	1478	0.160352
scaffold_11	2363400	2369119	ENSTRUG00000015714	478	1710	5719	0.299003
scaffold_11	2369818	2373151	ENSTRUG00000015720	2051	3328	3333	0.9985
scaffold_11	2379775	2382404	ENSTRUG00000015789	30	663	2629	0.252187
scaffold_11	2396622	2401955	ENSTRUG00000015821	237	3131	5333	0.587099
scaffold_11	2413825	2414711	ENSTRUG00000015832	36	373	886	0.420993
scaffold_110	109584	131483	ENSTRUG00000004589	1137	12080	21899	0.551623
scaffold_110	654114	664708	ENSTRUG00000009423	512	9806	10594	0.925618
scaffold_110	911867	917510	ENSTRUG00000011133	10	288	5643	0.0510367
scaffold_110	394435	420307	ENSTRUG00000005095	945	12224	25872	0.47248
scaffold_110	586388	594847	ENSTRUG00000005799	31	392	8459	0.0463412
scaffold_110	621192	623506	ENSTRUG00000008468	2	50	2314	0.0216076
scaffold_110	632020	646051	ENSTRUG00000008724	65	7875	14031	0.561257
scaffold_110	680581	692209	ENSTRUG00000009974	757	9302	11628	0.799966
scaffold_110	854506	872836	ENSTRUG00000010894	399	7151	18330	0.390126
scaffold_110	928822	940922	ENSTRUG00000011479	2085	12001	12100	0.991818
scaffold_110	49248	57462	ENSTRUG00000002780	47	677	8214	0.0824203
scaffold_110	60975	61559	ENSTRUG00000003183	0	0	584	0
scaffold_110	67368	79876	ENSTRUG00000003274	34	482	12508	0.0385353
scaffold_110	84409	96998	ENSTRUG00000003915	130	10435	12589	0.828898
scaffold_110	100311	104865	ENSTRUG00000004031	202	1358	4554	0.298199
scaffold_110	574211	576872	ENSTRUG00000005436	82	1305	2661	0.490417
scaffold_110	581745	585393	ENSTRUG00000005763	14	1772	3648	0.485746
scaffold_110	597291	599251	ENSTRUG00000005875	73	653	1960	0.333163
scaffold_110	601463	605019	ENSTRUG00000005902	3071	3552	3556	0.998875
scaffold_110	606217	615614	ENSTRUG00000006144	988	7248	9397	0.77131
scaffold_110	625858	628615	ENSTRUG00000008571	331	2230	2757	0.80885
scaffold_110	665014	668474	ENSTRUG00000009561	155	2319	3460	0.670231
scaffold_110	668833	671428	ENSTRUG00000009812	44	611	2595	0.235453
scaffold_110	673904	679939	ENSTRUG00000009863	5	207	6035	0.0342999
scaffold_110	695541	699140	ENSTRUG00000010321	0	0	3599	0
scaffold_110	707350	711030	ENSTRUG00000010406	457	3489	3680	0.948098
scaffold_110	717547	719133	ENSTRUG00000010582	2	50	1586	0.0315259
scaffold_110	842672	845931	ENSTRUG00000010618	1180	3214	3259	0.986192
scaffold_110	847625	848280	ENSTRUG00000010883	0	0	655	0
scaffold_110	903975	906791	ENSTRUG00000010970	1201	2552	2816	0.90625
scaffold_110	907564	908238	ENSTRUG00000011120	34	624	674	0.925816
scaffold_110	910025	910672	ENSTRUG00000011124	0	0	647	0
scaffold_110	920188	921721	ENSTRUG00000011316	7	150	1533	0.0978474
scaffold_110	925786	929514	ENSTRUG00000011355	229	1750	3728	0.469421
scaffold_11034	740	2420	ENSTRUG00000017960	2	50	1680	0.0297619
scaffold_1104	36	1092	ENSTRUG00000002229	55	824	1056	0.780303
scaffold_11050	315	1117	ENSTRUG00000017865	39	469	802	0.584788
scaffold_11063	839	2160	ENSTRUG00000000120	102	942	1321	0.713096
scaffold_111	129619	132237	ENSTRUG00000004343	37	1437	2618	0.548892
scaffold_111	261649	265185	ENSTRUG00000005506	213	1548	3536	0.437783
scaffold_111	521914	531179	ENSTRUG00000007145	22	397	9265	0.0428494
scaffold_111	651744	657177	ENSTRUG00000008447	6	131	5433	0.0241119
scaffold_111	777662	829283	ENSTRUG00000010687	169	4034	51621	0.0781465
scaffold_111	3274	27547	ENSTRUG00000003497	404	9865	24273	0.406419
scaffold_111	408945	410668	ENSTRUG00000005922	122	708	1723	0.410911
scaffold_111	441106	444234	ENSTRUG00000006534	0	0	3128	0
scaffold_111	450277	462703	ENSTRUG00000006640	53	722	12426	0.058104
scaffold_111	503941	517276	ENSTRUG00000006726	2434	12797	13335	0.959655
scaffold_111	539909	577168	ENSTRUG00000007283	609	16390	37259	0.439894
scaffold_111	586352	592941	ENSTRUG00000007759	1196	5257	6589	0.797845
scaffold_111	600201	609298	ENSTRUG00000008222	34	279	9097	0.0306695
scaffold_111	620348	627047	ENSTRUG00000008313	13	307	6699	0.0458277
scaffold_111	687556	694706	ENSTRUG00000008578	5178	7150	7150	1
scaffold_111	696281	706543	ENSTRUG00000008932	6969	9025	10262	0.879458
scaffold_111	709027	726618	ENSTRUG00000009213	4980	16349	17591	0.929396
scaffold_111	847631	853630	ENSTRUG00000010988	426	3023	5999	0.503917
scaffold_111	883965	884999	ENSTRUG00000011334	253	785	1034	0.759188
scaffold_111	90011	94535	ENSTRUG00000003751	6	140	4524	0.0309461
scaffold_111	98576	102794	ENSTRUG00000003908	610	3287	4218	0.779279
scaffold_111	135762	140735	ENSTRUG00000004942	409	2340	4973	0.470541
scaffold_111	140101	142465	ENSTRUG00000005207	674	2355	2364	0.996193
scaffold_111	152823	153909	ENSTRUG00000005453	57	732	1086	0.674033
scaffold_111	406456	407959	ENSTRUG00000005548	40573	1503	1503	1
scaffold_111	416291	416857	ENSTRUG00000005932	39	213	566	0.376325
scaffold_111	417201	418299	ENSTRUG00000005957	140	895	1098	0.815118
scaffold_111	415758	416029	ENSTRUG00000019410	1076	271	271	1
scaffold_111	428254	432436	ENSTRUG00000006014	133	1417	4182	0.338833
scaffold_111	433051	437233	ENSTRUG00000006337	914	3432	4182	0.82066
scaffold_111	446529	447902	ENSTRUG00000006551	876	1373	1373	1
scaffold_111	582400	584060	ENSTRUG00000007659	1	25	1660	0.0150602
scaffold_111	616806	617216	ENSTRUG00000008308	2	50	410	0.121951
scaffold_111	643639	649269	ENSTRUG00000008435	2	54	5630	0.0095915
scaffold_111	673591	676468	ENSTRUG00000008567	15	114	2877	0.0396246
scaffold_111	738539	740502	ENSTRUG00000010359	117	1713	1963	0.872644
scaffold_111	745770	747949	ENSTRUG00000010467	156	962	2179	0.441487
scaffold_111	750832	753211	ENSTRUG00000010535	1	26	2379	0.010929
scaffold_111	759183	769879	ENSTRUG00000010550	511	7886	10696	0.737285
scaffold_111	772512	774238	ENSTRUG00000010632	96	815	1726	0.47219
scaffold_111	855778	859661	ENSTRUG00000011037	187	1430	3883	0.368272
scaffold_111	870297	873993	ENSTRUG00000011191	29	628	3696	0.169913
scaffold_111	885137	888803	ENSTRUG00000011386	225	1970	3666	0.53737
scaffold_111	893834	900905	ENSTRUG00000011519	52	571	7071	0.0807524
scaffold_111	935970	936486	ENSTRUG00000011624	136	510	516	0.988372
scaffold_11110	765	2540	ENSTRUG00000001250	16	173	1775	0.0974648
scaffold_11126	19	2055	ENSTRUG00000007386	721	720	2036	0.353635
scaffold_11146	360	1825	ENSTRUG00000003263	0	0	1465	0
scaffold_11156	28	686	ENSTRUG00000001607	4178	658	658	1
scaffold_11195	2023	2502	ENSTRUG00000001068	10	147	479	0.306889
scaffold_112	126591	133124	ENSTRUG00000007451	304	2880	6533	0.440839
scaffold_112	393207	393422	ENSTRUG00000010835	8	52	215	0.241861
scaffold_112	631396	661386	ENSTRUG00000011274	92	25850	29990	0.861954
scaffold_112	784179	789903	ENSTRUG00000012159	422	3221	5724	0.562718
scaffold_112	48134	49626	ENSTRUG00000003005	1	30	1492	0.0201072
scaffold_112	63955	66191	ENSTRUG00000004194	501	2106	2236	0.94186
scaffold_112	81060	82925	ENSTRUG00000005236	235	998	1865	0.535121
scaffold_112	94167	98838	ENSTRUG00000005532	85	1032	4671	0.220938
scaffold_112	113201	118195	ENSTRUG00000006628	1760	4487	4994	0.898478
scaffold_112	177892	186410	ENSTRUG00000008539	1406	7624	8518	0.895046
scaffold_112	201152	213115	ENSTRUG00000009305	1961	11168	11963	0.933545
scaffold_112	300543	354932	ENSTRUG00000010099	1410	32506	54389	0.597658
scaffold_112	369209	392296	ENSTRUG00000010563	1589	20390	23087	0.883181
scaffold_112	408159	412650	ENSTRUG00000010841	719	4483	4491	0.998219
scaffold_112	533458	612117	ENSTRUG00000011038	138	13437	78659	0.170826
scaffold_112	728940	739554	ENSTRUG00000011846	611	8602	10614	0.810439
scaffold_112	766248	771394	ENSTRUG00000012082	168	1122	5146	0.218033
scaffold_112	804972	840488	ENSTRUG00000012297	59	27291	35516	0.768414
scaffold_112	849421	858795	ENSTRUG00000012507	378	3383	9374	0.360892
scaffold_112	268	689	ENSTRUG00000002891	23	253	421	0.60095
scaffold_112	29453	29951	ENSTRUG00000002923	45	349	498	0.700803
scaffold_112	32778	33056	ENSTRUG00000002968	8	161	278	0.579137
scaffold_112	35411	35843	ENSTRUG00000002978	177	324	432	0.75
scaffold_112	54359	61274	ENSTRUG00000003228	7	124	6915	0.017932
scaffold_112	69459	70488	ENSTRUG00000004662	25	591	1029	0.574344
scaffold_112	72581	79872	ENSTRUG00000004696	1175	6164	7291	0.845426
scaffold_112	83821	88061	ENSTRUG00000005442	100	1536	4240	0.362264
scaffold_112	100028	110213	ENSTRUG00000006463	29	469	10185	0.0460481
scaffold_112	116534	124377	ENSTRUG00000006759	548	7012	7843	0.894046
scaffold_112	134279	135874	ENSTRUG00000008112	20	313	1595	0.196238
scaffold_112	138313	140469	ENSTRUG00000008160	211	1297	2156	0.601577
scaffold_112	141581	145352	ENSTRUG00000008300	472	2604	3771	0.690533
scaffold_112	147580	149784	ENSTRUG00000008443	160	391	2204	0.177405
scaffold_112	154438	155631	ENSTRUG00000008462	0	0	1193	0
scaffold_112	170410	171498	ENSTRUG00000008485	180	1053	1088	0.967831
scaffold_112	173068	175157	ENSTRUG00000008507	235	863	2089	0.413116
scaffold_112	187787	191153	ENSTRUG00000009102	209	1747	3366	0.519014
scaffold_112	215948	220521	ENSTRUG00000009623	404	2176	4573	0.475836
scaffold_112	223791	225054	ENSTRUG00000009710	23	313	1263	0.247823
scaffold_112	225630	227118	ENSTRUG00000009802	633	1483	1488	0.99664
scaffold_112	232738	243137	ENSTRUG00000009839	1223	9362	10399	0.900279
scaffold_112	267157	269613	ENSTRUG00000010008	148	1707	2456	0.695033
scaffold_112	283404	292550	ENSTRUG00000010025	8	197	9146	0.0215395
scaffold_112	363592	364785	ENSTRUG00000010558	54	709	1193	0.5943
scaffold_112	399473	399688	ENSTRUG00000010838	105	215	215	1
scaffold_112	424642	425886	ENSTRUG00000010958	125	1000	1244	0.803859
scaffold_112	742412	746624	ENSTRUG00000011906	32	424	4212	0.100665
scaffold_112	755729	764508	ENSTRUG00000011930	72	593	8779	0.0675476
scaffold_112	765996	766065	ENSTRUG00000019004	46557	69	69	1
scaffold_112	765758	765831	ENSTRUG00000019043	16566	73	73	1
scaffold_112	777835	782487	ENSTRUG00000012110	146	3219	4652	0.69196
scaffold_112	791089	793833	ENSTRUG00000012288	108	547	2744	0.199344
scaffold_112	878735	881656	ENSTRUG00000012694	6	66	2921	0.022595
scaffold_1126	35056	35833	ENSTRUG00000004761	18	201	777	0.258687
scaffold_11285	114	619	ENSTRUG00000000837	1	29	505	0.0574257
scaffold_113	518866	556743	ENSTRUG00000004020	123	15478	37877	0.408639
scaffold_113	14472	17485	ENSTRUG00000001113	3	66	3013	0.0219051
scaffold_113	31899	40775	ENSTRUG00000001187	135	1753	8876	0.197499
scaffold_113	45635	57865	ENSTRUG00000001462	450	4022	12230	0.328863
scaffold_113	65499	70196	ENSTRUG00000001777	29	567	4697	0.120715
scaffold_113	147224	155360	ENSTRUG00000002366	229	2437	8136	0.299533
scaffold_113	155720	170811	ENSTRUG00000003132	348	9558	15091	0.633358
scaffold_113	478276	508708	ENSTRUG00000003815	775	26933	30432	0.885022
scaffold_113	588692	604305	ENSTRUG00000005248	46	617	15613	0.0395183
scaffold_113	606922	639426	ENSTRUG00000005394	255	20478	32504	0.630015
scaffold_113	703774	706183	ENSTRUG00000006338	116	1492	2409	0.619344
scaffold_113	720543	740175	ENSTRUG00000006712	1657	17576	19632	0.895273
scaffold_113	8900	13394	ENSTRUG00000001097	215	4219	4494	0.938807
scaffold_113	26832	29698	ENSTRUG00000001168	9	169	2866	0.0589672
scaffold_113	103629	105182	ENSTRUG00000002280	2	73	1553	0.0470058
scaffold_113	564878	567232	ENSTRUG00000004945	11	163	2354	0.0692438
scaffold_113	579697	582034	ENSTRUG00000005166	63	811	2337	0.347026
scaffold_113	576744	576821	ENSTRUG00000018894	4897	77	77	1
scaffold_113	575968	576045	ENSTRUG00000018951	2970	75	77	0.974026
scaffold_113	642640	649778	ENSTRUG00000005673	289	5627	7138	0.788316
scaffold_113	657936	659210	ENSTRUG00000006007	31	240	1274	0.188383
scaffold_113	678421	681159	ENSTRUG00000006071	9	126	2738	0.046019
scaffold_113	682013	683676	ENSTRUG00000006312	4	109	1663	0.0655442
scaffold_113	698506	699848	ENSTRUG00000006330	113	485	1342	0.361401
scaffold_113	708940	716497	ENSTRUG00000006465	312	4228	7557	0.559481
scaffold_113	747571	748234	ENSTRUG00000007910	137	643	663	0.969834
scaffold_113	749101	752705	ENSTRUG00000007922	206	3523	3604	0.977525
scaffold_113	754656	758160	ENSTRUG00000008145	900	2363	3504	0.674372
scaffold_11316	425	1996	ENSTRUG00000001942	560	1314	1571	0.83641
scaffold_11331	784	850	ENSTRUG00000019170	0	0	66	0
scaffold_114	109782	141866	ENSTRUG00000003106	99	1562	32084	0.0486847
scaffold_114	522722	537517	ENSTRUG00000010518	1631	14369	14795	0.971206
scaffold_114	144522	148625	ENSTRUG00000004271	2330	3791	4103	0.923958
scaffold_114	156532	171853	ENSTRUG00000004680	442	3341	15321	0.218067
scaffold_114	231604	261000	ENSTRUG00000005170	117	1398	29396	0.0475575
scaffold_114	353169	365755	ENSTRUG00000007729	20	7047	12586	0.559908
scaffold_114	372327	379683	ENSTRUG00000009014	157	1749	7356	0.237765
scaffold_114	396571	415081	ENSTRUG00000009160	102	1316	18510	0.0710967
scaffold_114	458184	459023	ENSTRUG00000009782	105	783	839	0.933254
scaffold_114	460278	501538	ENSTRUG00000009810	177	36244	41260	0.878429
scaffold_114	604297	606415	ENSTRUG00000011357	48	501	2118	0.236544
scaffold_114	638284	640001	ENSTRUG00000011666	178	1284	1717	0.747816
scaffold_114	668017	671865	ENSTRUG00000012053	92	792	3848	0.205821
scaffold_114	685892	702371	ENSTRUG00000012276	4126	12487	16479	0.757752
scaffold_114	719828	724251	ENSTRUG00000012619	30	1739	4423	0.393172
scaffold_114	734265	751827	ENSTRUG00000012757	7937	17334	17562	0.987017
scaffold_114	753111	756125	ENSTRUG00000013239	5	128	3014	0.0424685
scaffold_114	761735	771648	ENSTRUG00000013259	1540	9514	9913	0.95975
scaffold_114	795357	812316	ENSTRUG00000013382	33	11192	16959	0.659945
scaffold_114	828113	838091	ENSTRUG00000013613	1708	9901	9978	0.992283
scaffold_114	885600	905597	ENSTRUG00000013864	96	18409	19997	0.920588
scaffold_114	159	5873	ENSTRUG00000002006	229	3904	5714	0.683234
scaffold_114	150895	153575	ENSTRUG00000004442	192	1760	2680	0.656716
scaffold_114	200997	209051	ENSTRUG00000005052	232	4036	8054	0.501117
scaffold_114	292613	292945	ENSTRUG00000005285	173	313	332	0.942771
scaffold_114	303585	311227	ENSTRUG00000005293	601	6951	7642	0.909579
scaffold_114	313417	324927	ENSTRUG00000006318	251	5725	11510	0.497394
scaffold_114	327692	335752	ENSTRUG00000007095	670	7754	8060	0.962035
scaffold_114	337240	342027	ENSTRUG00000007111	24	2182	4787	0.455818
scaffold_114	344504	347294	ENSTRUG00000007593	272	2049	2790	0.734409
scaffold_114	348519	350521	ENSTRUG00000007634	109	1232	2002	0.615385
scaffold_114	449861	454883	ENSTRUG00000009464	167	4756	5022	0.947033
scaffold_114	517089	521217	ENSTRUG00000010281	281	2462	4128	0.596415
scaffold_114	576336	578708	ENSTRUG00000010891	195	1733	2372	0.730607
scaffold_114	580060	587833	ENSTRUG00000010930	589	5304	7773	0.682362
scaffold_114	592529	597032	ENSTRUG00000011169	3403	4503	4503	1
scaffold_114	602050	603840	ENSTRUG00000011289	758	1705	1790	0.952514
scaffold_114	628092	630719	ENSTRUG00000011399	763	2409	2627	0.917016
scaffold_114	633312	635605	ENSTRUG00000011544	229	1555	2293	0.678151
scaffold_114	636114	636214	ENSTRUG00000019438	17584	100	100	1
scaffold_114	642472	647950	ENSTRUG00000011803	460	3689	5478	0.673421
scaffold_114	649726	652299	ENSTRUG00000011912	4	130	2573	0.0505247
scaffold_114	659959	661917	ENSTRUG00000012000	367	1684	1958	0.860061
scaffold_114	673616	682344	ENSTRUG00000012083	1029	6716	8728	0.769478
scaffold_114	682806	684332	ENSTRUG00000012273	98	776	1526	0.508519
scaffold_114	713789	715570	ENSTRUG00000012575	1561	1781	1781	1
scaffold_114	784204	784872	ENSTRUG00000013377	45	247	668	0.36976
scaffold_114	791016	791240	ENSTRUG00000013380	0	0	224	0
scaffold_114	821002	827399	ENSTRUG00000013530	509	4268	6397	0.667188
scaffold_114	841270	850544	ENSTRUG00000013624	63	1028	9274	0.110848
scaffold_114	852342	860446	ENSTRUG00000013699	776	7049	8104	0.869817
scaffold_114	860290	861613	ENSTRUG00000013775	5	117	1323	0.0884354
scaffold_114	871686	882926	ENSTRUG00000013781	299	3155	11240	0.280694
scaffold_114	908858	914926	ENSTRUG00000013925	810	5698	6068	0.939024
scaffold_114	918966	920499	ENSTRUG00000013937	365	1529	1533	0.997391
scaffold_114	920106	923871	ENSTRUG00000014000	1164	3439	3765	0.913413
scaffold_11408	368	1909	ENSTRUG00000002299	0	0	1541	0
scaffold_11440	1809	2191	ENSTRUG00000017967	0	0	382	0
scaffold_11442	521	2621	ENSTRUG00000001136	150	1278	2100	0.608571
scaffold_115	114370	136154	ENSTRUG00000005738	489	11693	21784	0.53677
scaffold_115	391856	393462	ENSTRUG00000009424	38	534	1606	0.332503
scaffold_115	783719	787466	ENSTRUG00000011660	9	187	3747	0.0499066
scaffold_115	916371	918248	ENSTRUG00000012523	0	0	1877	0
scaffold_115	26996	61467	ENSTRUG00000003133	828	25300	34471	0.73395
scaffold_115	62370	76287	ENSTRUG00000003816	355	5064	13917	0.363872
scaffold_115	80292	83089	ENSTRUG00000004259	53	1752	2797	0.626385
scaffold_115	89544	109717	ENSTRUG00000005067	1840	16143	20173	0.800228
scaffold_115	141853	150705	ENSTRUG00000006005	52	7061	8852	0.797673
scaffold_115	177131	180481	ENSTRUG00000006205	9	219	3350	0.0653731
scaffold_115	187585	249597	ENSTRUG00000006447	3288	60795	62012	0.980375
scaffold_115	280417	295329	ENSTRUG00000007310	1201	13521	14912	0.906719
scaffold_115	309867	311355	ENSTRUG00000008602	66	864	1488	0.580645
scaffold_115	318883	328154	ENSTRUG00000009025	49	736	9271	0.0793873
scaffold_115	359266	361037	ENSTRUG00000009225	2	28	1771	0.0158103
scaffold_115	580100	600897	ENSTRUG00000009816	4199	19745	20797	0.949416
scaffold_115	622448	624515	ENSTRUG00000010474	495	2040	2067	0.986938
scaffold_115	670792	673310	ENSTRUG00000010703	85	532	2518	0.211279
scaffold_115	687731	692245	ENSTRUG00000010822	17	512	4514	0.113425
scaffold_115	739557	754293	ENSTRUG00000011477	2791	12527	14736	0.850095
scaffold_115	810784	827984	ENSTRUG00000011764	335	8921	17200	0.518663
scaffold_115	880768	886631	ENSTRUG00000011865	116	2419	5863	0.412587
scaffold_115	900735	907432	ENSTRUG00000012322	1243	4190	6697	0.625653
scaffold_115	1925	15103	ENSTRUG00000002684	186	7220	13178	0.547883
scaffold_115	77251	79151	ENSTRUG00000004050	1	25	1900	0.0131579
scaffold_115	83690	87162	ENSTRUG00000004400	267	2238	3472	0.644585
scaffold_115	154745	159449	ENSTRUG00000006111	145	1273	4704	0.270621
scaffold_115	184196	185458	ENSTRUG00000006374	31	478	1262	0.378764
scaffold_115	214224	217154	ENSTRUG00000006723	550	2930	2930	1
scaffold_115	250035	253183	ENSTRUG00000006749	289	1895	3148	0.60197
scaffold_115	255159	257360	ENSTRUG00000006994	235	1464	2201	0.665152
scaffold_115	259778	262118	ENSTRUG00000007093	88	819	2340	0.35
scaffold_115	265219	265608	ENSTRUG00000007107	0	0	389	0
scaffold_115	271386	277696	ENSTRUG00000007108	61	1522	6310	0.241204
scaffold_115	296626	299910	ENSTRUG00000007960	1972	2268	3284	0.690621
scaffold_115	303179	305495	ENSTRUG00000008564	113	765	2316	0.330311
scaffold_115	312144	317437	ENSTRUG00000008701	899	4211	5293	0.795579
scaffold_115	383920	384836	ENSTRUG00000009360	2	50	916	0.0545852
scaffold_115	385392	386044	ENSTRUG00000009409	82	309	652	0.473926
scaffold_115	395257	408279	ENSTRUG00000009461	272	4793	13022	0.368069
scaffold_115	411358	412981	ENSTRUG00000009727	8	50	1623	0.0308071
scaffold_115	509079	510311	ENSTRUG00000009750	3	396	1232	0.321429
scaffold_115	626058	630247	ENSTRUG00000010551	1010	3718	4189	0.887563
scaffold_115	661809	665643	ENSTRUG00000010595	1	27	3834	0.0070423
scaffold_115	668005	668913	ENSTRUG00000010681	2	75	908	0.0825991
scaffold_115	681149	682078	ENSTRUG00000010771	1	14	929	0.01507
scaffold_115	694830	698838	ENSTRUG00000010994	32	401	4008	0.10005
scaffold_115	701075	703039	ENSTRUG00000011143	442	1611	1964	0.820265
scaffold_115	707905	709302	ENSTRUG00000011156	266	895	1397	0.640659
scaffold_115	709830	712346	ENSTRUG00000011195	277	1653	2516	0.656995
scaffold_115	716348	720382	ENSTRUG00000011232	277	3826	4034	0.948438
scaffold_115	724126	731339	ENSTRUG00000011308	290	2272	7213	0.314987
scaffold_115	763951	765890	ENSTRUG00000011640	129	1164	1939	0.600309
scaffold_115	793636	797646	ENSTRUG00000011674	3	76	4010	0.0189526
scaffold_115	887403	889332	ENSTRUG00000012018	49	511	1929	0.264904
scaffold_115	890600	892015	ENSTRUG00000012116	81	589	1415	0.416254
scaffold_115	891402	894273	ENSTRUG00000012121	115	1077	2871	0.375131
scaffold_115	895640	899581	ENSTRUG00000012280	3	71	3941	0.0180157
scaffold_115	912519	913541	ENSTRUG00000012521	10	150	1022	0.146771
scaffold_11562	311	2456	ENSTRUG00000002536	16	304	2145	0.141725
scaffold_11597	319	1680	ENSTRUG00000001040	90	1151	1361	0.845702
scaffold_116	258989	262322	ENSTRUG00000014880	109	851	3333	0.255325
scaffold_116	389839	398651	ENSTRUG00000015476	156	2204	8812	0.250113
scaffold_116	649406	656699	ENSTRUG00000015606	97	6343	7293	0.869738
scaffold_116	113447	124652	ENSTRUG00000014148	140	608	11205	0.0542615
scaffold_116	175613	221048	ENSTRUG00000014400	437	5244	45435	0.115418
scaffold_116	226749	232797	ENSTRUG00000014622	1619	5287	6048	0.874173
scaffold_116	245582	254014	ENSTRUG00000014770	216	3896	8432	0.462049
scaffold_116	273317	278968	ENSTRUG00000014934	498	4264	5651	0.754557
scaffold_116	324517	336259	ENSTRUG00000015108	413	1987	11742	0.169222
scaffold_116	375660	383234	ENSTRUG00000015406	382	4579	7574	0.604568
scaffold_116	404302	457698	ENSTRUG00000015481	113	1827	53396	0.034216
scaffold_116	638253	641892	ENSTRUG00000015527	71	887	3639	0.243748
scaffold_116	663421	679547	ENSTRUG00000015636	235	6600	16126	0.409277
scaffold_116	686097	688475	ENSTRUG00000015678	13	123	2378	0.0517241
scaffold_116	704335	705423	ENSTRUG00000015706	44	326	1088	0.299632
scaffold_116	706526	729332	ENSTRUG00000015721	313	20017	22806	0.877708
scaffold_116	749143	756587	ENSTRUG00000015819	556	7304	7444	0.981193
scaffold_116	769427	784582	ENSTRUG00000015885	219	3678	15155	0.242692
scaffold_116	898031	901989	ENSTRUG00000016117	50	1409	3958	0.355988
scaffold_116	757	7978	ENSTRUG00000013337	573	5849	7221	0.809999
scaffold_116	55487	62074	ENSTRUG00000013693	158	3006	6587	0.456353
scaffold_116	73247	76890	ENSTRUG00000013744	1412	3587	3643	0.984628
scaffold_116	78783	81669	ENSTRUG00000013882	1397	2886	2886	1
scaffold_116	82602	84750	ENSTRUG00000013915	643	1940	2148	0.903166
scaffold_116	84900	89646	ENSTRUG00000013951	11735	3786	4746	0.797724
scaffold_116	94960	96751	ENSTRUG00000014080	143	911	1791	0.508654
scaffold_116	106946	109240	ENSTRUG00000014135	19	263	2294	0.114647
scaffold_116	128162	131063	ENSTRUG00000014222	34	408	2901	0.140641
scaffold_116	132024	134190	ENSTRUG00000014269	288	1816	2166	0.838412
scaffold_116	135352	137304	ENSTRUG00000014315	279	1414	1952	0.724385
scaffold_116	139267	143076	ENSTRUG00000014328	4	91	3809	0.0238908
scaffold_116	145504	146814	ENSTRUG00000014389	2	53	1310	0.040458
scaffold_116	234436	238836	ENSTRUG00000014704	1478	3998	4400	0.908636
scaffold_116	258031	258718	ENSTRUG00000014866	94	608	687	0.885007
scaffold_116	264237	266579	ENSTRUG00000014897	133	1512	2342	0.645602
scaffold_116	270291	272086	ENSTRUG00000014906	392	1629	1795	0.907521
scaffold_116	297644	304721	ENSTRUG00000014943	16	5014	7077	0.708492
scaffold_116	311811	319220	ENSTRUG00000015002	349	5525	7409	0.745715
scaffold_116	322043	322760	ENSTRUG00000015102	68	384	717	0.535565
scaffold_116	339186	340510	ENSTRUG00000015130	118	880	1324	0.664653
scaffold_116	342428	343973	ENSTRUG00000015135	68	442	1545	0.286084
scaffold_116	346530	349175	ENSTRUG00000015148	128	2191	2645	0.828355
scaffold_116	351544	353536	ENSTRUG00000015174	145	1319	1992	0.662149
scaffold_116	355530	358791	ENSTRUG00000015198	327	2465	3261	0.755903
scaffold_116	361985	368266	ENSTRUG00000015263	99	5968	6281	0.950167
scaffold_116	369348	373100	ENSTRUG00000015355	295636	3499	3752	0.932569
scaffold_116	370038	370102	ENSTRUG00000019326	17543	64	64	1
scaffold_116	371865	371994	ENSTRUG00000019431	2601	129	129	1
scaffold_116	371440	371558	ENSTRUG00000019456	9070	118	118	1
scaffold_116	384102	386888	ENSTRUG00000015451	46	676	2786	0.242642
scaffold_116	627502	630222	ENSTRUG00000015521	168	1167	2720	0.429044
scaffold_116	644410	649407	ENSTRUG00000015586	205	2392	4997	0.478687
scaffold_116	732538	733821	ENSTRUG00000015782	12	187	1283	0.145752
scaffold_116	761313	763226	ENSTRUG00000015859	331130	1913	1913	1
scaffold_116	764776	765398	ENSTRUG00000015878	265	591	622	0.950161
scaffold_116	766820	768487	ENSTRUG00000015880	67	646	1667	0.387522
scaffold_116	762100	762230	ENSTRUG00000018897	55175	130	130	1
scaffold_116	761736	761864	ENSTRUG00000019118	244388	128	128	1
scaffold_116	786622	794212	ENSTRUG00000015943	652	6612	7590	0.871146
scaffold_116	794492	801234	ENSTRUG00000015966	519	3474	6742	0.515277
scaffold_116	807319	808983	ENSTRUG00000016014	5	120	1664	0.0721154
scaffold_116	810344	818999	ENSTRUG00000016022	313	7365	8655	0.850953
scaffold_116	869040	870124	ENSTRUG00000016043	44	518	1084	0.47786
scaffold_116	875082	876103	ENSTRUG00000016049	25	163	1021	0.159647
scaffold_116	876751	884724	ENSTRUG00000016050	178	6805	7973	0.853506
scaffold_116	885549	890562	ENSTRUG00000016087	293	2833	5013	0.565131
scaffold_116	892186	895030	ENSTRUG00000016108	4	125	2844	0.0439522
scaffold_11619	212	1583	ENSTRUG00000001614	2	72	1371	0.0525164
scaffold_11660	27	928	ENSTRUG00000017733	20	297	901	0.329634
scaffold_117	207742	321960	ENSTRUG00000004267	213	44799	114218	0.392224
scaffold_117	43567	58419	ENSTRUG00000001957	256	5378	14852	0.362106
scaffold_117	80566	84019	ENSTRUG00000003928	78	1127	3453	0.326383
scaffold_117	328118	359231	ENSTRUG00000004503	108	2198	31113	0.0706457
scaffold_117	700946	738633	ENSTRUG00000005430	142	28267	37687	0.750046
scaffold_117	36404	38384	ENSTRUG00000001929	422	1811	1980	0.914646
scaffold_117	364000	371123	ENSTRUG00000005117	164	3718	7123	0.521971
scaffold_117	558583	562653	ENSTRUG00000005330	66	673	4070	0.165356
scaffold_11705	1077	1195	ENSTRUG00000018952	3	34	118	0.288136
scaffold_11784	152	2432	ENSTRUG00000001834	31	442	2280	0.19386
scaffold_11785	1	2456	ENSTRUG00000001400	1	29	2455	0.0118126
scaffold_11788	165	726	ENSTRUG00000002549	25	447	561	0.796791
scaffold_11788	1568	2120	ENSTRUG00000002573	5	190	552	0.344203
scaffold_118	123264	136272	ENSTRUG00000006764	2781	10990	13008	0.844865
scaffold_118	252562	304601	ENSTRUG00000009041	3182	51965	52039	0.998578
scaffold_118	386908	412274	ENSTRUG00000010761	58	910	25366	0.0358748
scaffold_118	512233	525703	ENSTRUG00000011522	1881	13115	13470	0.973645
scaffold_118	643540	656684	ENSTRUG00000012347	1343	12492	13144	0.950396
scaffold_118	774981	915766	ENSTRUG00000012831	1470	43706	140785	0.310445
scaffold_118	14242	105372	ENSTRUG00000006249	1455	57413	91130	0.630012
scaffold_118	194542	196708	ENSTRUG00000008310	80	1336	2166	0.616805
scaffold_118	234143	249745	ENSTRUG00000008862	1425	11222	15602	0.719267
scaffold_118	308141	327625	ENSTRUG00000009776	25	2956	19484	0.151714
scaffold_118	355452	361831	ENSTRUG00000010213	5	105	6379	0.0164603
scaffold_118	371018	382859	ENSTRUG00000010598	411	4053	11841	0.342285
scaffold_118	416469	447490	ENSTRUG00000010777	1704	29024	31021	0.935624
scaffold_118	501706	508901	ENSTRUG00000011385	167	2697	7195	0.374844
scaffold_118	529697	544210	ENSTRUG00000011677	803	7139	14513	0.491904
scaffold_118	585753	595938	ENSTRUG00000011907	199	2227	10185	0.218655
scaffold_118	682597	709917	ENSTRUG00000012780	837	21782	27320	0.797291
scaffold_118	152354	161059	ENSTRUG00000007448	924	6065	8705	0.696726
scaffold_118	167146	175326	ENSTRUG00000007552	6	2368	8180	0.289487
scaffold_118	182554	189258	ENSTRUG00000007996	9329	6685	6704	0.997166
scaffold_118	198043	199689	ENSTRUG00000008412	243	1640	1646	0.996355
scaffold_118	201274	204585	ENSTRUG00000008418	56	539	3311	0.162791
scaffold_118	205670	210492	ENSTRUG00000008582	266	2075	4822	0.430319
scaffold_118	223863	226350	ENSTRUG00000008802	532	2227	2487	0.895456
scaffold_118	366113	369711	ENSTRUG00000010488	162	2627	3598	0.730128
scaffold_118	482178	488387	ENSTRUG00000011017	47	3582	6209	0.576905
scaffold_118	494546	500843	ENSTRUG00000011188	160	2632	6297	0.417977
scaffold_118	662571	663212	ENSTRUG00000012607	0	0	641	0
scaffold_118	678100	681322	ENSTRUG00000012616	355	2097	3222	0.650838
scaffold_11802	664	2423	ENSTRUG00000003191	429	1512	1759	0.859579
scaffold_11802	1457	1543	ENSTRUG00000018912	1	27	86	0.313953
scaffold_11832	2088	2348	ENSTRUG00000005356	500	260	260	1
scaffold_119	110747	134255	ENSTRUG00000005978	43	23269	23508	0.989833
scaffold_119	373167	396102	ENSTRUG00000009637	622	17747	22935	0.773795
scaffold_119	27764	33080	ENSTRUG00000001488	14	317	5316	0.0596313
scaffold_119	61327	67163	ENSTRUG00000003562	995	4276	5836	0.732694
scaffold_119	96111	107881	ENSTRUG00000005614	89	11027	11770	0.936873
scaffold_119	180879	204164	ENSTRUG00000007284	948	11805	23285	0.506979
scaffold_119	212212	215646	ENSTRUG00000007518	2	30	3434	0.0087362
scaffold_119	243604	259069	ENSTRUG00000008311	1271	10103	15465	0.653282
scaffold_119	275687	280892	ENSTRUG00000008856	1148	3628	5205	0.697022
scaffold_119	293896	298192	ENSTRUG00000009557	178	1732	4296	0.403166
scaffold_119	402769	416060	ENSTRUG00000009653	47	718	13291	0.0540215
scaffold_119	421940	430252	ENSTRUG00000009681	1367	7957	8312	0.957291
scaffold_119	441986	447549	ENSTRUG00000009911	569	4694	5563	0.843789
scaffold_119	528593	557893	ENSTRUG00000010186	66	1406	29300	0.0479863
scaffold_119	561430	591333	ENSTRUG00000010317	190	4832	29903	0.161589
scaffold_119	593229	639926	ENSTRUG00000010512	146	16531	46697	0.354006
scaffold_119	844057	869003	ENSTRUG00000011658	234	2907	24946	0.116532
scaffold_119	9513	10748	ENSTRUG00000001435	125	777	1235	0.62915
scaffold_119	35158	48598	ENSTRUG00000001638	2683	13320	13440	0.991071
scaffold_119	50558	54826	ENSTRUG00000002924	341	2664	4268	0.62418
scaffold_119	56946	58325	ENSTRUG00000003525	1	25	1379	0.0181291
scaffold_119	59795	60868	ENSTRUG00000003547	35	400	1073	0.372787
scaffold_119	69006	72452	ENSTRUG00000004266	23	336	3446	0.0975044
scaffold_119	74528	75585	ENSTRUG00000004753	56	788	1057	0.745506
scaffold_119	76347	80717	ENSTRUG00000004768	6	3707	4370	0.848284
scaffold_119	85970	87078	ENSTRUG00000005058	47	434	1108	0.391697
scaffold_119	87862	90799	ENSTRUG00000005290	134	2201	2937	0.749404
scaffold_119	91160	93787	ENSTRUG00000005468	36	2108	2627	0.802436
scaffold_119	135185	136327	ENSTRUG00000007184	10	97	1142	0.0849387
scaffold_119	138491	146645	ENSTRUG00000007229	915	4777	8154	0.585847
scaffold_119	231729	241818	ENSTRUG00000007719	4185	9130	10089	0.904946
scaffold_119	269478	270768	ENSTRUG00000008836	119	400	1290	0.310078
scaffold_119	288307	292157	ENSTRUG00000009267	13	92	3850	0.0238961
scaffold_119	450893	454412	ENSTRUG00000009935	521	2569	3519	0.730037
scaffold_119	454419	457395	ENSTRUG00000010064	137	1016	2976	0.341398
scaffold_119	459036	462933	ENSTRUG00000010152	52	472	3897	0.121119
scaffold_119	722574	727987	ENSTRUG00000010800	1856	4827	5413	0.891742
scaffold_119	729462	734171	ENSTRUG00000010968	616	3373	4709	0.716288
scaffold_119	738150	742196	ENSTRUG00000011154	358	2797	4046	0.6913
scaffold_119	749607	752275	ENSTRUG00000011257	6	99	2668	0.0371064
scaffold_119	777984	782724	ENSTRUG00000011270	195	1451	4740	0.306118
scaffold_119	784663	784760	ENSTRUG00000018799	2670	84	97	0.865979
scaffold_119	788052	795486	ENSTRUG00000011347	455	6685	7434	0.899247
scaffold_119	796636	800204	ENSTRUG00000011418	229	1641	3568	0.459921
scaffold_119	803221	803823	ENSTRUG00000011651	3	50	602	0.0830565
scaffold_11948	2170	2288	ENSTRUG00000018886	0	0	118	0
scaffold_12	2092095	2102243	ENSTRUG00000015716	336	10043	10148	0.989653
scaffold_12	651472	656545	ENSTRUG00000011783	83	670	5073	0.132072
scaffold_12	771016	793027	ENSTRUG00000013116	497	20623	22011	0.936941
scaffold_12	914416	920553	ENSTRUG00000013753	247	3764	6137	0.613329
scaffold_12	1408813	1545918	ENSTRUG00000015057	190	116250	137105	0.84789
scaffold_12	1746959	1839854	ENSTRUG00000015608	171	80049	92895	0.861715
scaffold_12	7024	25331	ENSTRUG00000009408	20	291	18307	0.0158956
scaffold_12	33673	117006	ENSTRUG00000009468	3036	44098	83333	0.529178
scaffold_12	358552	362042	ENSTRUG00000010948	5	102	3490	0.0292264
scaffold_12	376306	382245	ENSTRUG00000011058	328	2227	5939	0.374979
scaffold_12	556716	557717	ENSTRUG00000011282	2	67	1001	0.0669331
scaffold_12	566510	576313	ENSTRUG00000011318	309	4049	9803	0.413037
scaffold_12	668145	675286	ENSTRUG00000011788	490	6340	7141	0.887831
scaffold_12	684460	690060	ENSTRUG00000012098	335	3006	5600	0.536786
scaffold_12	699480	722984	ENSTRUG00000012172	917	21688	23504	0.922737
scaffold_12	739404	764620	ENSTRUG00000012584	2670	21766	25216	0.863182
scaffold_12	815696	821663	ENSTRUG00000013332	51	540	5967	0.0904977
scaffold_12	854233	870612	ENSTRUG00000013387	192	12740	16379	0.777825
scaffold_12	894569	901642	ENSTRUG00000013466	18	260	7073	0.0367595
scaffold_12	948549	955673	ENSTRUG00000013863	1878	6932	7124	0.973049
scaffold_12	962302	982693	ENSTRUG00000013936	222	3054	20391	0.149772
scaffold_12	1015157	1018429	ENSTRUG00000014099	894	2906	3272	0.888142
scaffold_12	1060694	1078693	ENSTRUG00000014298	525	16373	17999	0.909662
scaffold_12	1078789	1084037	ENSTRUG00000014567	779	3999	5248	0.762005
scaffold_12	1088725	1118092	ENSTRUG00000014678	219	27477	29367	0.935642
scaffold_12	1187832	1199428	ENSTRUG00000014901	581	3167	11596	0.273111
scaffold_12	1629424	1641719	ENSTRUG00000015237	37	682	12295	0.0554697
scaffold_12	1653445	1671835	ENSTRUG00000015261	508	18371	18390	0.998967
scaffold_12	1664391	1698385	ENSTRUG00000015426	908	33902	33994	0.997294
scaffold_12	2113215	2116546	ENSTRUG00000015728	121	1002	3331	0.300811
scaffold_12	2208359	2211989	ENSTRUG00000015805	76	661	3630	0.182094
scaffold_12	2259466	2263209	ENSTRUG00000015857	748	2889	3743	0.771841
scaffold_12	2323530	2351177	ENSTRUG00000015941	436	3906	27647	0.141281
scaffold_12	119623	121759	ENSTRUG00000009976	553	2136	2136	1
scaffold_12	133637	139470	ENSTRUG00000010001	177	5158	5833	0.884279
scaffold_12	288171	291153	ENSTRUG00000010156	654	2578	2982	0.86452
scaffold_12	296388	298414	ENSTRUG00000010457	129	1391	2026	0.686574
scaffold_12	300323	302561	ENSTRUG00000010528	1397	2226	2238	0.994638
scaffold_12	303385	306625	ENSTRUG00000010713	267	2108	3240	0.650617
scaffold_12	368494	374589	ENSTRUG00000010981	213	1576	6095	0.258573
scaffold_12	383180	384648	ENSTRUG00000011225	47	492	1468	0.33515
scaffold_12	477831	478964	ENSTRUG00000011266	39	315	1133	0.278023
scaffold_12	583818	585663	ENSTRUG00000011559	0	0	1845	0
scaffold_12	591466	599508	ENSTRUG00000011683	9	215	8042	0.0267346
scaffold_12	648257	649432	ENSTRUG00000011731	176	783	1175	0.666383
scaffold_12	673683	678785	ENSTRUG00000012069	175	2091	5102	0.409839
scaffold_12	807500	809570	ENSTRUG00000013316	5238	1983	2070	0.957971
scaffold_12	826323	828592	ENSTRUG00000013354	142	792	2269	0.349052
scaffold_12	842833	842927	ENSTRUG00000018988	510	52	94	0.553191
scaffold_12	888950	890370	ENSTRUG00000013433	8	103	1420	0.0725352
scaffold_12	904990	909286	ENSTRUG00000013648	16	280	4296	0.0651769
scaffold_12	909528	912835	ENSTRUG00000013718	772	2621	3307	0.792561
scaffold_12	921981	924743	ENSTRUG00000013820	7	160	2762	0.057929
scaffold_12	927129	930028	ENSTRUG00000013841	262	2761	2899	0.952397
scaffold_12	931688	932332	ENSTRUG00000013846	129	489	644	0.759317
scaffold_12	985238	987858	ENSTRUG00000013977	33	349	2620	0.133206
scaffold_12	1001843	1012027	ENSTRUG00000014004	1227	8312	10184	0.816182
scaffold_12	1014014	1014325	ENSTRUG00000014095	20	172	311	0.553055
scaffold_12	1022289	1023464	ENSTRUG00000014179	57	427	1175	0.363404
scaffold_12	1051620	1053358	ENSTRUG00000014183	3	55	1738	0.0316456
scaffold_12	1053215	1059976	ENSTRUG00000014198	91	929	6761	0.137406
scaffold_12	1119082	1125801	ENSTRUG00000014824	3291	5098	6719	0.758744
scaffold_12	1164216	1170562	ENSTRUG00000014848	866	3890	6346	0.612985
scaffold_12	1262888	1263770	ENSTRUG00000015017	28	261	882	0.295918
scaffold_12	1268680	1268952	ENSTRUG00000015020	18	133	272	0.488971
scaffold_12	1271875	1274217	ENSTRUG00000015023	249	1431	2342	0.611016
scaffold_12	1274436	1275973	ENSTRUG00000015038	300	1194	1537	0.776838
scaffold_12	2170202	2172425	ENSTRUG00000015734	285	2082	2223	0.936572
scaffold_12	2173099	2175928	ENSTRUG00000015745	0	0	2829	0
scaffold_12	2182490	2194433	ENSTRUG00000015756	38	401	11943	0.0335762
scaffold_12	2196517	2200102	ENSTRUG00000015784	149	2492	3585	0.695118
scaffold_12	2212846	2214478	ENSTRUG00000015824	37	325	1632	0.199142
scaffold_12	2215388	2219733	ENSTRUG00000015831	16	104	4345	0.0239356
scaffold_12	2221273	2221838	ENSTRUG00000015849	38	163	565	0.288496
scaffold_12	2223533	2224598	ENSTRUG00000015852	0	0	1065	0
scaffold_12	2265196	2268427	ENSTRUG00000015895	1248	2346	3231	0.726091
scaffold_12	2270524	2273773	ENSTRUG00000015910	19	60	3249	0.0184672
scaffold_12	2318805	2320154	ENSTRUG00000015937	0	0	1349	0
scaffold_12	2360012	2361166	ENSTRUG00000015974	0	0	1154	0
scaffold_12	2365045	2373459	ENSTRUG00000015981	19	3070	8414	0.364868
scaffold_12	2363674	2363749	ENSTRUG00000019214	0	0	75	0
scaffold_12	2381059	2382351	ENSTRUG00000016010	1	25	1292	0.0193498
scaffold_120	130174	132187	ENSTRUG00000013022	237	1424	2013	0.707402
scaffold_120	649572	674979	ENSTRUG00000015790	63	14746	25407	0.580391
scaffold_120	42454	52509	ENSTRUG00000011831	13298	6617	10055	0.658081
scaffold_120	61090	69962	ENSTRUG00000012045	82	1091	8872	0.122971
scaffold_120	80726	94684	ENSTRUG00000012246	1228	10637	13958	0.762072
scaffold_120	96101	112964	ENSTRUG00000012624	259	14548	16863	0.862717
scaffold_120	149801	169932	ENSTRUG00000013043	255	13364	20131	0.663852
scaffold_120	175790	191810	ENSTRUG00000013187	425	11174	16020	0.697503
scaffold_120	226124	242988	ENSTRUG00000014572	239	8469	16864	0.502194
scaffold_120	276111	279807	ENSTRUG00000014965	100	2171	3696	0.587392
scaffold_120	337580	349761	ENSTRUG00000015018	56	9213	12181	0.756342
scaffold_120	352229	371722	ENSTRUG00000015100	714	19122	19493	0.980967
scaffold_120	407012	451831	ENSTRUG00000015310	1352	41935	44819	0.935652
scaffold_120	472963	481160	ENSTRUG00000015373	4	3881	8197	0.473466
scaffold_120	488783	493344	ENSTRUG00000015417	803	3383	4561	0.741723
scaffold_120	493350	510162	ENSTRUG00000015449	57	569	16812	0.0338449
scaffold_120	539088	558792	ENSTRUG00000015489	1784	17961	19704	0.911541
scaffold_120	585250	590515	ENSTRUG00000015584	340	3657	5265	0.694587
scaffold_120	594695	607281	ENSTRUG00000015635	600	11454	12586	0.910059
scaffold_120	621262	624518	ENSTRUG00000015750	113205	3256	3256	1
scaffold_120	735942	738346	ENSTRUG00000015942	303	2241	2404	0.932196
scaffold_120	769969	773705	ENSTRUG00000016018	768	3037	3736	0.812902
scaffold_120	818926	834499	ENSTRUG00000016217	699	6295	15573	0.404225
scaffold_120	840531	860314	ENSTRUG00000016273	1209	19001	19783	0.960471
scaffold_120	3485	6599	ENSTRUG00000011592	504	948	3114	0.304432
scaffold_120	10792	13638	ENSTRUG00000011596	2306	2838	2846	0.997189
scaffold_120	17490	25156	ENSTRUG00000011616	424	3280	7666	0.427863
scaffold_120	27512	30050	ENSTRUG00000011687	303	1578	2538	0.621749
scaffold_120	55020	59404	ENSTRUG00000011974	145	2647	4384	0.603787
scaffold_120	61009	61431	ENSTRUG00000012037	11	41	422	0.0971564
scaffold_120	73652	79854	ENSTRUG00000012212	264	2134	6202	0.344083
scaffold_120	114030	114107	ENSTRUG00000018727	0	0	77	0
scaffold_120	117322	127702	ENSTRUG00000012973	3903	6438	10380	0.620231
scaffold_120	193468	195315	ENSTRUG00000013271	0	0	1847	0
scaffold_120	199424	206312	ENSTRUG00000013284	7	157	6888	0.0227933
scaffold_120	215709	218720	ENSTRUG00000013348	1	115	3011	0.0381933
scaffold_120	221621	224744	ENSTRUG00000014555	0	0	3123	0
scaffold_120	251667	253450	ENSTRUG00000014624	101	1394	1783	0.781828
scaffold_120	254320	260927	ENSTRUG00000014663	82	2001	6607	0.302861
scaffold_120	262144	266912	ENSTRUG00000014766	1328	3952	4768	0.828859
scaffold_120	269252	276065	ENSTRUG00000014825	629	4052	6813	0.594745
scaffold_120	304403	305518	ENSTRUG00000015009	1	26	1115	0.0233184
scaffold_120	379697	382753	ENSTRUG00000015282	245	2513	3056	0.822317
scaffold_120	393435	399469	ENSTRUG00000015292	17	192	6034	0.0318197
scaffold_120	400817	402856	ENSTRUG00000015302	1568	1951	2039	0.956842
scaffold_120	482311	485163	ENSTRUG00000015398	710	2650	2852	0.929172
scaffold_120	486756	488523	ENSTRUG00000015405	194	1588	1767	0.898698
scaffold_120	512512	513840	ENSTRUG00000015478	1	25	1328	0.0188253
scaffold_120	531660	532136	ENSTRUG00000015486	1	28	476	0.0588235
scaffold_120	559514	560859	ENSTRUG00000015556	3	49	1345	0.0364312
scaffold_120	567086	567945	ENSTRUG00000015566	3	81	859	0.0942957
scaffold_120	573619	576249	ENSTRUG00000015568	3	77	2630	0.0292776
scaffold_120	591657	594196	ENSTRUG00000015621	104	982	2539	0.386766
scaffold_120	611575	620618	ENSTRUG00000015727	500	4424	9043	0.489218
scaffold_120	621404	621622	ENSTRUG00000018706	15690	218	218	1
scaffold_120	622359	622577	ENSTRUG00000018885	19873	218	218	1
scaffold_120	625330	627541	ENSTRUG00000015774	109	1536	2211	0.694708
scaffold_120	623604	623822	ENSTRUG00000018765	61507	218	218	1
scaffold_120	623022	623240	ENSTRUG00000019100	9188	218	218	1
scaffold_120	677688	680364	ENSTRUG00000015884	228	1460	2676	0.54559
scaffold_120	689800	699661	ENSTRUG00000015889	847	5533	9861	0.561099
scaffold_120	729779	733499	ENSTRUG00000015928	176	1187	3720	0.319086
scaffold_120	734128	734914	ENSTRUG00000015940	153	294	786	0.374046
scaffold_120	747362	748238	ENSTRUG00000015975	32	315	876	0.359589
scaffold_120	751828	753488	ENSTRUG00000015986	49	848	1660	0.510843
scaffold_120	756218	761573	ENSTRUG00000015989	205	2621	5355	0.489449
scaffold_120	783015	783815	ENSTRUG00000016082	0	0	800	0
scaffold_120	788358	788774	ENSTRUG00000016086	57	353	416	0.848558
scaffold_120	792004	795512	ENSTRUG00000016088	813	2921	3508	0.832668
scaffold_120	795597	802618	ENSTRUG00000016113	548	2085	7021	0.296966
scaffold_120	804599	810168	ENSTRUG00000016143	69	2818	5569	0.506015
scaffold_120	812830	815150	ENSTRUG00000016175	751	1130	2320	0.487069
scaffold_120	815819	817973	ENSTRUG00000016205	60	462	2154	0.214485
scaffold_120	828304	831454	ENSTRUG00000016244	305	2029	3150	0.644127
scaffold_120	835833	839026	ENSTRUG00000016248	741	2841	3193	0.889759
scaffold_120	863219	866148	ENSTRUG00000016317	47	353	2929	0.120519
scaffold_120	870693	873481	ENSTRUG00000016321	12	200	2788	0.071736
scaffold_120	874673	881561	ENSTRUG00000016333	492	4302	6888	0.624564
scaffold_12098	543	1877	ENSTRUG00000017453	7	82	1334	0.0614693
scaffold_121	130930	132045	ENSTRUG00000004055	0	0	1115	0
scaffold_121	255315	281365	ENSTRUG00000007974	772	23417	26050	0.898925
scaffold_121	523260	528533	ENSTRUG00000010021	743	3982	5273	0.755168
scaffold_121	650787	655987	ENSTRUG00000011551	189	4363	5200	0.839039
scaffold_121	757875	801026	ENSTRUG00000011875	2245	28318	43151	0.656254
scaffold_121	4526	35746	ENSTRUG00000001747	85	1498	31220	0.0479821
scaffold_121	60584	80025	ENSTRUG00000002344	946	9761	19441	0.502083
scaffold_121	112879	118369	ENSTRUG00000003037	96	1017	5490	0.185246
scaffold_121	140955	152004	ENSTRUG00000004737	57	949	11049	0.0858901
scaffold_121	153676	201452	ENSTRUG00000005462	847	45480	47776	0.951942
scaffold_121	288119	303668	ENSTRUG00000008175	126	13610	15549	0.875297
scaffold_121	330333	363966	ENSTRUG00000008560	741	7679	33633	0.228317
scaffold_121	373327	380973	ENSTRUG00000008790	27	383	7646	0.0500915
scaffold_121	410556	455606	ENSTRUG00000009110	1633	41618	45050	0.923818
scaffold_121	499496	513550	ENSTRUG00000009836	140	2174	14054	0.154689
scaffold_121	592592	614096	ENSTRUG00000011116	241	17251	21504	0.802223
scaffold_121	620495	623701	ENSTRUG00000011365	4	2549	3206	0.795072
scaffold_121	633462	639055	ENSTRUG00000011462	95	2409	5593	0.430717
scaffold_121	656951	689103	ENSTRUG00000011673	1548	29526	32152	0.918326
scaffold_121	897921	902688	ENSTRUG00000012794	22	804	4767	0.168659
scaffold_121	106673	109405	ENSTRUG00000002610	1	27	2732	0.0098829
scaffold_121	110556	112082	ENSTRUG00000002730	356	1246	1526	0.816514
scaffold_121	119246	122976	ENSTRUG00000003434	500	2644	3730	0.708847
scaffold_121	134537	139948	ENSTRUG00000004081	554	4279	5411	0.790797
scaffold_121	235675	235778	ENSTRUG00000019401	22	63	103	0.61165
scaffold_121	282572	283150	ENSTRUG00000008131	24	178	578	0.307959
scaffold_121	393909	398650	ENSTRUG00000008893	112	1975	4741	0.416579
scaffold_121	401363	407371	ENSTRUG00000009022	1164	4867	6008	0.810087
scaffold_121	493295	497007	ENSTRUG00000009717	333	2840	3712	0.765086
scaffold_121	518703	519449	ENSTRUG00000010007	209	456	746	0.61126
scaffold_121	519905	520078	ENSTRUG00000010018	9	98	173	0.566474
scaffold_121	529344	538242	ENSTRUG00000010204	256	8604	8898	0.966959
scaffold_121	540732	544360	ENSTRUG00000010429	24	1160	3628	0.319735
scaffold_121	551746	555145	ENSTRUG00000010498	79	1449	3399	0.426302
scaffold_121	558603	563528	ENSTRUG00000010527	1467	4514	4925	0.916548
scaffold_121	564072	567017	ENSTRUG00000010811	1635	2905	2945	0.986418
scaffold_121	569007	570748	ENSTRUG00000010963	8389	1741	1741	1
scaffold_121	573783	579120	ENSTRUG00000011026	311	2943	5337	0.551433
scaffold_121	628691	629955	ENSTRUG00000011446	304	1177	1264	0.931171
scaffold_121	732541	733734	ENSTRUG00000011847	0	0	1193	0
scaffold_121	814918	815652	ENSTRUG00000012216	380	619	734	0.843324
scaffold_121	817437	818189	ENSTRUG00000012225	3	50	752	0.0664894
scaffold_121	826953	834450	ENSTRUG00000012228	791	5864	7497	0.78218
scaffold_121	841166	846904	ENSTRUG00000012512	984	5662	5738	0.986755
scaffold_121	854700	859260	ENSTRUG00000012712	491	2735	4560	0.599781
scaffold_12168	59	1979	ENSTRUG00000011242	353	1357	1920	0.706771
scaffold_12192	4	2428	ENSTRUG00000002138	135	1353	2424	0.558168
scaffold_122	116797	135880	ENSTRUG00000005141	2708	17258	19083	0.904365
scaffold_122	244100	264618	ENSTRUG00000009700	3115	20367	20518	0.992641
scaffold_122	11921	53703	ENSTRUG00000001889	1482	20760	41782	0.496865
scaffold_122	61402	71541	ENSTRUG00000003193	476	3854	10139	0.380116
scaffold_122	73835	82593	ENSTRUG00000003347	760	6005	8758	0.685659
scaffold_122	89815	102427	ENSTRUG00000004191	1179	10343	12612	0.820092
scaffold_122	139526	154303	ENSTRUG00000006070	776	10722	14777	0.725587
scaffold_122	163054	175834	ENSTRUG00000007312	57	12495	12780	0.9777
scaffold_122	182273	221391	ENSTRUG00000009289	688	21108	39118	0.539598
scaffold_122	270301	288023	ENSTRUG00000009955	1454	17046	17722	0.961855
scaffold_122	294297	300506	ENSTRUG00000010188	24	106	6209	0.017072
scaffold_122	308046	329149	ENSTRUG00000010296	375	5722	21103	0.271146
scaffold_122	331222	370196	ENSTRUG00000010426	289	5601	38974	0.143711
scaffold_122	374141	384401	ENSTRUG00000010673	1083	8633	10260	0.841423
scaffold_122	409578	421239	ENSTRUG00000011108	719	5900	11661	0.50596
scaffold_122	424158	428133	ENSTRUG00000011254	204	1359	3975	0.341887
scaffold_122	473292	479058	ENSTRUG00000011693	1295	5690	5766	0.986819
scaffold_122	480321	493047	ENSTRUG00000011752	814	12119	12726	0.952302
scaffold_122	542595	567550	ENSTRUG00000011915	2637	20409	24955	0.817832
scaffold_122	581274	622292	ENSTRUG00000012281	1697	26388	41018	0.643327
scaffold_122	636547	645582	ENSTRUG00000012535	390	6018	9035	0.666076
scaffold_122	702968	733987	ENSTRUG00000012996	581	25568	31019	0.824269
scaffold_122	737242	737496	ENSTRUG00000013685	16	28	254	0.110236
scaffold_122	803021	821821	ENSTRUG00000013999	51	14115	18800	0.750798
scaffold_122	827745	838605	ENSTRUG00000014074	48	7899	10860	0.727348
scaffold_122	842195	854214	ENSTRUG00000014120	59	3568	12019	0.296863
scaffold_122	2769	4231	ENSTRUG00000001824	0	0	1462	0
scaffold_122	56283	58122	ENSTRUG00000003038	57	569	1839	0.309407
scaffold_122	68281	70867	ENSTRUG00000003326	102	1149	2586	0.444316
scaffold_122	103484	106704	ENSTRUG00000004597	241	1718	3220	0.53354
scaffold_122	108277	110995	ENSTRUG00000004963	108	1340	2718	0.49301
scaffold_122	113119	113195	ENSTRUG00000018932	24214	76	76	1
scaffold_122	114378	114459	ENSTRUG00000018964	450068	81	81	1
scaffold_122	112906	112981	ENSTRUG00000018986	101946	75	75	1
scaffold_122	113966	114031	ENSTRUG00000018990	38620	65	65	1
scaffold_122	113329	113410	ENSTRUG00000019353	31616	81	81	1
scaffold_122	112144	112215	ENSTRUG00000019475	79027	71	71	1
scaffold_122	156364	160475	ENSTRUG00000006606	15	697	4111	0.169545
scaffold_122	385243	390172	ENSTRUG00000010882	260	3069	4929	0.622641
scaffold_122	395351	398704	ENSTRUG00000010917	3	125	3353	0.03728
scaffold_122	403419	409434	ENSTRUG00000010957	802	5324	6015	0.88512
scaffold_122	431175	433613	ENSTRUG00000011362	866	2423	2438	0.993847
scaffold_122	435150	439749	ENSTRUG00000011484	31	785	4599	0.170689
scaffold_122	442511	446637	ENSTRUG00000011621	932	4046	4126	0.980611
scaffold_122	461607	462482	ENSTRUG00000011649	65	365	875	0.417143
scaffold_122	497210	502404	ENSTRUG00000011791	1455	4903	5194	0.943974
scaffold_122	519071	519170	ENSTRUG00000018814	32	85	99	0.858586
scaffold_122	518677	518764	ENSTRUG00000019039	604	64	87	0.735632
scaffold_122	520267	520345	ENSTRUG00000019107	877	64	78	0.820513
scaffold_122	526251	527246	ENSTRUG00000011913	84	639	995	0.642211
scaffold_122	657064	658914	ENSTRUG00000012650	29	344	1850	0.185946
scaffold_122	663160	664037	ENSTRUG00000012706	202	579	877	0.660205
scaffold_122	664911	669666	ENSTRUG00000012735	17	3791	4755	0.797266
scaffold_122	672245	673345	ENSTRUG00000012826	285	1071	1100	0.973636
scaffold_122	673723	675434	ENSTRUG00000012838	5	50	1711	0.0292227
scaffold_122	676493	682033	ENSTRUG00000012847	99	856	5540	0.154513
scaffold_122	771531	775823	ENSTRUG00000013690	171	2600	4292	0.605778
scaffold_122	776387	781393	ENSTRUG00000013783	1322	4637	5006	0.926288
scaffold_122	782903	785967	ENSTRUG00000013929	133	1285	3064	0.419386
scaffold_122	824383	828428	ENSTRUG00000014041	5	135	4045	0.0333745
scaffold_122	860070	862278	ENSTRUG00000014153	4	96	2208	0.0434783
scaffold_1226	34655	35248	ENSTRUG00000007375	0	0	593	0
scaffold_12268	2032	2150	ENSTRUG00000018890	0	0	118	0
scaffold_12288	388	2420	ENSTRUG00000001848	1	25	2032	0.0123031
scaffold_123	258656	273503	ENSTRUG00000007179	952	11855	14847	0.798478
scaffold_123	768909	788724	ENSTRUG00000011275	863	10200	19815	0.514762
scaffold_123	48363	52618	ENSTRUG00000002163	234	2847	4255	0.669095
scaffold_123	157832	170810	ENSTRUG00000005315	14	189	12978	0.0145631
scaffold_123	228665	233012	ENSTRUG00000006438	330	2346	4347	0.539683
scaffold_123	243442	251642	ENSTRUG00000006817	1015	5048	8200	0.61561
scaffold_123	425637	453507	ENSTRUG00000008194	58	640	27870	0.0229638
scaffold_123	600107	634543	ENSTRUG00000008442	347	11575	34436	0.336131
[truncated: 17,389 more rows]

## Sheet: Jiyan-1
scaffold	start	end	gene id	number of features	number of bases	length	coverage
MT	2829	3803	ENSTRUG00000018673	1758	950	974	0.975359
MT	4014	5060	ENSTRUG00000018674	1390	1025	1046	0.979923
MT	5445	6990	ENSTRUG00000018675	64206	1545	1545	1
MT	7148	7838	ENSTRUG00000018676	10336	681	690	0.986957
MT	7913	8080	ENSTRUG00000018677	1256	167	167	1
MT	8071	8754	ENSTRUG00000018678	3754	600	683	0.878477
MT	8754	9539	ENSTRUG00000018679	7052	774	785	0.985987
MT	9611	9961	ENSTRUG00000018680	746	326	350	0.931429
MT	10030	10326	ENSTRUG00000018681	285	274	296	0.925676
MT	10320	11700	ENSTRUG00000018682	4760	1235	1380	0.894928
MT	11916	13754	ENSTRUG00000018683	1293	1650	1838	0.897715
MT	13750	14271	ENSTRUG00000018684	492	497	521	0.953935
MT	14345	15481	ENSTRUG00000018685	2438	1080	1136	0.950704
MT	1	68	ENSTRUG00000019221	1973	67	67	1
MT	69	1015	ENSTRUG00000019222	22826	946	946	1
MT	1016	1089	ENSTRUG00000019223	877	73	73	1
MT	1090	2755	ENSTRUG00000019224	566620	1665	1665	1
MT	2756	2828	ENSTRUG00000019225	1099	72	72	1
MT	3806	3875	ENSTRUG00000019226	884	69	69	1
MT	3875	3945	ENSTRUG00000019227	1621	70	70	1
MT	3945	4013	ENSTRUG00000019228	1384	68	68	1
MT	5060	5130	ENSTRUG00000019229	135	70	70	1
MT	5132	5200	ENSTRUG00000019230	1944	68	68	1
MT	5203	5276	ENSTRUG00000019231	312	73	73	1
MT	5311	5374	ENSTRUG00000019232	299	63	63	1
MT	5374	5443	ENSTRUG00000019233	238	69	69	1
MT	6996	7066	ENSTRUG00000019234	812	70	70	1
MT	7070	7141	ENSTRUG00000019235	140	71	71	1
MT	7839	7911	ENSTRUG00000019236	484	72	72	1
MT	9540	9610	ENSTRUG00000019237	364	70	70	1
MT	9960	10029	ENSTRUG00000019238	39	69	69	1
MT	11701	11769	ENSTRUG00000019239	6525	68	68	1
MT	11770	11837	ENSTRUG00000019240	542	67	67	1
MT	11843	11915	ENSTRUG00000019241	42	72	72	1
MT	14272	14340	ENSTRUG00000019242	40	68	68	1
MT	15485	15556	ENSTRUG00000019243	180	71	71	1
MT	15556	15626	ENSTRUG00000019244	217	70	70	1
scaffold_1	1045050	1067279	ENSTRUG00000015288	245	2242	22229	0.100859
scaffold_1	3125244	3147966	ENSTRUG00000016742	145	19062	22722	0.838923
scaffold_1	4182155	4204570	ENSTRUG00000017053	109	19279	22415	0.860094
scaffold_1	6286197	6306373	ENSTRUG00000017256	3414	14484	20176	0.717883
scaffold_1	212019	273017	ENSTRUG00000006508	423	51315	60998	0.841257
scaffold_1	651636	660886	ENSTRUG00000012986	1206	8795	9250	0.950811
scaffold_1	778833	793843	ENSTRUG00000014106	1977	9768	15010	0.650766
scaffold_1	916897	919361	ENSTRUG00000014815	579	2400	2464	0.974026
scaffold_1	1431021	1462515	ENSTRUG00000015904	1384	25831	31494	0.820188
scaffold_1	1524394	1652874	ENSTRUG00000016017	557	116186	128480	0.904312
scaffold_1	1679554	1714685	ENSTRUG00000016115	644	29062	35131	0.827247
scaffold_1	2597227	2632093	ENSTRUG00000016494	1359	11883	34866	0.340819
scaffold_1	2875254	2888674	ENSTRUG00000016599	11337	6918	13420	0.515499
scaffold_1	3010182	3035260	ENSTRUG00000016677	541	20279	25078	0.808637
scaffold_1	3394535	3409024	ENSTRUG00000016843	853	10491	14489	0.724067
scaffold_1	3537802	3539482	ENSTRUG00000016873	284	1371	1680	0.816071
scaffold_1	3926486	3952253	ENSTRUG00000016976	3546	20929	25767	0.812241
scaffold_1	4587063	4611576	ENSTRUG00000017182	428	3682	24513	0.150206
scaffold_1	6029303	6034227	ENSTRUG00000017244	97	450	4924	0.0913891
scaffold_1	6422508	6439646	ENSTRUG00000017269	353	8017	17138	0.467791
scaffold_1	6552301	6555840	ENSTRUG00000017275	20	205	3539	0.057926
scaffold_1	6812095	6825090	ENSTRUG00000017287	147	492	12995	0.0378607
scaffold_1	6944640	6957095	ENSTRUG00000017294	1136	11432	12455	0.917864
scaffold_1	30970	33491	ENSTRUG00000004024	39	248	2521	0.0983737
scaffold_1	104664	114690	ENSTRUG00000005286	884	3089	10026	0.308099
scaffold_1	161425	183189	ENSTRUG00000006216	2409	17589	21764	0.808169
scaffold_1	288852	309614	ENSTRUG00000007699	1692	14014	20762	0.674983
scaffold_1	358835	362344	ENSTRUG00000009403	53	440	3509	0.125392
scaffold_1	372260	378238	ENSTRUG00000009567	320	3931	5978	0.657578
scaffold_1	396934	427648	ENSTRUG00000009956	477	11981	30714	0.390083
scaffold_1	443945	473585	ENSTRUG00000010716	5917	29284	29640	0.987989
scaffold_1	475105	479501	ENSTRUG00000010939	32	305	4396	0.0693813
scaffold_1	489005	494539	ENSTRUG00000011027	626	5514	5534	0.996386
scaffold_1	599645	608036	ENSTRUG00000012466	6	979	8391	0.116673
scaffold_1	668875	683741	ENSTRUG00000013135	2626	9032	14866	0.607561
scaffold_1	688596	707764	ENSTRUG00000013325	28	18211	19168	0.950073
scaffold_1	711799	722359	ENSTRUG00000013399	863	8547	10560	0.809375
scaffold_1	749266	774897	ENSTRUG00000013665	10607	21340	25631	0.832585
scaffold_1	834674	835912	ENSTRUG00000014436	1804	1233	1238	0.995961
scaffold_1	899157	902597	ENSTRUG00000014785	12095	3431	3440	0.997384
scaffold_1	973067	996386	ENSTRUG00000014925	141	20140	23319	0.863673
scaffold_1	1009223	1019159	ENSTRUG00000015083	489	6137	9936	0.617653
scaffold_1	1073829	1082350	ENSTRUG00000015367	365	8038	8521	0.943317
scaffold_1	1096830	1097984	ENSTRUG00000015433	53	375	1154	0.324957
scaffold_1	1113442	1134466	ENSTRUG00000015436	144	7135	21024	0.339374
scaffold_1	1145009	1148887	ENSTRUG00000015510	239	1715	3878	0.442238
scaffold_1	1208961	1239538	ENSTRUG00000015686	552	12850	30577	0.420251
scaffold_1	1335234	1394888	ENSTRUG00000015822	1123	59277	59654	0.99368
scaffold_1	1423534	1425494	ENSTRUG00000015893	665	1539	1960	0.785204
scaffold_1	1466120	1481176	ENSTRUG00000015944	38	437	15056	0.029025
scaffold_1	2129490	2132909	ENSTRUG00000016306	658	2499	3419	0.730916
scaffold_1	2134103	2146727	ENSTRUG00000016316	99	3658	12624	0.289766
scaffold_1	2154012	2182871	ENSTRUG00000016351	234	2349	28859	0.0813958
scaffold_1	2113485	2113570	ENSTRUG00000018724	1	25	85	0.294118
scaffold_1	2258719	2268161	ENSTRUG00000016360	4	53	9442	0.0056132
scaffold_1	2410780	2431130	ENSTRUG00000016367	1360	12926	20350	0.635184
scaffold_1	2436912	2442232	ENSTRUG00000016403	447	5096	5320	0.957895
scaffold_1	2503467	2512688	ENSTRUG00000016437	221	6026	9221	0.653508
scaffold_1	2517232	2524636	ENSTRUG00000016450	38	1724	7404	0.232847
scaffold_1	2534005	2552731	ENSTRUG00000016488	551	4328	18726	0.231123
scaffold_1	2669768	2712200	ENSTRUG00000016502	1035	23818	42432	0.561322
scaffold_1	2718055	2726571	ENSTRUG00000016534	231	6751	8516	0.792743
scaffold_1	2795472	2859438	ENSTRUG00000016549	909	34013	63966	0.531736
scaffold_1	2862364	2867365	ENSTRUG00000016594	461	3330	5001	0.665867
scaffold_1	2896250	2903089	ENSTRUG00000016618	5	113	6839	0.0165229
scaffold_1	2931026	2932941	ENSTRUG00000016631	3690	1915	1915	1
scaffold_1	2943634	2953109	ENSTRUG00000016648	1094	5769	9475	0.608865
scaffold_1	2962002	2965658	ENSTRUG00000016670	2793	3558	3656	0.973195
scaffold_1	3042628	3070589	ENSTRUG00000016682	5042	27123	27961	0.97003
scaffold_1	3080669	3118914	ENSTRUG00000016709	1129	31034	38245	0.811452
scaffold_1	3174238	3182340	ENSTRUG00000016762	19	239	8102	0.0294989
scaffold_1	3223906	3228483	ENSTRUG00000016784	237	1818	4577	0.397203
scaffold_1	3287804	3305423	ENSTRUG00000016796	1407	12920	17619	0.733299
scaffold_1	3358712	3371229	ENSTRUG00000016819	1166	12226	12517	0.976752
scaffold_1	3439129	3466587	ENSTRUG00000016851	2702	24205	27458	0.881528
scaffold_1	3482767	3497139	ENSTRUG00000016858	1979	13598	14372	0.946145
scaffold_1	3511149	3525236	ENSTRUG00000016863	492	12238	14087	0.868744
scaffold_1	3552243	3558478	ENSTRUG00000016883	1396	5627	6235	0.902486
scaffold_1	3570728	3572099	ENSTRUG00000016895	13	39	1371	0.0284464
scaffold_1	3604305	3613272	ENSTRUG00000016911	635	4081	8967	0.455113
scaffold_1	3647454	3654511	ENSTRUG00000016925	1779	5455	7057	0.772991
scaffold_1	3672553	3713861	ENSTRUG00000016929	3609	38768	41308	0.938511
scaffold_1	3718622	3726656	ENSTRUG00000016959	815	5094	8034	0.634055
scaffold_1	3734474	3740060	ENSTRUG00000016967	1017	5247	5586	0.939313
scaffold_1	3766410	3775807	ENSTRUG00000016974	433	3947	9397	0.420028
scaffold_1	3980797	3981363	ENSTRUG00000016995	75	353	566	0.623675
scaffold_1	4014020	4020878	ENSTRUG00000017010	373	3537	6858	0.515748
scaffold_1	4077602	4086013	ENSTRUG00000017029	392	7026	8411	0.835335
scaffold_1	4094082	4098117	ENSTRUG00000017034	15	169	4035	0.0418835
scaffold_1	4130918	4157189	ENSTRUG00000017046	122	974	26271	0.0370751
scaffold_1	4162668	4178283	ENSTRUG00000017049	280	7908	15615	0.506436
scaffold_1	4207723	4211863	ENSTRUG00000017057	30	261	4140	0.0630435
scaffold_1	4243063	4244874	ENSTRUG00000017087	226	1715	1811	0.946991
scaffold_1	4271641	4279790	ENSTRUG00000017096	308	6935	8149	0.851025
scaffold_1	4291124	4295286	ENSTRUG00000017105	239	1759	4162	0.422633
scaffold_1	4304011	4317833	ENSTRUG00000017107	1092	9625	13822	0.696354
scaffold_1	4356179	4359561	ENSTRUG00000017115	821	3255	3382	0.962448
scaffold_1	4421147	4425707	ENSTRUG00000017131	1105	3853	4560	0.844956
scaffold_1	4426846	4442088	ENSTRUG00000017137	13492	15242	15242	1
scaffold_1	4473372	4507847	ENSTRUG00000017160	4904	34063	34475	0.988049
scaffold_1	4553416	4576385	ENSTRUG00000017174	5106	20949	22969	0.912055
scaffold_1	4874014	4910098	ENSTRUG00000017192	216	1528	36084	0.0423456
scaffold_1	5144024	5198251	ENSTRUG00000017195	1615	31811	54227	0.586627
scaffold_1	5327797	5368710	ENSTRUG00000017196	1312	29155	40913	0.71261
scaffold_1	5552383	5556541	ENSTRUG00000017211	986	2781	4158	0.668831
scaffold_1	5584279	5590585	ENSTRUG00000017219	5	118	6306	0.0187123
scaffold_1	5603038	5607683	ENSTRUG00000017221	595	2512	4645	0.540797
scaffold_1	5611147	5633680	ENSTRUG00000017222	3621	17470	22533	0.775307
scaffold_1	5651358	5652611	ENSTRUG00000017225	3	50	1253	0.0399042
scaffold_1	5668824	5669493	ENSTRUG00000017230	153	494	669	0.738416
scaffold_1	5701117	5745702	ENSTRUG00000017234	6685	10245	44585	0.229786
scaffold_1	5779491	5860343	ENSTRUG00000017235	167	1877	80852	0.0232153
scaffold_1	5912547	5929389	ENSTRUG00000017236	476	9957	16842	0.591201
scaffold_1	5954037	5978872	ENSTRUG00000017240	941	6073	24835	0.244534
scaffold_1	6003281	6020532	ENSTRUG00000017243	222	1725	17251	0.0999942
scaffold_1	6060786	6068676	ENSTRUG00000017246	973	4818	7890	0.610646
scaffold_1	6074287	6083457	ENSTRUG00000017247	760	9146	9170	0.997383
scaffold_1	6091876	6106217	ENSTRUG00000017249	1303	13188	14341	0.919601
scaffold_1	6107193	6111346	ENSTRUG00000017251	179	963	4153	0.231881
scaffold_1	6191966	6210832	ENSTRUG00000017253	693	6370	18866	0.337644
scaffold_1	6323676	6325370	ENSTRUG00000017259	27	252	1694	0.14876
scaffold_1	6373252	6376128	ENSTRUG00000017263	925	2295	2876	0.797983
scaffold_1	6389053	6391325	ENSTRUG00000017267	353	1772	2272	0.77993
scaffold_1	6454822	6465652	ENSTRUG00000017270	139	5168	10830	0.477193
scaffold_1	6491359	6512518	ENSTRUG00000017271	769	6627	21159	0.3132
scaffold_1	6515761	6528536	ENSTRUG00000017272	128	5399	12775	0.422622
scaffold_1	6579516	6587279	ENSTRUG00000017277	79	392	7763	0.0504959
scaffold_1	6611801	6644557	ENSTRUG00000017279	61	646	32756	0.0197216
scaffold_1	6698092	6702156	ENSTRUG00000017283	237	2426	4064	0.596949
scaffold_1	6703996	6736153	ENSTRUG00000017284	904	1506	32157	0.0468327
scaffold_1	6739027	6758861	ENSTRUG00000017285	990	17590	19834	0.886861
scaffold_1	6873874	6902757	ENSTRUG00000017289	188	555	28883	0.0192155
scaffold_1	6912740	6914645	ENSTRUG00000017291	458	1461	1905	0.766929
scaffold_1	6929451	6940786	ENSTRUG00000017293	781	9022	11335	0.795942
scaffold_1	6960731	6971977	ENSTRUG00000017295	295	809	11246	0.0719367
scaffold_1	6991381	6997249	ENSTRUG00000017296	910	5223	5868	0.890082
scaffold_1	7006447	7045599	ENSTRUG00000017298	908	5353	39152	0.136723
scaffold_1	7089411	7155156	ENSTRUG00000017299	3911	6737	65745	0.102472
scaffold_1	7237567	7244804	ENSTRUG00000017302	372	3003	7237	0.414951
scaffold_1	10422	11354	ENSTRUG00000003702	1	25	932	0.026824
scaffold_1	20130	22355	ENSTRUG00000003740	478	2213	2225	0.994607
scaffold_1	23125	25457	ENSTRUG00000003845	115	838	2332	0.359348
scaffold_1	40384	41519	ENSTRUG00000004274	0	0	1135	0
scaffold_1	44117	47036	ENSTRUG00000004290	412	2216	2919	0.759164
scaffold_1	71255	77085	ENSTRUG00000004599	242	2542	5830	0.436021
scaffold_1	117362	128223	ENSTRUG00000005324	99	1171	10861	0.107817
scaffold_1	148577	150126	ENSTRUG00000005851	139	898	1549	0.579729
scaffold_1	152097	152849	ENSTRUG00000005946	2	36	752	0.0478723
scaffold_1	154772	156167	ENSTRUG00000006030	6	89	1395	0.0637993
scaffold_1	158175	159256	ENSTRUG00000006041	10	91	1081	0.0841813
scaffold_1	279900	286317	ENSTRUG00000007235	984	5846	6417	0.911018
scaffold_1	328590	329590	ENSTRUG00000008059	1136	991	1000	0.991
scaffold_1	336740	343293	ENSTRUG00000008070	1556	5676	6553	0.866168
scaffold_1	344947	348470	ENSTRUG00000008505	474	1902	3523	0.539881
scaffold_1	348531	356578	ENSTRUG00000008686	1933	7274	8047	0.903939
scaffold_1	357500	359499	ENSTRUG00000009047	109	960	1999	0.48024
scaffold_1	363227	367978	ENSTRUG00000009494	28	4624	4751	0.973269
scaffold_1	430971	433755	ENSTRUG00000010482	329	1768	2784	0.635057
scaffold_1	435762	441674	ENSTRUG00000010609	25	406	5912	0.0686739
scaffold_1	501164	501664	ENSTRUG00000011134	1	26	500	0.052
scaffold_1	504192	506255	ENSTRUG00000011147	118	749	2063	0.363063
scaffold_1	509008	512518	ENSTRUG00000011443	631	2218	3510	0.631909
scaffold_1	517451	518445	ENSTRUG00000011626	19	318	994	0.31992
scaffold_1	518962	521202	ENSTRUG00000011672	70701	2226	2240	0.99375
scaffold_1	519871	519997	ENSTRUG00000019453	30807	126	126	1
scaffold_1	519238	519364	ENSTRUG00000019457	28911	126	126	1
scaffold_1	526684	531256	ENSTRUG00000011767	37	215	4572	0.0470254
scaffold_1	534706	535912	ENSTRUG00000011824	42	807	1206	0.669154
scaffold_1	540993	542798	ENSTRUG00000011870	1829	1795	1805	0.99446
scaffold_1	553202	553730	ENSTRUG00000011975	21	484	528	0.916667
scaffold_1	566516	568683	ENSTRUG00000011981	60	543	2167	0.250577
scaffold_1	570393	573242	ENSTRUG00000012041	563	2164	2849	0.759565
scaffold_1	576147	577910	ENSTRUG00000012157	99	615	1763	0.348837
scaffold_1	581966	588961	ENSTRUG00000012196	12	147	6995	0.021015
scaffold_1	592630	595764	ENSTRUG00000012282	2073	2885	3134	0.920549
scaffold_1	596675	597807	ENSTRUG00000012446	93	741	1132	0.654594
scaffold_1	616833	622213	ENSTRUG00000012591	2326	4825	5380	0.89684
scaffold_1	633509	636433	ENSTRUG00000012885	1	25	2924	0.0085499
scaffold_1	641064	645716	ENSTRUG00000012983	23	275	4652	0.0591144
scaffold_1	722424	727958	ENSTRUG00000013486	459	3501	5534	0.632635
scaffold_1	728774	731105	ENSTRUG00000013646	359	1275	2331	0.546976
scaffold_1	735772	736050	ENSTRUG00000013661	9	100	278	0.359712
scaffold_1	810347	818172	ENSTRUG00000014331	81	1310	7825	0.167412
scaffold_1	821850	828816	ENSTRUG00000014342	54	591	6966	0.0848407
scaffold_1	836407	839273	ENSTRUG00000014459	492	1814	2866	0.632938
scaffold_1	840003	841240	ENSTRUG00000014499	150	670	1237	0.541633
scaffold_1	841717	846494	ENSTRUG00000014506	370	4687	4777	0.98116
scaffold_1	847274	851626	ENSTRUG00000014588	399	2640	4352	0.606618
scaffold_1	852833	857603	ENSTRUG00000014669	1409	3951	4770	0.828302
scaffold_1	860846	862687	ENSTRUG00000014696	11	75	1841	0.0407387
scaffold_1	875295	880217	ENSTRUG00000014710	94	398	4922	0.0808614
scaffold_1	894070	895704	ENSTRUG00000014775	3909	1521	1634	0.930844
scaffold_1	910366	913503	ENSTRUG00000014811	478	1704	3137	0.543194
scaffold_1	920621	922306	ENSTRUG00000014847	3	1028	1685	0.610089
scaffold_1	953894	961528	ENSTRUG00000014861	172	3780	7634	0.495153
scaffold_1	961600	964212	ENSTRUG00000014891	30	247	2612	0.0945636
scaffold_1	1001760	1004733	ENSTRUG00000014985	452	1916	2973	0.644467
scaffold_1	1005425	1006962	ENSTRUG00000015041	1	25	1537	0.0162655
scaffold_1	1025153	1030745	ENSTRUG00000015184	377	3313	5592	0.592453
scaffold_1	1037205	1041504	ENSTRUG00000015220	3446	4299	4299	1
scaffold_1	1083107	1093822	ENSTRUG00000015390	318	3518	10715	0.328325
scaffold_1	1136703	1141831	ENSTRUG00000015482	6	3830	5128	0.74688
scaffold_1	1150247	1154651	ENSTRUG00000015561	262	2255	4404	0.512034
scaffold_1	1163408	1167256	ENSTRUG00000015582	6	140	3848	0.0363825
scaffold_1	1168200	1172979	ENSTRUG00000015637	20	1129	4779	0.236242
scaffold_1	1174720	1176699	ENSTRUG00000015679	0	0	1979	0
scaffold_1	1256569	1261431	ENSTRUG00000015707	710	3549	4862	0.729947
scaffold_1	1262462	1263947	ENSTRUG00000015766	12	365	1485	0.245791
scaffold_1	1265565	1270114	ENSTRUG00000015792	119	754	4549	0.165751
scaffold_1	1397489	1400083	ENSTRUG00000015886	1	27	2594	0.0104086
scaffold_1	1675260	1675373	ENSTRUG00000018958	51209	112	113	0.99115
scaffold_1	1790928	1791854	ENSTRUG00000016170	858	926	926	1
scaffold_1	1803138	1806750	ENSTRUG00000016179	91	904	3612	0.250277
scaffold_1	1822530	1822991	ENSTRUG00000016181	11	61	461	0.132321
scaffold_1	1826785	1827744	ENSTRUG00000016184	2	25	959	0.0260688
scaffold_1	1863787	1866322	ENSTRUG00000016194	131	811	2535	0.319921
scaffold_1	1962638	1964759	ENSTRUG00000016196	263	1209	2121	0.570014
scaffold_1	1968421	1976123	ENSTRUG00000016200	368	3458	7702	0.448974
scaffold_1	1985869	1992103	ENSTRUG00000016239	4	103	6234	0.0165223
scaffold_1	2002821	2006767	ENSTRUG00000016253	594	3520	3946	0.892043
scaffold_1	2055583	2057478	ENSTRUG00000016255	1	26	1895	0.0137203
scaffold_1	2097798	2109194	ENSTRUG00000016257	953	3906	11396	0.342752
scaffold_1	2119246	2129328	ENSTRUG00000016281	852	7928	10082	0.786352
scaffold_1	2150770	2150955	ENSTRUG00000016350	0	0	185	0
scaffold_1	2204106	2206224	ENSTRUG00000016358	0	0	2118	0
scaffold_1	2389002	2389625	ENSTRUG00000016362	65	380	623	0.609952
scaffold_1	2394999	2404976	ENSTRUG00000016364	474	8845	9977	0.886539
scaffold_1	2442798	2445480	ENSTRUG00000016424	119	1407	2682	0.524609
scaffold_1	2448247	2448723	ENSTRUG00000016426	1	4	476	0.0084034
scaffold_1	2454464	2456518	ENSTRUG00000016428	38	285	2054	0.138754
scaffold_1	2516331	2517126	ENSTRUG00000016447	0	0	795	0
scaffold_1	2525614	2531987	ENSTRUG00000016472	90	2558	6373	0.401381
scaffold_1	2643060	2649394	ENSTRUG00000016496	396	3979	6334	0.628197
scaffold_1	2654562	2655227	ENSTRUG00000016498	257	532	665	0.8
scaffold_1	2714057	2716851	ENSTRUG00000016531	1240	2412	2794	0.863278
scaffold_1	2881076	2881216	ENSTRUG00000018866	10159	140	140	1
scaffold_1	2893207	2894124	ENSTRUG00000016612	1690	882	917	0.961832
scaffold_1	2907337	2914266	ENSTRUG00000016625	379	6914	6929	0.997835
scaffold_1	2934630	2936656	ENSTRUG00000016638	108	778	2026	0.384008
scaffold_1	2939406	2942133	ENSTRUG00000016640	42	376	2727	0.13788
scaffold_1	3071169	3075892	ENSTRUG00000016705	699	4158	4723	0.880373
scaffold_1	3077221	3078117	ENSTRUG00000016707	1	45	896	0.0502232
scaffold_1	3120200	3123559	ENSTRUG00000016739	26	283	3359	0.0842513
scaffold_1	3185112	3189139	ENSTRUG00000016771	360	2456	4027	0.609883
scaffold_1	3211907	3218116	ENSTRUG00000016781	253	3111	6209	0.501047
scaffold_1	3228043	3236190	ENSTRUG00000016789	558	4199	8147	0.515405
scaffold_1	3383853	3387800	ENSTRUG00000016836	405	2443	3947	0.618951
scaffold_1	3390219	3391442	ENSTRUG00000016840	60	368	1223	0.300899
scaffold_1	3426923	3432458	ENSTRUG00000016849	38	137	5535	0.0247516
scaffold_1	3540313	3544306	ENSTRUG00000016874	322	1557	3993	0.389932
scaffold_1	3545955	3548555	ENSTRUG00000016880	21	175	2600	0.0673077
scaffold_1	3561776	3568755	ENSTRUG00000016888	158	3968	6979	0.568563
scaffold_1	3578073	3580402	ENSTRUG00000016897	17077	2329	2329	1
scaffold_1	3590620	3594210	ENSTRUG00000016900	1506	3491	3590	0.972423
scaffold_1	3596968	3597824	ENSTRUG00000016908	871	854	856	0.997664
scaffold_1	3599473	3602883	ENSTRUG00000016910	149	951	3410	0.278886
scaffold_1	3597052	3597133	ENSTRUG00000018872	207	81	81	1
scaffold_1	3613996	3615635	ENSTRUG00000016918	553	1496	1639	0.912752
scaffold_1	3621356	3625024	ENSTRUG00000016919	44	479	3668	0.130589
scaffold_1	3641448	3644437	ENSTRUG00000016921	821	1973	2989	0.660087
scaffold_1	3715293	3717165	ENSTRUG00000016958	539	1494	1872	0.798077
scaffold_1	3730361	3730609	ENSTRUG00000016965	0	0	248	0
scaffold_1	3740864	3744489	ENSTRUG00000016972	24	375	3625	0.103448
scaffold_1	3745523	3747622	ENSTRUG00000016973	839	1289	2099	0.614102
scaffold_1	3953501	3959391	ENSTRUG00000016983	115	1067	5890	0.181154
scaffold_1	3960720	3964167	ENSTRUG00000016986	10	1613	3447	0.467943
scaffold_1	3985725	3993707	ENSTRUG00000016996	130	2353	7982	0.294788
scaffold_1	3995019	3997633	ENSTRUG00000017004	358	2436	2614	0.931905
scaffold_1	4003315	4008410	ENSTRUG00000017006	1390	5085	5095	0.998037
scaffold_1	4036686	4043911	ENSTRUG00000017013	2199	5020	7225	0.69481
scaffold_1	4049880	4051445	ENSTRUG00000017017	12	16	1565	0.0102236
scaffold_1	4052785	4059119	ENSTRUG00000017019	1133	6070	6334	0.95832
scaffold_1	4066284	4069625	ENSTRUG00000017023	3	79	3341	0.0236456
scaffold_1	4070648	4075681	ENSTRUG00000017025	506	4844	5033	0.962448
scaffold_1	4089943	4092706	ENSTRUG00000017031	453	2542	2763	0.920014
scaffold_1	4103564	4106521	ENSTRUG00000017036	33	523	2957	0.176869
scaffold_1	4107463	4111704	ENSTRUG00000017038	123	1208	4241	0.284838
scaffold_1	4119231	4120573	ENSTRUG00000017041	421	1216	1342	0.90611
scaffold_1	4121907	4128202	ENSTRUG00000017042	365	3900	6295	0.619539
scaffold_1	4213166	4219063	ENSTRUG00000017060	152	1327	5897	0.22503
scaffold_1	4222256	4224466	ENSTRUG00000017068	0	0	2210	0
scaffold_1	4227686	4230612	ENSTRUG00000017069	2	55	2926	0.018797
scaffold_1	4231833	4241840	ENSTRUG00000017072	945	9714	10007	0.97072
scaffold_1	4246238	4249871	ENSTRUG00000017089	248	2767	3633	0.761629
scaffold_1	4250359	4253371	ENSTRUG00000017092	67	588	3012	0.195219
scaffold_1	4254529	4257281	ENSTRUG00000017094	388	2272	2752	0.825581
scaffold_1	4283543	4291452	ENSTRUG00000017098	395	2406	7909	0.30421
scaffold_1	4297547	4300043	ENSTRUG00000017106	1263	2055	2496	0.823317
scaffold_1	4298151	4298283	ENSTRUG00000019361	833	132	132	1
scaffold_1	4342595	4345182	ENSTRUG00000017109	255	1347	2587	0.52068
scaffold_1	4350098	4355363	ENSTRUG00000017113	136	2477	5265	0.470465
scaffold_1	4362687	4366235	ENSTRUG00000017117	589	2285	3548	0.644025
scaffold_1	4368990	4372339	ENSTRUG00000017120	402	1345	3349	0.401612
scaffold_1	4391289	4392021	ENSTRUG00000017124	73	406	732	0.554645
scaffold_1	4394337	4397169	ENSTRUG00000017125	275	1866	2832	0.658898
scaffold_1	4398053	4398994	ENSTRUG00000017126	1120	937	941	0.995749
scaffold_1	4401070	4402732	ENSTRUG00000017127	845	1586	1662	0.954272
scaffold_1	4451730	4454066	ENSTRUG00000017153	1174	2336	2336	1
scaffold_1	4460017	4466785	ENSTRUG00000017155	696	4491	6768	0.663564
scaffold_1	4509215	4512868	ENSTRUG00000017173	552	2847	3653	0.779359
scaffold_1	4578985	4584089	ENSTRUG00000017181	616	2249	5104	0.440635
scaffold_1	4616011	4619335	ENSTRUG00000017183	379	1400	3324	0.421179
scaffold_1	4614835	4614964	ENSTRUG00000019443	8599	129	129	1
scaffold_1	4621040	4622822	ENSTRUG00000017184	246	1227	1782	0.688552
scaffold_1	4623205	4627501	ENSTRUG00000017185	1511	3347	4296	0.779097
scaffold_1	4630279	4635026	ENSTRUG00000017187	73	1816	4747	0.382557
scaffold_1	4638682	4645789	ENSTRUG00000017189	1166	5101	7107	0.717743
scaffold_1	4674332	4676631	ENSTRUG00000017190	15	143	2299	0.062201
scaffold_1	4776432	4781904	ENSTRUG00000017191	45	484	5472	0.0884503
scaffold_1	5118159	5123195	ENSTRUG00000017193	77	880	5036	0.174742
scaffold_1	5134670	5142500	ENSTRUG00000017194	640	4786	7830	0.611239
scaffold_1	5524114	5526722	ENSTRUG00000017197	57	524	2608	0.20092
scaffold_1	5529209	5533022	ENSTRUG00000017198	430	2583	3813	0.677419
scaffold_1	5534816	5537419	ENSTRUG00000017201	82	582	2603	0.223588
scaffold_1	5538412	5543134	ENSTRUG00000017203	1030	3820	4722	0.808979
scaffold_1	5544554	5551313	ENSTRUG00000017207	2525	6374	6759	0.943039
scaffold_1	5557906	5560929	ENSTRUG00000017214	104	2512	3023	0.830963
scaffold_1	5564414	5567994	ENSTRUG00000017215	115	758	3580	0.211732
scaffold_1	5570610	5572211	ENSTRUG00000017216	240	1336	1601	0.834478
scaffold_1	5575085	5578595	ENSTRUG00000017217	232	1606	3510	0.45755
scaffold_1	5580656	5583336	ENSTRUG00000017218	2	51	2680	0.0190299
scaffold_1	5592928	5601231	ENSTRUG00000017220	279	3576	8303	0.430688
scaffold_1	5638126	5647681	ENSTRUG00000017223	674	4827	9555	0.505181
scaffold_1	5649866	5650940	ENSTRUG00000017224	0	0	1074	0
scaffold_1	5655031	5655971	ENSTRUG00000017226	0	0	940	0
scaffold_1	5657366	5662654	ENSTRUG00000017227	253	1950	5288	0.36876
scaffold_1	5663458	5665875	ENSTRUG00000017228	172	1418	2417	0.586678
scaffold_1	5666984	5668264	ENSTRUG00000017229	117	561	1280	0.438281
scaffold_1	5670300	5671723	ENSTRUG00000017231	271	987	1423	0.693605
scaffold_1	5675416	5678567	ENSTRUG00000017232	1535	1797	3151	0.570295
scaffold_1	5689368	5694666	ENSTRUG00000017233	36	320	5298	0.0604002
scaffold_1	5701023	5701108	ENSTRUG00000018767	382	85	85	1
scaffold_1	5701157	5701232	ENSTRUG00000018806	78	51	75	0.68
scaffold_1	5701499	5701616	ENSTRUG00000018881	300	116	117	0.991453
scaffold_1	5687448	5687506	ENSTRUG00000018899	18	51	58	0.87931
scaffold_1	5701295	5701375	ENSTRUG00000019120	463	34	80	0.425
scaffold_1	5701650	5701712	ENSTRUG00000018998	2649	30	62	0.483871
scaffold_1	5701804	5701866	ENSTRUG00000019072	2574	62	62	1
scaffold_1	5936444	5937256	ENSTRUG00000017237	357	694	812	0.85468
scaffold_1	5943786	5947271	ENSTRUG00000017238	19	70	3485	0.0200861
scaffold_1	5950444	5952185	ENSTRUG00000017239	34	512	1741	0.294084
scaffold_1	5993705	5995017	ENSTRUG00000017241	83	643	1312	0.490092
scaffold_1	5999784	6001748	ENSTRUG00000017242	7	151	1964	0.0768839
scaffold_1	6035056	6039162	ENSTRUG00000017245	718	2912	4106	0.709206
scaffold_1	6086203	6089651	ENSTRUG00000017248	268	3117	3448	0.904002
scaffold_1	6105562	6106626	ENSTRUG00000017250	503	895	1064	0.841165
scaffold_1	6115239	6126553	ENSTRUG00000017252	872	7603	11314	0.671999
scaffold_1	6229088	6234476	ENSTRUG00000017254	63	915	5388	0.169822
scaffold_1	6235331	6239107	ENSTRUG00000017255	391	2345	3776	0.621027
scaffold_1	6311249	6316541	ENSTRUG00000017257	35	327	5292	0.0617914
scaffold_1	6318375	6323123	ENSTRUG00000017258	461	2732	4748	0.5754
scaffold_1	6343851	6348399	ENSTRUG00000017260	717	2529	4548	0.556069
scaffold_1	6360291	6363457	ENSTRUG00000017261	324	1896	3166	0.598863
scaffold_1	6366042	6370185	ENSTRUG00000017262	9	128	4143	0.0308955
scaffold_1	6376985	6380994	ENSTRUG00000017264	323	2298	4009	0.57321
scaffold_1	6380530	6381488	ENSTRUG00000017265	1152	945	958	0.98643
scaffold_1	6381351	6384230	ENSTRUG00000017266	18788	2770	2879	0.96214
scaffold_1	6393790	6394659	ENSTRUG00000017268	9	132	869	0.151899
scaffold_1	6533197	6536700	ENSTRUG00000017273	2708	3128	3503	0.892949
scaffold_1	6546427	6550765	ENSTRUG00000017274	152	2895	4338	0.667358
scaffold_1	6558863	6565258	ENSTRUG00000017276	8	160	6395	0.0250195
scaffold_1	6589865	6597195	ENSTRUG00000017278	1202	6222	7330	0.84884
scaffold_1	6670108	6674273	ENSTRUG00000017280	34	322	4165	0.0773109
scaffold_1	6675308	6677962	ENSTRUG00000017281	201	1007	2654	0.379427
scaffold_1	6691893	6694545	ENSTRUG00000017282	314	1894	2652	0.714178
scaffold_1	6808353	6810477	ENSTRUG00000017286	230	1330	2124	0.626177
scaffold_1	6842104	6842621	ENSTRUG00000017288	0	0	517	0
scaffold_1	6908913	6910837	ENSTRUG00000017290	93	345	1924	0.179314
scaffold_1	6915746	6916149	ENSTRUG00000017292	199	403	403	1
scaffold_1	6999037	7003103	ENSTRUG00000017297	870	3921	4066	0.964338
scaffold_1	7227374	7228823	ENSTRUG00000017300	11	41	1449	0.0282954
scaffold_1	7233015	7235156	ENSTRUG00000017301	39	300	2141	0.140121
scaffold_10	389226	398263	ENSTRUG00000004312	10	137	9037	0.0151599
scaffold_10	510891	524501	ENSTRUG00000007813	189	1763	13610	0.129537
scaffold_10	904646	918870	ENSTRUG00000011416	848	9765	14224	0.686516
scaffold_10	1115051	1191970	ENSTRUG00000012169	144	5456	76919	0.0709318
scaffold_10	1289494	1313144	ENSTRUG00000012516	17393	23275	23650	0.984144
scaffold_10	1667565	1709382	ENSTRUG00000014141	664	5361	41817	0.128201
scaffold_10	1830705	1853393	ENSTRUG00000014255	2347	21768	22688	0.95945
scaffold_10	2358234	2373860	ENSTRUG00000015281	2007	12514	15626	0.800845
scaffold_10	2489309	2492930	ENSTRUG00000015474	677	2707	3621	0.747584
scaffold_10	13953	17554	ENSTRUG00000003214	76	455	3601	0.126354
scaffold_10	366832	385947	ENSTRUG00000003728	123	15963	19115	0.835103
scaffold_10	408601	409690	ENSTRUG00000004617	3	26	1089	0.0238751
scaffold_10	421986	433445	ENSTRUG00000005018	770	8665	11459	0.756174
scaffold_10	457176	461744	ENSTRUG00000006055	470	2733	4568	0.598293
scaffold_10	484744	491563	ENSTRUG00000007103	22	2635	6819	0.38642
scaffold_10	555878	559608	ENSTRUG00000008329	509	2082	3730	0.558177
scaffold_10	637878	650289	ENSTRUG00000008712	2031	8610	12411	0.693739
scaffold_10	712056	725680	ENSTRUG00000009344	100	738	13624	0.0541691
scaffold_10	751807	775740	ENSTRUG00000009756	1809	18112	23933	0.756779
scaffold_10	767404	771698	ENSTRUG00000009934	497	4294	4294	1
scaffold_10	796878	820947	ENSTRUG00000010027	325	3024	24069	0.125639
scaffold_10	850466	865506	ENSTRUG00000010382	622	11419	15040	0.759242
scaffold_10	869914	895355	ENSTRUG00000010729	2922	20712	25441	0.814119
scaffold_10	933093	934132	ENSTRUG00000011851	794	1039	1039	1
scaffold_10	951268	974053	ENSTRUG00000011856	29	568	22785	0.0249287
scaffold_10	1064250	1105546	ENSTRUG00000012087	3425	38884	41296	0.941592
scaffold_10	1277723	1284026	ENSTRUG00000012344	648	4847	6303	0.768999
scaffold_10	1325218	1330853	ENSTRUG00000013023	569	4971	5635	0.882165
scaffold_10	1425380	1428771	ENSTRUG00000013511	293	2542	3391	0.749631
scaffold_10	1470545	1475274	ENSTRUG00000013778	1117	3688	4729	0.779869
scaffold_10	1587396	1655323	ENSTRUG00000013943	3736	62615	67927	0.921798
scaffold_10	1784312	1827645	ENSTRUG00000014191	886	39282	43333	0.906515
scaffold_10	1933489	1956379	ENSTRUG00000014362	427	22000	22890	0.961118
scaffold_10	1971486	1994346	ENSTRUG00000014391	1552	20224	22860	0.884689
scaffold_10	2112919	2116877	ENSTRUG00000014553	675	3602	3958	0.910056
scaffold_10	2127411	2131923	ENSTRUG00000014577	69	1477	4512	0.327349
scaffold_10	2241528	2247889	ENSTRUG00000014874	125	453	6361	0.0712152
scaffold_10	2263488	2281491	ENSTRUG00000014908	72	8089	18003	0.449314
scaffold_10	2301736	2327201	ENSTRUG00000015141	3381	23131	25465	0.908345
scaffold_10	2381025	2415940	ENSTRUG00000015423	1453	33433	34915	0.957554
scaffold_10	2505177	2522691	ENSTRUG00000015567	416	7459	17514	0.425888
scaffold_10	2537120	2541364	ENSTRUG00000015644	830	3699	4244	0.871583
scaffold_10	2550678	2561963	ENSTRUG00000015730	46	519	11285	0.0459903
scaffold_10	2583552	2600004	ENSTRUG00000015775	1100	15740	16452	0.956723
scaffold_10	2684283	2697034	ENSTRUG00000015938	572	11010	12751	0.863462
scaffold_10	2701924	2704167	ENSTRUG00000015969	403	2082	2243	0.928221
scaffold_10	2735138	2737256	ENSTRUG00000016083	971	1917	2118	0.905099
scaffold_10	557	3905	ENSTRUG00000002106	28	395	3348	0.117981
scaffold_10	11599	13370	ENSTRUG00000002731	437	1446	1771	0.816488
scaffold_10	173090	174196	ENSTRUG00000003243	58	391	1106	0.353526
scaffold_10	361599	363797	ENSTRUG00000003309	52	670	2198	0.304823
scaffold_10	417079	421855	ENSTRUG00000004739	373	2851	4776	0.596943
scaffold_10	436689	442257	ENSTRUG00000005365	20753	4612	5568	0.828305
scaffold_10	444015	445088	ENSTRUG00000005818	0	0	1073	0
scaffold_10	446030	456152	ENSTRUG00000005901	680	4752	10122	0.469472
scaffold_10	462548	463809	ENSTRUG00000006920	283	1187	1261	0.941316
scaffold_10	464912	466613	ENSTRUG00000007001	5	50	1701	0.0293945
scaffold_10	466748	466909	ENSTRUG00000019347	0	0	161	0
scaffold_10	480339	482873	ENSTRUG00000007025	4	123	2534	0.0485399
scaffold_10	493974	501621	ENSTRUG00000007494	473	3579	7647	0.468027
scaffold_10	504240	506918	ENSTRUG00000007776	1173	1607	2678	0.600075
scaffold_10	532605	536054	ENSTRUG00000007966	597	2945	3449	0.853871
scaffold_10	546259	549661	ENSTRUG00000008120	465	2194	3402	0.644915
scaffold_10	550964	551537	ENSTRUG00000008269	652	573	573	1
scaffold_10	563461	566221	ENSTRUG00000008346	728	2245	2760	0.813406
scaffold_10	568932	569467	ENSTRUG00000008454	758	522	535	0.975701
scaffold_10	570094	572443	ENSTRUG00000008458	664272	2349	2349	1
scaffold_10	570837	570918	ENSTRUG00000018800	50673	81	81	1
scaffold_10	571111	571193	ENSTRUG00000018862	439497	82	82	1
scaffold_10	624140	626459	ENSTRUG00000008586	0	0	2319	0
scaffold_10	670770	671471	ENSTRUG00000009227	0	0	701	0
scaffold_10	676131	682630	ENSTRUG00000009231	0	0	6499	0
scaffold_10	728391	730093	ENSTRUG00000009402	68	843	1702	0.4953
scaffold_10	741981	744716	ENSTRUG00000009413	521	2619	2735	0.957587
scaffold_10	746604	751289	ENSTRUG00000009698	740	3580	4685	0.764141
scaffold_10	778267	781355	ENSTRUG00000009980	14	239	3088	0.0773964
scaffold_10	823850	827984	ENSTRUG00000010100	780	3085	4134	0.746251
scaffold_10	841269	846012	ENSTRUG00000010292	1001	3818	4743	0.804976
scaffold_10	848669	849400	ENSTRUG00000010378	0	0	731	0
scaffold_10	923534	926381	ENSTRUG00000011729	115	1366	2847	0.479803
scaffold_10	989314	994834	ENSTRUG00000011923	751	3894	5520	0.705435
scaffold_10	985047	985129	ENSTRUG00000019137	0	0	82	0
scaffold_10	1002339	1005570	ENSTRUG00000012042	21	153	3231	0.0473538
scaffold_10	1009465	1011044	ENSTRUG00000012072	681	1314	1579	0.832172
scaffold_10	1205244	1205329	ENSTRUG00000018837	3	20	85	0.235294
scaffold_10	1239484	1243063	ENSTRUG00000012180	299	1640	3579	0.458229
scaffold_10	1265197	1266122	ENSTRUG00000012337	55	534	925	0.577297
scaffold_10	1285788	1288817	ENSTRUG00000012443	827	2508	3029	0.827996
scaffold_10	1315865	1319953	ENSTRUG00000012952	257	1453	4088	0.35543
scaffold_10	1321606	1323852	ENSTRUG00000013000	29	275	2246	0.12244
scaffold_10	1331534	1334901	ENSTRUG00000013137	531	2070	3367	0.614791
scaffold_10	1335255	1338962	ENSTRUG00000013250	214	1785	3707	0.481521
scaffold_10	1339481	1343033	ENSTRUG00000013392	194	1301	3552	0.366273
scaffold_10	1430301	1436545	ENSTRUG00000013547	368	2258	6244	0.361627
scaffold_10	1442746	1453094	ENSTRUG00000013601	12	109	10348	0.0105334
scaffold_10	1460202	1468833	ENSTRUG00000013692	663	4905	8631	0.5683
scaffold_10	1476842	1487248	ENSTRUG00000013836	604	5862	10406	0.563329
scaffold_10	1867987	1870386	ENSTRUG00000014318	247	1653	2399	0.689037
scaffold_10	1871843	1873400	ENSTRUG00000014359	109	1075	1557	0.69043
scaffold_10	2000154	2011503	ENSTRUG00000014479	821	6349	11349	0.559433
scaffold_10	2053090	2056181	ENSTRUG00000014535	104	803	3091	0.259786
scaffold_10	2098806	2101373	ENSTRUG00000014547	384	2535	2567	0.987534
scaffold_10	2120172	2121350	ENSTRUG00000014569	114	656	1178	0.556876
scaffold_10	2133158	2137917	ENSTRUG00000014596	567	2268	4759	0.476571
scaffold_10	2140284	2144075	ENSTRUG00000014644	2236	3095	3791	0.816407
scaffold_10	2144714	2145787	ENSTRUG00000014677	1822	1070	1073	0.997204
scaffold_10	2157752	2158831	ENSTRUG00000014680	1231	1072	1079	0.993513
scaffold_10	2164602	2167105	ENSTRUG00000014684	87	386	2503	0.154215
scaffold_10	2186234	2189640	ENSTRUG00000014734	5190	3401	3406	0.998532
scaffold_10	2202052	2209489	ENSTRUG00000014739	94	3368	7437	0.452871
scaffold_10	2212698	2213453	ENSTRUG00000014801	10	98	755	0.129801
scaffold_10	2231311	2232161	ENSTRUG00000014810	254	560	850	0.658824
scaffold_10	2234184	2241421	ENSTRUG00000014832	773	4577	7237	0.632444
scaffold_10	2252389	2253840	ENSTRUG00000014892	151	1241	1451	0.855272
scaffold_10	2294648	2299568	ENSTRUG00000015086	2918	4892	4920	0.994309
scaffold_10	2333956	2337698	ENSTRUG00000015168	1406	3360	3742	0.897915
scaffold_10	2339258	2342201	ENSTRUG00000015215	1429	2874	2943	0.976554
scaffold_10	2352648	2356410	ENSTRUG00000015246	777	2748	3762	0.730463
scaffold_10	2485533	2488153	ENSTRUG00000015460	30	143	2620	0.0545802
scaffold_10	2493865	2495975	ENSTRUG00000015514	86	726	2110	0.344076
scaffold_10	2497591	2501841	ENSTRUG00000015535	183	1563	4250	0.367765
scaffold_10	2563038	2565388	ENSTRUG00000015738	4	54	2350	0.0229787
scaffold_10	2565567	2567676	ENSTRUG00000015744	266	2041	2109	0.967757
scaffold_10	2567922	2570702	ENSTRUG00000015759	123	856	2780	0.307914
scaffold_10	2573465	2574032	ENSTRUG00000015772	0	0	567	0
scaffold_10	2608799	2618899	ENSTRUG00000015856	10	211	10100	0.0208911
scaffold_10	2659940	2661454	ENSTRUG00000015881	949	1502	1514	0.992074
scaffold_10	2664881	2668714	ENSTRUG00000015882	1822	3823	3833	0.997391
scaffold_10	2672635	2677372	ENSTRUG00000015897	4039	4718	4737	0.995989
scaffold_10	2678405	2679751	ENSTRUG00000015932	143	718	1346	0.533432
scaffold_10	2681306	2682423	ENSTRUG00000015936	17	265	1117	0.237243
scaffold_10	2707030	2713278	ENSTRUG00000015990	183	5566	6248	0.890845
scaffold_10	2716712	2718739	ENSTRUG00000016015	165	1821	2027	0.898372
scaffold_10	2721024	2722893	ENSTRUG00000016034	291	966	1869	0.516854
scaffold_10	2724895	2732829	ENSTRUG00000016047	155	4584	7934	0.577767
scaffold_10	2737877	2739311	ENSTRUG00000016092	128	993	1434	0.692469
scaffold_10	2745491	2745772	ENSTRUG00000016101	6	82	281	0.291815
scaffold_10	2753701	2754380	ENSTRUG00000016102	1	25	679	0.0368189
scaffold_10	2763344	2766608	ENSTRUG00000016106	738	2840	3264	0.870098
scaffold_10	2769337	2770156	ENSTRUG00000016124	895	488	819	0.595849
scaffold_10	2781033	2781539	ENSTRUG00000016126	889	504	506	0.996047
scaffold_100	127801	135923	ENSTRUG00000017397	2794	6902	8122	0.849791
scaffold_100	388936	395514	ENSTRUG00000017540	502	2878	6578	0.437519
scaffold_100	523424	527923	ENSTRUG00000017609	99	606	4499	0.134697
scaffold_100	637705	657093	ENSTRUG00000017670	2233	18162	19388	0.936765
scaffold_100	779993	786629	ENSTRUG00000017805	10	3087	6636	0.46519
scaffold_100	910945	921859	ENSTRUG00000017902	67	4252	10914	0.389591
scaffold_100	15416	22697	ENSTRUG00000017353	13	245	7281	0.0336492
scaffold_100	36999	67339	ENSTRUG00000017356	307	12258	30340	0.404021
scaffold_100	69417	119942	ENSTRUG00000017366	3505	34405	50525	0.68095
scaffold_100	144308	150013	ENSTRUG00000017410	1844	5559	5705	0.974408
scaffold_100	156746	170960	ENSTRUG00000017416	24	639	14214	0.0449557
scaffold_100	177074	183739	ENSTRUG00000017426	1489	4146	6665	0.622055
scaffold_100	188062	199867	ENSTRUG00000017442	990	9218	11805	0.780856
scaffold_100	210681	232289	ENSTRUG00000017461	85	1002	21608	0.0463717
scaffold_100	235564	253279	ENSTRUG00000017479	2262	16079	17715	0.907649
scaffold_100	470906	480112	ENSTRUG00000017553	655	5219	9206	0.566913
scaffold_100	505057	509684	ENSTRUG00000017568	49	656	4627	0.141776
scaffold_100	530960	559835	ENSTRUG00000017614	103	692	28875	0.0239654
scaffold_100	596755	611731	ENSTRUG00000017637	1799	13101	14976	0.8748
scaffold_100	614498	634184	ENSTRUG00000017642	106	1268	19686	0.0644113
scaffold_100	663742	675187	ENSTRUG00000017719	1673	7679	11445	0.670948
scaffold_100	718765	737366	ENSTRUG00000017753	262	7831	18601	0.420999
scaffold_100	763707	771443	ENSTRUG00000017794	1362	5743	7736	0.742373
scaffold_100	802564	843225	ENSTRUG00000017818	61	4336	40661	0.106638
scaffold_100	848246	862690	ENSTRUG00000017828	2054	14039	14444	0.971961
scaffold_100	881410	905881	ENSTRUG00000017844	1957	16550	24471	0.676311
scaffold_100	898462	902662	ENSTRUG00000017868	690	2622	4200	0.624286
scaffold_100	930589	964063	ENSTRUG00000017911	2309	32032	33474	0.956922
scaffold_100	964684	970941	ENSTRUG00000017946	479	5423	6257	0.866709
scaffold_100	6667	11959	ENSTRUG00000017351	78	1121	5292	0.211829
scaffold_100	121216	126405	ENSTRUG00000017387	87	3027	5189	0.583349
scaffold_100	137021	141629	ENSTRUG00000017409	1015	3181	4608	0.690321
scaffold_100	150459	152864	ENSTRUG00000017415	877	1468	2405	0.610395
scaffold_100	174754	175143	ENSTRUG00000017425	0	0	389	0
scaffold_100	208169	208569	ENSTRUG00000017459	862	374	400	0.935
scaffold_100	256762	261830	ENSTRUG00000017486	1980	4895	5068	0.965864
scaffold_100	254537	254615	ENSTRUG00000018903	66	63	78	0.807692
scaffold_100	264930	268453	ENSTRUG00000017504	728	2177	3523	0.617939
scaffold_100	339082	340364	ENSTRUG00000017520	28	178	1282	0.138846
scaffold_100	348427	359556	ENSTRUG00000017521	126	513	11129	0.0460958
scaffold_100	350405	350474	ENSTRUG00000019168	57	29	69	0.42029
scaffold_100	361349	367390	ENSTRUG00000017526	6	114	6041	0.018871
scaffold_100	371712	372790	ENSTRUG00000017534	2	49	1078	0.0454545
scaffold_100	378378	380286	ENSTRUG00000017536	15	159	1908	0.0833333
scaffold_100	467987	469349	ENSTRUG00000017549	5499	1296	1362	0.951542
scaffold_100	494140	500464	ENSTRUG00000017564	20	223	6324	0.0352625
scaffold_100	510324	516100	ENSTRUG00000017582	4410	5742	5776	0.994114
scaffold_100	516813	518996	ENSTRUG00000017591	134	1120	2183	0.513055
scaffold_100	519769	523990	ENSTRUG00000017600	353	2789	4221	0.660744
scaffold_100	564504	567286	ENSTRUG00000017623	657	2328	2782	0.836808
scaffold_100	592847	595148	ENSTRUG00000017629	570	1264	2301	0.549326
scaffold_100	657417	660120	ENSTRUG00000017692	557	1967	2703	0.72771
scaffold_100	660908	663982	ENSTRUG00000017712	355	1833	3074	0.596291
scaffold_100	681679	682883	ENSTRUG00000017732	40	229	1204	0.190199
scaffold_100	688192	689413	ENSTRUG00000017741	59	391	1221	0.320229
scaffold_100	708666	719409	ENSTRUG00000017744	1343	6048	10743	0.562971
scaffold_100	738425	750490	ENSTRUG00000017770	2731	11980	12065	0.992955
scaffold_100	751871	753354	ENSTRUG00000017787	492	1391	1483	0.937964
scaffold_100	753692	758089	ENSTRUG00000017790	376	2322	4397	0.528087
scaffold_100	773786	776592	ENSTRUG00000017804	73	782	2806	0.278689
scaffold_100	793782	795236	ENSTRUG00000017816	0	0	1454	0
scaffold_100	870439	872904	ENSTRUG00000017832	1019	2163	2465	0.877485
scaffold_100	874276	875896	ENSTRUG00000017835	633	1463	1620	0.903086
scaffold_100	875945	879879	ENSTRUG00000017839	1073	3163	3934	0.804016
scaffold_100	873663	873747	ENSTRUG00000019034	0	0	84	0
scaffold_100	890443	892511	ENSTRUG00000017864	10	2068	2068	1
scaffold_100	906820	909630	ENSTRUG00000017898	50	292	2810	0.103915
scaffold_100	924679	926175	ENSTRUG00000017909	0	0	1496	0
scaffold_100	973486	979719	ENSTRUG00000017962	273	5268	6233	0.845179
scaffold_100	983047	984747	ENSTRUG00000017998	104	415	1700	0.244118
scaffold_100	986066	996660	ENSTRUG00000018001	129	1204	10594	0.113649
scaffold_10007	91	2459	ENSTRUG00000010636	0	0	2368	0
scaffold_10022	101	1046	ENSTRUG00000002655	4	33	945	0.0349206
scaffold_10031	1341	1707	ENSTRUG00000003268	30	172	366	0.469945
scaffold_10042	1636	2783	ENSTRUG00000002691	3	100	1147	0.087184
scaffold_10078	134	1136	ENSTRUG00000000868	56	442	1002	0.441118
scaffold_101	258513	262683	ENSTRUG00000001484	997	4029	4170	0.966187
scaffold_101	478064	555378	ENSTRUG00000004456	245	3424	77314	0.0442869
scaffold_101	14921	16496	ENSTRUG00000000453	36	1382	1575	0.87746
scaffold_101	29904	33006	ENSTRUG00000000454	5043	2659	3102	0.857189
scaffold_101	48009	76093	ENSTRUG00000000629	27	1158	28084	0.0412334
scaffold_101	162700	164537	ENSTRUG00000000956	107	612	1837	0.333152
scaffold_101	180084	242661	ENSTRUG00000001058	189	55445	62577	0.886028
scaffold_101	305672	360206	ENSTRUG00000002979	1063	32525	54534	0.596417
scaffold_101	403668	424886	ENSTRUG00000004349	189	7142	21218	0.336601
scaffold_101	878683	889653	ENSTRUG00000004934	391	3506	10970	0.319599
scaffold_101	900085	904179	ENSTRUG00000005384	462	1832	4094	0.447484
scaffold_101	945414	954034	ENSTRUG00000006350	1269	6001	8620	0.696172
scaffold_101	176	7403	ENSTRUG00000000446	5	3275	7227	0.453162
scaffold_101	37016	43556	ENSTRUG00000000553	230	4880	6540	0.746177
scaffold_101	108037	113086	ENSTRUG00000000695	25	324	5049	0.0641711
scaffold_101	116593	116851	ENSTRUG00000000732	7	16	258	0.0620155
scaffold_101	117055	119073	ENSTRUG00000000736	177	1349	2018	0.668484
scaffold_101	154410	160687	ENSTRUG00000000820	76	1157	6277	0.184324
scaffold_101	165151	168191	ENSTRUG00000000973	59	353	3040	0.116118
scaffold_101	168917	171157	ENSTRUG00000001029	173	1124	2240	0.501786
scaffold_101	263223	266418	ENSTRUG00000001991	186	1337	3195	0.418466
scaffold_101	268019	277909	ENSTRUG00000002140	1416	6653	9890	0.6727
scaffold_101	372847	373035	ENSTRUG00000004196	0	0	188	0
scaffold_101	383833	385494	ENSTRUG00000004202	166	809	1661	0.487056
scaffold_101	393230	396859	ENSTRUG00000004260	131	791	3629	0.217966
scaffold_101	608957	615252	ENSTRUG00000004756	500	5860	6295	0.930898
scaffold_101	906979	914966	ENSTRUG00000005694	492	4337	7987	0.543007
scaffold_101	918547	920890	ENSTRUG00000006208	103	664	2343	0.283397
scaffold_101	974554	982622	ENSTRUG00000006729	720	5422	8068	0.672038
scaffold_10100	1683	2101	ENSTRUG00000008478	68	172	418	0.411483
scaffold_10101	339	720	ENSTRUG00000009165	84	357	381	0.937008
scaffold_10148	643	980	ENSTRUG00000017883	95	323	337	0.958457
scaffold_10162	2268	2357	ENSTRUG00000018696	34	31	89	0.348315
scaffold_10191	319	1486	ENSTRUG00000017505	0	0	1167	0
scaffold_102	257108	284104	ENSTRUG00000006194	1079	8773	26996	0.324974
scaffold_102	387527	393366	ENSTRUG00000008604	2451	5764	5839	0.987155
scaffold_102	653430	662839	ENSTRUG00000012074	111	4903	9409	0.521097
scaffold_102	16275	18518	ENSTRUG00000000670	2124	2243	2243	1
scaffold_102	47231	49696	ENSTRUG00000000891	1314	2442	2465	0.990669
scaffold_102	82821	103518	ENSTRUG00000001104	9103	18504	20697	0.894043
scaffold_102	108747	115353	ENSTRUG00000001415	1015	5128	6606	0.776264
scaffold_102	161035	164157	ENSTRUG00000004488	3026	2799	3122	0.896541
scaffold_102	194146	198248	ENSTRUG00000004587	509	3294	4102	0.803023
scaffold_102	306373	332068	ENSTRUG00000006451	1620	22935	25695	0.892586
scaffold_102	358445	360932	ENSTRUG00000007880	22	143	2487	0.057499
scaffold_102	376329	378814	ENSTRUG00000008203	127	1160	2485	0.466801
scaffold_102	439305	449697	ENSTRUG00000009141	512	5313	10392	0.511259
scaffold_102	457554	461285	ENSTRUG00000009445	376	2107	3731	0.564728
scaffold_102	468984	479789	ENSTRUG00000009886	477	10183	10805	0.942434
scaffold_102	490758	497230	ENSTRUG00000010361	266	3612	6472	0.558096
scaffold_102	535272	542176	ENSTRUG00000011019	1907	6089	6904	0.881953
scaffold_102	619320	623705	ENSTRUG00000011721	2004	4385	4385	1
scaffold_102	675618	697668	ENSTRUG00000012113	5089	21842	22050	0.990567
scaffold_102	708833	730093	ENSTRUG00000012430	546	15994	21260	0.752305
scaffold_102	730925	741899	ENSTRUG00000012596	771	4736	10974	0.431565
scaffold_102	799943	809135	ENSTRUG00000013248	1280	6017	9192	0.654591
scaffold_102	831964	841362	ENSTRUG00000013535	62	836	9398	0.0889551
scaffold_102	850850	855280	ENSTRUG00000013729	1319	3808	4430	0.859594
scaffold_102	861730	883655	ENSTRUG00000013764	197961	16839	21925	0.768027
scaffold_102	927382	958941	ENSTRUG00000013953	2406	17539	31559	0.555753
scaffold_102	3928	5189	ENSTRUG00000000596	0	0	1261	0
scaffold_102	24266	27601	ENSTRUG00000000716	3	77	3335	0.0230885
scaffold_102	32929	39980	ENSTRUG00000000765	2	35	7051	0.0049638
scaffold_102	50925	52238	ENSTRUG00000000938	5	29	1313	0.0220868
scaffold_102	52871	54428	ENSTRUG00000000963	182	1439	1557	0.924213
scaffold_102	54983	61739	ENSTRUG00000000975	499	5875	6756	0.869597
scaffold_102	63021	64345	ENSTRUG00000001013	3	30	1324	0.0226586
scaffold_102	71101	72712	ENSTRUG00000001047	5	75	1611	0.0465549
scaffold_102	73602	75191	ENSTRUG00000001064	127	916	1589	0.576463
scaffold_102	117316	121521	ENSTRUG00000001723	23	177	4205	0.0420927
scaffold_102	122151	125546	ENSTRUG00000001819	26026	3395	3395	1
scaffold_102	126414	129937	ENSTRUG00000002744	499	2225	3523	0.631564
scaffold_102	132997	138719	ENSTRUG00000003633	371	4398	5722	0.768612
scaffold_102	158537	159309	ENSTRUG00000004471	161	421	772	0.545337
scaffold_102	199404	202484	ENSTRUG00000005224	757	2676	3080	0.868831
scaffold_102	223637	226833	ENSTRUG00000005414	1594	3148	3196	0.984981
scaffold_102	238062	243692	ENSTRUG00000005878	991	5079	5630	0.902131
scaffold_102	250557	254648	ENSTRUG00000006096	162	862	4091	0.210706
scaffold_102	335587	338414	ENSTRUG00000007617	108	1055	2827	0.373187
scaffold_102	352510	355876	ENSTRUG00000007844	463	2226	3366	0.661319
scaffold_102	360481	363650	ENSTRUG00000007976	130	1211	3169	0.38214
scaffold_102	381223	386128	ENSTRUG00000008328	1099	3991	4905	0.813659
scaffold_102	394246	397691	ENSTRUG00000008840	3721	3445	3445	1
scaffold_102	414063	416322	ENSTRUG00000008987	1	26	2259	0.0115095
scaffold_102	432141	437725	ENSTRUG00000009060	523	4827	5584	0.864434
scaffold_102	450496	453452	ENSTRUG00000009228	113	1809	2956	0.611976
scaffold_102	454378	456702	ENSTRUG00000009337	521	1958	2324	0.842513
scaffold_102	461652	463951	ENSTRUG00000009589	226	1323	2299	0.575468
scaffold_102	464346	466381	ENSTRUG00000009813	402	1629	2035	0.800491
scaffold_102	480381	481386	ENSTRUG00000010294	13	126	1005	0.125373
scaffold_102	498574	502893	ENSTRUG00000010665	395	3073	4319	0.711507
scaffold_102	528566	534283	ENSTRUG00000010886	5	126	5717	0.0220395
scaffold_102	558859	572764	ENSTRUG00000011146	310	8199	13905	0.589644
scaffold_102	574255	576842	ENSTRUG00000011172	1054	2509	2587	0.969849
scaffold_102	577348	578807	ENSTRUG00000011255	581	1459	1459	1
scaffold_102	583318	586362	ENSTRUG00000011333	81	606	3044	0.19908
scaffold_102	591721	594020	ENSTRUG00000011391	75	409	2299	0.177903
scaffold_102	600723	603322	ENSTRUG00000011432	570	2167	2599	0.833782
scaffold_102	607926	612280	ENSTRUG00000011448	1404	4333	4354	0.995177
scaffold_102	614951	618720	ENSTRUG00000011543	2038	3552	3769	0.942425
scaffold_102	624156	624695	ENSTRUG00000011982	512	539	539	1
scaffold_102	642415	644862	ENSTRUG00000012012	77	900	2447	0.367797
scaffold_102	648396	651962	ENSTRUG00000012026	1276	3360	3566	0.942232
scaffold_102	663695	666515	ENSTRUG00000012101	457	2741	2820	0.971986
scaffold_102	742147	744753	ENSTRUG00000012671	379	2100	2606	0.805833
scaffold_102	747062	747499	ENSTRUG00000012750	0	0	437	0
scaffold_102	747837	749155	ENSTRUG00000012753	15	276	1318	0.209408
scaffold_102	784342	784909	ENSTRUG00000012758	207	428	567	0.75485
scaffold_102	787315	796242	ENSTRUG00000012768	5004	8363	8927	0.936821
scaffold_102	808373	818410	ENSTRUG00000013378	226	6626	10037	0.660157
scaffold_102	821317	823897	ENSTRUG00000013409	2	50	2580	0.0193798
scaffold_102	842675	843813	ENSTRUG00000013673	243	646	1138	0.567662
scaffold_102	843693	847345	ENSTRUG00000013719	384	1772	3652	0.485214
scaffold_102	893319	897060	ENSTRUG00000013794	1391	3386	3741	0.905106
scaffold_102	902867	910982	ENSTRUG00000013835	656	6737	8115	0.830191
scaffold_102	959779	960922	ENSTRUG00000014069	318	1051	1143	0.91951
scaffold_102	987827	992294	ENSTRUG00000014077	30	446	4467	0.0998433
scaffold_10277	758	876	ENSTRUG00000018919	0	0	118	0
scaffold_10277	2655	2773	ENSTRUG00000019125	0	0	118	0
scaffold_103	5600	42297	ENSTRUG00000002194	98	36300	36697	0.989182
scaffold_103	44145	68030	ENSTRUG00000002530	925	15013	23885	0.628553
scaffold_103	77045	81973	ENSTRUG00000004065	599	2638	4928	0.535308
scaffold_103	87866	115594	ENSTRUG00000004390	165	22650	27728	0.816864
scaffold_103	159891	210292	ENSTRUG00000006104	29	679	50401	0.013472
scaffold_103	360173	370196	ENSTRUG00000007384	2814	7479	10023	0.746184
scaffold_103	371954	381279	ENSTRUG00000007641	270	3687	9325	0.395389
scaffold_103	399447	409780	ENSTRUG00000007877	192	1649	10333	0.159586
scaffold_103	419142	446072	ENSTRUG00000008051	4350	17873	26930	0.663684
scaffold_103	473051	479719	ENSTRUG00000008437	35	1209	6668	0.181314
scaffold_103	536952	542536	ENSTRUG00000009246	389	3320	5584	0.594556
scaffold_103	553772	560276	ENSTRUG00000009477	118	2803	6504	0.430966
scaffold_103	594809	632367	ENSTRUG00000009929	246	8160	37558	0.217264
scaffold_103	686259	690610	ENSTRUG00000010169	519	2821	4351	0.648357
scaffold_103	733477	775169	ENSTRUG00000010573	989	35892	41692	0.860885
scaffold_103	827614	836091	ENSTRUG00000010956	13	207	8477	0.024419
scaffold_103	850970	853099	ENSTRUG00000011373	333	1403	2129	0.658995
scaffold_103	867145	881255	ENSTRUG00000011430	4848	13906	14110	0.985542
scaffold_103	901008	907133	ENSTRUG00000012075	276	2880	6125	0.470204
scaffold_103	69524	75887	ENSTRUG00000003410	795	3294	6363	0.51768
scaffold_103	82713	86410	ENSTRUG00000004199	299	3232	3697	0.874222
scaffold_103	137212	137958	ENSTRUG00000005725	27	179	746	0.239946
scaffold_103	153254	157746	ENSTRUG00000005764	13	183	4492	0.0407391
scaffold_103	238703	240191	ENSTRUG00000006485	109	659	1488	0.442876
scaffold_103	232016	232098	ENSTRUG00000018798	2420	32	82	0.390244
scaffold_103	232663	232744	ENSTRUG00000018802	258	68	81	0.839506
scaffold_103	232138	232217	ENSTRUG00000018924	247	73	79	0.924051
scaffold_103	232392	232472	ENSTRUG00000018942	83	80	80	1
scaffold_103	231911	231989	ENSTRUG00000019031	456	78	78	1
scaffold_103	232255	232368	ENSTRUG00000019050	597	105	113	0.929203
scaffold_103	256178	258781	ENSTRUG00000006497	5	100	2603	0.0384172
scaffold_103	281990	294177	ENSTRUG00000006548	8	1238	12187	0.101584
scaffold_103	306952	310496	ENSTRUG00000006775	2	50	3544	0.0141084
scaffold_103	331205	335537	ENSTRUG00000006867	3	85	4332	0.0196214
scaffold_103	346051	348544	ENSTRUG00000007046	1	25	2493	0.0100281
scaffold_103	466368	468094	ENSTRUG00000008369	14	162	1726	0.0938586
scaffold_103	480855	481463	ENSTRUG00000008698	295	565	608	0.929276
scaffold_103	482640	483551	ENSTRUG00000008730	326	876	911	0.961581
scaffold_103	484894	485561	ENSTRUG00000008819	78	266	667	0.398801
scaffold_103	492832	497299	ENSTRUG00000008825	744	3149	4467	0.704947
scaffold_103	525320	534227	ENSTRUG00000009077	10	135	8907	0.0151566
scaffold_103	542304	552788	ENSTRUG00000009311	1668	8880	10484	0.847005
scaffold_103	561182	565571	ENSTRUG00000009593	73	568	4389	0.129414
scaffold_103	567863	571971	ENSTRUG00000009728	832	3239	4108	0.788462
scaffold_103	660408	664206	ENSTRUG00000010053	861	3363	3798	0.885466
scaffold_103	692064	695186	ENSTRUG00000010244	451	2656	3122	0.850737
scaffold_103	697678	702558	ENSTRUG00000010560	1826	4055	4880	0.830943
scaffold_103	738680	738754	ENSTRUG00000019263	1	10	74	0.135135
scaffold_103	783943	786303	ENSTRUG00000010734	678	2271	2360	0.962288
scaffold_103	804608	806037	ENSTRUG00000010803	844	1041	1429	0.728482
scaffold_103	817595	818687	ENSTRUG00000010839	0	0	1092	0
scaffold_103	837912	843561	ENSTRUG00000011077	53	1082	5649	0.191538
scaffold_103	885597	895913	ENSTRUG00000011832	1630	7429	10316	0.720143
scaffold_103	940004	948908	ENSTRUG00000012100	339	2241	8904	0.251685
scaffold_103	953067	956021	ENSTRUG00000012224	396	1800	2954	0.609343
scaffold_103	959114	960262	ENSTRUG00000012287	14	99	1148	0.0862369
scaffold_103	977920	979170	ENSTRUG00000012308	0	0	1250	0
scaffold_10312	405	2419	ENSTRUG00000002618	12	151	2014	0.0749752
scaffold_10334	1939	2683	ENSTRUG00000000230	0	0	744	0
scaffold_10336	1403	2286	ENSTRUG00000008480	50	372	883	0.421291
scaffold_10361	2007	2387	ENSTRUG00000002375	39	188	380	0.494737
scaffold_10374	473	2484	ENSTRUG00000017434	7	240	2011	0.119344
scaffold_1038	35484	35909	ENSTRUG00000002228	47	301	425	0.708235
scaffold_104	249924	268553	ENSTRUG00000015387	3170	15815	18629	0.848945
scaffold_104	262113	264817	ENSTRUG00000015444	397	2311	2704	0.85466
scaffold_104	389033	394076	ENSTRUG00000016067	2538	4637	5043	0.919492
scaffold_104	41073	54295	ENSTRUG00000014452	892	7530	13222	0.569505
scaffold_104	80391	88059	ENSTRUG00000014628	242	3409	7668	0.444575
scaffold_104	103324	119864	ENSTRUG00000014656	1454	8635	16540	0.522068
scaffold_104	137303	165214	ENSTRUG00000014805	1261	15287	27911	0.547705
scaffold_104	176799	189579	ENSTRUG00000014988	3347	10308	12780	0.806573
scaffold_104	195387	198153	ENSTRUG00000015167	174	1911	2766	0.690889
scaffold_104	209696	213007	ENSTRUG00000015232	426	2099	3311	0.633947
scaffold_104	226595	230308	ENSTRUG00000015347	2038	3488	3713	0.939402
scaffold_104	272657	281227	ENSTRUG00000015457	346	3592	8570	0.419137
scaffold_104	307682	320161	ENSTRUG00000015729	1660	9240	12479	0.740444
scaffold_104	327549	334785	ENSTRUG00000015801	1499	6249	7236	0.863599
scaffold_104	344650	360457	ENSTRUG00000015871	2148	14576	15807	0.922123
scaffold_104	364785	387371	ENSTRUG00000015964	520	22329	22586	0.988621
scaffold_104	425562	430506	ENSTRUG00000016114	494	3000	4944	0.606796
scaffold_104	442365	445720	ENSTRUG00000016158	144	840	3355	0.250373
scaffold_104	458019	471887	ENSTRUG00000016232	603	5490	13868	0.395875
scaffold_104	473655	476274	ENSTRUG00000016271	3	52	2619	0.0198549
scaffold_104	532991	586423	ENSTRUG00000016391	3265	30120	53432	0.563707
scaffold_104	588975	591753	ENSTRUG00000016410	4	63	2778	0.0226782
scaffold_104	604739	626738	ENSTRUG00000016441	302	17043	21999	0.774717
scaffold_104	681503	691447	ENSTRUG00000016546	3424	9875	9944	0.993061
scaffold_104	713781	725759	ENSTRUG00000016565	1162	7321	11978	0.611204
scaffold_104	726710	772326	ENSTRUG00000016579	299	16732	45616	0.366801
scaffold_104	736312	737872	ENSTRUG00000016608	3	1560	1560	1
scaffold_104	801070	802985	ENSTRUG00000016609	0	0	1915	0
scaffold_104	879562	885307	ENSTRUG00000016639	58	594	5745	0.103394
scaffold_104	892177	907190	ENSTRUG00000016644	194	14154	15013	0.942783
scaffold_104	942587	951760	ENSTRUG00000016659	4008	9145	9173	0.996948
scaffold_104	36973	40335	ENSTRUG00000014421	1128	2817	3362	0.837894
scaffold_104	56997	59296	ENSTRUG00000014564	86	665	2299	0.289256
scaffold_104	59484	64894	ENSTRUG00000014570	1051	5191	5410	0.959519
scaffold_104	65712	73173	ENSTRUG00000014583	343	6210	7461	0.832328
scaffold_104	68965	71149	ENSTRUG00000014589	39	2184	2184	1
scaffold_104	74410	75664	ENSTRUG00000014616	50	292	1254	0.232855
scaffold_104	135361	136820	ENSTRUG00000014786	219	920	1459	0.630569
scaffold_104	170929	173087	ENSTRUG00000014967	22631	2158	2158	1
scaffold_104	171037	171163	ENSTRUG00000019351	10150	126	126	1
scaffold_104	193039	195151	ENSTRUG00000015062	239	1296	2112	0.613636
scaffold_104	198354	200582	ENSTRUG00000015186	23	204	2228	0.0915619
scaffold_104	214321	215586	ENSTRUG00000015289	55	443	1265	0.350198
scaffold_104	219545	220586	ENSTRUG00000015293	41	254	1041	0.243996
scaffold_104	221099	225946	ENSTRUG00000015298	2993	4448	4847	0.917681
scaffold_104	237313	237401	ENSTRUG00000018931	9	26	88	0.295455
scaffold_104	282415	287925	ENSTRUG00000015493	35	580	5510	0.105263
scaffold_104	288773	293476	ENSTRUG00000015581	9222	4408	4703	0.937274
scaffold_104	295450	296488	ENSTRUG00000015658	66	285	1038	0.274566
scaffold_104	299155	300470	ENSTRUG00000015662	11	233	1315	0.177186
scaffold_104	301079	305802	ENSTRUG00000015701	1761	4091	4723	0.866187
scaffold_104	321249	325371	ENSTRUG00000015776	185	1134	4122	0.275109
scaffold_104	394977	397183	ENSTRUG00000016095	211	1630	2206	0.738894
scaffold_104	432477	434694	ENSTRUG00000016142	563	1933	2217	0.871899
scaffold_104	436030	437376	ENSTRUG00000016156	0	0	1346	0
scaffold_104	440593	441312	ENSTRUG00000016157	1	34	719	0.0472879
scaffold_104	447910	452753	ENSTRUG00000016178	33	1788	4843	0.369193
scaffold_104	478708	487743	ENSTRUG00000016276	91	475	9035	0.0525733
scaffold_104	491991	493805	ENSTRUG00000016294	0	0	1814	0
scaffold_104	497816	503077	ENSTRUG00000016308	148	1934	5261	0.367611
scaffold_104	508364	510748	ENSTRUG00000016324	20	285	2384	0.119547
scaffold_104	512057	515383	ENSTRUG00000016327	0	0	3326	0
scaffold_104	517380	521976	ENSTRUG00000016344	96	756	4596	0.164491
scaffold_104	524619	530763	ENSTRUG00000016353	9	1789	6144	0.291178
scaffold_104	595834	603097	ENSTRUG00000016419	920	5151	7263	0.709211
scaffold_104	640713	643730	ENSTRUG00000016513	51	600	3017	0.198873
scaffold_104	657698	666270	ENSTRUG00000016516	1994	7919	8572	0.923822
scaffold_104	669560	670808	ENSTRUG00000016539	150	816	1248	0.653846
scaffold_104	674830	680485	ENSTRUG00000016541	1227	4306	5655	0.76145
scaffold_104	804579	812031	ENSTRUG00000016614	136	802	7452	0.107622
scaffold_104	860334	865493	ENSTRUG00000016629	15	191	5159	0.0370227
scaffold_104	876460	877481	ENSTRUG00000016632	12	84	1021	0.0822723
scaffold_104	934419	935826	ENSTRUG00000016657	25	259	1407	0.18408
scaffold_10401	438	2558	ENSTRUG00000001412	1	30	2120	0.0141509
scaffold_10419	1924	2554	ENSTRUG00000002773	8	123	630	0.195238
scaffold_1042	35293	35926	ENSTRUG00000005931	431	606	633	0.957346
scaffold_10444	542	647	ENSTRUG00000019037	2297	105	105	1
scaffold_10444	1348	1419	ENSTRUG00000019362	607	69	71	0.971831
scaffold_10450	310	2528	ENSTRUG00000002807	8	103	2218	0.0464382
scaffold_10472	250	633	ENSTRUG00000003995	0	0	383	0
scaffold_105	238886	275022	ENSTRUG00000005942	7251	34414	36136	0.952347
scaffold_105	380730	395456	ENSTRUG00000008680	1941	14087	14726	0.956607
scaffold_105	497396	544276	ENSTRUG00000010613	311	15490	46880	0.330418
scaffold_105	648623	657524	ENSTRUG00000012327	537	5431	8901	0.610156
scaffold_105	2849	22221	ENSTRUG00000004517	146	16442	19372	0.848751
scaffold_105	25760	48436	ENSTRUG00000004864	2507	18998	22676	0.837802
scaffold_105	208440	214639	ENSTRUG00000005329	2136	6173	6199	0.995806
scaffold_105	228928	230819	ENSTRUG00000005639	423	1472	1891	0.778424
scaffold_105	288452	300884	ENSTRUG00000006881	735	7737	12432	0.622346
scaffold_105	310451	312320	ENSTRUG00000007221	549	1713	1869	0.916533
scaffold_105	325058	331236	ENSTRUG00000007470	3	61	6178	0.0098737
scaffold_105	343529	345424	ENSTRUG00000008127	23	144	1895	0.0759894
scaffold_105	473934	475777	ENSTRUG00000010086	2	50	1843	0.0271297
scaffold_105	556481	557804	ENSTRUG00000011137	257	1182	1323	0.893424
scaffold_105	562031	573881	ENSTRUG00000011192	214	2236	11850	0.188692
scaffold_105	582802	591997	ENSTRUG00000011507	152	3982	9195	0.433061
scaffold_105	603863	609261	ENSTRUG00000011943	259	2648	5398	0.490552
scaffold_105	627830	643759	ENSTRUG00000012158	2187	12328	15929	0.773934
scaffold_105	670488	678665	ENSTRUG00000012528	593	5578	8177	0.682157
scaffold_105	744904	755730	ENSTRUG00000013113	814	5314	10826	0.490855
scaffold_105	767474	780060	ENSTRUG00000013299	586	10987	12586	0.872954
scaffold_105	834381	836145	ENSTRUG00000013659	70	676	1764	0.38322
scaffold_105	862882	869786	ENSTRUG00000014015	931	4298	6904	0.622538
scaffold_105	942049	954571	ENSTRUG00000014409	170	3499	12522	0.279428
scaffold_105	194528	194624	ENSTRUG00000019030	0	0	96	0
scaffold_105	221524	225916	ENSTRUG00000005443	200	1558	4392	0.354736
scaffold_105	232176	234638	ENSTRUG00000005888	53	411	2462	0.166937
scaffold_105	282305	286063	ENSTRUG00000006834	394	2700	3758	0.718467
scaffold_105	302243	308670	ENSTRUG00000007178	64	634	6427	0.0986463
scaffold_105	313787	315451	ENSTRUG00000007305	1	18	1664	0.0108173
scaffold_105	315609	322524	ENSTRUG00000007314	48	605	6915	0.087491
scaffold_105	333609	341010	ENSTRUG00000007832	848	6067	7401	0.819754
scaffold_105	349454	359554	ENSTRUG00000008248	789	6209	10100	0.614753
scaffold_105	377665	379640	ENSTRUG00000008655	395	1745	1975	0.883544
scaffold_105	398092	409361	ENSTRUG00000008925	31	262	11269	0.0232496
scaffold_105	411955	417418	ENSTRUG00000009241	294	2080	5463	0.380743
scaffold_105	418045	419935	ENSTRUG00000009380	15	167	1890	0.0883598
scaffold_105	426409	429462	ENSTRUG00000009465	516	2330	3053	0.763184
scaffold_105	432437	435062	ENSTRUG00000009499	3924	2623	2625	0.999238
scaffold_105	436811	442122	ENSTRUG00000009639	1842	5034	5311	0.947844
scaffold_105	444117	452157	ENSTRUG00000009752	580	2678	8040	0.333085
scaffold_105	452212	457464	ENSTRUG00000009808	1020	4040	5252	0.769231
scaffold_105	465070	469773	ENSTRUG00000009958	228	2464	4703	0.523921
scaffold_105	462094	462209	ENSTRUG00000018762	10	35	115	0.304348
scaffold_105	462472	462564	ENSTRUG00000018848	0	0	92	0
scaffold_105	462245	462341	ENSTRUG00000018859	0	0	96	0
scaffold_105	484075	489935	ENSTRUG00000010434	2406	5708	5860	0.974061
scaffold_105	547532	549686	ENSTRUG00000010974	517	1804	2154	0.837512
scaffold_105	551902	552798	ENSTRUG00000011092	573	833	896	0.929688
scaffold_105	575751	577515	ENSTRUG00000011451	674	1359	1764	0.770408
scaffold_105	584097	586901	ENSTRUG00000011826	54	1842	2804	0.656919
scaffold_105	591180	593167	ENSTRUG00000011876	126	1387	1987	0.698037
scaffold_105	594392	599987	ENSTRUG00000011886	76	674	5595	0.120465
scaffold_105	613216	613620	ENSTRUG00000011983	141	297	404	0.735148
scaffold_105	615420	621765	ENSTRUG00000011991	1088	5850	6345	0.921986
scaffold_105	622881	625247	ENSTRUG00000012099	68	1274	2366	0.538462
scaffold_105	659909	662541	ENSTRUG00000012497	264	1287	2632	0.488982
scaffold_105	680600	683050	ENSTRUG00000012883	204	944	2450	0.385306
scaffold_105	685631	687763	ENSTRUG00000012894	14	92	2132	0.043152
scaffold_105	728056	736288	ENSTRUG00000012929	336	7043	8232	0.855564
scaffold_105	737989	743132	ENSTRUG00000013075	11	125	5143	0.0243049
scaffold_105	758837	762923	ENSTRUG00000013182	20	328	4086	0.0802741
scaffold_105	762444	763805	ENSTRUG00000013268	3	100	1361	0.0734754
scaffold_105	803911	814398	ENSTRUG00000013593	1570	5698	10487	0.543339
scaffold_105	845167	847417	ENSTRUG00000013752	618	2088	2250	0.928
scaffold_105	848362	851730	ENSTRUG00000013801	508	2893	3368	0.858967
scaffold_105	852361	854113	ENSTRUG00000013870	12	52	1752	0.0296804
scaffold_105	855024	858648	ENSTRUG00000013932	170	2432	3624	0.671082
scaffold_105	859960	861468	ENSTRUG00000014009	176	435	1508	0.288461
scaffold_105	870303	871115	ENSTRUG00000014104	650	613	812	0.754926
scaffold_105	872352	875338	ENSTRUG00000014107	13	96	2986	0.03215
scaffold_105	880043	882603	ENSTRUG00000014186	134916	2560	2560	1
scaffold_105	882296	882422	ENSTRUG00000019192	18462	126	126	1
scaffold_105	880240	880365	ENSTRUG00000019322	109843	125	125	1
scaffold_105	881020	881142	ENSTRUG00000019359	183	122	122	1
scaffold_105	894557	897944	ENSTRUG00000014221	8	232	3387	0.0684972
scaffold_105	903318	907684	ENSTRUG00000014336	382	4206	4366	0.963353
scaffold_105	910104	912949	ENSTRUG00000014350	32	1138	2845	0.4
scaffold_105	919178	928776	ENSTRUG00000014375	569	3719	9598	0.387477
scaffold_105	938485	939136	ENSTRUG00000014407	0	0	651	0
scaffold_105	956636	958814	ENSTRUG00000014653	196	1119	2178	0.513774
scaffold_1050	285	4796	ENSTRUG00000001784	413	4080	4511	0.904456
scaffold_10515	1268	1305	ENSTRUG00000019463	0	0	37	0
scaffold_10523	163	776	ENSTRUG00000003057	17	243	613	0.396411
scaffold_10523	1153	2550	ENSTRUG00000003177	19	209	1397	0.149606
scaffold_10555	111	2429	ENSTRUG00000002150	20	429	2318	0.185073
scaffold_10596	149	2119	ENSTRUG00000001332	3	76	1970	0.0385787
scaffold_106	379431	449804	ENSTRUG00000005560	132	1831	70373	0.0260185
scaffold_106	654789	658114	ENSTRUG00000009628	976	3090	3325	0.929323
scaffold_106	778737	787213	ENSTRUG00000012193	1311	7622	8476	0.899245
scaffold_106	914368	920973	ENSTRUG00000013603	338	4398	6605	0.665859
scaffold_106	15891	30233	ENSTRUG00000000677	100	1122	14342	0.0782318
scaffold_106	69674	115039	ENSTRUG00000000758	3969	25173	45365	0.554899
scaffold_106	188840	197608	ENSTRUG00000001300	554	4273	8768	0.48734
scaffold_106	270659	294343	ENSTRUG00000001927	4798	23139	23684	0.976989
scaffold_106	303119	314237	ENSTRUG00000004205	1660	10545	11118	0.948462
scaffold_106	552086	566083	ENSTRUG00000006717	1842	12626	13997	0.90205
scaffold_106	571897	575092	ENSTRUG00000007044	2613	2686	3195	0.840689
scaffold_106	589351	592439	ENSTRUG00000008280	283	2916	3088	0.9443
scaffold_106	605983	608614	ENSTRUG00000008976	1591	2410	2631	0.916002
scaffold_106	687527	701285	ENSTRUG00000010282	2696	12028	13758	0.874255
scaffold_106	703286	705122	ENSTRUG00000010796	1746	1836	1836	1
scaffold_106	721682	748730	ENSTRUG00000011081	17978	25304	27048	0.935522
scaffold_106	750168	757122	ENSTRUG00000011773	478	4491	6954	0.645815
scaffold_106	831668	836061	ENSTRUG00000012699	479	3111	4393	0.708172
scaffold_106	849958	855756	ENSTRUG00000012856	1112	4511	5798	0.778027
scaffold_106	866055	870697	ENSTRUG00000013032	17	229	4642	0.0493322
scaffold_106	932484	942916	ENSTRUG00000013819	1194	10068	10432	0.965107
scaffold_106	948928	952196	ENSTRUG00000014025	239	1491	3268	0.456242
scaffold_106	97	4506	ENSTRUG00000000672	186	3343	4409	0.758222
scaffold_106	39813	45164	ENSTRUG00000000705	7	102	5351	0.0190619
scaffold_106	127386	130525	ENSTRUG00000000946	994	2467	3139	0.785919
scaffold_106	133221	140139	ENSTRUG00000001062	2722	4052	6918	0.585718
scaffold_106	142549	146541	ENSTRUG00000001247	127	3245	3992	0.812876
scaffold_106	151631	152583	ENSTRUG00000001284	64	466	952	0.489496
scaffold_106	248296	253541	ENSTRUG00000001568	1227	5010	5245	0.955195
scaffold_106	257779	261033	ENSTRUG00000001896	8	113	3254	0.0347265
scaffold_106	266777	267312	ENSTRUG00000001910	3	41	535	0.0766355
scaffold_106	319534	327240	ENSTRUG00000004904	1689	7349	7706	0.953673
scaffold_106	348879	351169	ENSTRUG00000005450	30	112	2290	0.0489083
scaffold_106	514080	517847	ENSTRUG00000006269	17948	2701	3767	0.717016
scaffold_106	532880	535784	ENSTRUG00000006522	381	2657	2904	0.914945
scaffold_106	546038	547793	ENSTRUG00000006656	2	52	1755	0.0296296
scaffold_106	549660	550274	ENSTRUG00000006696	20	161	614	0.262215
scaffold_106	575545	580221	ENSTRUG00000007489	349	2017	4676	0.431352
scaffold_106	580643	586638	ENSTRUG00000008182	609	2867	5995	0.478232
scaffold_106	596672	602196	ENSTRUG00000008643	1011	4783	5524	0.865858
scaffold_106	618921	620051	ENSTRUG00000009114	9	172	1130	0.152212
scaffold_106	623176	638431	ENSTRUG00000009187	1730	13650	15255	0.894789
scaffold_106	645930	648049	ENSTRUG00000009597	186	957	2119	0.451628
scaffold_106	661187	670244	ENSTRUG00000009800	3855	9031	9057	0.997129
scaffold_106	712173	715805	ENSTRUG00000010889	905	2593	3632	0.713932
scaffold_106	760170	769438	ENSTRUG00000011889	2775	9200	9268	0.992663
scaffold_106	771239	772243	ENSTRUG00000012152	5	91	1004	0.0906375
scaffold_106	810448	817436	ENSTRUG00000012357	190	1413	6988	0.202204
scaffold_106	820763	829564	ENSTRUG00000012471	3120	8606	8801	0.977843
scaffold_106	842055	847536	ENSTRUG00000012793	900	4265	5481	0.778143
scaffold_106	859946	866583	ENSTRUG00000012911	889	4781	6637	0.720356
scaffold_106	872399	875132	ENSTRUG00000013101	196	785	2733	0.28723
scaffold_106	876121	882286	ENSTRUG00000013124	12	179	6165	0.0290349
scaffold_106	884801	889230	ENSTRUG00000013274	354	4079	4429	0.920975
scaffold_106	890580	894204	ENSTRUG00000013368	155	1884	3624	0.519868
scaffold_106	894609	900047	ENSTRUG00000013419	536	3599	5438	0.661824
scaffold_106	902559	907736	ENSTRUG00000013515	135	1784	5177	0.344601
scaffold_106	908904	909384	ENSTRUG00000013567	414	480	480	1
scaffold_106	911214	912820	ENSTRUG00000013589	26	307	1606	0.191158
scaffold_106	922354	927910	ENSTRUG00000013698	1480	4194	5556	0.75486
scaffold_106	928702	932072	ENSTRUG00000013790	42	430	3370	0.127596
scaffold_106	944853	947391	ENSTRUG00000013980	323	2404	2538	0.947202
scaffold_106	952483	959142	ENSTRUG00000014072	2034	6294	6659	0.945187
scaffold_10604	22	2636	ENSTRUG00000002556	17852	2582	2614	0.987758
scaffold_1067	10977	23524	ENSTRUG00000002997	223	1617	12547	0.128875
scaffold_107	119468	199094	ENSTRUG00000005543	1172	33296	79626	0.418155
scaffold_107	652419	658993	ENSTRUG00000011447	356	5374	6574	0.817463
scaffold_107	914655	917877	ENSTRUG00000012455	1107	3106	3222	0.963997
scaffold_107	39746	95897	ENSTRUG00000004514	105	3840	56151	0.068387
scaffold_107	236480	250834	ENSTRUG00000006078	25	1961	14354	0.136617
scaffold_107	264536	278925	ENSTRUG00000006540	11	253	14389	0.0175829
scaffold_107	326388	330966	ENSTRUG00000006983	171	1936	4578	0.422892
scaffold_107	339652	354453	ENSTRUG00000007627	257	5463	14801	0.369097
scaffold_107	359711	363759	ENSTRUG00000007698	268	3560	4048	0.879447
scaffold_107	415952	442334	ENSTRUG00000008613	111	15995	26382	0.606285
scaffold_107	541400	579960	ENSTRUG00000009997	197	25679	38560	0.665949
scaffold_107	605867	611824	ENSTRUG00000010596	548	2728	5957	0.457949
scaffold_107	621201	624218	ENSTRUG00000011046	213	1805	3017	0.598276
scaffold_107	633201	650151	ENSTRUG00000011263	265	3084	16950	0.181947
scaffold_107	849624	878746	ENSTRUG00000012154	1368	23258	29122	0.79864
scaffold_107	887747	913140	ENSTRUG00000012375	117	1374	25393	0.0541094
scaffold_107	924595	944450	ENSTRUG00000012530	43	19101	19855	0.962025
scaffold_107	1079	14319	ENSTRUG00000002164	29	177	13240	0.0133686
scaffold_107	22479	27574	ENSTRUG00000002303	726	4372	5095	0.858096
scaffold_107	28882	32368	ENSTRUG00000003209	160	1600	3486	0.458979
scaffold_107	33167	35716	ENSTRUG00000004034	319	1678	2549	0.658297
scaffold_107	100745	101187	ENSTRUG00000005205	49	68	442	0.153846
scaffold_107	105296	108766	ENSTRUG00000005244	1	26	3470	0.0074928
scaffold_107	111117	112701	ENSTRUG00000005470	3	50	1584	0.0315657
scaffold_107	203713	210756	ENSTRUG00000005744	1261	6260	7043	0.888826
scaffold_107	258377	261164	ENSTRUG00000006409	303	1192	2787	0.4277
scaffold_107	286757	287917	ENSTRUG00000006860	97	755	1160	0.650862
scaffold_107	323365	323927	ENSTRUG00000006972	548	562	562	1
scaffold_107	332774	336614	ENSTRUG00000007512	100	1440	3840	0.375
scaffold_107	338181	339047	ENSTRUG00000007551	396	797	866	0.920323
scaffold_107	368533	376356	ENSTRUG00000007855	27	260	7823	0.0332353
scaffold_107	397937	407715	ENSTRUG00000008361	33	536	9778	0.0548169
scaffold_107	456327	457340	ENSTRUG00000008945	191	688	1013	0.679171
scaffold_107	459520	463004	ENSTRUG00000009002	3	77	3484	0.022101
scaffold_107	463651	468878	ENSTRUG00000009316	2591	5057	5227	0.967476
scaffold_107	470458	474849	ENSTRUG00000009572	831	3121	4391	0.710772
scaffold_107	476078	477118	ENSTRUG00000009862	105	382	1040	0.367308
scaffold_107	478441	481402	ENSTRUG00000009879	490	2089	2961	0.705505
scaffold_107	613390	614561	ENSTRUG00000010908	675	1129	1171	0.964133
scaffold_107	616008	618843	ENSTRUG00000010940	239	1212	2835	0.427513
scaffold_107	623377	632857	ENSTRUG00000011131	129	1237	9480	0.130485
scaffold_107	671903	674333	ENSTRUG00000011481	1	25	2430	0.0102881
scaffold_107	779634	781175	ENSTRUG00000011513	26	295	1541	0.191434
scaffold_107	791553	793441	ENSTRUG00000011537	23	187	1888	0.0990466
scaffold_107	811942	818813	ENSTRUG00000011568	3888	6084	6871	0.885461
scaffold_107	819594	825067	ENSTRUG00000011793	400	2024	5473	0.369816
scaffold_107	825787	829227	ENSTRUG00000011946	4	106	3440	0.030814
scaffold_107	842949	849269	ENSTRUG00000011996	205	3220	6320	0.509494
scaffold_107	948209	950153	ENSTRUG00000013034	20	457	1944	0.235082
scaffold_107	951019	954538	ENSTRUG00000013099	16	128	3519	0.036374
scaffold_107	960809	963600	ENSTRUG00000013214	89	1119	2791	0.400932
scaffold_10729	1263	2077	ENSTRUG00000016042	120	570	814	0.700246
scaffold_10784	2685	2803	ENSTRUG00000019090	2	21	118	0.177966
scaffold_108	484657	558086	ENSTRUG00000012376	108	73313	73429	0.99842
scaffold_108	914802	923511	ENSTRUG00000013364	664	4986	8709	0.572511
scaffold_108	14194	21059	ENSTRUG00000010623	736	3433	6865	0.500073
scaffold_108	24568	33106	ENSTRUG00000010696	401	4630	8538	0.542282
scaffold_108	36990	71541	ENSTRUG00000011093	5890	33693	34551	0.975167
scaffold_108	114665	119252	ENSTRUG00000011914	794	3525	4587	0.768476
scaffold_108	164145	182514	ENSTRUG00000012150	9977	17502	18369	0.952801
scaffold_108	690472	767386	ENSTRUG00000012440	155	1919	76914	0.0249499
scaffold_108	791933	816956	ENSTRUG00000012557	2016	11510	25023	0.459977
scaffold_108	866666	870855	ENSTRUG00000013072	1218	4180	4189	0.997852
scaffold_108	878057	890784	ENSTRUG00000013185	551	5554	12727	0.436395
scaffold_108	899570	901621	ENSTRUG00000013334	709	1598	2051	0.779132
scaffold_108	933701	935769	ENSTRUG00000013793	100	796	2068	0.384913
scaffold_108	16903	17478	ENSTRUG00000010683	37	354	575	0.615652
scaffold_108	33659	36283	ENSTRUG00000011057	124	1173	2624	0.447027
scaffold_108	74094	78334	ENSTRUG00000011762	603	2311	4240	0.545047
scaffold_108	99664	111998	ENSTRUG00000011778	270	4718	12334	0.38252
scaffold_108	137291	140730	ENSTRUG00000011966	390	2142	3439	0.622856
scaffold_108	142061	142789	ENSTRUG00000012056	78	363	728	0.498626
scaffold_108	145237	146598	ENSTRUG00000012059	1688	1260	1361	0.92579
scaffold_108	147923	153531	ENSTRUG00000012128	385	2877	5608	0.513017
scaffold_108	355794	356669	ENSTRUG00000012366	0	0	875	0
scaffold_108	822829	825775	ENSTRUG00000012644	343	1645	2946	0.558384
scaffold_108	827004	831415	ENSTRUG00000012717	329	2785	4411	0.631376
scaffold_108	833306	835392	ENSTRUG00000012770	63	315	2086	0.151007
scaffold_108	836715	843955	ENSTRUG00000012797	1697	6909	7240	0.954282
scaffold_108	846007	847786	ENSTRUG00000013028	204	1078	1779	0.605958
scaffold_108	872461	876714	ENSTRUG00000013106	242	1759	4253	0.41359
scaffold_108	892026	895693	ENSTRUG00000013328	399	1680	3667	0.45814
scaffold_108	911892	912035	ENSTRUG00000013362	0	0	143	0
scaffold_108	925933	929021	ENSTRUG00000013735	5	103	3088	0.0333549
scaffold_108	932101	932599	ENSTRUG00000013787	208	498	498	1
scaffold_108	940447	942126	ENSTRUG00000013831	308	1102	1679	0.656343
scaffold_108	942879	945651	ENSTRUG00000013849	359	2334	2772	0.841991
scaffold_108	948550	949144	ENSTRUG00000013894	1	27	594	0.0454545
scaffold_108	954248	954842	ENSTRUG00000013898	1	6	594	0.010101
scaffold_10809	797	994	ENSTRUG00000013127	89	183	197	0.928934
scaffold_10828	762	2070	ENSTRUG00000001286	42	295	1308	0.225535
scaffold_10863	203	1027	ENSTRUG00000001301	162	725	824	0.879854
scaffold_109	95880	131458	ENSTRUG00000003987	3008	17855	35578	0.501855
scaffold_109	257759	512988	ENSTRUG00000006204	528	78394	255229	0.307152
scaffold_109	594072	658781	ENSTRUG00000007120	272	6229	64709	0.0962617
scaffold_109	783431	788337	ENSTRUG00000007669	82	397	4906	0.0809213
scaffold_109	913625	917749	ENSTRUG00000008608	1708	4094	4124	0.992726
scaffold_109	74498	82372	ENSTRUG00000002047	1683	7832	7874	0.994666
scaffold_109	176196	191887	ENSTRUG00000004895	3122	14326	15691	0.913007
scaffold_109	194371	203924	ENSTRUG00000005262	1278	7860	9553	0.822778
scaffold_109	217050	254629	ENSTRUG00000005674	124	23522	37579	0.625935
scaffold_109	811015	836897	ENSTRUG00000007758	57	852	25882	0.0329186
scaffold_109	889101	903926	ENSTRUG00000007797	172	10641	14825	0.717774
scaffold_109	928024	948597	ENSTRUG00000008632	3257	19071	20573	0.926992
scaffold_109	421	15505	ENSTRUG00000002017	61	403	15084	0.0267171
scaffold_109	82581	90015	ENSTRUG00000003592	1407	6550	7434	0.881087
scaffold_109	151584	152663	ENSTRUG00000004369	7	36	1079	0.0333642
scaffold_109	164234	164710	ENSTRUG00000004613	4	95	476	0.19958
scaffold_109	166301	166733	ENSTRUG00000004624	236	409	432	0.946759
scaffold_109	171779	174431	ENSTRUG00000004628	363	1811	2652	0.682881
scaffold_109	774041	780951	ENSTRUG00000007338	1376	6323	6910	0.915051
scaffold_109	866803	866878	ENSTRUG00000018846	10	35	75	0.466667
scaffold_109	870708	871448	ENSTRUG00000007788	26	192	740	0.25946
scaffold_109	910342	911632	ENSTRUG00000008592	4	101	1290	0.0782946
scaffold_1097	35072	35180	ENSTRUG00000019474	5	27	108	0.25
scaffold_11	1027367	1148914	ENSTRUG00000012431	372	3006	121547	0.0247312
scaffold_11	260762	316887	ENSTRUG00000004833	823	10046	56125	0.178993
scaffold_11	633896	656463	ENSTRUG00000011338	63	8537	22567	0.378296
scaffold_11	1173912	1180864	ENSTRUG00000012662	280	2497	6952	0.359177
scaffold_11	1419125	1452954	ENSTRUG00000013971	1703	29223	33829	0.863845
scaffold_11	1539458	1586345	ENSTRUG00000014477	1698	24169	46887	0.515473
scaffold_11	1695966	1752451	ENSTRUG00000014721	2952	54222	56485	0.959936
scaffold_11	1822286	1846336	ENSTRUG00000014894	1982	18387	24050	0.764532
scaffold_11	2210584	2261430	ENSTRUG00000015185	1006	13250	50846	0.260591
scaffold_11	2347513	2359420	ENSTRUG00000015693	33	2228	11907	0.187117
scaffold_11	45082	70231	ENSTRUG00000002310	3564	24157	25149	0.960555
scaffold_11	80138	89473	ENSTRUG00000003980	293	3724	9335	0.398929
scaffold_11	358368	388837	ENSTRUG00000005717	225	15346	30469	0.50366
scaffold_11	439935	443999	ENSTRUG00000006903	367	2672	4064	0.65748
scaffold_11	445392	463160	ENSTRUG00000007260	4859	16943	17768	0.953568
scaffold_11	502761	519073	ENSTRUG00000009063	553	11725	16312	0.718796
scaffold_11	536754	577165	ENSTRUG00000009674	130	40203	40411	0.994853
scaffold_11	598456	608676	ENSTRUG00000010659	3475	10200	10220	0.998043
scaffold_11	610577	623986	ENSTRUG00000010933	396	10206	13409	0.761131
scaffold_11	661582	674056	ENSTRUG00000011541	103	1153	12474	0.0924323
scaffold_11	688180	705107	ENSTRUG00000011681	493	10586	16927	0.625391
scaffold_11	752299	755080	ENSTRUG00000012131	17	599	2781	0.21539
scaffold_11	766101	783908	ENSTRUG00000012235	108	1712	17807	0.096142
scaffold_11	1195949	1197660	ENSTRUG00000012855	146	692	1711	0.404442
scaffold_11	1227349	1232580	ENSTRUG00000013010	2657	5026	5231	0.960811
scaffold_11	1275390	1282008	ENSTRUG00000013469	7	107	6618	0.016168
scaffold_11	1287818	1301666	ENSTRUG00000013545	1087	12473	13848	0.900708
scaffold_11	1402348	1415118	ENSTRUG00000013944	760	4359	12770	0.341347
scaffold_11	1472925	1486249	ENSTRUG00000014040	599	4534	13324	0.340288
scaffold_11	1490286	1500123	ENSTRUG00000014144	584	6752	9837	0.686388
scaffold_11	1511415	1537009	ENSTRUG00000014248	12520	25517	25594	0.996992
scaffold_11	1592432	1607180	ENSTRUG00000014491	170	2532	14748	0.171684
scaffold_11	1620482	1654896	ENSTRUG00000014514	1365	24383	34414	0.70852
scaffold_11	1669168	1680750	ENSTRUG00000014634	924	3774	11582	0.32585
scaffold_11	1685312	1689922	ENSTRUG00000014687	334	3444	4610	0.747072
scaffold_11	1801357	1807188	ENSTRUG00000014834	1149	3898	5831	0.668496
scaffold_11	1810061	1820519	ENSTRUG00000014868	39	268	10458	0.0256263
scaffold_11	1850455	1852787	ENSTRUG00000015025	498	1863	2332	0.798885
scaffold_11	1865585	1873601	ENSTRUG00000015040	383	6780	8016	0.845808
scaffold_11	2022163	2040403	ENSTRUG00000015156	130	1112	18240	0.0609649
scaffold_11	2274726	2278083	ENSTRUG00000015277	98	337	3357	0.100387
scaffold_11	2293448	2297134	ENSTRUG00000015427	137	2382	3686	0.646229
scaffold_11	2309600	2313931	ENSTRUG00000015565	11	50	4331	0.0115447
scaffold_11	2325355	2331088	ENSTRUG00000015643	214	2195	5733	0.382871
scaffold_11	2375078	2377579	ENSTRUG00000015764	962	2432	2501	0.972411
scaffold_11	2386088	2395346	ENSTRUG00000015816	545	8882	9258	0.959387
scaffold_11	9619	11539	ENSTRUG00000002086	48	713	1920	0.371354
scaffold_11	34590	36531	ENSTRUG00000002220	5	75	1941	0.0386399
scaffold_11	71473	71693	ENSTRUG00000003957	8	50	220	0.227273
scaffold_11	92280	96384	ENSTRUG00000004563	7	150	4104	0.0365497
scaffold_11	99910	101718	ENSTRUG00000004726	381	1018	1808	0.563053
scaffold_11	320498	325438	ENSTRUG00000005555	36	569	4940	0.115182
scaffold_11	395710	401937	ENSTRUG00000006369	43	351	6227	0.0563674
scaffold_11	405145	406020	ENSTRUG00000006489	10	72	875	0.0822857
scaffold_11	409672	420813	ENSTRUG00000006503	12	213	11141	0.0191186
scaffold_11	432247	433456	ENSTRUG00000006846	1	26	1209	0.0215054
scaffold_11	467807	474418	ENSTRUG00000008176	496	2715	6611	0.410679
scaffold_11	483212	488145	ENSTRUG00000008373	589	3790	4933	0.768295
scaffold_11	490059	490721	ENSTRUG00000008629	127	587	662	0.886707
scaffold_11	494682	499649	ENSTRUG00000008637	1731	4620	4967	0.930139
scaffold_11	579290	585245	ENSTRUG00000010280	65	550	5955	0.0923594
scaffold_11	593234	597931	ENSTRUG00000010577	238	1690	4697	0.359804
scaffold_11	607880	607970	ENSTRUG00000019067	187	90	90	1
scaffold_11	625791	628928	ENSTRUG00000011213	119	959	3137	0.305706
scaffold_11	631173	633112	ENSTRUG00000011304	331	1070	1939	0.551831
scaffold_11	722447	725144	ENSTRUG00000011769	226	1152	2697	0.427141
scaffold_11	730556	733977	ENSTRUG00000011888	102	939	3421	0.274481
scaffold_11	735543	736996	ENSTRUG00000011940	1754	1450	1453	0.997935
scaffold_11	739519	742740	ENSTRUG00000012022	217	1247	3221	0.387147
scaffold_11	754785	761422	ENSTRUG00000012182	431	3547	6637	0.534428
scaffold_11	789058	797723	ENSTRUG00000012411	215	1445	8665	0.166763
scaffold_11	1154364	1155479	ENSTRUG00000012647	0	0	1115	0
scaffold_11	1181845	1183964	ENSTRUG00000012796	230	1265	2119	0.59698
scaffold_11	1198923	1204935	ENSTRUG00000012860	4667	3404	6012	0.566201
scaffold_11	1207419	1211618	ENSTRUG00000012904	4665	4187	4199	0.997142
scaffold_11	1217758	1224284	ENSTRUG00000012974	36	273	6526	0.0418327
scaffold_11	1234366	1235893	ENSTRUG00000013094	89	751	1527	0.491814
scaffold_11	1238163	1243004	ENSTRUG00000013119	848	3940	4841	0.813882
scaffold_11	1267885	1271870	ENSTRUG00000013228	1396	3844	3985	0.964617
scaffold_11	1393629	1396145	ENSTRUG00000013706	1039	2399	2516	0.953498
scaffold_11	1397286	1403286	ENSTRUG00000013865	821	4630	6000	0.771667
scaffold_11	1415907	1416131	ENSTRUG00000013969	237	195	224	0.870536
scaffold_11	1487632	1489176	ENSTRUG00000014140	0	0	1544	0
scaffold_11	1588457	1588529	ENSTRUG00000018909	1953	55	72	0.763889
scaffold_11	1588727	1588800	ENSTRUG00000019172	298	69	73	0.945206
scaffold_11	1590452	1590521	ENSTRUG00000018797	664	54	69	0.782609
scaffold_11	1793539	1794890	ENSTRUG00000014799	1	26	1351	0.019245
scaffold_11	1796502	1799865	ENSTRUG00000014809	27	177	3363	0.0526316
scaffold_11	1845406	1850162	ENSTRUG00000015015	2366	4164	4756	0.875526
scaffold_11	1880875	1882027	ENSTRUG00000015095	7620	1100	1152	0.954861
scaffold_11	1885568	1888133	ENSTRUG00000015099	513	1733	2565	0.675633
scaffold_11	1893069	1895940	ENSTRUG00000015117	2	54	2871	0.0188088
scaffold_11	1903940	1904734	ENSTRUG00000015127	149	588	794	0.740554
scaffold_11	2263295	2264559	ENSTRUG00000015196	63	838	1264	0.662975
scaffold_11	2265941	2274055	ENSTRUG00000015225	999	6408	8114	0.789746
scaffold_11	2278123	2279685	ENSTRUG00000015321	2	51	1562	0.0326504
scaffold_11	2281455	2283438	ENSTRUG00000015325	113	1084	1983	0.546647
scaffold_11	2284990	2287413	ENSTRUG00000015351	294	1418	2423	0.585225
scaffold_11	2288356	2288773	ENSTRUG00000015411	1387	417	417	1
scaffold_11	2290493	2292107	ENSTRUG00000015413	25	233	1614	0.144362
scaffold_11	2299235	2303790	ENSTRUG00000015495	21	258	4555	0.0566411
scaffold_11	2307729	2308810	ENSTRUG00000015550	1	26	1081	0.0240518
scaffold_11	2313844	2315110	ENSTRUG00000015614	1	25	1266	0.0197472
scaffold_11	2316017	2317125	ENSTRUG00000015631	0	0	1108	0
scaffold_11	2319781	2323744	ENSTRUG00000015639	106	843	3963	0.212718
scaffold_11	2335669	2337147	ENSTRUG00000015663	28	120	1478	0.0811908
scaffold_11	2363400	2369119	ENSTRUG00000015714	541	1669	5719	0.291834
scaffold_11	2369818	2373151	ENSTRUG00000015720	4758	3299	3333	0.989799
scaffold_11	2379775	2382404	ENSTRUG00000015789	123	754	2629	0.286801
scaffold_11	2396622	2401955	ENSTRUG00000015821	483	2817	5333	0.52822
scaffold_11	2413825	2414711	ENSTRUG00000015832	78	666	886	0.751693
scaffold_110	109584	131483	ENSTRUG00000004589	1625	20791	21899	0.949404
scaffold_110	654114	664708	ENSTRUG00000009423	746	6931	10594	0.654238
scaffold_110	911867	917510	ENSTRUG00000011133	2	50	5643	0.0088605
scaffold_110	394435	420307	ENSTRUG00000005095	1019	9587	25872	0.370555
scaffold_110	586388	594847	ENSTRUG00000005799	5	137	8459	0.0161958
scaffold_110	621192	623506	ENSTRUG00000008468	0	0	2314	0
scaffold_110	632020	646051	ENSTRUG00000008724	174	7977	14031	0.568527
scaffold_110	680581	692209	ENSTRUG00000009974	933	6247	11628	0.537238
scaffold_110	854506	872836	ENSTRUG00000010894	391	8038	18330	0.438516
scaffold_110	928822	940922	ENSTRUG00000011479	3675	11896	12100	0.98314
scaffold_110	49248	57462	ENSTRUG00000002780	42	631	8214	0.0768201
scaffold_110	60975	61559	ENSTRUG00000003183	1	28	584	0.0479452
scaffold_110	67368	79876	ENSTRUG00000003274	11	2281	12508	0.182363
scaffold_110	84409	96998	ENSTRUG00000003915	176	1505	12589	0.119549
scaffold_110	100311	104865	ENSTRUG00000004031	116	1981	4554	0.435002
scaffold_110	574211	576872	ENSTRUG00000005436	105	966	2661	0.363021
scaffold_110	581745	585393	ENSTRUG00000005763	16	102	3648	0.0279605
scaffold_110	597291	599251	ENSTRUG00000005875	50	393	1960	0.20051
scaffold_110	601463	605019	ENSTRUG00000005902	4408	3556	3556	1
scaffold_110	606217	615614	ENSTRUG00000006144	786	6542	9397	0.69618
scaffold_110	625858	628615	ENSTRUG00000008571	423	2496	2757	0.905332
scaffold_110	665014	668474	ENSTRUG00000009561	311	1855	3460	0.536127
scaffold_110	668833	671428	ENSTRUG00000009812	95	803	2595	0.309441
scaffold_110	673904	679939	ENSTRUG00000009863	1	25	6035	0.0041425
scaffold_110	695541	699140	ENSTRUG00000010321	30	229	3599	0.0636288
scaffold_110	707350	711030	ENSTRUG00000010406	625	3157	3680	0.85788
scaffold_110	717547	719133	ENSTRUG00000010582	2	30	1586	0.0189155
scaffold_110	842672	845931	ENSTRUG00000010618	1367	3191	3259	0.979135
scaffold_110	847625	848280	ENSTRUG00000010883	1	50	655	0.0763359
scaffold_110	903975	906791	ENSTRUG00000010970	1757	2602	2816	0.924006
scaffold_110	907564	908238	ENSTRUG00000011120	55	655	674	0.97181
scaffold_110	910025	910672	ENSTRUG00000011124	0	0	647	0
scaffold_110	920188	921721	ENSTRUG00000011316	123	846	1533	0.551859
scaffold_110	925786	929514	ENSTRUG00000011355	464	2854	3728	0.765558
scaffold_11034	740	2420	ENSTRUG00000017960	12	304	1680	0.180952
scaffold_1104	36	1092	ENSTRUG00000002229	74	812	1056	0.768939
scaffold_11050	315	1117	ENSTRUG00000017865	47	542	802	0.67581
scaffold_11063	839	2160	ENSTRUG00000000120	236	1087	1321	0.822862
scaffold_111	129619	132237	ENSTRUG00000004343	104	812	2618	0.31016
scaffold_111	261649	265185	ENSTRUG00000005506	319	1373	3536	0.388292
scaffold_111	521914	531179	ENSTRUG00000007145	23	236	9265	0.0254722
scaffold_111	651744	657177	ENSTRUG00000008447	7	108	5433	0.0198785
scaffold_111	777662	829283	ENSTRUG00000010687	180	10572	51621	0.2048
scaffold_111	3274	27547	ENSTRUG00000003497	353	3372	24273	0.13892
scaffold_111	408945	410668	ENSTRUG00000005922	167	974	1723	0.565293
scaffold_111	441106	444234	ENSTRUG00000006534	0	0	3128	0
scaffold_111	450277	462703	ENSTRUG00000006640	23	460	12426	0.0370192
scaffold_111	503941	517276	ENSTRUG00000006726	3293	8873	13335	0.665392
scaffold_111	539909	577168	ENSTRUG00000007283	813	12669	37259	0.340025
scaffold_111	586352	592941	ENSTRUG00000007759	1631	5580	6589	0.846866
scaffold_111	600201	609298	ENSTRUG00000008222	7	134	9097	0.0147301
scaffold_111	620348	627047	ENSTRUG00000008313	29	302	6699	0.0450814
scaffold_111	687556	694706	ENSTRUG00000008578	6619	6499	7150	0.908951
scaffold_111	696281	706543	ENSTRUG00000008932	7429	8948	10262	0.871955
scaffold_111	709027	726618	ENSTRUG00000009213	8942	17091	17591	0.971576
scaffold_111	847631	853630	ENSTRUG00000010988	728	3164	5999	0.527421
scaffold_111	883965	884999	ENSTRUG00000011334	157	728	1034	0.704062
scaffold_111	90011	94535	ENSTRUG00000003751	1	26	4524	0.0057471
scaffold_111	98576	102794	ENSTRUG00000003908	1588	4191	4218	0.993599
scaffold_111	135762	140735	ENSTRUG00000004942	1150	2611	4973	0.525035
scaffold_111	140101	142465	ENSTRUG00000005207	1903	2364	2364	1
scaffold_111	152823	153909	ENSTRUG00000005453	37	518	1086	0.47698
scaffold_111	406456	407959	ENSTRUG00000005548	50131	1503	1503	1
scaffold_111	416291	416857	ENSTRUG00000005932	74	228	566	0.402827
scaffold_111	417201	418299	ENSTRUG00000005957	336	1026	1098	0.934426
scaffold_111	415758	416029	ENSTRUG00000019410	521	261	271	0.9631
scaffold_111	428254	432436	ENSTRUG00000006014	257	1829	4182	0.43735
scaffold_111	433051	437233	ENSTRUG00000006337	1136	3613	4182	0.863941
scaffold_111	446529	447902	ENSTRUG00000006551	1144	1373	1373	1
scaffold_111	582400	584060	ENSTRUG00000007659	1	26	1660	0.0156627
scaffold_111	616806	617216	ENSTRUG00000008308	7	50	410	0.121951
scaffold_111	643639	649269	ENSTRUG00000008435	2	56	5630	0.0099467
scaffold_111	673591	676468	ENSTRUG00000008567	4	84	2877	0.0291971
scaffold_111	738539	740502	ENSTRUG00000010359	342	1742	1963	0.887417
scaffold_111	745770	747949	ENSTRUG00000010467	132	828	2179	0.379991
scaffold_111	750832	753211	ENSTRUG00000010535	34	272	2379	0.114334
scaffold_111	759183	769879	ENSTRUG00000010550	859	6747	10696	0.630797
scaffold_111	772512	774238	ENSTRUG00000010632	113	821	1726	0.475666
scaffold_111	855778	859661	ENSTRUG00000011037	356	2372	3883	0.610868
scaffold_111	870297	873993	ENSTRUG00000011191	16	202	3696	0.0546537
scaffold_111	885137	888803	ENSTRUG00000011386	539	1935	3666	0.527823
scaffold_111	893834	900905	ENSTRUG00000011519	17	222	7071	0.0313958
scaffold_111	935970	936486	ENSTRUG00000011624	61	299	516	0.579457
scaffold_11110	765	2540	ENSTRUG00000001250	1	25	1775	0.0140845
scaffold_11126	19	2055	ENSTRUG00000007386	17	276	2036	0.13556
scaffold_11146	360	1825	ENSTRUG00000003263	1	28	1465	0.0191126
scaffold_11156	28	686	ENSTRUG00000001607	12502	658	658	1
scaffold_11195	2023	2502	ENSTRUG00000001068	113	133	479	0.277662
scaffold_112	126591	133124	ENSTRUG00000007451	275	2552	6533	0.390632
scaffold_112	393207	393422	ENSTRUG00000010835	44	150	215	0.697674
scaffold_112	631396	661386	ENSTRUG00000011274	103	20215	29990	0.674058
scaffold_112	784179	789903	ENSTRUG00000012159	522	3143	5724	0.549091
scaffold_112	48134	49626	ENSTRUG00000003005	0	0	1492	0
scaffold_112	63955	66191	ENSTRUG00000004194	745	1863	2236	0.833184
scaffold_112	81060	82925	ENSTRUG00000005236	143	645	1865	0.345844
scaffold_112	94167	98838	ENSTRUG00000005532	139	2773	4671	0.593663
scaffold_112	113201	118195	ENSTRUG00000006628	2576	4862	4994	0.973568
scaffold_112	177892	186410	ENSTRUG00000008539	1424	7580	8518	0.88988
scaffold_112	201152	213115	ENSTRUG00000009305	2361	10062	11963	0.841093
scaffold_112	300543	354932	ENSTRUG00000010099	1661	22538	54389	0.414385
scaffold_112	369209	392296	ENSTRUG00000010563	2076	20028	23087	0.867501
scaffold_112	408159	412650	ENSTRUG00000010841	935	3406	4491	0.758406
scaffold_112	533458	612117	ENSTRUG00000011038	75	1601	78659	0.0203537
scaffold_112	728940	739554	ENSTRUG00000011846	718	7606	10614	0.716601
scaffold_112	766248	771394	ENSTRUG00000012082	176	1799	5146	0.349592
scaffold_112	804972	840488	ENSTRUG00000012297	43	14119	35516	0.397539
scaffold_112	849421	858795	ENSTRUG00000012507	420	2531	9374	0.270002
scaffold_112	268	689	ENSTRUG00000002891	34	235	421	0.558195
scaffold_112	29453	29951	ENSTRUG00000002923	54	328	498	0.658635
scaffold_112	32778	33056	ENSTRUG00000002968	34	188	278	0.676259
scaffold_112	35411	35843	ENSTRUG00000002978	370	316	432	0.731482
scaffold_112	54359	61274	ENSTRUG00000003228	6	140	6915	0.0202458
scaffold_112	69459	70488	ENSTRUG00000004662	140	585	1029	0.568513
scaffold_112	72581	79872	ENSTRUG00000004696	1509	7191	7291	0.986284
scaffold_112	83821	88061	ENSTRUG00000005442	255	2665	4240	0.628538
scaffold_112	100028	110213	ENSTRUG00000006463	17	192	10185	0.0188513
scaffold_112	116534	124377	ENSTRUG00000006759	853	7675	7843	0.97858
scaffold_112	134279	135874	ENSTRUG00000008112	34	408	1595	0.255799
scaffold_112	138313	140469	ENSTRUG00000008160	375	1884	2156	0.873841
scaffold_112	141581	145352	ENSTRUG00000008300	953	3346	3771	0.887298
scaffold_112	147580	149784	ENSTRUG00000008443	131	766	2204	0.34755
scaffold_112	154438	155631	ENSTRUG00000008462	0	0	1193	0
scaffold_112	170410	171498	ENSTRUG00000008485	257	963	1088	0.88511
scaffold_112	173068	175157	ENSTRUG00000008507	299	1023	2089	0.489708
scaffold_112	187787	191153	ENSTRUG00000009102	455	2130	3366	0.632799
scaffold_112	215948	220521	ENSTRUG00000009623	604	2550	4573	0.557621
scaffold_112	223791	225054	ENSTRUG00000009710	40	247	1263	0.195566
scaffold_112	225630	227118	ENSTRUG00000009802	620	1411	1488	0.948253
scaffold_112	232738	243137	ENSTRUG00000009839	1697	7927	10399	0.762285
scaffold_112	267157	269613	ENSTRUG00000010008	123	1665	2456	0.677932
scaffold_112	283404	292550	ENSTRUG00000010025	17	250	9146	0.0273344
scaffold_112	363592	364785	ENSTRUG00000010558	72	776	1193	0.650461
scaffold_112	399473	399688	ENSTRUG00000010838	120	215	215	1
scaffold_112	424642	425886	ENSTRUG00000010958	210	1064	1244	0.855306
scaffold_112	742412	746624	ENSTRUG00000011906	63	695	4212	0.165005
scaffold_112	755729	764508	ENSTRUG00000011930	95	1549	8779	0.176444
scaffold_112	765996	766065	ENSTRUG00000019004	18083	69	69	1
scaffold_112	765758	765831	ENSTRUG00000019043	10651	73	73	1
scaffold_112	777835	782487	ENSTRUG00000012110	87	2842	4652	0.61092
scaffold_112	791089	793833	ENSTRUG00000012288	157	779	2744	0.283892
scaffold_112	878735	881656	ENSTRUG00000012694	62	79	2921	0.0270455
scaffold_1126	35056	35833	ENSTRUG00000004761	34	128	777	0.164736
scaffold_11285	114	619	ENSTRUG00000000837	1	31	505	0.0613861
scaffold_113	518866	556743	ENSTRUG00000004020	59	16623	37877	0.438868
scaffold_113	14472	17485	ENSTRUG00000001113	9	175	3013	0.0580816
scaffold_113	31899	40775	ENSTRUG00000001187	264	2404	8876	0.270843
scaffold_113	45635	57865	ENSTRUG00000001462	440	4908	12230	0.401308
scaffold_113	65499	70196	ENSTRUG00000001777	3	93	4697	0.0197999
scaffold_113	147224	155360	ENSTRUG00000002366	217	7779	8136	0.956121
scaffold_113	155720	170811	ENSTRUG00000003132	403	11230	15091	0.744152
scaffold_113	478276	508708	ENSTRUG00000003815	1532	26025	30432	0.855185
scaffold_113	588692	604305	ENSTRUG00000005248	43	414	15613	0.0265164
scaffold_113	606922	639426	ENSTRUG00000005394	373	11566	32504	0.355833
scaffold_113	703774	706183	ENSTRUG00000006338	186	1284	2409	0.533001
scaffold_113	720543	740175	ENSTRUG00000006712	1792	16884	19632	0.860024
scaffold_113	8900	13394	ENSTRUG00000001097	639	3064	4494	0.681798
scaffold_113	26832	29698	ENSTRUG00000001168	13	118	2866	0.0411724
scaffold_113	103629	105182	ENSTRUG00000002280	1	25	1553	0.0160979
scaffold_113	564878	567232	ENSTRUG00000004945	211	1116	2354	0.474087
scaffold_113	579697	582034	ENSTRUG00000005166	47	739	2337	0.316217
scaffold_113	576744	576821	ENSTRUG00000018894	1446	77	77	1
scaffold_113	575968	576045	ENSTRUG00000018951	802	77	77	1
scaffold_113	642640	649778	ENSTRUG00000005673	284	5023	7138	0.703699
scaffold_113	657936	659210	ENSTRUG00000006007	26	272	1274	0.213501
scaffold_113	678421	681159	ENSTRUG00000006071	4	60	2738	0.0219138
scaffold_113	682013	683676	ENSTRUG00000006312	26	589	1663	0.354179
scaffold_113	698506	699848	ENSTRUG00000006330	120	144	1342	0.107302
scaffold_113	708940	716497	ENSTRUG00000006465	312	4606	7557	0.609501
scaffold_113	747571	748234	ENSTRUG00000007910	127	518	663	0.781297
scaffold_113	749101	752705	ENSTRUG00000007922	235	1419	3604	0.393729
scaffold_113	754656	758160	ENSTRUG00000008145	800	2475	3504	0.706336
scaffold_11316	425	1996	ENSTRUG00000001942	662	1399	1571	0.890516
scaffold_11331	784	850	ENSTRUG00000019170	0	0	66	0
scaffold_114	109782	141866	ENSTRUG00000003106	162	3637	32084	0.113359
scaffold_114	522722	537517	ENSTRUG00000010518	2761	12329	14795	0.833322
scaffold_114	144522	148625	ENSTRUG00000004271	3963	3921	4103	0.955642
scaffold_114	156532	171853	ENSTRUG00000004680	510	12520	15321	0.817179
scaffold_114	231604	261000	ENSTRUG00000005170	80	1049	29396	0.0356851
scaffold_114	353169	365755	ENSTRUG00000007729	60	12313	12586	0.978309
scaffold_114	372327	379683	ENSTRUG00000009014	297	2020	7356	0.274606
scaffold_114	396571	415081	ENSTRUG00000009160	101	1143	18510	0.0617504
scaffold_114	458184	459023	ENSTRUG00000009782	449	817	839	0.973778
scaffold_114	460278	501538	ENSTRUG00000009810	215	38871	41260	0.942099
scaffold_114	604297	606415	ENSTRUG00000011357	138	604	2118	0.285175
scaffold_114	638284	640001	ENSTRUG00000011666	151	1282	1717	0.746651
scaffold_114	668017	671865	ENSTRUG00000012053	145	1112	3848	0.288981
scaffold_114	685892	702371	ENSTRUG00000012276	5377	14381	16479	0.872686
scaffold_114	719828	724251	ENSTRUG00000012619	15	2394	4423	0.541262
scaffold_114	734265	751827	ENSTRUG00000012757	6974	17256	17562	0.982576
scaffold_114	753111	756125	ENSTRUG00000013239	5	75	3014	0.0248839
scaffold_114	761735	771648	ENSTRUG00000013259	2490	9498	9913	0.958136
scaffold_114	795357	812316	ENSTRUG00000013382	20	700	16959	0.041276
scaffold_114	828113	838091	ENSTRUG00000013613	1821	8672	9978	0.869112
scaffold_114	885600	905597	ENSTRUG00000013864	107	12847	19997	0.642446
scaffold_114	159	5873	ENSTRUG00000002006	281	2479	5714	0.433847
scaffold_114	150895	153575	ENSTRUG00000004442	457	1468	2680	0.547761
scaffold_114	200997	209051	ENSTRUG00000005052	210	1348	8054	0.16737
scaffold_114	292613	292945	ENSTRUG00000005285	476	332	332	1
scaffold_114	303585	311227	ENSTRUG00000005293	975	7150	7642	0.935619
scaffold_114	313417	324927	ENSTRUG00000006318	364	7219	11510	0.627194
scaffold_114	327692	335752	ENSTRUG00000007095	897	7210	8060	0.894541
scaffold_114	337240	342027	ENSTRUG00000007111	164	1644	4787	0.34343
scaffold_114	344504	347294	ENSTRUG00000007593	334	1406	2790	0.503943
scaffold_114	348519	350521	ENSTRUG00000007634	397	1459	2002	0.728771
scaffold_114	449861	454883	ENSTRUG00000009464	285	2866	5022	0.570689
scaffold_114	517089	521217	ENSTRUG00000010281	416	3094	4128	0.749516
scaffold_114	576336	578708	ENSTRUG00000010891	492	1854	2372	0.781619
scaffold_114	580060	587833	ENSTRUG00000010930	879	6167	7773	0.793387
scaffold_114	592529	597032	ENSTRUG00000011169	5469	4503	4503	1
scaffold_114	602050	603840	ENSTRUG00000011289	537	1769	1790	0.988268
scaffold_114	628092	630719	ENSTRUG00000011399	1137	2617	2627	0.996193
scaffold_114	633312	635605	ENSTRUG00000011544	316	1330	2293	0.580026
scaffold_114	636114	636214	ENSTRUG00000019438	34228	100	100	1
scaffold_114	642472	647950	ENSTRUG00000011803	641	3861	5478	0.704819
scaffold_114	649726	652299	ENSTRUG00000011912	18	553	2573	0.214924
scaffold_114	659959	661917	ENSTRUG00000012000	284	1561	1958	0.797242
scaffold_114	673616	682344	ENSTRUG00000012083	1151	7335	8728	0.840399
scaffold_114	682806	684332	ENSTRUG00000012273	235	1128	1526	0.739187
scaffold_114	713789	715570	ENSTRUG00000012575	2050	1781	1781	1
scaffold_114	784204	784872	ENSTRUG00000013377	42	336	668	0.502994
scaffold_114	791016	791240	ENSTRUG00000013380	0	0	224	0
scaffold_114	821002	827399	ENSTRUG00000013530	715	4491	6397	0.702048
scaffold_114	841270	850544	ENSTRUG00000013624	131	7729	9274	0.833405
scaffold_114	852342	860446	ENSTRUG00000013699	1281	7705	8104	0.950765
scaffold_114	860290	861613	ENSTRUG00000013775	5	73	1323	0.0551776
scaffold_114	871686	882926	ENSTRUG00000013781	245	2188	11240	0.194662
scaffold_114	908858	914926	ENSTRUG00000013925	1106	4934	6068	0.813118
scaffold_114	918966	920499	ENSTRUG00000013937	623	1156	1533	0.754077
scaffold_114	920106	923871	ENSTRUG00000014000	2329	3503	3765	0.930412
scaffold_11408	368	1909	ENSTRUG00000002299	0	0	1541	0
scaffold_11440	1809	2191	ENSTRUG00000017967	3	54	382	0.141361
scaffold_11442	521	2621	ENSTRUG00000001136	233	1423	2100	0.677619
scaffold_115	114370	136154	ENSTRUG00000005738	613	7001	21784	0.321383
scaffold_115	391856	393462	ENSTRUG00000009424	3	96	1606	0.0597758
scaffold_115	783719	787466	ENSTRUG00000011660	5	139	3747	0.0370963
scaffold_115	916371	918248	ENSTRUG00000012523	11	125	1877	0.0665956
scaffold_115	26996	61467	ENSTRUG00000003133	1468	23860	34471	0.692176
scaffold_115	62370	76287	ENSTRUG00000003816	557	7401	13917	0.531796
scaffold_115	80292	83089	ENSTRUG00000004259	111	1959	2797	0.700393
scaffold_115	89544	109717	ENSTRUG00000005067	2840	12210	20173	0.605264
scaffold_115	141853	150705	ENSTRUG00000006005	59	907	8852	0.102463
scaffold_115	177131	180481	ENSTRUG00000006205	67	435	3350	0.129851
scaffold_115	187585	249597	ENSTRUG00000006447	4709	30525	62012	0.492243
scaffold_115	280417	295329	ENSTRUG00000007310	2002	14477	14912	0.970829
scaffold_115	309867	311355	ENSTRUG00000008602	74	618	1488	0.415323
scaffold_115	318883	328154	ENSTRUG00000009025	46	769	9271	0.0829468
scaffold_115	359266	361037	ENSTRUG00000009225	30	299	1771	0.168831
scaffold_115	580100	600897	ENSTRUG00000009816	12437	20761	20797	0.998269
scaffold_115	622448	624515	ENSTRUG00000010474	810	2067	2067	1
scaffold_115	670792	673310	ENSTRUG00000010703	187	1181	2518	0.469023
scaffold_115	687731	692245	ENSTRUG00000010822	21	2418	4514	0.535667
scaffold_115	739557	754293	ENSTRUG00000011477	3909	12132	14736	0.82329
scaffold_115	810784	827984	ENSTRUG00000011764	393	13053	17200	0.758895
scaffold_115	880768	886631	ENSTRUG00000011865	209	1800	5863	0.30701
scaffold_115	900735	907432	ENSTRUG00000012322	2128	5566	6697	0.831118
scaffold_115	1925	15103	ENSTRUG00000002684	194	1688	13178	0.128092
scaffold_115	77251	79151	ENSTRUG00000004050	0	0	1900	0
scaffold_115	83690	87162	ENSTRUG00000004400	350	2853	3472	0.821717
scaffold_115	154745	159449	ENSTRUG00000006111	230	3155	4704	0.670706
scaffold_115	184196	185458	ENSTRUG00000006374	61	343	1262	0.271791
scaffold_115	214224	217154	ENSTRUG00000006723	970	2396	2930	0.817747
scaffold_115	250035	253183	ENSTRUG00000006749	355	2066	3148	0.65629
scaffold_115	255159	257360	ENSTRUG00000006994	539	1306	2201	0.593367
scaffold_115	259778	262118	ENSTRUG00000007093	40	444	2340	0.189744
scaffold_115	265219	265608	ENSTRUG00000007107	0	0	389	0
scaffold_115	271386	277696	ENSTRUG00000007108	139	1248	6310	0.197781
scaffold_115	296626	299910	ENSTRUG00000007960	205	2029	3284	0.617844
scaffold_115	303179	305495	ENSTRUG00000008564	336	1676	2316	0.723661
scaffold_115	312144	317437	ENSTRUG00000008701	1354	4270	5293	0.806726
scaffold_115	383920	384836	ENSTRUG00000009360	3	48	916	0.0524017
scaffold_115	385392	386044	ENSTRUG00000009409	177	530	652	0.812883
scaffold_115	395257	408279	ENSTRUG00000009461	342	8545	13022	0.656197
scaffold_115	411358	412981	ENSTRUG00000009727	0	0	1623	0
scaffold_115	509079	510311	ENSTRUG00000009750	28	276	1232	0.224026
scaffold_115	626058	630247	ENSTRUG00000010551	1410	3977	4189	0.949391
scaffold_115	661809	665643	ENSTRUG00000010595	11	241	3834	0.0628586
scaffold_115	668005	668913	ENSTRUG00000010681	0	0	908	0
scaffold_115	681149	682078	ENSTRUG00000010771	10	110	929	0.118407
scaffold_115	694830	698838	ENSTRUG00000010994	22	244	4008	0.0608782
scaffold_115	701075	703039	ENSTRUG00000011143	490	1546	1964	0.787169
scaffold_115	707905	709302	ENSTRUG00000011156	330	905	1397	0.647817
scaffold_115	709830	712346	ENSTRUG00000011195	784	1941	2516	0.771463
scaffold_115	716348	720382	ENSTRUG00000011232	542	3773	4034	0.9353
scaffold_115	724126	731339	ENSTRUG00000011308	467	5999	7213	0.831693
scaffold_115	763951	765890	ENSTRUG00000011640	266	1436	1939	0.740588
scaffold_115	793636	797646	ENSTRUG00000011674	3	95	4010	0.0236908
scaffold_115	887403	889332	ENSTRUG00000012018	46	265	1929	0.137377
scaffold_115	890600	892015	ENSTRUG00000012116	61	462	1415	0.326502
scaffold_115	891402	894273	ENSTRUG00000012121	212	1282	2871	0.446534
scaffold_115	895640	899581	ENSTRUG00000012280	10	126	3941	0.0319716
scaffold_115	912519	913541	ENSTRUG00000012521	8	76	1022	0.074364
scaffold_11562	311	2456	ENSTRUG00000002536	28	366	2145	0.170629
scaffold_11597	319	1680	ENSTRUG00000001040	219	1054	1361	0.774431
scaffold_116	258989	262322	ENSTRUG00000014880	91	622	3333	0.186619
scaffold_116	389839	398651	ENSTRUG00000015476	416	5612	8812	0.636859
scaffold_116	649406	656699	ENSTRUG00000015606	73	725	7293	0.0994104
scaffold_116	113447	124652	ENSTRUG00000014148	248	456	11205	0.0406961
scaffold_116	175613	221048	ENSTRUG00000014400	412	22040	45435	0.485089
scaffold_116	226749	232797	ENSTRUG00000014622	2719	6048	6048	1
scaffold_116	245582	254014	ENSTRUG00000014770	229	4439	8432	0.526447
scaffold_116	273317	278968	ENSTRUG00000014934	919	3592	5651	0.63564
scaffold_116	324517	336259	ENSTRUG00000015108	912	3137	11742	0.267161
scaffold_116	375660	383234	ENSTRUG00000015406	371	6058	7574	0.799842
scaffold_116	404302	457698	ENSTRUG00000015481	116	1882	53396	0.0352461
scaffold_116	638253	641892	ENSTRUG00000015527	252	1963	3639	0.539434
scaffold_116	663421	679547	ENSTRUG00000015636	215	7260	16126	0.450205
scaffold_116	686097	688475	ENSTRUG00000015678	30	742	2378	0.312027
scaffold_116	704335	705423	ENSTRUG00000015706	16	211	1088	0.193934
scaffold_116	706526	729332	ENSTRUG00000015721	583	16999	22806	0.745374
scaffold_116	749143	756587	ENSTRUG00000015819	1026	7387	7444	0.992343
scaffold_116	769427	784582	ENSTRUG00000015885	330	7474	15155	0.493171
scaffold_116	898031	901989	ENSTRUG00000016117	55	655	3958	0.165488
scaffold_116	757	7978	ENSTRUG00000013337	764	6058	7221	0.838942
scaffold_116	55487	62074	ENSTRUG00000013693	393	3984	6587	0.604828
scaffold_116	73247	76890	ENSTRUG00000013744	2550	3551	3643	0.974746
scaffold_116	78783	81669	ENSTRUG00000013882	1703	2886	2886	1
scaffold_116	82602	84750	ENSTRUG00000013915	872	1886	2148	0.878026
scaffold_116	84900	89646	ENSTRUG00000013951	6134	3975	4746	0.837547
scaffold_116	94960	96751	ENSTRUG00000014080	129	869	1791	0.485204
scaffold_116	106946	109240	ENSTRUG00000014135	33	172	2294	0.0749782
scaffold_116	128162	131063	ENSTRUG00000014222	40	377	2901	0.129955
scaffold_116	132024	134190	ENSTRUG00000014269	191	848	2166	0.391505
scaffold_116	135352	137304	ENSTRUG00000014315	516	1952	1952	1
scaffold_116	139267	143076	ENSTRUG00000014328	0	0	3809	0
scaffold_116	145504	146814	ENSTRUG00000014389	0	0	1310	0
scaffold_116	234436	238836	ENSTRUG00000014704	1956	4074	4400	0.925909
scaffold_116	258031	258718	ENSTRUG00000014866	419	616	687	0.896652
scaffold_116	264237	266579	ENSTRUG00000014897	151	1428	2342	0.609735
scaffold_116	270291	272086	ENSTRUG00000014906	508	1578	1795	0.879109
scaffold_116	297644	304721	ENSTRUG00000014943	16	155	7077	0.0219019
scaffold_116	311811	319220	ENSTRUG00000015002	829	6024	7409	0.813065
scaffold_116	322043	322760	ENSTRUG00000015102	267	717	717	1
scaffold_116	339186	340510	ENSTRUG00000015130	283	946	1324	0.714502
scaffold_116	342428	343973	ENSTRUG00000015135	27	224	1545	0.144984
scaffold_116	346530	349175	ENSTRUG00000015148	208	2256	2645	0.85293
scaffold_116	351544	353536	ENSTRUG00000015174	248	1191	1992	0.597892
scaffold_116	355530	358791	ENSTRUG00000015198	385	2740	3261	0.840233
scaffold_116	361985	368266	ENSTRUG00000015263	145	5542	6281	0.882344
scaffold_116	369348	373100	ENSTRUG00000015355	318915	3370	3752	0.898188
scaffold_116	370038	370102	ENSTRUG00000019326	11445	64	64	1
scaffold_116	371865	371994	ENSTRUG00000019431	18805	129	129	1
scaffold_116	371440	371558	ENSTRUG00000019456	6754	118	118	1
scaffold_116	384102	386888	ENSTRUG00000015451	33	488	2786	0.175161
scaffold_116	627502	630222	ENSTRUG00000015521	189	907	2720	0.333456
scaffold_116	644410	649407	ENSTRUG00000015586	317	2152	4997	0.430658
scaffold_116	732538	733821	ENSTRUG00000015782	25	854	1283	0.665627
scaffold_116	761313	763226	ENSTRUG00000015859	354885	1913	1913	1
scaffold_116	764776	765398	ENSTRUG00000015878	318	621	622	0.998392
scaffold_116	766820	768487	ENSTRUG00000015880	178	713	1667	0.427714
scaffold_116	762100	762230	ENSTRUG00000018897	26159	130	130	1
scaffold_116	761736	761864	ENSTRUG00000019118	268975	128	128	1
scaffold_116	786622	794212	ENSTRUG00000015943	849	6052	7590	0.797365
scaffold_116	794492	801234	ENSTRUG00000015966	511	2526	6742	0.374666
scaffold_116	807319	808983	ENSTRUG00000016014	4	50	1664	0.0300481
scaffold_116	810344	818999	ENSTRUG00000016022	426	7583	8655	0.876141
scaffold_116	869040	870124	ENSTRUG00000016043	53	477	1084	0.440037
scaffold_116	875082	876103	ENSTRUG00000016049	38	432	1021	0.423115
scaffold_116	876751	884724	ENSTRUG00000016050	130	4433	7973	0.556002
scaffold_116	885549	890562	ENSTRUG00000016087	301	4012	5013	0.800319
scaffold_116	892186	895030	ENSTRUG00000016108	1	50	2844	0.0175809
scaffold_11619	212	1583	ENSTRUG00000001614	13	146	1371	0.106492
scaffold_11660	27	928	ENSTRUG00000017733	25	184	901	0.204217
scaffold_117	207742	321960	ENSTRUG00000004267	250	50582	114218	0.442855
scaffold_117	43567	58419	ENSTRUG00000001957	185	4362	14852	0.293698
scaffold_117	80566	84019	ENSTRUG00000003928	148	1040	3453	0.301187
scaffold_117	328118	359231	ENSTRUG00000004503	92	1879	31113	0.0603928
scaffold_117	700946	738633	ENSTRUG00000005430	164	1686	37687	0.0447369
scaffold_117	36404	38384	ENSTRUG00000001929	560	1692	1980	0.854545
scaffold_117	364000	371123	ENSTRUG00000005117	207	1536	7123	0.21564
scaffold_117	558583	562653	ENSTRUG00000005330	61	495	4070	0.121622
scaffold_11705	1077	1195	ENSTRUG00000018952	35	35	118	0.29661
scaffold_11784	152	2432	ENSTRUG00000001834	49	532	2280	0.233333
scaffold_11785	1	2456	ENSTRUG00000001400	0	0	2455	0
scaffold_11788	165	726	ENSTRUG00000002549	24	463	561	0.825312
scaffold_11788	1568	2120	ENSTRUG00000002573	18	112	552	0.202899
scaffold_118	123264	136272	ENSTRUG00000006764	4337	12483	13008	0.95964
scaffold_118	252562	304601	ENSTRUG00000009041	5474	51954	52039	0.998367
scaffold_118	386908	412274	ENSTRUG00000010761	52	801	25366	0.0315777
scaffold_118	512233	525703	ENSTRUG00000011522	2331	11382	13470	0.844989
scaffold_118	643540	656684	ENSTRUG00000012347	2567	13091	13144	0.995968
scaffold_118	774981	915766	ENSTRUG00000012831	1633	20431	140785	0.145122
scaffold_118	14242	105372	ENSTRUG00000006249	1443	79009	91130	0.866992
scaffold_118	194542	196708	ENSTRUG00000008310	194	1472	2166	0.679594
scaffold_118	234143	249745	ENSTRUG00000008862	1921	11928	15602	0.764517
scaffold_118	308141	327625	ENSTRUG00000009776	18	346	19484	0.0177582
scaffold_118	355452	361831	ENSTRUG00000010213	7	107	6379	0.0167738
scaffold_118	371018	382859	ENSTRUG00000010598	524	3563	11841	0.300904
scaffold_118	416469	447490	ENSTRUG00000010777	1940	29980	31021	0.966442
scaffold_118	501706	508901	ENSTRUG00000011385	149	2424	7195	0.336901
scaffold_118	529697	544210	ENSTRUG00000011677	471	4751	14513	0.327362
scaffold_118	585753	595938	ENSTRUG00000011907	247	2696	10185	0.264703
scaffold_118	682597	709917	ENSTRUG00000012780	1062	25631	27320	0.938177
scaffold_118	152354	161059	ENSTRUG00000007448	1166	6201	8705	0.712349
scaffold_118	167146	175326	ENSTRUG00000007552	28	201	8180	0.0245721
scaffold_118	182554	189258	ENSTRUG00000007996	10250	6551	6704	0.977178
scaffold_118	198043	199689	ENSTRUG00000008412	192	1559	1646	0.947145
scaffold_118	201274	204585	ENSTRUG00000008418	48	366	3311	0.110541
scaffold_118	205670	210492	ENSTRUG00000008582	375	2718	4822	0.563666
scaffold_118	223863	226350	ENSTRUG00000008802	462	2311	2487	0.929232
scaffold_118	366113	369711	ENSTRUG00000010488	189	1100	3598	0.305725
scaffold_118	482178	488387	ENSTRUG00000011017	123	1200	6209	0.193268
scaffold_118	494546	500843	ENSTRUG00000011188	207	4205	6297	0.667778
scaffold_118	662571	663212	ENSTRUG00000012607	18	58	641	0.0904836
scaffold_118	678100	681322	ENSTRUG00000012616	700	2275	3222	0.706083
scaffold_11802	664	2423	ENSTRUG00000003191	588	1376	1759	0.782263
scaffold_11802	1457	1543	ENSTRUG00000018912	1	1	86	0.0116279
scaffold_11832	2088	2348	ENSTRUG00000005356	1596	260	260	1
scaffold_119	110747	134255	ENSTRUG00000005978	28	2568	23508	0.109239
scaffold_119	373167	396102	ENSTRUG00000009637	679	11938	22935	0.520514
scaffold_119	27764	33080	ENSTRUG00000001488	8	2971	5316	0.558879
scaffold_119	61327	67163	ENSTRUG00000003562	1165	3981	5836	0.682145
scaffold_119	96111	107881	ENSTRUG00000005614	39	6042	11770	0.513339
scaffold_119	180879	204164	ENSTRUG00000007284	1182	6819	23285	0.292849
scaffold_119	212212	215646	ENSTRUG00000007518	8	83	3434	0.0241701
scaffold_119	243604	259069	ENSTRUG00000008311	1811	10553	15465	0.68238
scaffold_119	275687	280892	ENSTRUG00000008856	670	4960	5205	0.95293
scaffold_119	293896	298192	ENSTRUG00000009557	195	1385	4296	0.322393
scaffold_119	402769	416060	ENSTRUG00000009653	36	2037	13291	0.153262
scaffold_119	421940	430252	ENSTRUG00000009681	2245	7504	8312	0.902791
scaffold_119	441986	447549	ENSTRUG00000009911	779	4755	5563	0.854755
scaffold_119	528593	557893	ENSTRUG00000010186	123	1584	29300	0.0540614
scaffold_119	561430	591333	ENSTRUG00000010317	475	4885	29903	0.163361
scaffold_119	593229	639926	ENSTRUG00000010512	214	2072	46697	0.0443712
scaffold_119	844057	869003	ENSTRUG00000011658	499	23420	24946	0.938828
scaffold_119	9513	10748	ENSTRUG00000001435	389	959	1235	0.776518
scaffold_119	35158	48598	ENSTRUG00000001638	2875	12562	13440	0.934673
scaffold_119	50558	54826	ENSTRUG00000002924	623	2953	4268	0.691893
scaffold_119	56946	58325	ENSTRUG00000003525	1	25	1379	0.0181291
scaffold_119	59795	60868	ENSTRUG00000003547	67	343	1073	0.319665
scaffold_119	69006	72452	ENSTRUG00000004266	25	244	3446	0.0708067
scaffold_119	74528	75585	ENSTRUG00000004753	75	784	1057	0.741722
scaffold_119	76347	80717	ENSTRUG00000004768	2	537	4370	0.122883
scaffold_119	85970	87078	ENSTRUG00000005058	66	323	1108	0.291516
scaffold_119	87862	90799	ENSTRUG00000005290	566	2301	2937	0.783452
scaffold_119	91160	93787	ENSTRUG00000005468	37	743	2627	0.282832
scaffold_119	135185	136327	ENSTRUG00000007184	32	122	1142	0.10683
scaffold_119	138491	146645	ENSTRUG00000007229	1558	5487	8154	0.672921
scaffold_119	231729	241818	ENSTRUG00000007719	7918	9751	10089	0.966498
scaffold_119	269478	270768	ENSTRUG00000008836	201	389	1290	0.30155
scaffold_119	288307	292157	ENSTRUG00000009267	13	2612	3850	0.678442
scaffold_119	450893	454412	ENSTRUG00000009935	909	2815	3519	0.799943
scaffold_119	454419	457395	ENSTRUG00000010064	98	1652	2976	0.555107
scaffold_119	459036	462933	ENSTRUG00000010152	158	789	3897	0.202463
scaffold_119	722574	727987	ENSTRUG00000010800	2251	5177	5413	0.956401
scaffold_119	729462	734171	ENSTRUG00000010968	1146	3696	4709	0.78488
scaffold_119	738150	742196	ENSTRUG00000011154	435	3274	4046	0.809194
scaffold_119	749607	752275	ENSTRUG00000011257	2	36	2668	0.0134933
scaffold_119	777984	782724	ENSTRUG00000011270	209	1424	4740	0.300422
scaffold_119	784663	784760	ENSTRUG00000018799	1852	97	97	1
scaffold_119	788052	795486	ENSTRUG00000011347	774	4207	7434	0.565913
scaffold_119	796636	800204	ENSTRUG00000011418	242	1841	3568	0.515975
scaffold_119	803221	803823	ENSTRUG00000011651	0	0	602	0
scaffold_11948	2170	2288	ENSTRUG00000018886	0	0	118	0
scaffold_12	2092095	2102243	ENSTRUG00000015716	555	9899	10148	0.975463
scaffold_12	651472	656545	ENSTRUG00000011783	96	761	5073	0.15001
scaffold_12	771016	793027	ENSTRUG00000013116	572	21443	22011	0.974195
scaffold_12	914416	920553	ENSTRUG00000013753	205	2467	6137	0.401988
scaffold_12	1408813	1545918	ENSTRUG00000015057	238	20932	137105	0.152671
scaffold_12	1746959	1839854	ENSTRUG00000015608	197	51335	92895	0.552613
scaffold_12	7024	25331	ENSTRUG00000009408	15	372	18307	0.0203201
scaffold_12	33673	117006	ENSTRUG00000009468	4270	51796	83333	0.621555
scaffold_12	358552	362042	ENSTRUG00000010948	34	255	3490	0.0730659
scaffold_12	376306	382245	ENSTRUG00000011058	515	3905	5939	0.657518
scaffold_12	556716	557717	ENSTRUG00000011282	1	25	1001	0.024975
scaffold_12	566510	576313	ENSTRUG00000011318	319	2892	9803	0.295012
scaffold_12	668145	675286	ENSTRUG00000011788	674	4771	7141	0.668114
scaffold_12	684460	690060	ENSTRUG00000012098	443	3429	5600	0.612321
scaffold_12	699480	722984	ENSTRUG00000012172	693	23293	23504	0.991023
scaffold_12	739404	764620	ENSTRUG00000012584	3439	24833	25216	0.984811
scaffold_12	815696	821663	ENSTRUG00000013332	64	788	5967	0.13206
scaffold_12	854233	870612	ENSTRUG00000013387	178	4261	16379	0.26015
scaffold_12	894569	901642	ENSTRUG00000013466	21	245	7073	0.0346388
scaffold_12	948549	955673	ENSTRUG00000013863	2471	7115	7124	0.998737
scaffold_12	962302	982693	ENSTRUG00000013936	357	11996	20391	0.588299
scaffold_12	1015157	1018429	ENSTRUG00000014099	1236	2708	3272	0.827628
scaffold_12	1060694	1078693	ENSTRUG00000014298	215	12991	17999	0.721762
scaffold_12	1078789	1084037	ENSTRUG00000014567	951	4578	5248	0.872332
scaffold_12	1088725	1118092	ENSTRUG00000014678	192	8595	29367	0.292675
scaffold_12	1187832	1199428	ENSTRUG00000014901	177	10971	11596	0.946102
scaffold_12	1629424	1641719	ENSTRUG00000015237	196	2366	12295	0.192436
scaffold_12	1653445	1671835	ENSTRUG00000015261	650	13437	18390	0.730669
scaffold_12	1664391	1698385	ENSTRUG00000015426	1167	29554	33994	0.869389
scaffold_12	2113215	2116546	ENSTRUG00000015728	937	3040	3331	0.912639
scaffold_12	2208359	2211989	ENSTRUG00000015805	64	971	3630	0.267493
scaffold_12	2259466	2263209	ENSTRUG00000015857	991	3298	3743	0.881111
scaffold_12	2323530	2351177	ENSTRUG00000015941	953	5543	27647	0.200492
scaffold_12	119623	121759	ENSTRUG00000009976	599	2136	2136	1
scaffold_12	133637	139470	ENSTRUG00000010001	113	2386	5833	0.409052
scaffold_12	288171	291153	ENSTRUG00000010156	810	2652	2982	0.889336
scaffold_12	296388	298414	ENSTRUG00000010457	159	1331	2026	0.65696
scaffold_12	300323	302561	ENSTRUG00000010528	2061	2232	2238	0.997319
scaffold_12	303385	306625	ENSTRUG00000010713	423	2559	3240	0.789815
scaffold_12	368494	374589	ENSTRUG00000010981	266	1993	6095	0.326989
scaffold_12	383180	384648	ENSTRUG00000011225	66	445	1468	0.303134
scaffold_12	477831	478964	ENSTRUG00000011266	26	144	1133	0.127096
scaffold_12	583818	585663	ENSTRUG00000011559	3	79	1845	0.0428184
scaffold_12	591466	599508	ENSTRUG00000011683	9	234	8042	0.0290972
scaffold_12	648257	649432	ENSTRUG00000011731	255	754	1175	0.641702
scaffold_12	673683	678785	ENSTRUG00000012069	432	2206	5102	0.43238
scaffold_12	807500	809570	ENSTRUG00000013316	7179	2055	2070	0.992754
scaffold_12	826323	828592	ENSTRUG00000013354	108	936	2269	0.412517
scaffold_12	842833	842927	ENSTRUG00000018988	469	52	94	0.553191
scaffold_12	888950	890370	ENSTRUG00000013433	1	1	1420	0.0007042
scaffold_12	904990	909286	ENSTRUG00000013648	20	184	4296	0.0428305
scaffold_12	909528	912835	ENSTRUG00000013718	1273	3017	3307	0.912307
scaffold_12	921981	924743	ENSTRUG00000013820	28	206	2762	0.0745836
scaffold_12	927129	930028	ENSTRUG00000013841	394	1890	2899	0.651949
scaffold_12	931688	932332	ENSTRUG00000013846	219	640	644	0.993789
scaffold_12	985238	987858	ENSTRUG00000013977	56	341	2620	0.130153
scaffold_12	1001843	1012027	ENSTRUG00000014004	1583	8951	10184	0.878928
scaffold_12	1014014	1014325	ENSTRUG00000014095	34	213	311	0.684887
scaffold_12	1022289	1023464	ENSTRUG00000014179	49	370	1175	0.314894
scaffold_12	1051620	1053358	ENSTRUG00000014183	2	76	1738	0.0437284
scaffold_12	1053215	1059976	ENSTRUG00000014198	299	1700	6761	0.251442
scaffold_12	1119082	1125801	ENSTRUG00000014824	6255	5775	6719	0.859503
scaffold_12	1164216	1170562	ENSTRUG00000014848	1882	4587	6346	0.722818
scaffold_12	1262888	1263770	ENSTRUG00000015017	3	109	882	0.123583
scaffold_12	1268680	1268952	ENSTRUG00000015020	49	111	272	0.408088
scaffold_12	1271875	1274217	ENSTRUG00000015023	372	1680	2342	0.717336
scaffold_12	1274436	1275973	ENSTRUG00000015038	297	1171	1537	0.761874
scaffold_12	2170202	2172425	ENSTRUG00000015734	518	2170	2223	0.976158
scaffold_12	2173099	2175928	ENSTRUG00000015745	1	25	2829	0.008837
scaffold_12	2182490	2194433	ENSTRUG00000015756	19	9957	11943	0.83371
scaffold_12	2196517	2200102	ENSTRUG00000015784	193	1905	3585	0.531381
scaffold_12	2212846	2214478	ENSTRUG00000015824	56	426	1632	0.261029
scaffold_12	2215388	2219733	ENSTRUG00000015831	12	530	4345	0.121979
scaffold_12	2221273	2221838	ENSTRUG00000015849	127	489	565	0.865487
scaffold_12	2223533	2224598	ENSTRUG00000015852	19	100	1065	0.0938967
scaffold_12	2265196	2268427	ENSTRUG00000015895	1460	2218	3231	0.686475
scaffold_12	2270524	2273773	ENSTRUG00000015910	5	105	3249	0.0323176
scaffold_12	2318805	2320154	ENSTRUG00000015937	11	68	1349	0.0504077
scaffold_12	2360012	2361166	ENSTRUG00000015974	1	26	1154	0.0225303
scaffold_12	2365045	2373459	ENSTRUG00000015981	18	193	8414	0.022938
scaffold_12	2363674	2363749	ENSTRUG00000019214	0	0	75	0
scaffold_12	2381059	2382351	ENSTRUG00000016010	1	25	1292	0.0193498
scaffold_120	130174	132187	ENSTRUG00000013022	564	1706	2013	0.847491
scaffold_120	649572	674979	ENSTRUG00000015790	57	20002	25407	0.787263
scaffold_120	42454	52509	ENSTRUG00000011831	10551	5276	10055	0.524714
scaffold_120	61090	69962	ENSTRUG00000012045	53	586	8872	0.0660505
scaffold_120	80726	94684	ENSTRUG00000012246	1974	13663	13958	0.978865
scaffold_120	96101	112964	ENSTRUG00000012624	453	16746	16863	0.993062
scaffold_120	149801	169932	ENSTRUG00000013043	420	4706	20131	0.233769
scaffold_120	175790	191810	ENSTRUG00000013187	575	7372	16020	0.460175
scaffold_120	226124	242988	ENSTRUG00000014572	299	8442	16864	0.500593
scaffold_120	276111	279807	ENSTRUG00000014965	165	2628	3696	0.711039
scaffold_120	337580	349761	ENSTRUG00000015018	23	9589	12181	0.78721
scaffold_120	352229	371722	ENSTRUG00000015100	524	14782	19493	0.758324
scaffold_120	407012	451831	ENSTRUG00000015310	1193	38776	44819	0.865169
scaffold_120	472963	481160	ENSTRUG00000015373	27	7954	8197	0.970355
scaffold_120	488783	493344	ENSTRUG00000015417	988	3517	4561	0.771103
scaffold_120	493350	510162	ENSTRUG00000015449	16	276	16812	0.0164168
scaffold_120	539088	558792	ENSTRUG00000015489	2547	19492	19704	0.989241
scaffold_120	585250	590515	ENSTRUG00000015584	480	2848	5265	0.540931
scaffold_120	594695	607281	ENSTRUG00000015635	924	9881	12586	0.785079
scaffold_120	621262	624518	ENSTRUG00000015750	75806	3256	3256	1
scaffold_120	735942	738346	ENSTRUG00000015942	793	2099	2404	0.873128
scaffold_120	769969	773705	ENSTRUG00000016018	793	3049	3736	0.816114
scaffold_120	818926	834499	ENSTRUG00000016217	998	6118	15573	0.392859
scaffold_120	840531	860314	ENSTRUG00000016273	1353	16616	19783	0.839913
scaffold_120	3485	6599	ENSTRUG00000011592	532	964	3114	0.30957
scaffold_120	10792	13638	ENSTRUG00000011596	829	2781	2846	0.977161
scaffold_120	17490	25156	ENSTRUG00000011616	607	6141	7666	0.80107
scaffold_120	27512	30050	ENSTRUG00000011687	325	1877	2538	0.739559
scaffold_120	55020	59404	ENSTRUG00000011974	89	1694	4384	0.386405
scaffold_120	61009	61431	ENSTRUG00000012037	0	0	422	0
scaffold_120	73652	79854	ENSTRUG00000012212	321	2189	6202	0.352951
scaffold_120	114030	114107	ENSTRUG00000018727	1	25	77	0.324675
scaffold_120	117322	127702	ENSTRUG00000012973	1916	6339	10380	0.610694
scaffold_120	193468	195315	ENSTRUG00000013271	0	0	1847	0
scaffold_120	199424	206312	ENSTRUG00000013284	24	356	6888	0.0516841
scaffold_120	215709	218720	ENSTRUG00000013348	26	430	3011	0.14281
scaffold_120	221621	224744	ENSTRUG00000014555	19	980	3123	0.313801
scaffold_120	251667	253450	ENSTRUG00000014624	242	1715	1783	0.961862
scaffold_120	254320	260927	ENSTRUG00000014663	164	3852	6607	0.583018
scaffold_120	262144	266912	ENSTRUG00000014766	1521	3810	4768	0.799077
scaffold_120	269252	276065	ENSTRUG00000014825	893	5781	6813	0.848525
scaffold_120	304403	305518	ENSTRUG00000015009	2	26	1115	0.0233184
scaffold_120	379697	382753	ENSTRUG00000015282	417	2122	3056	0.694372
scaffold_120	393435	399469	ENSTRUG00000015292	10	182	6034	0.0301624
scaffold_120	400817	402856	ENSTRUG00000015302	2093	1914	2039	0.938695
scaffold_120	482311	485163	ENSTRUG00000015398	1059	1624	2852	0.569425
scaffold_120	486756	488523	ENSTRUG00000015405	213	1186	1767	0.671194
scaffold_120	512512	513840	ENSTRUG00000015478	0	0	1328	0
scaffold_120	531660	532136	ENSTRUG00000015486	0	0	476	0
scaffold_120	559514	560859	ENSTRUG00000015556	11	98	1345	0.0728625
scaffold_120	567086	567945	ENSTRUG00000015566	1	26	859	0.0302678
scaffold_120	573619	576249	ENSTRUG00000015568	2	50	2630	0.0190114
scaffold_120	591657	594196	ENSTRUG00000015621	105	1028	2539	0.404884
scaffold_120	611575	620618	ENSTRUG00000015727	741	7762	9043	0.858344
scaffold_120	621404	621622	ENSTRUG00000018706	10575	218	218	1
scaffold_120	622359	622577	ENSTRUG00000018885	18516	218	218	1
scaffold_120	625330	627541	ENSTRUG00000015774	328	1623	2211	0.734057
scaffold_120	623604	623822	ENSTRUG00000018765	18641	218	218	1
scaffold_120	623022	623240	ENSTRUG00000019100	12325	218	218	1
scaffold_120	677688	680364	ENSTRUG00000015884	413	1839	2676	0.68722
scaffold_120	689800	699661	ENSTRUG00000015889	1695	5556	9861	0.563432
scaffold_120	729779	733499	ENSTRUG00000015928	284	2583	3720	0.694355
scaffold_120	734128	734914	ENSTRUG00000015940	76	379	786	0.482188
scaffold_120	747362	748238	ENSTRUG00000015975	5	171	876	0.195206
scaffold_120	751828	753488	ENSTRUG00000015986	107	790	1660	0.475904
scaffold_120	756218	761573	ENSTRUG00000015989	174	1379	5355	0.257516
scaffold_120	783015	783815	ENSTRUG00000016082	1	19	800	0.02375
scaffold_120	788358	788774	ENSTRUG00000016086	97	270	416	0.649038
scaffold_120	792004	795512	ENSTRUG00000016088	1611	2806	3508	0.799886
scaffold_120	795597	802618	ENSTRUG00000016113	614	1383	7021	0.196981
scaffold_120	804599	810168	ENSTRUG00000016143	58	3144	5569	0.564554
scaffold_120	812830	815150	ENSTRUG00000016175	523	1572	2320	0.677586
scaffold_120	815819	817973	ENSTRUG00000016205	153	1151	2154	0.534355
scaffold_120	828304	831454	ENSTRUG00000016244	336	1815	3150	0.576191
scaffold_120	835833	839026	ENSTRUG00000016248	1192	2947	3193	0.922956
scaffold_120	863219	866148	ENSTRUG00000016317	3	103	2929	0.0351656
scaffold_120	870693	873481	ENSTRUG00000016321	34	277	2788	0.0993544
scaffold_120	874673	881561	ENSTRUG00000016333	748	4638	6888	0.673345
scaffold_12098	543	1877	ENSTRUG00000017453	0	0	1334	0
scaffold_121	130930	132045	ENSTRUG00000004055	3	76	1115	0.0681614
scaffold_121	255315	281365	ENSTRUG00000007974	987	5918	26050	0.227179
scaffold_121	523260	528533	ENSTRUG00000010021	1011	4678	5273	0.887161
scaffold_121	650787	655987	ENSTRUG00000011551	143	729	5200	0.140192
scaffold_121	757875	801026	ENSTRUG00000011875	2140	27602	43151	0.639661
scaffold_121	4526	35746	ENSTRUG00000001747	103	1438	31220	0.0460602
scaffold_121	60584	80025	ENSTRUG00000002344	1222	10248	19441	0.527133
scaffold_121	112879	118369	ENSTRUG00000003037	124	2666	5490	0.48561
scaffold_121	140955	152004	ENSTRUG00000004737	259	2657	11049	0.240474
scaffold_121	153676	201452	ENSTRUG00000005462	162	42396	47776	0.887391
scaffold_121	288119	303668	ENSTRUG00000008175	29	6694	15549	0.43051
scaffold_121	330333	363966	ENSTRUG00000008560	813	8080	33633	0.24024
scaffold_121	373327	380973	ENSTRUG00000008790	9	226	7646	0.0295579
scaffold_121	410556	455606	ENSTRUG00000009110	2219	43256	45050	0.960178
scaffold_121	499496	513550	ENSTRUG00000009836	83	5320	14054	0.37854
scaffold_121	592592	614096	ENSTRUG00000011116	252	20160	21504	0.9375
scaffold_121	620495	623701	ENSTRUG00000011365	30	103	3206	0.0321273
scaffold_121	633462	639055	ENSTRUG00000011462	141	963	5593	0.17218
scaffold_121	656951	689103	ENSTRUG00000011673	2558	31979	32152	0.994619
scaffold_121	897921	902688	ENSTRUG00000012794	16	439	4767	0.0920915
scaffold_121	106673	109405	ENSTRUG00000002610	2	52	2732	0.0190337
scaffold_121	110556	112082	ENSTRUG00000002730	299	993	1526	0.650721
scaffold_121	119246	122976	ENSTRUG00000003434	762	3403	3730	0.912332
scaffold_121	134537	139948	ENSTRUG00000004081	1068	5342	5411	0.987248
scaffold_121	235675	235778	ENSTRUG00000019401	5	14	103	0.135922
[truncated: 17,483 more rows]
