# Supplementary material for: Transcriptome Analysis of Artificial Hybrid Pufferfish Jiyan-1 and Its Parental Species: Implications for Pufferfish Heterosis
Source: PLoS One. 2013 Mar 8;8(3):e58453. doi: 10.1371/journal.pone.0058453 (PMC3592836; doi:10.1371/journal.pone.0058453)
Supplement: Table S3 — Summary of unique genes and transcripts. (XLSX) [file pone.0058453.s005.xlsx]

## Sheet: Tiger puffer
uniquely detected transcript id	FPKM value	Uniquely detected gene id
ENSTRUT00000000044	3.24411	ENSTRUG00000000085
ENSTRUT00000000121	0.0174581	ENSTRUG00000000127
ENSTRUT00000000130	0.109317	ENSTRUG00000000182
ENSTRUT00000000145	0.0433675	ENSTRUG00000000212
ENSTRUT00000000148	0.234789	ENSTRUG00000000457
ENSTRUT00000000189	0.331312	ENSTRUG00000000469
ENSTRUT00000000266	12.608	ENSTRUG00000000497
ENSTRUT00000000298	0.0259631	ENSTRUG00000000519
ENSTRUT00000000386	0.0373037	ENSTRUG00000000532
ENSTRUT00000000392	0.181663	ENSTRUG00000000563
ENSTRUT00000000402	1.75e-05	ENSTRUG00000000579
ENSTRUT00000000466	0.00678104	ENSTRUG00000000705
ENSTRUT00000000472	0.0451949	ENSTRUG00000000740
ENSTRUT00000000490	0.049607	ENSTRUG00000000894
ENSTRUT00000000529	4.84338	ENSTRUG00000000985
ENSTRUT00000000726	0.118368	ENSTRUG00000000994
ENSTRUT00000000748	0.105018	ENSTRUG00000001047
ENSTRUT00000000756	0.563401	ENSTRUG00000001117
ENSTRUT00000000865	0.023805	ENSTRUG00000001165
ENSTRUT00000000977	0.141181	ENSTRUG00000001213
ENSTRUT00000000981	0.000596501	ENSTRUG00000001297
ENSTRUT00000001024	0.0844733	ENSTRUG00000001305
ENSTRUT00000001077	0.0479596	ENSTRUG00000001534
ENSTRUT00000001078	0.0479664	ENSTRUG00000001585
ENSTRUT00000001081	0.725517	ENSTRUG00000001721
ENSTRUT00000001112	1.75491	ENSTRUG00000001856
ENSTRUT00000001172	0.216118	ENSTRUG00000001901
ENSTRUT00000001182	0.646986	ENSTRUG00000001939
ENSTRUT00000001234	0.0176889	ENSTRUG00000001966
ENSTRUT00000001239	0.907968	ENSTRUG00000002112
ENSTRUT00000001263	0.437264	ENSTRUG00000002251
ENSTRUT00000001336	0.0704725	ENSTRUG00000002259
ENSTRUT00000001337	0.0644795	ENSTRUG00000002297
ENSTRUT00000001339	0.240724	ENSTRUG00000002328
ENSTRUT00000001389	0.253803	ENSTRUG00000002329
ENSTRUT00000001558	2.87897	ENSTRUG00000002373
ENSTRUT00000001559	1.93261	ENSTRUG00000002391
ENSTRUT00000001565	0.949982	ENSTRUG00000002418
ENSTRUT00000001590	0.845752	ENSTRUG00000002436
ENSTRUT00000001631	0.00465136	ENSTRUG00000002460
ENSTRUT00000001651	0.00370895	ENSTRUG00000002528
ENSTRUT00000001698	0.132403	ENSTRUG00000002544
ENSTRUT00000001700	0.000956809	ENSTRUG00000002559
ENSTRUT00000001701	0.000820561	ENSTRUG00000002588
ENSTRUT00000001716	3.36543	ENSTRUG00000002610
ENSTRUT00000001722	0.128239	ENSTRUG00000002614
ENSTRUT00000001754	0.0429318	ENSTRUG00000002625
ENSTRUT00000001788	0.0968316	ENSTRUG00000002667
ENSTRUT00000001911	0.307765	ENSTRUG00000002680
ENSTRUT00000001916	0.000969402	ENSTRUG00000002714
ENSTRUT00000002142	0.111582	ENSTRUG00000002742
ENSTRUT00000002288	0.0144751	ENSTRUG00000002750
ENSTRUT00000002315	0.0303922	ENSTRUG00000002755
ENSTRUT00000002316	0.0194877	ENSTRUG00000002766
ENSTRUT00000002333	0.755447	ENSTRUG00000002852
ENSTRUT00000002342	0.0765006	ENSTRUG00000002862
ENSTRUT00000002343	0.0710984	ENSTRUG00000002901
ENSTRUT00000002376	5.72186	ENSTRUG00000002964
ENSTRUT00000002460	0.122884	ENSTRUG00000002967
ENSTRUT00000002550	0.00686687	ENSTRUG00000002974
ENSTRUT00000002551	0.00668504	ENSTRUG00000003138
ENSTRUT00000002556	0.00680439	ENSTRUG00000003165
ENSTRUT00000002610	0.0848183	ENSTRUG00000003172
ENSTRUT00000002615	0.284549	ENSTRUG00000003175
ENSTRUT00000002648	0.563831	ENSTRUG00000003249
ENSTRUT00000002656	0.0791294	ENSTRUG00000003250
ENSTRUT00000002726	0.0235265	ENSTRUG00000003506
ENSTRUT00000002745	0.201929	ENSTRUG00000003535
ENSTRUT00000002746	0.201922	ENSTRUG00000003564
ENSTRUT00000002851	0.015412	ENSTRUG00000003569
ENSTRUT00000002852	0.0205856	ENSTRUG00000003591
ENSTRUT00000002853	0.018825	ENSTRUG00000003603
ENSTRUT00000002854	0.0183605	ENSTRUG00000003649
ENSTRUT00000002938	1.05536	ENSTRUG00000003682
ENSTRUT00000002949	0.0363843	ENSTRUG00000003701
ENSTRUT00000002999	0.263752	ENSTRUG00000003761
ENSTRUT00000003012	0.20871	ENSTRUG00000003905
ENSTRUT00000003028	0.18509	ENSTRUG00000003967
ENSTRUT00000003031	0.118017	ENSTRUG00000003982
ENSTRUT00000003039	0.802579	ENSTRUG00000004095
ENSTRUT00000003062	0.441997	ENSTRUG00000004131
ENSTRUT00000003063	0.478321	ENSTRUG00000004155
ENSTRUT00000003066	0.0523655	ENSTRUG00000004183
ENSTRUT00000003134	0.962988	ENSTRUG00000004196
ENSTRUT00000003140	0.000213183	ENSTRUG00000004216
ENSTRUT00000003223	1.09793	ENSTRUG00000004370
ENSTRUT00000003299	0.20005	ENSTRUG00000004376
ENSTRUT00000003302	0.185619	ENSTRUG00000004437
ENSTRUT00000003377	0.429296	ENSTRUG00000004441
ENSTRUT00000003488	0.264589	ENSTRUG00000004554
ENSTRUT00000003518	2.34291	ENSTRUG00000004626
ENSTRUT00000003547	0.0133054	ENSTRUG00000004705
ENSTRUT00000003548	0.0122696	ENSTRUG00000004715
ENSTRUT00000003549	0.0117645	ENSTRUG00000004732
ENSTRUT00000003550	0.0114226	ENSTRUG00000004791
ENSTRUT00000003649	0.114253	ENSTRUG00000004876
ENSTRUT00000003665	0.0133627	ENSTRUG00000004973
ENSTRUT00000003666	0.01335	ENSTRUG00000005013
ENSTRUT00000003744	0.522083	ENSTRUG00000005021
ENSTRUT00000003771	0.837099	ENSTRUG00000005071
ENSTRUT00000003802	0.260406	ENSTRUG00000005138
ENSTRUT00000003905	0.000540552	ENSTRUG00000005161
ENSTRUT00000003963	0.186776	ENSTRUG00000005167
ENSTRUT00000003993	0.577658	ENSTRUG00000005171
ENSTRUT00000004019	0.0543697	ENSTRUG00000005318
ENSTRUT00000004020	0.060891	ENSTRUG00000005431
ENSTRUT00000004021	0.0622356	ENSTRUG00000005489
ENSTRUT00000004022	0.0596918	ENSTRUG00000005526
ENSTRUT00000004034	1.88511	ENSTRUG00000005617
ENSTRUT00000004082	1.28052	ENSTRUG00000005764
ENSTRUT00000004083	1.27583	ENSTRUG00000005811
ENSTRUT00000004087	0.108999	ENSTRUG00000005861
ENSTRUT00000004096	0.223828	ENSTRUG00000005924
ENSTRUT00000004137	0.000919392	ENSTRUG00000006069
ENSTRUT00000004185	0.29319	ENSTRUG00000006125
ENSTRUT00000004254	0.0464076	ENSTRUG00000006182
ENSTRUT00000004303	0.110072	ENSTRUG00000006201
ENSTRUT00000004304	0.110678	ENSTRUG00000006305
ENSTRUT00000004322	0.0485609	ENSTRUG00000006429
ENSTRUT00000004393	0.0972909	ENSTRUG00000006486
ENSTRUT00000004502	1.06202	ENSTRUG00000006516
ENSTRUT00000004548	0.218803	ENSTRUG00000006567
ENSTRUT00000004566	0.319464	ENSTRUG00000006663
ENSTRUT00000004722	0.038644	ENSTRUG00000006684
ENSTRUT00000004723	0.0365372	ENSTRUG00000006700
ENSTRUT00000004889	0.0370342	ENSTRUG00000006709
ENSTRUT00000004906	0.226247	ENSTRUG00000006768
ENSTRUT00000005019	2.3681	ENSTRUG00000006801
ENSTRUT00000005054	0.381596	ENSTRUG00000006859
ENSTRUT00000005060	0.604222	ENSTRUG00000007219
ENSTRUT00000005069	0.146241	ENSTRUG00000007305
ENSTRUT00000005070	0.149954	ENSTRUG00000007369
ENSTRUT00000005189	0.014015	ENSTRUG00000007379
ENSTRUT00000005190	0.0107828	ENSTRUG00000007445
ENSTRUT00000005191	0.00989973	ENSTRUG00000007450
ENSTRUT00000005192	0.0130278	ENSTRUG00000007452
ENSTRUT00000005214	0.0102503	ENSTRUG00000007468
ENSTRUT00000005215	0.00984368	ENSTRUG00000007530
ENSTRUT00000005216	0.0102157	ENSTRUG00000007591
ENSTRUT00000005217	0.00986746	ENSTRUG00000007737
ENSTRUT00000005218	0.0105394	ENSTRUG00000007749
ENSTRUT00000005219	0.0100657	ENSTRUG00000007756
ENSTRUT00000005220	0.0102871	ENSTRUG00000007808
ENSTRUT00000005221	0.00971498	ENSTRUG00000007838
ENSTRUT00000005253	0.0816539	ENSTRUG00000007924
ENSTRUT00000005259	0.0503916	ENSTRUG00000007958
ENSTRUT00000005296	0.724588	ENSTRUG00000007978
ENSTRUT00000005315	0.403725	ENSTRUG00000008110
ENSTRUT00000005328	0.722699	ENSTRUG00000008134
ENSTRUT00000005352	0.0471554	ENSTRUG00000008187
ENSTRUT00000005354	0.0553242	ENSTRUG00000008358
ENSTRUT00000005355	0.053395	ENSTRUG00000008383
ENSTRUT00000005392	0.0167739	ENSTRUG00000008418
ENSTRUT00000005394	0.0167677	ENSTRUG00000008462
ENSTRUT00000005395	0.124446	ENSTRUG00000008575
ENSTRUT00000005399	0.608981	ENSTRUG00000008703
ENSTRUT00000005400	0.610578	ENSTRUG00000008768
ENSTRUT00000005443	0.000845396	ENSTRUG00000008858
ENSTRUT00000005506	0.0124337	ENSTRUG00000008881
ENSTRUT00000005507	0.0123074	ENSTRUG00000008971
ENSTRUT00000005508	0.0121169	ENSTRUG00000009103
ENSTRUT00000005537	0.0323221	ENSTRUG00000009123
ENSTRUT00000005538	0.0347615	ENSTRUG00000009181
ENSTRUT00000005554	0.0363126	ENSTRUG00000009198
ENSTRUT00000005555	0.0607067	ENSTRUG00000009210
ENSTRUT00000005556	0.0604302	ENSTRUG00000009230
ENSTRUT00000005558	0.00614742	ENSTRUG00000009231
ENSTRUT00000005560	0.00369277	ENSTRUG00000009302
ENSTRUT00000005576	0.0458211	ENSTRUG00000009353
ENSTRUT00000005580	0.24722	ENSTRUG00000009396
ENSTRUT00000005581	0.248083	ENSTRUG00000009449
ENSTRUT00000005627	0.0684097	ENSTRUG00000009604
ENSTRUT00000005643	0.129863	ENSTRUG00000009611
ENSTRUT00000005668	0.0168075	ENSTRUG00000009753
ENSTRUT00000005669	0.0173125	ENSTRUG00000009918
ENSTRUT00000005670	0.0164464	ENSTRUG00000010019
ENSTRUT00000005673	13.3371	ENSTRUG00000010207
ENSTRUT00000005723	0.0132815	ENSTRUG00000010386
ENSTRUT00000005724	0.0137874	ENSTRUG00000010398
ENSTRUT00000005725	0.0153965	ENSTRUG00000010415
ENSTRUT00000005726	0.0136771	ENSTRUG00000010431
ENSTRUT00000005751	0.0423818	ENSTRUG00000010500
ENSTRUT00000005867	0.00445649	ENSTRUG00000010503
ENSTRUT00000005882	0.00929892	ENSTRUG00000010568
ENSTRUT00000005897	0.19582	ENSTRUG00000010639
ENSTRUT00000005947	1.2207	ENSTRUG00000010694
ENSTRUT00000005976	0.0301258	ENSTRUG00000010801
ENSTRUT00000006007	0.000147983	ENSTRUG00000010839
ENSTRUT00000006012	0.00520505	ENSTRUG00000010886
ENSTRUT00000006059	0.0561278	ENSTRUG00000010997
ENSTRUT00000006060	0.0220738	ENSTRUG00000011000
ENSTRUT00000006068	0.00244561	ENSTRUG00000011127
ENSTRUT00000006070	0.00237823	ENSTRUG00000011201
ENSTRUT00000006105	0.0694001	ENSTRUG00000011290
ENSTRUT00000006106	0.0693962	ENSTRUG00000011301
ENSTRUT00000006113	0.856272	ENSTRUG00000011511
ENSTRUT00000006131	5.62756	ENSTRUG00000011557
ENSTRUT00000006133	10.5087	ENSTRUG00000011562
ENSTRUT00000006138	0.067732	ENSTRUG00000011578
ENSTRUT00000006145	0.275031	ENSTRUG00000011639
ENSTRUT00000006176	0.062507	ENSTRUG00000011760
ENSTRUT00000006195	0.432532	ENSTRUG00000011812
ENSTRUT00000006241	0.00276231	ENSTRUG00000011916
ENSTRUT00000006242	0.00319831	ENSTRUG00000012024
ENSTRUT00000006243	0.00304573	ENSTRUG00000012061
ENSTRUT00000006244	0.00346959	ENSTRUG00000012229
ENSTRUT00000006245	0.00318595	ENSTRUG00000012233
ENSTRUT00000006246	0.00316225	ENSTRUG00000012323
ENSTRUT00000006247	0.00330153	ENSTRUG00000012334
ENSTRUT00000006248	0.00337315	ENSTRUG00000012403
ENSTRUT00000006249	0.00330868	ENSTRUG00000012466
ENSTRUT00000006250	0.00337892	ENSTRUG00000012702
ENSTRUT00000006276	0.029935	ENSTRUG00000012770
ENSTRUT00000006277	0.0318018	ENSTRUG00000012808
ENSTRUT00000006278	0.0277236	ENSTRUG00000012852
ENSTRUT00000006279	0.0224084	ENSTRUG00000012920
ENSTRUT00000006293	0.0659886	ENSTRUG00000012970
ENSTRUT00000006330	0.331806	ENSTRUG00000013117
ENSTRUT00000006365	1.14014	ENSTRUG00000013189
ENSTRUT00000006419	4.44571	ENSTRUG00000013261
ENSTRUT00000006432	0.0466336	ENSTRUG00000013273
ENSTRUT00000006446	0.185649	ENSTRUG00000013291
ENSTRUT00000006471	0.0702852	ENSTRUG00000013512
ENSTRUT00000006490	0.0362124	ENSTRUG00000013531
ENSTRUT00000006491	0.0349295	ENSTRUG00000013558
ENSTRUT00000006493	0.0376502	ENSTRUG00000013619
ENSTRUT00000006494	0.041214	ENSTRUG00000013654
ENSTRUT00000006539	0.117767	ENSTRUG00000013723
ENSTRUT00000006548	2.21806	ENSTRUG00000013741
ENSTRUT00000006588	5.34319	ENSTRUG00000013769
ENSTRUT00000006614	0.0180753	ENSTRUG00000013790
ENSTRUT00000006647	1.08491	ENSTRUG00000014166
ENSTRUT00000006690	4.20265	ENSTRUG00000014185
ENSTRUT00000006702	0.117327	ENSTRUG00000014226
ENSTRUT00000006791	0.0286694	ENSTRUG00000014259
ENSTRUT00000006817	0.0950369	ENSTRUG00000014261
ENSTRUT00000006837	0.359144	ENSTRUG00000014284
ENSTRUT00000006910	0.0233179	ENSTRUG00000014339
ENSTRUT00000006969	0.0892472	ENSTRUG00000014343
ENSTRUT00000006975	0.0834381	ENSTRUG00000014369
ENSTRUT00000006996	0.147755	ENSTRUG00000014557
ENSTRUT00000007003	0.120389	ENSTRUG00000014735
ENSTRUT00000007027	0.0149674	ENSTRUG00000014809
ENSTRUT00000007082	0.476515	ENSTRUG00000014840
ENSTRUT00000007218	0.76531	ENSTRUG00000014857
ENSTRUT00000007230	0.223459	ENSTRUG00000014920
ENSTRUT00000007257	0.015604	ENSTRUG00000015319
ENSTRUT00000007267	0.016542	ENSTRUG00000015588
ENSTRUT00000007279	0.0260188	ENSTRUG00000015618
ENSTRUT00000007280	0.0244006	ENSTRUG00000015679
ENSTRUT00000007281	0.0291248	ENSTRUG00000015719
ENSTRUT00000007282	0.028629	ENSTRUG00000015840
ENSTRUT00000007283	0.0276935	ENSTRUG00000015846
ENSTRUT00000007284	0.0247328	ENSTRUG00000015993
ENSTRUT00000007285	0.0276918	ENSTRUG00000016054
ENSTRUT00000007286	0.0317623	ENSTRUG00000016058
ENSTRUT00000007287	0.0308477	ENSTRUG00000016133
ENSTRUT00000007376	1.5088	ENSTRUG00000016241
ENSTRUT00000007394	2.06994	ENSTRUG00000016260
ENSTRUT00000007415	0.0382624	ENSTRUG00000016358
ENSTRUT00000007416	0.0400214	ENSTRUG00000016482
ENSTRUT00000007417	0.0375649	ENSTRUG00000016603
ENSTRUT00000007447	0.0206658	ENSTRUG00000016632
ENSTRUT00000007454	0.049985	ENSTRUG00000016640
ENSTRUT00000007462	0.449745	ENSTRUG00000016750
ENSTRUT00000007489	0.156242	ENSTRUG00000016862
ENSTRUT00000007497	0.272484	ENSTRUG00000016877
ENSTRUT00000007541	0.0192563	ENSTRUG00000016880
ENSTRUT00000007663	10.2476	ENSTRUG00000016884
ENSTRUT00000007664	0.202634	ENSTRUG00000016935
ENSTRUT00000007665	0.544134	ENSTRUG00000016947
ENSTRUT00000007704	0.0121422	ENSTRUG00000016986
ENSTRUT00000007740	0.25229	ENSTRUG00000017036
ENSTRUT00000007792	0.526488	ENSTRUG00000017146
ENSTRUT00000007925	0.00063367	ENSTRUG00000017154
ENSTRUT00000007936	3.38e-05	ENSTRUG00000017204
ENSTRUT00000008007	0.468305	ENSTRUG00000017205
ENSTRUT00000008077	0.000499051	ENSTRUG00000017225
ENSTRUT00000008079	0.0228082	ENSTRUG00000017279
ENSTRUT00000008138	0.258426	ENSTRUG00000017284
ENSTRUT00000008224	0.52948	ENSTRUG00000017466
ENSTRUT00000008262	0.00455791	ENSTRUG00000017469
ENSTRUT00000008263	0.00401006	ENSTRUG00000017483
ENSTRUT00000008270	0.0516115	ENSTRUG00000017505
ENSTRUT00000008281	0.970225	ENSTRUG00000017523
ENSTRUT00000008285	0.103163	ENSTRUG00000017542
ENSTRUT00000008343	0.0410484	ENSTRUG00000017760
ENSTRUT00000008344	0.0410535	ENSTRUG00000017765
ENSTRUT00000008413	0.0461695	ENSTRUG00000017788
ENSTRUT00000008414	0.0448634	ENSTRUG00000017801
ENSTRUT00000008415	0.0459841	ENSTRUG00000017914
ENSTRUT00000008425	0.156023	ENSTRUG00000017937
ENSTRUT00000008426	0.168759	ENSTRUG00000017944
ENSTRUT00000008474	0.0430524	ENSTRUG00000017963
ENSTRUT00000008475	0.0487573	ENSTRUG00000018053
ENSTRUT00000008476	0.044776	ENSTRUG00000018109
ENSTRUT00000008477	0.0371785	ENSTRUG00000018137
ENSTRUT00000008478	0.000240387	ENSTRUG00000018184
ENSTRUT00000008487	0.00117065	ENSTRUG00000018192
ENSTRUT00000008501	0.775347	ENSTRUG00000018205
ENSTRUT00000008539	2.57946	ENSTRUG00000018271
ENSTRUT00000008598	0.060357	ENSTRUG00000018342
ENSTRUT00000008616	0.278884	ENSTRUG00000018431
ENSTRUT00000008649	0.405221	ENSTRUG00000018566
ENSTRUT00000008678	0.105282	ENSTRUG00000018608
ENSTRUT00000008712	0.438434	ENSTRUG00000018701
ENSTRUT00000008733	0.362626	ENSTRUG00000018713
ENSTRUT00000008734	0.0505661	ENSTRUG00000018822
ENSTRUT00000008739	0.0464575	ENSTRUG00000018837
ENSTRUT00000008778	0.010078	ENSTRUG00000018843
ENSTRUT00000008794	0.216342	ENSTRUG00000018856
ENSTRUT00000008795	0.000180236	ENSTRUG00000018871
ENSTRUT00000008796	0.177158	ENSTRUG00000018889
ENSTRUT00000008797	0.165497	ENSTRUG00000019049
ENSTRUT00000008885	0.0684097	ENSTRUG00000019055
ENSTRUT00000008993	0.224791	ENSTRUG00000019083
ENSTRUT00000009030	0.0836231	ENSTRUG00000019137
ENSTRUT00000009059	0.631751	ENSTRUG00000019165
ENSTRUT00000009144	0.111083	ENSTRUG00000019199
ENSTRUT00000009261	0.55688	ENSTRUG00000019252
ENSTRUT00000009274	0.0188659	ENSTRUG00000019261
ENSTRUT00000009275	0.0195216	ENSTRUG00000019287
ENSTRUT00000009276	0.0212549	ENSTRUG00000019396
ENSTRUT00000009301	0.354316	ENSTRUG00000019403
ENSTRUT00000009351	0.493074	ENSTRUG00000019427
ENSTRUT00000009446	0.159226
ENSTRUT00000009499	1.20815
ENSTRUT00000009512	0.548477
ENSTRUT00000009515	0.38924
ENSTRUT00000009588	1.05072
ENSTRUT00000009739	0.067005
ENSTRUT00000009760	0.0192377
ENSTRUT00000009761	0.0165442
ENSTRUT00000009762	0.0183276
ENSTRUT00000009763	0.0225193
ENSTRUT00000009832	0.0680871
ENSTRUT00000009833	0.0743258
ENSTRUT00000009834	0.110239
ENSTRUT00000009845	0.400044
ENSTRUT00000009885	0.0112332
ENSTRUT00000009886	0.0112487
ENSTRUT00000009893	0.254199
ENSTRUT00000009903	0.0292179
ENSTRUT00000009952	0.0426538
ENSTRUT00000009958	0.16956
ENSTRUT00000009959	0.167242
ENSTRUT00000009979	0.0762643
ENSTRUT00000009991	2.47989
ENSTRUT00000010011	0.0764062
ENSTRUT00000010017	0.155449
ENSTRUT00000010043	0.0913334
ENSTRUT00000010044	0.091039
ENSTRUT00000010084	1.53e-05
ENSTRUT00000010157	0.484447
ENSTRUT00000010159	0.0467561
ENSTRUT00000010277	0.016501
ENSTRUT00000010278	0.0165099
ENSTRUT00000010344	0.0248519
ENSTRUT00000010359	1.84475
ENSTRUT00000010401	0.259316
ENSTRUT00000010413	0.32712
ENSTRUT00000010447	0.151072
ENSTRUT00000010448	0.151316
ENSTRUT00000010458	0.690959
ENSTRUT00000010466	0.000686195
ENSTRUT00000010579	0.00125559
ENSTRUT00000010580	0.00266522
ENSTRUT00000010610	60.5191
ENSTRUT00000010617	0.190431
ENSTRUT00000010641	0.534175
ENSTRUT00000010645	0.173171
ENSTRUT00000010693	0.13402
ENSTRUT00000010697	0.205988
ENSTRUT00000010773	0.0974857
ENSTRUT00000010774	0.104713
ENSTRUT00000010856	0.0401718
ENSTRUT00000010887	0.041534
ENSTRUT00000010891	0.166708
ENSTRUT00000010896	0.11645
ENSTRUT00000010924	1.74979
ENSTRUT00000010944	0.000196837
ENSTRUT00000010957	0.732593
ENSTRUT00000010967	0.0197159
ENSTRUT00000011021	0.338495
ENSTRUT00000011037	1.22828
ENSTRUT00000011058	0.222281
ENSTRUT00000011074	0.543464
ENSTRUT00000011084	0.00329452
ENSTRUT00000011091	0.280282
ENSTRUT00000011207	1.08475
ENSTRUT00000011225	0.304278
ENSTRUT00000011255	0.135295
ENSTRUT00000011256	0.135583
ENSTRUT00000011274	0.0884772
ENSTRUT00000011305	0.00013616
ENSTRUT00000011308	0.00192596
ENSTRUT00000011309	0.0187924
ENSTRUT00000011310	0.020077
ENSTRUT00000011311	0.0199856
ENSTRUT00000011312	0.0191422
ENSTRUT00000011313	0.0198363
ENSTRUT00000011315	0.0178425
ENSTRUT00000011380	0.213571
ENSTRUT00000011428	0.0512992
ENSTRUT00000011446	0.20969
ENSTRUT00000011475	0.357839
ENSTRUT00000011494	0.00703364
ENSTRUT00000011495	0.0088055
ENSTRUT00000011499	0.00851488
ENSTRUT00000011501	0.00749043
ENSTRUT00000011502	0.00771932
ENSTRUT00000011503	0.00799194
ENSTRUT00000011529	0.0461501
ENSTRUT00000011703	0.600236
ENSTRUT00000011704	0.557011
ENSTRUT00000011723	0.0125045
ENSTRUT00000011838	0.00911308
ENSTRUT00000011844	0.0162975
ENSTRUT00000011845	0.0162494
ENSTRUT00000011916	0.621988
ENSTRUT00000011966	21.1277
ENSTRUT00000012069	0.159226
ENSTRUT00000012092	0.150914
ENSTRUT00000012107	3.23298
ENSTRUT00000012131	0.711142
ENSTRUT00000012133	0.8822
ENSTRUT00000012215	0.253496
ENSTRUT00000012223	0.00646999
ENSTRUT00000012224	0.00584806
ENSTRUT00000012225	0.00629069
ENSTRUT00000012226	0.00578283
ENSTRUT00000012227	0.00626101
ENSTRUT00000012352	0.0356701
ENSTRUT00000012366	0.293749
ENSTRUT00000012408	0.135244
ENSTRUT00000012420	0.0162083
ENSTRUT00000012423	0.0107676
ENSTRUT00000012427	0.0110655
ENSTRUT00000012433	0.045395
ENSTRUT00000012443	0.0553111
ENSTRUT00000012450	0.205489
ENSTRUT00000012452	0.432261
ENSTRUT00000012454	0.456925
ENSTRUT00000012510	0.0326954
ENSTRUT00000012511	0.0712743
ENSTRUT00000012514	0.0010633
ENSTRUT00000012527	0.194251
ENSTRUT00000012595	0.611234
ENSTRUT00000012792	0.0495696
ENSTRUT00000012793	0.0601784
ENSTRUT00000012794	0.0487497
ENSTRUT00000012815	0.0653577
ENSTRUT00000012824	1.05235
ENSTRUT00000013050	0.52331
ENSTRUT00000013092	0.0827646
ENSTRUT00000013136	2.76038
ENSTRUT00000013191	2.0402
ENSTRUT00000013238	2.66e-05
ENSTRUT00000013243	0.0183212
ENSTRUT00000013244	0.0158468
ENSTRUT00000013245	0.019931
ENSTRUT00000013247	0.0183644
ENSTRUT00000013248	0.293513
ENSTRUT00000013271	0.00011518
ENSTRUT00000013300	0.642261
ENSTRUT00000013320	0.00618237
ENSTRUT00000013343	0.0375332
ENSTRUT00000013344	0.0375096
ENSTRUT00000013436	0.00196768
ENSTRUT00000013439	2.55867
ENSTRUT00000013517	0.488009
ENSTRUT00000013521	0.0624888
ENSTRUT00000013618	0.733207
ENSTRUT00000013667	0.933904
ENSTRUT00000013731	0.330843
ENSTRUT00000013733	0.130441
ENSTRUT00000013824	0.101476
ENSTRUT00000013863	0.0110783
ENSTRUT00000013864	0.0142615
ENSTRUT00000013936	0.0145784
ENSTRUT00000013974	0.873049
ENSTRUT00000013977	0.0913235
ENSTRUT00000014060	0.0450716
ENSTRUT00000014089	0.0335481
ENSTRUT00000014090	0.0308323
ENSTRUT00000014091	0.0301568
ENSTRUT00000014118	0.136516
ENSTRUT00000014182	0.111832
ENSTRUT00000014183	0.134735
ENSTRUT00000014191	0.25822
ENSTRUT00000014231	0.105282
ENSTRUT00000014281	0.413598
ENSTRUT00000014285	0.00308989
ENSTRUT00000014287	0.0215188
ENSTRUT00000014314	0.0966901
ENSTRUT00000014354	0.0347777
ENSTRUT00000014355	0.0347931
ENSTRUT00000014360	0.0757463
ENSTRUT00000014367	0.556133
ENSTRUT00000014423	0.718785
ENSTRUT00000014482	0.0520461
ENSTRUT00000014483	0.0451881
ENSTRUT00000014484	0.0159214
ENSTRUT00000014493	0.273578
ENSTRUT00000014787	0.000320982
ENSTRUT00000014814	0.0715284
ENSTRUT00000014815	0.0715874
ENSTRUT00000014836	0.0101036
ENSTRUT00000014837	0.01047
ENSTRUT00000014884	0.2963
ENSTRUT00000014942	0.158023
ENSTRUT00000014948	7.44e-05
ENSTRUT00000014949	0.0215083
ENSTRUT00000014950	0.0224337
ENSTRUT00000014951	0.0224547
ENSTRUT00000014952	0.0220362
ENSTRUT00000014953	0.0214254
ENSTRUT00000014999	0.0271596
ENSTRUT00000015061	0.717756
ENSTRUT00000015077	8.04e-05
ENSTRUT00000015103	0.0750265
ENSTRUT00000015115	0.0928849
ENSTRUT00000015152	0.0491011
ENSTRUT00000015153	0.0470153
ENSTRUT00000015154	0.0451155
ENSTRUT00000015165	0.326308
ENSTRUT00000015192	0.197989
ENSTRUT00000015203	0.0705922
ENSTRUT00000015210	2.05831
ENSTRUT00000015334	1.38e-05
ENSTRUT00000015385	0.0832369
ENSTRUT00000015408	0.0369977
ENSTRUT00000015411	0.0407
ENSTRUT00000015412	0.0386749
ENSTRUT00000015421	2.95401
ENSTRUT00000015424	0.603602
ENSTRUT00000015431	0.309596
ENSTRUT00000015439	0.00486931
ENSTRUT00000015441	0.00427046
ENSTRUT00000015442	0.00426892
ENSTRUT00000015444	0.00414707
ENSTRUT00000015445	0.00428509
ENSTRUT00000015446	0.0046626
ENSTRUT00000015447	0.00457873
ENSTRUT00000015448	0.00432135
ENSTRUT00000015454	0.000910189
ENSTRUT00000015472	0.494981
ENSTRUT00000015575	2.39288
ENSTRUT00000015579	0.310045
ENSTRUT00000015590	0.000209906
ENSTRUT00000015696	0.189093
ENSTRUT00000015704	0.00324656
ENSTRUT00000015773	0.0540459
ENSTRUT00000015775	0.000140142
ENSTRUT00000015778	0.0552113
ENSTRUT00000015810	0.0983798
ENSTRUT00000015829	0.164511
ENSTRUT00000015847	0.0319057
ENSTRUT00000015871	0.00842332
ENSTRUT00000015878	0.00427661
ENSTRUT00000015950	0.122954
ENSTRUT00000015962	0.00389042
ENSTRUT00000016011	0.106383
ENSTRUT00000016019	0.143062
ENSTRUT00000016029	0.927729
ENSTRUT00000016038	0.015881
ENSTRUT00000016039	0.0158774
ENSTRUT00000016046	0.580913
ENSTRUT00000016062	0.258593
ENSTRUT00000016176	0.127353
ENSTRUT00000016177	0.161328
ENSTRUT00000016178	0.143337
ENSTRUT00000016192	0.0762989
ENSTRUT00000016209	0.000110888
ENSTRUT00000016360	0.000275623
ENSTRUT00000016450	0.463291
ENSTRUT00000016490	0.455413
ENSTRUT00000016537	0.0535773
ENSTRUT00000016545	0.167469
ENSTRUT00000016559	0.00745966
ENSTRUT00000016560	0.00972745
ENSTRUT00000016561	0.0121616
ENSTRUT00000016564	0.00680079
ENSTRUT00000016571	0.106024
ENSTRUT00000016579	0.1961
ENSTRUT00000016689	0.122089
ENSTRUT00000016696	0.0524805
ENSTRUT00000016716	0.00192309
ENSTRUT00000016780	0.0770252
ENSTRUT00000016781	0.0770053
ENSTRUT00000016823	0.181024
ENSTRUT00000016826	0.17048
ENSTRUT00000016842	0.0466133
ENSTRUT00000016844	0.0440043
ENSTRUT00000016879	0.113507
ENSTRUT00000016905	0.277862
ENSTRUT00000016910	0.0207611
ENSTRUT00000016931	0.00562228
ENSTRUT00000016936	0.0370019
ENSTRUT00000016943	2.25291
ENSTRUT00000017067	0.766942
ENSTRUT00000017132	2.84227
ENSTRUT00000017274	0.340992
ENSTRUT00000017320	0.036052
ENSTRUT00000017357	0.424441
ENSTRUT00000017462	0.521665
ENSTRUT00000017487	0.432479
ENSTRUT00000017489	0.565336
ENSTRUT00000017554	0.0172967
ENSTRUT00000017633	0.181291
ENSTRUT00000017691	0.0861825
ENSTRUT00000017717	0.0625821
ENSTRUT00000017767	1.04316
ENSTRUT00000017768	1.03825
ENSTRUT00000017803	0.00523438
ENSTRUT00000017804	0.00467175
ENSTRUT00000017805	0.00521311
ENSTRUT00000017849	1.41034
ENSTRUT00000017856	0.284349
ENSTRUT00000017865	0.106598
ENSTRUT00000017890	7.19084
ENSTRUT00000017955	0.321599
ENSTRUT00000018086	0.159109
ENSTRUT00000018099	0.421134
ENSTRUT00000018205	1.10784
ENSTRUT00000018217	0.00889733
ENSTRUT00000018290	0.0730384
ENSTRUT00000018322	0.349594
ENSTRUT00000018323	0.349655
ENSTRUT00000018473	0.623952
ENSTRUT00000018474	0.623948
ENSTRUT00000018491	0.562282
ENSTRUT00000018495	0.0963766
ENSTRUT00000018516	0.0793492
ENSTRUT00000018518	0.0224654
ENSTRUT00000018520	0.023914
ENSTRUT00000018521	0.00878152
ENSTRUT00000018523	0.00181564
ENSTRUT00000018524	0.0223066
ENSTRUT00000018525	0.0246722
ENSTRUT00000018527	0.0224528
ENSTRUT00000018554	0.387771
ENSTRUT00000018567	0.0616265
ENSTRUT00000018733	0.0242221
ENSTRUT00000018734	0.0241715
ENSTRUT00000018826	0.185287
ENSTRUT00000018887	0.0311836
ENSTRUT00000018888	0.0268404
ENSTRUT00000018889	0.0245339
ENSTRUT00000018890	0.027926
ENSTRUT00000018909	0.822903
ENSTRUT00000018944	0.0700264
ENSTRUT00000019026	2.51899
ENSTRUT00000019047	0.00761085
ENSTRUT00000019078	0.073663
ENSTRUT00000019142	0.0189716
ENSTRUT00000019168	0.00214764
ENSTRUT00000019169	0.0724801
ENSTRUT00000019190	0.0849467
ENSTRUT00000019191	0.153392
ENSTRUT00000019192	0.0100801
ENSTRUT00000019193	0.143876
ENSTRUT00000019211	1.07141
ENSTRUT00000019217	0.378164
ENSTRUT00000019235	0.0175282
ENSTRUT00000019238	0.0174304
ENSTRUT00000019260	1.01327
ENSTRUT00000019317	0.116783
ENSTRUT00000019318	0.116864
ENSTRUT00000019319	0.139646
ENSTRUT00000019327	0.011439
ENSTRUT00000019328	0.0111346
ENSTRUT00000019347	0.0397495
ENSTRUT00000019352	0.0500474
ENSTRUT00000019365	0.0587997
ENSTRUT00000019406	0.0205951
ENSTRUT00000019407	0.0266064
ENSTRUT00000019483	0.0210587
ENSTRUT00000019484	0.0225542
ENSTRUT00000019485	0.0224064
ENSTRUT00000019486	0.022714
ENSTRUT00000019487	0.0233117
ENSTRUT00000019536	1.89797
ENSTRUT00000019537	6.31755
ENSTRUT00000019561	0.29745
ENSTRUT00000019572	0.226849
ENSTRUT00000019644	0.295763
ENSTRUT00000019653	0.10998
ENSTRUT00000019661	0.897282
ENSTRUT00000019672	0.0248357
ENSTRUT00000019673	0.0248908
ENSTRUT00000019674	0.0200163
ENSTRUT00000019739	0.00283462
ENSTRUT00000019740	0.00362074
ENSTRUT00000019741	0.00462845
ENSTRUT00000019750	0.456064
ENSTRUT00000019752	0.506461
ENSTRUT00000019802	0.019348
ENSTRUT00000019803	0.0190241
ENSTRUT00000019816	0.037392
ENSTRUT00000019817	0.03572
ENSTRUT00000019864	0.482382
ENSTRUT00000019902	0.0267839
ENSTRUT00000019903	0.0267933
ENSTRUT00000019946	0.0798641
ENSTRUT00000020048	0.475765
ENSTRUT00000020126	3.6957
ENSTRUT00000020143	0.941169
ENSTRUT00000020161	0.0022738
ENSTRUT00000020194	0.0341914
ENSTRUT00000020294	0.274339
ENSTRUT00000020300	0.162201
ENSTRUT00000020344	0.048451
ENSTRUT00000020345	0.0441934
ENSTRUT00000020346	0.045785
ENSTRUT00000020347	0.0443092
ENSTRUT00000020375	0.664704
ENSTRUT00000020383	0.153404
ENSTRUT00000020385	0.62701
ENSTRUT00000020412	0.0631443
ENSTRUT00000020430	0.00026392
ENSTRUT00000020433	0.430294
ENSTRUT00000020435	0.00170097
ENSTRUT00000020531	3.86664
ENSTRUT00000020572	0.352798
ENSTRUT00000020623	0.140975
ENSTRUT00000020643	1.26093
ENSTRUT00000020660	0.0144818
ENSTRUT00000020677	0.179431
ENSTRUT00000020732	0.508215
ENSTRUT00000020805	0.114572
ENSTRUT00000020941	0.00389011
ENSTRUT00000021017	0.010734
ENSTRUT00000021018	0.00991445
ENSTRUT00000021019	0.0104424
ENSTRUT00000021020	0.0108898
ENSTRUT00000021021	0.0110607
ENSTRUT00000021024	0.0257667
ENSTRUT00000021025	0.0261628
ENSTRUT00000021028	0.0268754
ENSTRUT00000021047	0.184762
ENSTRUT00000021049	0.277248
ENSTRUT00000021074	1.34004
ENSTRUT00000021076	0.0774074
ENSTRUT00000021077	0.0774114
ENSTRUT00000021103	1.07287
ENSTRUT00000021136	0.000731256
ENSTRUT00000021140	0.000950176
ENSTRUT00000021159	0.0234777
ENSTRUT00000021163	0.012831
ENSTRUT00000021164	0.0146053
ENSTRUT00000021165	0.0150571
ENSTRUT00000021166	0.0132743
ENSTRUT00000021167	0.0139508
ENSTRUT00000021174	0.0163856
ENSTRUT00000021175	0.0152408
ENSTRUT00000021176	0.0160172
ENSTRUT00000021230	0.000115035
ENSTRUT00000021232	0.131771
ENSTRUT00000021235	0.123745
ENSTRUT00000021271	1.372
ENSTRUT00000021278	0.0619991
ENSTRUT00000021535	0.631147
ENSTRUT00000021546	0.0190631
ENSTRUT00000021547	0.0186505
ENSTRUT00000021586	0.0837464
ENSTRUT00000021607	0.112282
ENSTRUT00000021608	0.151147
ENSTRUT00000021609	0.124186
ENSTRUT00000021610	0.142578
ENSTRUT00000021616	0.025445
ENSTRUT00000021617	0.0271496
ENSTRUT00000021618	0.026572
ENSTRUT00000021639	0.00681779
ENSTRUT00000021712	0.010204
ENSTRUT00000021721	0.218044
ENSTRUT00000021758	0.0166895
ENSTRUT00000021798	0.700968
ENSTRUT00000021937	0.0578053
ENSTRUT00000022002	0.133278
ENSTRUT00000022083	0.00709946
ENSTRUT00000022111	0.0778434
ENSTRUT00000022121	0.000216651
ENSTRUT00000022237	0.0486864
ENSTRUT00000022342	0.0226517
ENSTRUT00000022360	0.110978
ENSTRUT00000022402	0.0273964
ENSTRUT00000022418	0.020197
ENSTRUT00000022419	0.020192
ENSTRUT00000022468	1.04717
ENSTRUT00000022503	0.644616
ENSTRUT00000022541	0.00491066
ENSTRUT00000022607	0.565782
ENSTRUT00000022639	0.164889
ENSTRUT00000022652	0.0639317
ENSTRUT00000022670	0.62103
ENSTRUT00000022818	0.00999311
ENSTRUT00000022861	0.904382
ENSTRUT00000022974	0.0618406
ENSTRUT00000022975	0.0603562
ENSTRUT00000022976	0.0980519
ENSTRUT00000022991	0.489374
ENSTRUT00000023017	3.77401
ENSTRUT00000023035	0.0664593
ENSTRUT00000023036	0.0703036
ENSTRUT00000023049	2.02695
ENSTRUT00000023164	0.307893
ENSTRUT00000023179	0.149213
ENSTRUT00000023189	1.03866
ENSTRUT00000023190	0.00745077
ENSTRUT00000023191	0.00750849
ENSTRUT00000023192	0.00833273
ENSTRUT00000023193	0.00751118
ENSTRUT00000023194	0.00731514
ENSTRUT00000023195	0.00756072
ENSTRUT00000023196	0.00748229
ENSTRUT00000023197	0.00735932
ENSTRUT00000023233	0.017774
ENSTRUT00000023234	0.0170084
ENSTRUT00000023235	0.0224088
ENSTRUT00000023261	0.0768708
ENSTRUT00000023306	0.213195
ENSTRUT00000023307	0.0212769
ENSTRUT00000023308	0.0238335
ENSTRUT00000023309	0.0216664
ENSTRUT00000023321	0.0297903
ENSTRUT00000023432	0.00586491
ENSTRUT00000023450	1.92465
ENSTRUT00000023460	0.0291413
ENSTRUT00000023493	0.127441
ENSTRUT00000023564	0.108396
ENSTRUT00000023565	0.0550591
ENSTRUT00000023572	1.56515
ENSTRUT00000023589	0.755422
ENSTRUT00000023596	0.260711
ENSTRUT00000023601	0.108327
ENSTRUT00000023615	0.000695743
ENSTRUT00000023632	0.104744
ENSTRUT00000023693	0.00992997
ENSTRUT00000023710	0.636903
ENSTRUT00000023732	0.07694
ENSTRUT00000023781	0.245036
ENSTRUT00000023828	0.0013456
ENSTRUT00000023845	0.040389
ENSTRUT00000023932	0.157679
ENSTRUT00000024008	0.497862
ENSTRUT00000024065	0.0263237
ENSTRUT00000024110	0.119864
ENSTRUT00000024111	0.000176831
ENSTRUT00000024185	0.382854
ENSTRUT00000024224	0.185371
ENSTRUT00000024225	0.182414
ENSTRUT00000024226	0.10056
ENSTRUT00000024227	0.124799
ENSTRUT00000024240	0.978942
ENSTRUT00000024250	0.804079
ENSTRUT00000024335	0.253327
ENSTRUT00000024430	0.00346167
ENSTRUT00000024432	0.00223357
ENSTRUT00000024598	0.0359943
ENSTRUT00000024628	0.00297317
ENSTRUT00000024772	1.45592
ENSTRUT00000024987	0.0739968
ENSTRUT00000025021	1.5483
ENSTRUT00000025067	0.785609
ENSTRUT00000025099	0.0057537
ENSTRUT00000025158	0.191293
ENSTRUT00000025184	0.544996
ENSTRUT00000025301	0.231388
ENSTRUT00000025310	0.0204723
ENSTRUT00000025311	0.0204827
ENSTRUT00000025363	0.168563
ENSTRUT00000025374	0.133827
ENSTRUT00000025375	0.115061
ENSTRUT00000025386	0.213441
ENSTRUT00000025434	0.164562
ENSTRUT00000025455	0.082432
ENSTRUT00000025490	0.203297
ENSTRUT00000025495	0.146014
ENSTRUT00000025499	4.79479
ENSTRUT00000025532	1.20322
ENSTRUT00000025544	1.47792
ENSTRUT00000025664	0.430338
ENSTRUT00000025773	1.42573
ENSTRUT00000025774	0.515013
ENSTRUT00000025810	0.167558
ENSTRUT00000025850	0.998326
ENSTRUT00000025856	0.805149
ENSTRUT00000025898	0.000426572
ENSTRUT00000026026	0.409487
ENSTRUT00000026028	0.336602
ENSTRUT00000026185	0.378185
ENSTRUT00000026248	0.0705339
ENSTRUT00000026249	0.0651339
ENSTRUT00000026250	0.0731551
ENSTRUT00000026252	0.000239978
ENSTRUT00000026262	0.412482
ENSTRUT00000026293	0.0619991
ENSTRUT00000026298	0.11021
ENSTRUT00000026299	0.234524
ENSTRUT00000026307	0.0278062
ENSTRUT00000026329	0.21611
ENSTRUT00000026341	0.000416262
ENSTRUT00000026350	0.29693
ENSTRUT00000026372	0.0985008
ENSTRUT00000026373	0.0985141
ENSTRUT00000026455	0.0248724
ENSTRUT00000026456	0.0200641
ENSTRUT00000026505	0.0873043
ENSTRUT00000026513	0.301535
ENSTRUT00000026514	0.301347
ENSTRUT00000026536	0.145973
ENSTRUT00000026543	0.0523674
ENSTRUT00000026584	0.0428209
ENSTRUT00000026585	0.0394176
ENSTRUT00000026588	0.0347087
ENSTRUT00000026590	0.0321002
ENSTRUT00000026591	0.0384331
ENSTRUT00000026596	0.0963766
ENSTRUT00000026602	0.372519
ENSTRUT00000026603	0.157212
ENSTRUT00000026604	0.316303
ENSTRUT00000026655	0.606405
ENSTRUT00000026724	2.53943
ENSTRUT00000026741	0.221114
ENSTRUT00000026782	0.128339
ENSTRUT00000026836	1.65479
ENSTRUT00000026838	1.52453
ENSTRUT00000026867	0.00310569
ENSTRUT00000026945	0.546806
ENSTRUT00000026961	0.109595
ENSTRUT00000027091	0.453416
ENSTRUT00000027152	0.754359
ENSTRUT00000027216	1.05839
ENSTRUT00000027336	0.0325741
ENSTRUT00000027349	0.431257
ENSTRUT00000027357	0.134425
ENSTRUT00000027376	0.15704
ENSTRUT00000027442	1.14892
ENSTRUT00000027470	0.563035
ENSTRUT00000027492	0.987763
ENSTRUT00000027493	1.00676
ENSTRUT00000027585	0.302738
ENSTRUT00000027603	0.0128833
ENSTRUT00000027618	0.00287804
ENSTRUT00000027619	0.045522
ENSTRUT00000027620	0.0535858
ENSTRUT00000027621	0.0529725
ENSTRUT00000027646	0.46375
ENSTRUT00000027666	0.00027294
ENSTRUT00000027669	0.00990065
ENSTRUT00000027729	0.398088
ENSTRUT00000027846	0.00067331
ENSTRUT00000027866	0.0158619
ENSTRUT00000027867	0.0178046
ENSTRUT00000027868	0.0183185
ENSTRUT00000027869	0.0179265
ENSTRUT00000027873	0.0175517
ENSTRUT00000027874	0.0164369
ENSTRUT00000027875	0.0130275
ENSTRUT00000027876	0.0171736
ENSTRUT00000027887	0.0132576
ENSTRUT00000027958	0.712181
ENSTRUT00000028011	0.0532879
ENSTRUT00000028087	0.117942
ENSTRUT00000028124	0.118637
ENSTRUT00000028131	0.18187
ENSTRUT00000028164	0.184962
ENSTRUT00000028165	0.259112
ENSTRUT00000028195	0.0476078
ENSTRUT00000028249	0.277651
ENSTRUT00000028251	9.54826
ENSTRUT00000028255	1.72043
ENSTRUT00000028292	0.0618629
ENSTRUT00000028378	0.0131116
ENSTRUT00000028391	0.118685
ENSTRUT00000028438	0.00416673
ENSTRUT00000028439	0.0196735
ENSTRUT00000028490	4.87883
ENSTRUT00000028604	0.0049021
ENSTRUT00000028622	0.1662
ENSTRUT00000028649	0.436849
ENSTRUT00000028653	0.00415836
ENSTRUT00000028654	0.00411464
ENSTRUT00000028655	0.00415852
ENSTRUT00000028656	0.00417251
ENSTRUT00000028657	0.00432658
ENSTRUT00000028658	0.0045096
ENSTRUT00000028701	0.0197517
ENSTRUT00000028702	0.0190918
ENSTRUT00000028731	0.0450152
ENSTRUT00000028817	0.399055
ENSTRUT00000028822	0.298622
ENSTRUT00000028827	0.631791
ENSTRUT00000028841	0.241924
ENSTRUT00000028847	0.747739
ENSTRUT00000028950	0.579628
ENSTRUT00000028998	0.000233159
ENSTRUT00000028999	0.132345
ENSTRUT00000029000	0.135691
ENSTRUT00000029069	0.418172
ENSTRUT00000029072	4.07409
ENSTRUT00000029096	0.898489
ENSTRUT00000029139	0.148055
ENSTRUT00000029171	0.0440579
ENSTRUT00000029172	0.044265
ENSTRUT00000029235	0.00340549
ENSTRUT00000029299	0.0638753
ENSTRUT00000029300	0.999732
ENSTRUT00000029312	0.127541
ENSTRUT00000029321	0.033362
ENSTRUT00000029327	0.0915812
ENSTRUT00000029328	0.0977068
ENSTRUT00000029329	0.107212
ENSTRUT00000029336	0.0345402
ENSTRUT00000029380	0.041643
ENSTRUT00000029381	0.0416394
ENSTRUT00000029538	0.127541
ENSTRUT00000029565	2.18871
ENSTRUT00000029568	0.229034
ENSTRUT00000029577	0.00905737
ENSTRUT00000029591	1.52679
ENSTRUT00000029602	0.0493154
ENSTRUT00000029603	1.14252
ENSTRUT00000029604	1.15679
ENSTRUT00000029800	0.40996
ENSTRUT00000029801	0.349648
ENSTRUT00000029810	0.0884772
ENSTRUT00000029849	0.355787
ENSTRUT00000029907	1.55197
ENSTRUT00000029944	0.0777792
ENSTRUT00000029946	0.077882
ENSTRUT00000029950	0.0311432
ENSTRUT00000029951	0.031242
ENSTRUT00000029994	0.00285899
ENSTRUT00000029999	0.00260859
ENSTRUT00000030053	0.972759
ENSTRUT00000030054	0.00363913
ENSTRUT00000030085	0.071334
ENSTRUT00000030086	0.077871
ENSTRUT00000030099	0.0390785
ENSTRUT00000030101	0.0377748
ENSTRUT00000030160	0.151117
ENSTRUT00000030191	0.1437
ENSTRUT00000030206	0.0256885
ENSTRUT00000030228	0.00189414
ENSTRUT00000030255	0.0589687
ENSTRUT00000030278	4.70452
ENSTRUT00000030287	0.0178065
ENSTRUT00000030297	0.788216
ENSTRUT00000030370	0.243635
ENSTRUT00000030421	0.0468039
ENSTRUT00000030424	2.63006
ENSTRUT00000030450	0.185494
ENSTRUT00000030454	0.330407
ENSTRUT00000030455	0.331922
ENSTRUT00000030456	0.0190117
ENSTRUT00000030509	12.4583
ENSTRUT00000030546	0.0225244
ENSTRUT00000030547	0.0225216
ENSTRUT00000030566	0.179531
ENSTRUT00000030586	0.0395471
ENSTRUT00000030625	0.0959258
ENSTRUT00000030688	0.437272
ENSTRUT00000030697	0.288085
ENSTRUT00000030726	1.48287
ENSTRUT00000030794	0.125151
ENSTRUT00000030936	0.316837
ENSTRUT00000030943	0.0103619
ENSTRUT00000031003	0.278054
ENSTRUT00000031077	0.15432
ENSTRUT00000031084	0.206228
ENSTRUT00000031100	0.245536
ENSTRUT00000031101	0.154698
ENSTRUT00000031309	0.00312254
ENSTRUT00000031317	2.85713
ENSTRUT00000031323	0.245324
ENSTRUT00000031333	0.153212
ENSTRUT00000031351	0.014547
ENSTRUT00000031352	0.0167396
ENSTRUT00000031353	0.0172335
ENSTRUT00000031389	0.656768
ENSTRUT00000031450	0.0150173
ENSTRUT00000031526	0.0619991
ENSTRUT00000031543	0.368013
ENSTRUT00000031551	0.505111
ENSTRUT00000031584	0.156019
ENSTRUT00000031633	0.0986627
ENSTRUT00000031673	0.133082
ENSTRUT00000031675	0.601548
ENSTRUT00000031676	0.160509
ENSTRUT00000031700	0.020728
ENSTRUT00000031701	0.0242862
ENSTRUT00000031702	0.0196148
ENSTRUT00000031703	0.019971
ENSTRUT00000031704	0.0207233
ENSTRUT00000031705	0.0196704
ENSTRUT00000031793	0.0293175
ENSTRUT00000031833	0.00764401
ENSTRUT00000031870	0.26745
ENSTRUT00000031900	0.00976103
ENSTRUT00000031953	0.245316
ENSTRUT00000032096	0.0672828
ENSTRUT00000032188	0.963493
ENSTRUT00000032234	0.00200744
ENSTRUT00000032273	0.0633666
ENSTRUT00000032274	0.0525997
ENSTRUT00000032297	1.37458
ENSTRUT00000032343	5.4e-05
ENSTRUT00000032399	0.355515
ENSTRUT00000032417	8.02348
ENSTRUT00000032449	0.107147
ENSTRUT00000032450	0.0415396
ENSTRUT00000032459	0.00142284
ENSTRUT00000032541	0.0858383
ENSTRUT00000032542	0.0846802
ENSTRUT00000032567	1.37551
ENSTRUT00000032616	0.0580705
ENSTRUT00000032629	0.0116618
ENSTRUT00000032659	0.0374049
ENSTRUT00000032677	9.40711
ENSTRUT00000032714	0.0145946
ENSTRUT00000032715	0.0141144
ENSTRUT00000032721	0.00202913
ENSTRUT00000032785	0.116628
ENSTRUT00000032843	0.0963692
ENSTRUT00000032849	0.377303
ENSTRUT00000032850	0.337845
ENSTRUT00000032856	3.23268
ENSTRUT00000032863	0.0163411
ENSTRUT00000032874	0.0653415
ENSTRUT00000032875	0.0654783
ENSTRUT00000032894	0.0742373
ENSTRUT00000032904	0.793251
ENSTRUT00000033025	0.366693
ENSTRUT00000033065	0.0357919
ENSTRUT00000033196	0.103688
ENSTRUT00000033197	0.109661
ENSTRUT00000033199	0.127377
ENSTRUT00000033206	0.249866
ENSTRUT00000033223	0.0320279
ENSTRUT00000033267	0.101191
ENSTRUT00000033285	0.16655
ENSTRUT00000033316	0.92461
ENSTRUT00000033333	0.000208333
ENSTRUT00000033345	0.0334735
ENSTRUT00000033395	0.124724
ENSTRUT00000033424	2.56288
ENSTRUT00000033453	0.00581807
ENSTRUT00000033454	0.0453087
ENSTRUT00000033456	0.0431026
ENSTRUT00000033457	0.0453278
ENSTRUT00000033458	0.0512188
ENSTRUT00000033459	0.0497927
ENSTRUT00000033465	0.185538
ENSTRUT00000033477	0.0492069
ENSTRUT00000033518	0.121454
ENSTRUT00000033537	5.38223
ENSTRUT00000033562	2.00906
ENSTRUT00000033564	2.913
ENSTRUT00000033594	0.210475
ENSTRUT00000033595	0.237314
ENSTRUT00000033640	0.00260914
ENSTRUT00000033641	0.00259931
ENSTRUT00000033644	0.00260736
ENSTRUT00000033645	0.00257846
ENSTRUT00000033647	0.0029049
ENSTRUT00000033648	0.0029826
ENSTRUT00000033649	0.00368042
ENSTRUT00000033657	0.0563754
ENSTRUT00000033668	0.351072
ENSTRUT00000033669	0.802914
ENSTRUT00000033678	0.00894193
ENSTRUT00000033679	0.00947373
ENSTRUT00000033680	0.00887368
ENSTRUT00000033690	1.18437
ENSTRUT00000033872	0.218338
ENSTRUT00000033904	0.0683526
ENSTRUT00000033905	0.0454228
ENSTRUT00000033906	0.0787825
ENSTRUT00000033907	0.0220894
ENSTRUT00000033917	0.0148773
ENSTRUT00000033922	0.000493876
ENSTRUT00000033950	0.0690999
ENSTRUT00000033954	0.0690036
ENSTRUT00000033965	0.109521
ENSTRUT00000033981	0.00471448
ENSTRUT00000034040	0.00910769
ENSTRUT00000034046	0.00881311
ENSTRUT00000034047	0.00943651
ENSTRUT00000034090	1.07203
ENSTRUT00000034091	0.125938
ENSTRUT00000034093	0.00105745
ENSTRUT00000034109	0.0110279
ENSTRUT00000034127	0.311075
ENSTRUT00000034128	0.308276
ENSTRUT00000034297	0.0772823
ENSTRUT00000034340	0.287674
ENSTRUT00000034369	0.0235711
ENSTRUT00000034371	0.0193331
ENSTRUT00000034372	0.0190459
ENSTRUT00000034469	0.0547596
ENSTRUT00000034475	0.00179239
ENSTRUT00000034591	0.0309228
ENSTRUT00000034599	0.0873116
ENSTRUT00000034643	78.565
ENSTRUT00000034644	0.416275
ENSTRUT00000034688	0.437805
ENSTRUT00000034689	0.0831173
ENSTRUT00000034717	0.0154317
ENSTRUT00000034736	0.0659886
ENSTRUT00000034772	0.704433
ENSTRUT00000034824	0.0355292
ENSTRUT00000034825	0.0338861
ENSTRUT00000034832	1.79291
ENSTRUT00000034875	2.3241
ENSTRUT00000034921	0.0562208
ENSTRUT00000034931	0.0656517
ENSTRUT00000034932	0.0726541
ENSTRUT00000034934	0.0847457
ENSTRUT00000034955	0.0116322
ENSTRUT00000035016	0.0327396
ENSTRUT00000035017	0.0326197
ENSTRUT00000035069	0.577282
ENSTRUT00000035129	0.535819
ENSTRUT00000035167	0.0660594
ENSTRUT00000035168	0.061779
ENSTRUT00000035169	0.06907
ENSTRUT00000035229	0.0700451
ENSTRUT00000035290	0.069413
ENSTRUT00000035368	0.950369
ENSTRUT00000035374	0.159541
ENSTRUT00000035468	1.36261
ENSTRUT00000035490	1.4777
ENSTRUT00000035521	0.0708566
ENSTRUT00000035532	0.133624
ENSTRUT00000035533	0.133225
ENSTRUT00000035536	0.00118745
ENSTRUT00000035551	1.32553
ENSTRUT00000035563	0.356941
ENSTRUT00000035596	1.18188
ENSTRUT00000035615	1.17258
ENSTRUT00000035751	0.158074
ENSTRUT00000035752	0.553693
ENSTRUT00000035796	0.139793
ENSTRUT00000035822	0.861377
ENSTRUT00000035886	4.04654
ENSTRUT00000036068	0.0362527
ENSTRUT00000036069	0.0363969
ENSTRUT00000036203	0.023222
ENSTRUT00000036204	0.0233077
ENSTRUT00000036224	0.231426
ENSTRUT00000036361	0.00314992
ENSTRUT00000036362	0.00293194
ENSTRUT00000036363	0.002739
ENSTRUT00000036364	0.00338057
ENSTRUT00000036365	0.00326151
ENSTRUT00000036366	0.00314089
ENSTRUT00000036367	0.00355971
ENSTRUT00000036368	0.0034256
ENSTRUT00000036369	0.00512457
ENSTRUT00000036403	0.0125389
ENSTRUT00000036404	0.0124421
ENSTRUT00000036405	0.0113566
ENSTRUT00000036406	0.0126325
ENSTRUT00000036407	0.014589
ENSTRUT00000036427	0.40873
ENSTRUT00000036505	0.11281
ENSTRUT00000036513	0.0344758
ENSTRUT00000036516	0.0309247
ENSTRUT00000036532	0.115941
ENSTRUT00000036535	0.0743944
ENSTRUT00000036565	0.0801763
ENSTRUT00000036585	0.0544304
ENSTRUT00000036590	0.0172091
ENSTRUT00000036591	0.0172144
ENSTRUT00000036660	0.0702852
ENSTRUT00000036687	0.0700724
ENSTRUT00000036705	0.495815
ENSTRUT00000036744	0.932533
ENSTRUT00000036786	1.78642
ENSTRUT00000036795	0.133346
ENSTRUT00000036815	0.657718
ENSTRUT00000036867	0.0481668
ENSTRUT00000036870	0.190033
ENSTRUT00000036879	0.00854047
ENSTRUT00000036880	0.0292206
ENSTRUT00000036946	0.196362
ENSTRUT00000036978	0.349925
ENSTRUT00000036980	0.0731027
ENSTRUT00000037083	0.626998
ENSTRUT00000037084	0.0657321
ENSTRUT00000037177	5.70213
ENSTRUT00000037178	6.33494
ENSTRUT00000037191	0.410391
ENSTRUT00000037248	1.55811
ENSTRUT00000037287	0.303789
ENSTRUT00000037309	0.240217
ENSTRUT00000037355	0.560361
ENSTRUT00000037479	2.22228
ENSTRUT00000037528	4.52115
ENSTRUT00000037611	0.00129811
ENSTRUT00000037625	2.57641
ENSTRUT00000037638	0.0471395
ENSTRUT00000037639	0.0489287
ENSTRUT00000037640	0.0600751
ENSTRUT00000037641	0.0517413
ENSTRUT00000037642	0.00421512
ENSTRUT00000037672	0.0944414
ENSTRUT00000037686	0.229452
ENSTRUT00000037743	0.0715446
ENSTRUT00000037795	0.0109241
ENSTRUT00000037803	0.0449103
ENSTRUT00000037808	0.0933834
ENSTRUT00000037810	0.0880334
ENSTRUT00000037870	0.00060193
ENSTRUT00000037938	0.276877
ENSTRUT00000037957	0.798906
ENSTRUT00000037975	0.0792828
ENSTRUT00000037976	0.0798361
ENSTRUT00000037977	0.0943882
ENSTRUT00000037989	0.000188779
ENSTRUT00000038001	13.7287
ENSTRUT00000038040	0.101105
ENSTRUT00000038041	0.0358441
ENSTRUT00000038091	0.0220087
ENSTRUT00000038092	0.0166995
ENSTRUT00000038093	0.0238276
ENSTRUT00000038094	0.0238327
ENSTRUT00000038101	0.0914468
ENSTRUT00000038120	0.174512
ENSTRUT00000038121	0.191392
ENSTRUT00000038136	0.000351165
ENSTRUT00000038235	0.0081861
ENSTRUT00000038261	0.0123235
ENSTRUT00000038274	0.0163882
ENSTRUT00000038275	0.0160093
ENSTRUT00000038276	0.0166638
ENSTRUT00000038294	0.000331346
ENSTRUT00000038451	0.0703819
ENSTRUT00000038521	0.0120805
ENSTRUT00000038571	0.00657165
ENSTRUT00000038572	0.0068679
ENSTRUT00000038646	0.094544
ENSTRUT00000038655	0.0280485
ENSTRUT00000038741	0.0112818
ENSTRUT00000038742	0.00567767
ENSTRUT00000038743	0.0112325
ENSTRUT00000038869	0.0485019
ENSTRUT00000038872	0.0337129
ENSTRUT00000038873	0.03763
ENSTRUT00000038876	0.0586733
ENSTRUT00000039009	0.00620793
ENSTRUT00000039010	0.00629302
ENSTRUT00000039011	0.00622863
ENSTRUT00000039115	0.000686701
ENSTRUT00000039133	0.00678884
ENSTRUT00000039134	2.21946
ENSTRUT00000039137	0.0259989
ENSTRUT00000039246	2.1884
ENSTRUT00000039285	0.156271
ENSTRUT00000039286	0.148775
ENSTRUT00000039330	0.208286
ENSTRUT00000039347	0.192956
ENSTRUT00000039450	0.0165045
ENSTRUT00000039566	0.0167191
ENSTRUT00000039629	0.144306
ENSTRUT00000039630	0.0197323
ENSTRUT00000039632	0.1433
ENSTRUT00000039651	0.30634
ENSTRUT00000039678	0.00775049
ENSTRUT00000039772	0.0567025
ENSTRUT00000039773	0.0561517
ENSTRUT00000039885	0.326373
ENSTRUT00000039940	8.54495
ENSTRUT00000039941	3.78963
ENSTRUT00000039991	0.0930392
ENSTRUT00000040059	0.00952348
ENSTRUT00000040060	0.0529158
ENSTRUT00000040069	2.45511
ENSTRUT00000040145	1.7282
ENSTRUT00000040211	0.0851705
ENSTRUT00000040218	0.181956
ENSTRUT00000040252	0.166002
ENSTRUT00000040259	0.629891
ENSTRUT00000040271	8.25138
ENSTRUT00000040286	0.00181981
ENSTRUT00000040314	0.071262
ENSTRUT00000040325	0.0961426
ENSTRUT00000040512	0.343784
ENSTRUT00000040550	0.185599
ENSTRUT00000040551	0.178847
ENSTRUT00000040625	0.160472
ENSTRUT00000040634	0.124727
ENSTRUT00000040635	0.000131517
ENSTRUT00000040640	3.13639
ENSTRUT00000040643	1.86039
ENSTRUT00000040654	1.90182
ENSTRUT00000040662	0.132226
ENSTRUT00000040749	0.0955344
ENSTRUT00000040798	0.100072
ENSTRUT00000040880	0.380314
ENSTRUT00000041002	0.0854693
ENSTRUT00000041032	0.0387203
ENSTRUT00000041033	0.0333006
ENSTRUT00000041045	0.0127313
ENSTRUT00000041099	0.223322
ENSTRUT00000041117	0.0205797
ENSTRUT00000041154	0.371107
ENSTRUT00000041193	0.0248164
ENSTRUT00000041194	0.0247853
ENSTRUT00000041195	0.0238247
ENSTRUT00000041196	0.0278552
ENSTRUT00000041210	0.0416498
ENSTRUT00000041211	0.04162
ENSTRUT00000041342	0.41101
ENSTRUT00000041345	0.411056
ENSTRUT00000041386	0.172628
ENSTRUT00000041428	0.101423
ENSTRUT00000041432	0.042901
ENSTRUT00000041441	4.78937
ENSTRUT00000041495	0.23293
ENSTRUT00000041658	0.187026
ENSTRUT00000041659	0.191227
ENSTRUT00000041671	0.0334899
ENSTRUT00000041672	0.0322521
ENSTRUT00000041677	0.0470007
ENSTRUT00000041713	0.0222947
ENSTRUT00000041714	0.0223106
ENSTRUT00000041739	5.84498
ENSTRUT00000041818	0.000360958
ENSTRUT00000041974	0.220612
ENSTRUT00000042023	0.553603
ENSTRUT00000042046	1.01121
ENSTRUT00000042269	0.138758
ENSTRUT00000042353	0.154058
ENSTRUT00000042465	0.000265515
ENSTRUT00000042515	0.0258377
ENSTRUT00000042593	0.0463858
ENSTRUT00000042614	0.649829
ENSTRUT00000042649	0.0857552
ENSTRUT00000042650	0.052729
ENSTRUT00000042653	0.0511617
ENSTRUT00000042681	0.193837
ENSTRUT00000042696	0.801056
ENSTRUT00000042713	1.93698
ENSTRUT00000042717	0.71308
ENSTRUT00000042720	0.64995
ENSTRUT00000042726	0.0120567
ENSTRUT00000042800	0.192872
ENSTRUT00000042802	1.05183
ENSTRUT00000042829	0.0617047
ENSTRUT00000042830	0.0605772
ENSTRUT00000042842	1.95395
ENSTRUT00000042869	0.415875
ENSTRUT00000042871	0.393948
ENSTRUT00000042924	0.296498
ENSTRUT00000043005	9.4e-05
ENSTRUT00000043026	0.00897677
ENSTRUT00000043027	0.00980424
ENSTRUT00000043028	0.00937056
ENSTRUT00000043029	0.00953147
ENSTRUT00000043140	0.0794177
ENSTRUT00000043158	0.127979
ENSTRUT00000043353	0.0162006
ENSTRUT00000043354	0.0164232
ENSTRUT00000043355	0.0156362
ENSTRUT00000043356	0.0166375
ENSTRUT00000043357	0.0179177
ENSTRUT00000043358	0.0179916
ENSTRUT00000043359	0.0152005
ENSTRUT00000043362	0.318069
ENSTRUT00000043365	0.26974
ENSTRUT00000043392	0.0498526
ENSTRUT00000043393	0.0498541
ENSTRUT00000043400	0.0416503
ENSTRUT00000043401	0.0416185
ENSTRUT00000043406	0.100141
ENSTRUT00000043447	0.27064
ENSTRUT00000043517	0.0768708
ENSTRUT00000043530	0.094945
ENSTRUT00000043531	0.165819
ENSTRUT00000043541	0.0138624
ENSTRUT00000043542	0.0127628
ENSTRUT00000043543	0.248949
ENSTRUT00000043544	0.179642
ENSTRUT00000043621	0.0953711
ENSTRUT00000043645	0.00964789
ENSTRUT00000043646	0.00884755
ENSTRUT00000043647	0.00956214
ENSTRUT00000043648	0.00917125
ENSTRUT00000043649	0.0093411
ENSTRUT00000043783	0.412653
ENSTRUT00000043800	0.255942
ENSTRUT00000043823	0.468415
ENSTRUT00000043934	0.287265
ENSTRUT00000043936	0.532729
ENSTRUT00000044075	0.123695
ENSTRUT00000044078	0.0021382
ENSTRUT00000044091	0.0750031
ENSTRUT00000044092	0.0789502
ENSTRUT00000044093	0.10036
ENSTRUT00000044173	0.117082
ENSTRUT00000044224	0.795842
ENSTRUT00000044225	0.125794
ENSTRUT00000044227	0.078942
ENSTRUT00000044275	0.101129
ENSTRUT00000044298	0.0147785
ENSTRUT00000044299	0.0138705
ENSTRUT00000044350	0.00922945
ENSTRUT00000044354	0.0129001
ENSTRUT00000044364	0.103163
ENSTRUT00000044394	0.00144698
ENSTRUT00000044417	0.199187
ENSTRUT00000044427	0.0250045
ENSTRUT00000044429	0.0169405
ENSTRUT00000044430	0.0220768
ENSTRUT00000044437	0.0612354
ENSTRUT00000044438	0.0686689
ENSTRUT00000044439	0.066472
ENSTRUT00000044467	0.0643738
ENSTRUT00000044508	0.835186
ENSTRUT00000044515	0.19825
ENSTRUT00000044516	0.200487
ENSTRUT00000044540	2.26686
ENSTRUT00000044542	0.18199
ENSTRUT00000044694	0.0353125
ENSTRUT00000044738	0.123137
ENSTRUT00000044804	0.29696
ENSTRUT00000044805	0.000668258
ENSTRUT00000044806	0.0629405
ENSTRUT00000044868	0.00142638
ENSTRUT00000044869	0.0741262
ENSTRUT00000044905	0.288446
ENSTRUT00000044933	0.674694
ENSTRUT00000044934	0.116709
ENSTRUT00000044941	5.28813
ENSTRUT00000044973	0.0251326
ENSTRUT00000044974	0.0198169
ENSTRUT00000044975	0.0251672
ENSTRUT00000045004	2.832
ENSTRUT00000045028	0.0954793
ENSTRUT00000045075	0.0888606
ENSTRUT00000045098	0.0306671
ENSTRUT00000045120	0.0855257
ENSTRUT00000045153	0.903463
ENSTRUT00000045187	0.0205981
ENSTRUT00000045201	0.250562
ENSTRUT00000045202	0.160039
ENSTRUT00000045223	3.06128
ENSTRUT00000045246	0.0055016
ENSTRUT00000045252	0.00546397
ENSTRUT00000045253	0.00530305
ENSTRUT00000045259	0.266761
ENSTRUT00000045277	0.389469
ENSTRUT00000045342	0.00325127
ENSTRUT00000045348	0.0028527
ENSTRUT00000045349	0.00239109
ENSTRUT00000045350	0.00266087
ENSTRUT00000045409	1.3525
ENSTRUT00000045569	0.922016
ENSTRUT00000045609	0.0124322
ENSTRUT00000045674	0.216002
ENSTRUT00000045688	0.542881
ENSTRUT00000045689	0.544457
ENSTRUT00000045748	0.180212
ENSTRUT00000045775	0.185639
ENSTRUT00000045793	0.150142
ENSTRUT00000045828	4.72e-05
ENSTRUT00000045849	1.27233
ENSTRUT00000045928	0.0265633
ENSTRUT00000045930	0.0494488
ENSTRUT00000045931	0.0265434
ENSTRUT00000045954	0.000106379
ENSTRUT00000045956	0.226087
ENSTRUT00000045963	0.0174006
ENSTRUT00000045964	0.0173085
ENSTRUT00000045965	0.0182125
ENSTRUT00000045968	0.015691
ENSTRUT00000046022	0.000242557
ENSTRUT00000046082	0.0112808
ENSTRUT00000046083	0.0116078
ENSTRUT00000046084	0.0196078
ENSTRUT00000046085	0.0118927
ENSTRUT00000046086	0.0143403
ENSTRUT00000046137	5.73e-05
ENSTRUT00000046138	0.0179861
ENSTRUT00000046139	0.0195987
ENSTRUT00000046140	0.0197023
ENSTRUT00000046141	0.0193143
ENSTRUT00000046142	0.0196806
ENSTRUT00000046143	0.0197438
ENSTRUT00000046144	0.0218382
ENSTRUT00000046154	0.0301701
ENSTRUT00000046157	0.511662
ENSTRUT00000046175	0.55294
ENSTRUT00000046199	0.0917122
ENSTRUT00000046200	0.0915706
ENSTRUT00000046250	0.0249585
ENSTRUT00000046259	0.00556767
ENSTRUT00000046267	0.0921231
ENSTRUT00000046271	3.12057
ENSTRUT00000046380	0.0547208
ENSTRUT00000046450	0.0399122
ENSTRUT00000046451	0.0127626
ENSTRUT00000046510	0.0893464
ENSTRUT00000046511	0.0892114
ENSTRUT00000046512	0.000547931
ENSTRUT00000046534	0.000766496
ENSTRUT00000046590	0.148188
ENSTRUT00000046615	0.032882
ENSTRUT00000046616	0.0328958
ENSTRUT00000046648	0.442697
ENSTRUT00000046688	0.46006
ENSTRUT00000046705	0.0837789
ENSTRUT00000046733	0.0255594
ENSTRUT00000046742	0.220988
ENSTRUT00000046759	0.331709
ENSTRUT00000046760	0.372935
ENSTRUT00000046761	0.445091
ENSTRUT00000046826	0.398317
ENSTRUT00000046868	0.0298696
ENSTRUT00000046887	0.0257521
ENSTRUT00000046889	0.00201031
ENSTRUT00000046890	0.00093965
ENSTRUT00000046912	2.66545
ENSTRUT00000046935	0.39686
ENSTRUT00000047009	1.36092
ENSTRUT00000047089	0.125205
ENSTRUT00000047123	0.0937545
ENSTRUT00000047183	0.332133
ENSTRUT00000047184	0.170443
ENSTRUT00000047207	0.223873
ENSTRUT00000047289	0.0361598
ENSTRUT00000047297	0.00340897
ENSTRUT00000047331	0.135913
ENSTRUT00000047354	0.0464406
ENSTRUT00000047457	0.484824
ENSTRUT00000047461	0.0140816
ENSTRUT00000047462	0.0173017
ENSTRUT00000047472	0.0237019
ENSTRUT00000047473	0.0245054
ENSTRUT00000047474	0.0236373
ENSTRUT00000047640	0.0363774
ENSTRUT00000047709	0.0509171
ENSTRUT00000047728	0.0130096
ENSTRUT00000047729	0.0129681
ENSTRUT00000047766	0.000380407
ENSTRUT00000047797	0.12337
ENSTRUT00000047815	0.0906727
ENSTRUT00000047816	0.0913523
ENSTRUT00000047817	0.0866167
ENSTRUT00000047823	0.0256927
ENSTRUT00000047896	0.127479
ENSTRUT00000047947	0.0420152
ENSTRUT00000047967	2.86305
ENSTRUT00000048019	33.4907
ENSTRUT00000048031	16.7453
ENSTRUT00000048140	170.245
ENSTRUT00000048155	38.5211
ENSTRUT00000048161	114.27
ENSTRUT00000048174	16.7453
ENSTRUT00000048189	34.1221
ENSTRUT00000048207	100.807
ENSTRUT00000048367	200.758
ENSTRUT00000048373	28.144
ENSTRUT00000048401	15.713
ENSTRUT00000048455	349.554
ENSTRUT00000048483	27.1159
ENSTRUT00000048517	12.3178
ENSTRUT00000048570	40.1515
ENSTRUT00000048579	15.713
ENSTRUT00000048605	13.0701
ENSTRUT00000048714	709.947
ENSTRUT00000048721	100.35
ENSTRUT00000048745	23.4596

## Sheet: Tawny puffer
uniquely detected transcript id	FPKM value	Uniquely detected gene id
ENSTRUT00000000019	0.440738	ENSTRUG00000000013
ENSTRUT00000000020	0.435801	ENSTRUG00000000134
ENSTRUT00000000025	0.0230571	ENSTRUG00000000143
ENSTRUT00000000026	0.0229556	ENSTRUG00000000146
ENSTRUT00000000027	0.0194506	ENSTRUG00000000162
ENSTRUT00000000036	0.0262384	ENSTRUG00000000228
ENSTRUT00000000037	0.0283088	ENSTRUG00000000259
ENSTRUT00000000089	0.485823	ENSTRUG00000000288
ENSTRUT00000000100	0.681792	ENSTRUG00000000307
ENSTRUT00000000122	0.0176511	ENSTRUG00000000311
ENSTRUT00000000160	0.0760126	ENSTRUG00000000325
ENSTRUT00000000249	0.325251	ENSTRUG00000000334
ENSTRUT00000000276	0.131027	ENSTRUG00000000336
ENSTRUT00000000277	0.116638	ENSTRUG00000000372
ENSTRUT00000000303	0.529175	ENSTRUG00000000387
ENSTRUT00000000306	0.0840811	ENSTRUG00000000472
ENSTRUT00000000329	0.277406	ENSTRUG00000000474
ENSTRUT00000000330	0.27895	ENSTRUG00000000536
ENSTRUT00000000355	0.000251615	ENSTRUG00000000645
ENSTRUT00000000393	0.6688	ENSTRUG00000000664
ENSTRUT00000000394	0.668803	ENSTRUG00000000764
ENSTRUT00000000429	0.107524	ENSTRUG00000000765
ENSTRUT00000000440	0.657467	ENSTRUG00000000821
ENSTRUT00000000454	0.251667	ENSTRUG00000000829
ENSTRUT00000000491	0.0825706	ENSTRUG00000000864
ENSTRUT00000000501	0.0569614	ENSTRUG00000000878
ENSTRUT00000000502	0.0714803	ENSTRUG00000000925
ENSTRUT00000000503	0.0693964	ENSTRUG00000000937
ENSTRUT00000000504	0.0588064	ENSTRUG00000000944
ENSTRUT00000000535	7.29731	ENSTRUG00000000969
ENSTRUT00000000539	0.684393	ENSTRUG00000000976
ENSTRUT00000000566	0.0508462	ENSTRUG00000001003
ENSTRUT00000000570	0.0546176	ENSTRUG00000001013
ENSTRUT00000000638	0.223649	ENSTRUG00000001023
ENSTRUT00000000700	0.106466	ENSTRUG00000001043
ENSTRUT00000000704	3.86698	ENSTRUG00000001193
ENSTRUT00000000705	2.32573	ENSTRUG00000001197
ENSTRUT00000000738	0.0163642	ENSTRUG00000001233
ENSTRUT00000000739	0.0160068	ENSTRUG00000001412
ENSTRUT00000000740	0.0164634	ENSTRUG00000001457
ENSTRUT00000000744	0.666665	ENSTRUG00000001519
ENSTRUT00000000764	0.0355277	ENSTRUG00000001552
ENSTRUT00000000767	0.0483659	ENSTRUG00000001601
ENSTRUT00000000768	0.0485878	ENSTRUG00000001677
ENSTRUT00000000776	0.91309	ENSTRUG00000001697
ENSTRUT00000000780	0.670681	ENSTRUG00000001706
ENSTRUT00000000866	0.283678	ENSTRUG00000001714
ENSTRUT00000000874	0.141186	ENSTRUG00000001735
ENSTRUT00000000909	0.0558825	ENSTRUG00000001772
ENSTRUT00000001034	0.598761	ENSTRUG00000001798
ENSTRUT00000001085	0.276988	ENSTRUG00000001811
ENSTRUT00000001118	0.108138	ENSTRUG00000001830
ENSTRUT00000001120	0.00441882	ENSTRUG00000001893
ENSTRUT00000001121	0.00432664	ENSTRUG00000001900
ENSTRUT00000001122	0.00476853	ENSTRUG00000001950
ENSTRUT00000001123	0.00483977	ENSTRUG00000001973
ENSTRUT00000001124	0.00483843	ENSTRUG00000001984
ENSTRUT00000001125	0.00461245	ENSTRUG00000002072
ENSTRUT00000001126	0.00460605	ENSTRUG00000002193
ENSTRUT00000001127	0.00493945	ENSTRUG00000002201
ENSTRUT00000001128	0.0048049	ENSTRUG00000002276
ENSTRUT00000001129	0.00502388	ENSTRUG00000002293
ENSTRUT00000001174	0.00798426	ENSTRUG00000002295
ENSTRUT00000001185	0.41721	ENSTRUG00000002324
ENSTRUT00000001189	0.0103155	ENSTRUG00000002341
ENSTRUT00000001190	0.00958746	ENSTRUG00000002354
ENSTRUT00000001191	0.011625	ENSTRUG00000002378
ENSTRUT00000001271	1.06188	ENSTRUG00000002387
ENSTRUT00000001363	0.629418	ENSTRUG00000002406
ENSTRUT00000001486	1.00004	ENSTRUG00000002486
ENSTRUT00000001489	0.294808	ENSTRUG00000002545
ENSTRUT00000001515	0.167463	ENSTRUG00000002761
ENSTRUT00000001549	0.356206	ENSTRUG00000002796
ENSTRUT00000001553	0.19968	ENSTRUG00000002815
ENSTRUT00000001596	0.0127318	ENSTRUG00000002846
ENSTRUT00000001599	0.0463059	ENSTRUG00000002864
ENSTRUT00000001654	0.97924	ENSTRUG00000002898
ENSTRUT00000001657	0.417629	ENSTRUG00000002940
ENSTRUT00000001764	5.25228	ENSTRUG00000002952
ENSTRUT00000001787	0.00130619	ENSTRUG00000003142
ENSTRUT00000001819	0.988337	ENSTRUG00000003179
ENSTRUT00000001845	0.86328	ENSTRUG00000003190
ENSTRUT00000001846	0.12992	ENSTRUG00000003237
ENSTRUT00000001866	0.36068	ENSTRUG00000003290
ENSTRUT00000001934	1.0277	ENSTRUG00000003310
ENSTRUT00000001987	0.0816769	ENSTRUG00000003328
ENSTRUT00000002007	0.0862574	ENSTRUG00000003380
ENSTRUT00000002029	1.57754	ENSTRUG00000003399
ENSTRUT00000002070	0.0113206	ENSTRUG00000003400
ENSTRUT00000002071	0.0115972	ENSTRUG00000003444
ENSTRUT00000002072	0.0111016	ENSTRUG00000003447
ENSTRUT00000002073	0.0114571	ENSTRUG00000003481
ENSTRUT00000002074	0.0114288	ENSTRUG00000003503
ENSTRUT00000002075	0.0114242	ENSTRUG00000003519
ENSTRUT00000002076	0.0113096	ENSTRUG00000003537
ENSTRUT00000002083	0.622393	ENSTRUG00000003553
ENSTRUT00000002104	0.246625	ENSTRUG00000003617
ENSTRUT00000002109	0.774962	ENSTRUG00000003651
ENSTRUT00000002139	0.00100269	ENSTRUG00000003658
ENSTRUT00000002182	0.309801	ENSTRUG00000003777
ENSTRUT00000002189	1.30022	ENSTRUG00000003874
ENSTRUT00000002205	0.488449	ENSTRUG00000003882
ENSTRUT00000002207	1.06096	ENSTRUG00000003899
ENSTRUT00000002212	0.0755161	ENSTRUG00000003995
ENSTRUT00000002213	0.0889161	ENSTRUG00000004029
ENSTRUT00000002214	0.0879748	ENSTRUG00000004039
ENSTRUT00000002224	0.10463	ENSTRUG00000004059
ENSTRUT00000002238	0.195196	ENSTRUG00000004110
ENSTRUT00000002239	0.0654786	ENSTRUG00000004176
ENSTRUT00000002247	0.122064	ENSTRUG00000004226
ENSTRUT00000002300	0.477157	ENSTRUG00000004272
ENSTRUT00000002311	0.0545114	ENSTRUG00000004333
ENSTRUT00000002330	0.981544	ENSTRUG00000004369
ENSTRUT00000002331	0.0792792	ENSTRUG00000004416
ENSTRUT00000002366	0.0543339	ENSTRUG00000004471
ENSTRUT00000002367	0.0608996	ENSTRUG00000004603
ENSTRUT00000002368	0.05373	ENSTRUG00000004612
ENSTRUT00000002391	0.14395	ENSTRUG00000004614
ENSTRUT00000002409	0.0124021	ENSTRUG00000004633
ENSTRUT00000002410	0.0132003	ENSTRUG00000004659
ENSTRUT00000002411	0.012961	ENSTRUG00000004693
ENSTRUT00000002451	2.14496	ENSTRUG00000004742
ENSTRUT00000002488	0.00751688	ENSTRUG00000004748
ENSTRUT00000002642	6.63019	ENSTRUG00000004764
ENSTRUT00000002674	3.17168	ENSTRUG00000004768
ENSTRUT00000002695	0.503893	ENSTRUG00000004857
ENSTRUT00000002783	0.510121	ENSTRUG00000004862
ENSTRUT00000002803	0.26138	ENSTRUG00000004878
ENSTRUT00000002804	0.264472	ENSTRUG00000004890
ENSTRUT00000002805	0.27901	ENSTRUG00000005044
ENSTRUT00000002808	0.084024	ENSTRUG00000005046
ENSTRUT00000002813	0.19488	ENSTRUG00000005150
ENSTRUT00000002830	1.78758	ENSTRUG00000005183
ENSTRUT00000002840	0.0889419	ENSTRUG00000005246
ENSTRUT00000002885	0.0130776	ENSTRUG00000005248
ENSTRUT00000002886	0.0130805	ENSTRUG00000005301
ENSTRUT00000002904	0.0121419	ENSTRUG00000005315
ENSTRUT00000002906	0.0118956	ENSTRUG00000005342
ENSTRUT00000002907	0.013203	ENSTRUG00000005499
ENSTRUT00000002908	0.0133516	ENSTRUG00000005626
ENSTRUT00000002909	0.013633	ENSTRUG00000005724
ENSTRUT00000002929	0.294669	ENSTRUG00000005751
ENSTRUT00000002994	0.0109887	ENSTRUG00000005784
ENSTRUT00000003014	2.89565	ENSTRUG00000005933
ENSTRUT00000003054	0.211032	ENSTRUG00000005939
ENSTRUT00000003072	16.7455	ENSTRUG00000005941
ENSTRUT00000003093	0.00130259	ENSTRUG00000005947
ENSTRUT00000003156	0.0309408	ENSTRUG00000005966
ENSTRUT00000003180	0.930476	ENSTRUG00000006016
ENSTRUT00000003200	0.011676	ENSTRUG00000006071
ENSTRUT00000003270	0.0940363	ENSTRUG00000006165
ENSTRUT00000003271	0.0929363	ENSTRUG00000006259
ENSTRUT00000003272	0.0950703	ENSTRUG00000006362
ENSTRUT00000003303	0.173317	ENSTRUG00000006535
ENSTRUT00000003326	1.00279	ENSTRUG00000006683
ENSTRUT00000003370	0.339528	ENSTRUG00000006751
ENSTRUT00000003497	0.0060003	ENSTRUG00000006754
ENSTRUT00000003516	2.32289	ENSTRUG00000006892
ENSTRUT00000003525	2.19471	ENSTRUG00000006916
ENSTRUT00000003577	0.0575444	ENSTRUG00000006947
ENSTRUT00000003591	0.00246608	ENSTRUG00000006952
ENSTRUT00000003608	0.430366	ENSTRUG00000006973
ENSTRUT00000003611	0.357599	ENSTRUG00000007104
ENSTRUT00000003684	15.2793	ENSTRUG00000007147
ENSTRUT00000003719	0.049906	ENSTRUG00000007182
ENSTRUT00000003720	0.0499082	ENSTRUG00000007274
ENSTRUT00000003787	1.74019	ENSTRUG00000007285
ENSTRUT00000003863	0.864879	ENSTRUG00000007319
ENSTRUT00000003911	0.0419439	ENSTRUG00000007461
ENSTRUT00000003912	0.0386434	ENSTRUG00000007462
ENSTRUT00000003913	0.000328537	ENSTRUG00000007469
ENSTRUT00000003914	0.0283176	ENSTRUG00000007538
ENSTRUT00000003930	0.0228713	ENSTRUG00000007604
ENSTRUT00000003931	0.0201295	ENSTRUG00000007613
ENSTRUT00000003932	0.0207185	ENSTRUG00000007648
ENSTRUT00000003946	0.518767	ENSTRUG00000007674
ENSTRUT00000003953	0.143903	ENSTRUG00000007678
ENSTRUT00000003954	0.180447	ENSTRUG00000007694
ENSTRUT00000003967	0.0200327	ENSTRUG00000007720
ENSTRUT00000003983	0.321455	ENSTRUG00000007726
ENSTRUT00000004099	0.202394	ENSTRUG00000007753
ENSTRUT00000004100	0.203444	ENSTRUG00000007757
ENSTRUT00000004174	0.023952	ENSTRUG00000007775
ENSTRUT00000004207	0.147956	ENSTRUG00000007793
ENSTRUT00000004241	0.264388	ENSTRUG00000007795
ENSTRUT00000004378	0.923236	ENSTRUG00000007805
ENSTRUT00000004380	3.56138	ENSTRUG00000007867
ENSTRUT00000004383	0.0606268	ENSTRUG00000007882
ENSTRUT00000004392	0.0976286	ENSTRUG00000007885
ENSTRUT00000004507	2.56428	ENSTRUG00000007928
ENSTRUT00000004522	0.00631087	ENSTRUG00000007944
ENSTRUT00000004523	0.00511551	ENSTRUG00000007991
ENSTRUT00000004524	0.00484563	ENSTRUG00000008021
ENSTRUT00000004525	0.00698342	ENSTRUG00000008030
ENSTRUT00000004526	0.00701635	ENSTRUG00000008068
ENSTRUT00000004527	0.00730817	ENSTRUG00000008127
ENSTRUT00000004528	0.00730916	ENSTRUG00000008140
ENSTRUT00000004575	0.206666	ENSTRUG00000008184
ENSTRUT00000004576	0.203312	ENSTRUG00000008313
ENSTRUT00000004579	0.0666288	ENSTRUG00000008399
ENSTRUT00000004596	0.538072	ENSTRUG00000008414
ENSTRUT00000004600	0.0830336	ENSTRUG00000008416
ENSTRUT00000004636	0.0226949	ENSTRUG00000008447
ENSTRUT00000004727	0.0353393	ENSTRUG00000008518
ENSTRUT00000004788	0.220143	ENSTRUG00000008528
ENSTRUT00000004836	2.82648	ENSTRUG00000008659
ENSTRUT00000004837	2.63442	ENSTRUG00000008673
ENSTRUT00000004902	3.65943	ENSTRUG00000008844
ENSTRUT00000004911	0.0526242	ENSTRUG00000009015
ENSTRUT00000004915	0.0687811	ENSTRUG00000009046
ENSTRUT00000004916	0.0760423	ENSTRUG00000009057
ENSTRUT00000004917	0.0776856	ENSTRUG00000009092
ENSTRUT00000004918	0.0745869	ENSTRUG00000009101
ENSTRUT00000004919	0.0834086	ENSTRUG00000009134
ENSTRUT00000004945	0.00448396	ENSTRUG00000009151
ENSTRUT00000005010	0.469213	ENSTRUG00000009153
ENSTRUT00000005067	0.126705	ENSTRUG00000009186
ENSTRUT00000005088	0.160206	ENSTRUG00000009206
ENSTRUT00000005152	0.3781	ENSTRUG00000009275
ENSTRUT00000005156	0.122543	ENSTRUG00000009285
ENSTRUT00000005160	0.0605555	ENSTRUG00000009333
ENSTRUT00000005198	0.0180166	ENSTRUG00000009338
ENSTRUT00000005201	0.0167891	ENSTRUG00000009380
ENSTRUT00000005203	0.018069	ENSTRUG00000009404
ENSTRUT00000005235	8.79506	ENSTRUG00000009442
ENSTRUT00000005236	8.06315	ENSTRUG00000009443
ENSTRUT00000005270	0.381727	ENSTRUG00000009485
ENSTRUT00000005306	0.101898	ENSTRUG00000009506
ENSTRUT00000005307	0.0963379	ENSTRUG00000009678
ENSTRUT00000005311	28.0724	ENSTRUG00000009721
ENSTRUT00000005321	1.0054	ENSTRUG00000009727
ENSTRUT00000005372	0.0205374	ENSTRUG00000009746
ENSTRUT00000005375	0.0188767	ENSTRUG00000009846
ENSTRUT00000005377	0.0207762	ENSTRUG00000009863
ENSTRUT00000005378	0.000116313	ENSTRUG00000009938
ENSTRUT00000005379	0.0198228	ENSTRUG00000009961
ENSTRUT00000005382	0.569926	ENSTRUG00000010048
ENSTRUT00000005383	0.320112	ENSTRUG00000010059
ENSTRUT00000005384	0.000897582	ENSTRUG00000010081
ENSTRUT00000005385	0.47055	ENSTRUG00000010086
ENSTRUT00000005387	0.454098	ENSTRUG00000010089
ENSTRUT00000005418	0.01203	ENSTRUG00000010104
ENSTRUT00000005419	0.011499	ENSTRUG00000010107
ENSTRUT00000005420	0.0126376	ENSTRUG00000010113
ENSTRUT00000005421	0.000180219	ENSTRUG00000010122
ENSTRUT00000005445	3.82196	ENSTRUG00000010213
ENSTRUT00000005453	0.255751	ENSTRUG00000010231
ENSTRUT00000005454	0.330673	ENSTRUG00000010254
ENSTRUT00000005457	0.33288	ENSTRUG00000010293
ENSTRUT00000005458	0.255931	ENSTRUG00000010376
ENSTRUT00000005494	0.0138541	ENSTRUG00000010378
ENSTRUT00000005527	0.36397	ENSTRUG00000010394
ENSTRUT00000005542	2.14989	ENSTRUG00000010432
ENSTRUT00000005549	0.882924	ENSTRUG00000010480
ENSTRUT00000005550	0.979217	ENSTRUG00000010490
ENSTRUT00000005572	0.0212855	ENSTRUG00000010508
ENSTRUT00000005578	0.136929	ENSTRUG00000010537
ENSTRUT00000005601	0.0270286	ENSTRUG00000010647
ENSTRUT00000005602	0.0270412	ENSTRUG00000010699
ENSTRUT00000005619	0.413386	ENSTRUG00000010719
ENSTRUT00000005620	0.670266	ENSTRUG00000010821
ENSTRUT00000005686	0.000829884	ENSTRUG00000010857
ENSTRUT00000005701	0.00016851	ENSTRUG00000010905
ENSTRUT00000005706	0.000225532	ENSTRUG00000011073
ENSTRUT00000005713	0.0517625	ENSTRUG00000011133
ENSTRUT00000005753	0.914433	ENSTRUG00000011148
ENSTRUT00000005756	1.00334	ENSTRUG00000011190
ENSTRUT00000005788	0.0535678	ENSTRUG00000011218
ENSTRUT00000005789	0.0542887	ENSTRUG00000011234
ENSTRUT00000005790	0.053522	ENSTRUG00000011276
ENSTRUT00000005862	1.14508	ENSTRUG00000011282
ENSTRUT00000005913	0.84038	ENSTRUG00000011313
ENSTRUT00000005930	0.00221408	ENSTRUG00000011365
ENSTRUT00000005935	0.147094	ENSTRUG00000011414
ENSTRUT00000005948	0.30318	ENSTRUG00000011431
ENSTRUT00000005949	0.369245	ENSTRUG00000011450
ENSTRUT00000005950	0.381166	ENSTRUG00000011470
ENSTRUT00000005951	0.185527	ENSTRUG00000011502
ENSTRUT00000005953	0.0272875	ENSTRUG00000011519
ENSTRUT00000006004	0.00670222	ENSTRUG00000011558
ENSTRUT00000006005	0.00661464	ENSTRUG00000011581
ENSTRUT00000006156	0.00545878	ENSTRUG00000011619
ENSTRUT00000006157	0.0055678	ENSTRUG00000011651
ENSTRUT00000006239	1.17252	ENSTRUG00000011664
ENSTRUT00000006302	0.537855	ENSTRUG00000011719
ENSTRUT00000006348	0.000483634	ENSTRUG00000011751
ENSTRUT00000006363	0.019757	ENSTRUG00000011784
ENSTRUT00000006364	0.0204614	ENSTRUG00000011856
ENSTRUT00000006427	0.136801	ENSTRUG00000011863
ENSTRUT00000006454	0.800826	ENSTRUG00000011958
ENSTRUT00000006496	0.517682	ENSTRUG00000012034
ENSTRUT00000006544	0.00573429	ENSTRUG00000012164
ENSTRUT00000006545	0.071877	ENSTRUG00000012177
ENSTRUT00000006546	0.0749705	ENSTRUG00000012249
ENSTRUT00000006557	0.175393	ENSTRUG00000012366
ENSTRUT00000006560	0.514973	ENSTRUG00000012398
ENSTRUT00000006561	0.138821	ENSTRUG00000012425
ENSTRUT00000006591	0.400659	ENSTRUG00000012431
ENSTRUT00000006598	1.02215	ENSTRUG00000012444
ENSTRUT00000006649	0.294104	ENSTRUG00000012450
ENSTRUT00000006650	2.45083	ENSTRUG00000012555
ENSTRUT00000006651	0.11938	ENSTRUG00000012568
ENSTRUT00000006684	5.4506	ENSTRUG00000012599
ENSTRUT00000006697	0.174016	ENSTRUG00000012603
ENSTRUT00000006707	0.323	ENSTRUG00000012679
ENSTRUT00000006715	2.0911	ENSTRUG00000012695
ENSTRUT00000006759	0.173456	ENSTRUG00000012713
ENSTRUT00000006765	0.00290408	ENSTRUG00000012716
ENSTRUT00000006766	0.343418	ENSTRUG00000012750
ENSTRUT00000006813	0.107925	ENSTRUG00000012764
ENSTRUT00000006835	0.955658	ENSTRUG00000012820
ENSTRUT00000006870	1.84026	ENSTRUG00000012862
ENSTRUT00000006871	1.97501	ENSTRUG00000012983
ENSTRUT00000006872	0.189118	ENSTRUG00000012989
ENSTRUT00000006873	0.0672888	ENSTRUG00000013052
ENSTRUT00000006906	0.101083	ENSTRUG00000013084
ENSTRUT00000006920	0.0837626	ENSTRUG00000013130
ENSTRUT00000006929	0.0920947	ENSTRUG00000013174
ENSTRUT00000006930	0.164389	ENSTRUG00000013209
ENSTRUT00000006931	0.000617254	ENSTRUG00000013289
ENSTRUT00000006932	0.147908	ENSTRUG00000013433
ENSTRUT00000006933	0.00121995	ENSTRUG00000013477
ENSTRUT00000006934	0.0909862	ENSTRUG00000013491
ENSTRUT00000006953	0.517999	ENSTRUG00000013536
ENSTRUT00000007002	1.07099	ENSTRUG00000013583
ENSTRUT00000007105	0.0241349	ENSTRUG00000013595
ENSTRUT00000007142	0.192975	ENSTRUG00000013616
ENSTRUT00000007159	0.604208	ENSTRUG00000013634
ENSTRUT00000007164	0.562531	ENSTRUG00000013666
ENSTRUT00000007209	0.82761	ENSTRUG00000013717
ENSTRUT00000007216	0.573005	ENSTRUG00000013721
ENSTRUT00000007263	0.123352	ENSTRUG00000013735
ENSTRUT00000007290	0.843369	ENSTRUG00000013802
ENSTRUT00000007309	1.44358	ENSTRUG00000013809
ENSTRUT00000007398	1.49595	ENSTRUG00000013810
ENSTRUT00000007424	0.3527	ENSTRUG00000013838
ENSTRUT00000007488	0.229117	ENSTRUG00000013852
ENSTRUT00000007503	1.09512	ENSTRUG00000013856
ENSTRUT00000007522	0.414814	ENSTRUG00000013934
ENSTRUT00000007523	0.207725	ENSTRUG00000013981
ENSTRUT00000007524	0.617397	ENSTRUG00000014020
ENSTRUT00000007608	0.257224	ENSTRUG00000014030
ENSTRUT00000007637	0.0552104	ENSTRUG00000014038
ENSTRUT00000007638	0.055286	ENSTRUG00000014042
ENSTRUT00000007733	0.0982683	ENSTRUG00000014088
ENSTRUT00000007734	0.216749	ENSTRUG00000014140
ENSTRUT00000007735	0.214234	ENSTRUG00000014175
ENSTRUT00000007737	0.251059	ENSTRUG00000014199
ENSTRUT00000007738	0.248141	ENSTRUG00000014328
ENSTRUT00000007748	0.884724	ENSTRUG00000014337
ENSTRUT00000007765	0.432612	ENSTRUG00000014389
ENSTRUT00000007784	0.0388702	ENSTRUG00000014435
ENSTRUT00000007785	0.192606	ENSTRUG00000014438
ENSTRUT00000007786	0.192714	ENSTRUG00000014518
ENSTRUT00000007787	0.0481075	ENSTRUG00000014519
ENSTRUT00000007788	0.0093724	ENSTRUG00000014522
ENSTRUT00000007801	1.73151	ENSTRUG00000014523
ENSTRUT00000007833	0.0932369	ENSTRUG00000014525
ENSTRUT00000007834	0.0949384	ENSTRUG00000014529
ENSTRUT00000007835	0.0857297	ENSTRUG00000014581
ENSTRUT00000007853	0.952273	ENSTRUG00000014657
ENSTRUT00000007867	0.0995945	ENSTRUG00000014701
ENSTRUT00000007917	0.0643395	ENSTRUG00000014742
ENSTRUT00000007918	0.61074	ENSTRUG00000014773
ENSTRUT00000007921	0.00395957	ENSTRUG00000014792
ENSTRUT00000007968	0.0217701	ENSTRUG00000014800
ENSTRUT00000007969	0.000285361	ENSTRUG00000014803
ENSTRUT00000007970	0.000625676	ENSTRUG00000014814
ENSTRUT00000007971	0.0217292	ENSTRUG00000014820
ENSTRUT00000007972	0.255365	ENSTRUG00000014822
ENSTRUT00000007973	0.255361	ENSTRUG00000014842
ENSTRUT00000008012	1.59872	ENSTRUG00000014856
ENSTRUT00000008017	0.0395457	ENSTRUG00000014858
ENSTRUT00000008018	0.0395467	ENSTRUG00000014982
ENSTRUT00000008020	0.086468	ENSTRUG00000015051
ENSTRUT00000008022	0.0897958	ENSTRUG00000015061
ENSTRUT00000008047	0.0193183	ENSTRUG00000015085
ENSTRUT00000008052	0.0212339	ENSTRUG00000015091
ENSTRUT00000008069	1.39353	ENSTRUG00000015117
ENSTRUT00000008127	0.0985914	ENSTRUG00000015140
ENSTRUT00000008134	0.378684	ENSTRUG00000015195
ENSTRUT00000008211	0.0303413	ENSTRUG00000015206
ENSTRUT00000008212	0.01271	ENSTRUG00000015236
ENSTRUT00000008213	0.0282013	ENSTRUG00000015301
ENSTRUT00000008214	0.0257183	ENSTRUG00000015316
ENSTRUT00000008215	0.0287825	ENSTRUG00000015364
ENSTRUT00000008216	8.0641e-05	ENSTRUG00000015445
ENSTRUT00000008275	0.0623276	ENSTRUG00000015456
ENSTRUT00000008293	11.1992	ENSTRUG00000015466
ENSTRUT00000008309	0.022115	ENSTRUG00000015475
ENSTRUT00000008310	0.287478	ENSTRUG00000015486
ENSTRUT00000008311	0.29532	ENSTRUG00000015506
ENSTRUT00000008351	0.00169538	ENSTRUG00000015523
ENSTRUT00000008356	0.361315	ENSTRUG00000015544
ENSTRUT00000008388	0.235502	ENSTRUG00000015630
ENSTRUT00000008457	0.0702888	ENSTRUG00000015640
ENSTRUT00000008481	0.771829	ENSTRUG00000015698
ENSTRUT00000008528	4.17735	ENSTRUG00000015813
ENSTRUT00000008529	4.24228	ENSTRUG00000015894
ENSTRUT00000008538	1.79031	ENSTRUG00000016006
ENSTRUT00000008563	0.594712	ENSTRUG00000016014
ENSTRUT00000008580	0.119929	ENSTRUG00000016041
ENSTRUT00000008581	0.133854	ENSTRUG00000016051
ENSTRUT00000008604	0.438461	ENSTRUG00000016091
ENSTRUT00000008614	0.0609967	ENSTRUG00000016164
ENSTRUT00000008707	0.174171	ENSTRUG00000016199
ENSTRUT00000008708	0.188178	ENSTRUG00000016239
ENSTRUT00000008806	0.134146	ENSTRUG00000016271
ENSTRUT00000008808	0.181036	ENSTRUG00000016274
ENSTRUT00000008809	0.23245	ENSTRUG00000016327
ENSTRUT00000008864	0.0339012	ENSTRUG00000016447
ENSTRUT00000008924	0.1259	ENSTRUG00000016458
ENSTRUT00000008929	0.0102895	ENSTRUG00000016506
ENSTRUT00000008930	0.0105277	ENSTRUG00000016585
ENSTRUT00000008931	0.0109968	ENSTRUG00000016609
ENSTRUT00000008933	0.0106535	ENSTRUG00000016613
ENSTRUT00000008934	0.0111097	ENSTRUG00000016650
ENSTRUT00000008939	0.291185	ENSTRUG00000016691
ENSTRUT00000008941	0.291436	ENSTRUG00000016797
ENSTRUT00000009000	0.17976	ENSTRUG00000016948
ENSTRUT00000009002	0.176508	ENSTRUG00000016952
ENSTRUT00000009003	0.0606458	ENSTRUG00000016977
ENSTRUT00000009025	1.50519	ENSTRUG00000016997
ENSTRUT00000009055	1.39616	ENSTRUG00000017000
ENSTRUT00000009068	0.258131	ENSTRUG00000017121
ENSTRUT00000009187	0.0806881	ENSTRUG00000017150
ENSTRUT00000009199	0.0438677	ENSTRUG00000017170
ENSTRUT00000009208	0.4057	ENSTRUG00000017240
ENSTRUT00000009222	0.256035	ENSTRUG00000017277
ENSTRUT00000009224	0.366105	ENSTRUG00000017300
ENSTRUT00000009247	0.10264	ENSTRUG00000017331
ENSTRUT00000009295	0.626751	ENSTRUG00000017332
ENSTRUT00000009302	0.646896	ENSTRUG00000017364
ENSTRUT00000009303	1.87502	ENSTRUG00000017385
ENSTRUT00000009449	0.489923	ENSTRUG00000017561
ENSTRUT00000009480	0.28969	ENSTRUG00000017621
ENSTRUT00000009529	0.328487	ENSTRUG00000017630
ENSTRUT00000009576	0.0452101	ENSTRUG00000017678
ENSTRUT00000009610	0.0551124	ENSTRUG00000017711
ENSTRUT00000009631	0.255841	ENSTRUG00000017721
ENSTRUT00000009632	0.244834	ENSTRUG00000017733
ENSTRUT00000009633	0.198414	ENSTRUG00000017739
ENSTRUT00000009677	0.0193887	ENSTRUG00000017747
ENSTRUT00000009678	0.0200404	ENSTRUG00000017771
ENSTRUT00000009679	0.0189518	ENSTRUG00000017812
ENSTRUT00000009680	0.0193298	ENSTRUG00000017888
ENSTRUT00000009792	0.0913821	ENSTRUG00000017909
ENSTRUT00000009804	3.34516	ENSTRUG00000018002
ENSTRUT00000009852	0.543158	ENSTRUG00000018006
ENSTRUT00000009862	0.00905804	ENSTRUG00000018020
ENSTRUT00000009942	0.117751	ENSTRUG00000018023
ENSTRUT00000009956	0.503465	ENSTRUG00000018062
ENSTRUT00000010066	0.311769	ENSTRUG00000018119
ENSTRUT00000010125	0.00561775	ENSTRUG00000018159
ENSTRUT00000010126	0.00598982	ENSTRUG00000018263
ENSTRUT00000010129	0.00645213	ENSTRUG00000018279
ENSTRUT00000010189	0.102116	ENSTRUG00000018288
ENSTRUT00000010260	9.9651e-05	ENSTRUG00000018479
ENSTRUT00000010261	0.0910578	ENSTRUG00000018522
ENSTRUT00000010266	0.000209638	ENSTRUG00000018584
ENSTRUT00000010280	0.0726034	ENSTRUG00000018859
ENSTRUT00000010307	0.457279	ENSTRUG00000018935
ENSTRUT00000010318	0.0684642	ENSTRUG00000018969
ENSTRUT00000010334	0.794019	ENSTRUG00000019003
ENSTRUT00000010347	0.00722938	ENSTRUG00000019007
ENSTRUT00000010349	0.00752475	ENSTRUG00000019116
ENSTRUT00000010354	0.11182	ENSTRUG00000019138
ENSTRUT00000010433	0.653574	ENSTRUG00000019191
ENSTRUT00000010446	7.86516	ENSTRUG00000019266
ENSTRUT00000010473	0.0646255	ENSTRUG00000019474
ENSTRUT00000010497	0.267924
ENSTRUT00000010515	1.57701
ENSTRUT00000010556	0.299324
ENSTRUT00000010578	0.519849
ENSTRUT00000010595	1.02537
ENSTRUT00000010632	0.675718
ENSTRUT00000010689	3.33915
ENSTRUT00000010721	0.0479022
ENSTRUT00000010768	0.0557821
ENSTRUT00000010769	0.101008
ENSTRUT00000010825	3.95328
ENSTRUT00000010877	11.6431
ENSTRUT00000010948	6.79088
ENSTRUT00000010955	0.948641
ENSTRUT00000010962	0.0981295
ENSTRUT00000010966	0.0458039
ENSTRUT00000011006	1.71525
ENSTRUT00000011024	0.762607
ENSTRUT00000011027	0.0442965
ENSTRUT00000011028	0.0351099
ENSTRUT00000011030	0.0758477
ENSTRUT00000011031	0.075994
ENSTRUT00000011055	0.427713
ENSTRUT00000011068	0.651005
ENSTRUT00000011106	0.154517
ENSTRUT00000011129	0.100575
ENSTRUT00000011164	0.0109996
ENSTRUT00000011173	0.0357825
ENSTRUT00000011180	0.0358404
ENSTRUT00000011199	0.0579894
ENSTRUT00000011269	0.0158288
ENSTRUT00000011270	0.0145889
ENSTRUT00000011271	0.0142302
ENSTRUT00000011272	0.0148942
ENSTRUT00000011347	9.60995
ENSTRUT00000011350	0.0514911
ENSTRUT00000011352	0.0537631
ENSTRUT00000011366	0.0943882
ENSTRUT00000011370	0.607379
ENSTRUT00000011400	0.228608
ENSTRUT00000011401	0.175646
ENSTRUT00000011402	0.276593
ENSTRUT00000011404	0.167183
ENSTRUT00000011415	0.0895026
ENSTRUT00000011422	0.449614
ENSTRUT00000011427	0.132454
ENSTRUT00000011432	0.417711
ENSTRUT00000011433	0.430191
ENSTRUT00000011444	0.155819
ENSTRUT00000011456	0.0312057
ENSTRUT00000011479	0.15873
ENSTRUT00000011480	0.235471
ENSTRUT00000011481	0.195173
ENSTRUT00000011506	0.278798
ENSTRUT00000011507	0.543786
ENSTRUT00000011508	0.420524
ENSTRUT00000011535	0.0148768
ENSTRUT00000011635	0.28785
ENSTRUT00000011662	0.0367015
ENSTRUT00000011669	0.164151
ENSTRUT00000011679	0.0185282
ENSTRUT00000011706	0.145093
ENSTRUT00000011715	0.0561516
ENSTRUT00000011730	0.0775584
ENSTRUT00000011755	0.368319
ENSTRUT00000011772	0.760813
ENSTRUT00000011862	2.19332
ENSTRUT00000011867	0.0231949
ENSTRUT00000011902	0.167269
ENSTRUT00000011910	0.188069
ENSTRUT00000011947	0.158405
ENSTRUT00000011951	0.02801
ENSTRUT00000012153	0.0313597
ENSTRUT00000012154	0.0276539
ENSTRUT00000012155	0.0308003
ENSTRUT00000012166	0.0507933
ENSTRUT00000012167	0.0508041
ENSTRUT00000012197	0.0555389
ENSTRUT00000012210	1.93962
ENSTRUT00000012346	0.000795337
ENSTRUT00000012395	0.0976286
ENSTRUT00000012414	0.0429259
ENSTRUT00000012456	0.00172712
ENSTRUT00000012493	0.0185194
ENSTRUT00000012494	0.018483
ENSTRUT00000012516	0.0304428
ENSTRUT00000012573	0.118119
ENSTRUT00000012650	0.639439
ENSTRUT00000012652	0.0526698
ENSTRUT00000012653	0.0554107
ENSTRUT00000012698	0.484348
ENSTRUT00000012790	0.160728
ENSTRUT00000012812	0.16676
ENSTRUT00000012828	0.358095
ENSTRUT00000012860	0.701966
ENSTRUT00000012868	12.3123
ENSTRUT00000012880	1.07136
ENSTRUT00000012887	0.0826673
ENSTRUT00000012899	0.177627
ENSTRUT00000012920	0.649693
ENSTRUT00000012994	0.0456915
ENSTRUT00000013015	0.0515184
ENSTRUT00000013016	0.0612966
ENSTRUT00000013017	0.00761065
ENSTRUT00000013047	3.7305
ENSTRUT00000013049	2.73031
ENSTRUT00000013104	0.029249
ENSTRUT00000013118	0.0332592
ENSTRUT00000013220	0.516494
ENSTRUT00000013275	0.000109868
ENSTRUT00000013277	0.125115
ENSTRUT00000013278	0.134559
ENSTRUT00000013279	0.141041
ENSTRUT00000013280	0.124425
ENSTRUT00000013364	0.4674
ENSTRUT00000013374	0.000698608
ENSTRUT00000013404	0.582276
ENSTRUT00000013414	0.018262
ENSTRUT00000013432	0.12746
ENSTRUT00000013462	1.37803
ENSTRUT00000013491	0.0838541
ENSTRUT00000013514	0.128939
ENSTRUT00000013515	0.108883
ENSTRUT00000013516	0.120048
ENSTRUT00000013518	0.1205
ENSTRUT00000013525	0.203413
ENSTRUT00000013553	0.568757
ENSTRUT00000013615	4.01885e-05
ENSTRUT00000013639	0.394468
ENSTRUT00000013643	0.0290647
ENSTRUT00000013646	0.0358873
ENSTRUT00000013647	0.0492726
ENSTRUT00000013656	0.972285
ENSTRUT00000013728	0.327071
ENSTRUT00000013759	0.000166219
ENSTRUT00000013760	0.0340045
ENSTRUT00000013886	0.774558
ENSTRUT00000013967	0.162815
ENSTRUT00000013978	0.218213
ENSTRUT00000014039	0.0412471
ENSTRUT00000014040	0.0395597
ENSTRUT00000014073	0.000365747
ENSTRUT00000014077	0.0378468
ENSTRUT00000014079	0.037608
ENSTRUT00000014140	0.633012
ENSTRUT00000014147	0.132678
ENSTRUT00000014152	1.11912
ENSTRUT00000014153	0.279974
ENSTRUT00000014169	2.34065
ENSTRUT00000014414	0.877858
ENSTRUT00000014418	0.601887
ENSTRUT00000014424	0.000868143
ENSTRUT00000014505	0.0131226
ENSTRUT00000014506	0.0123898
ENSTRUT00000014507	0.0134957
ENSTRUT00000014508	0.0142226
ENSTRUT00000014518	0.318945
ENSTRUT00000014519	0.319678
ENSTRUT00000014526	0.0631146
ENSTRUT00000014537	0.181933
ENSTRUT00000014579	0.0949817
ENSTRUT00000014580	0.0968981
ENSTRUT00000014581	0.100491
ENSTRUT00000014584	1.97748
ENSTRUT00000014615	0.198567
ENSTRUT00000014700	0.169163
ENSTRUT00000014796	0.00191345
ENSTRUT00000014810	0.452985
ENSTRUT00000014820	0.0409145
ENSTRUT00000014821	0.0245418
ENSTRUT00000014822	0.248149
ENSTRUT00000014849	0.0846407
ENSTRUT00000014866	0.000135889
ENSTRUT00000014897	0.659412
ENSTRUT00000015010	0.0689329
ENSTRUT00000015014	0.0689889
ENSTRUT00000015021	2.31849
ENSTRUT00000015064	0.0450442
ENSTRUT00000015068	0.00104529
ENSTRUT00000015073	0.251688
ENSTRUT00000015090	0.000266447
ENSTRUT00000015248	0.0339651
ENSTRUT00000015253	0.00851209
ENSTRUT00000015310	1.21863
ENSTRUT00000015324	0.312263
ENSTRUT00000015353	0.226605
ENSTRUT00000015355	0.158549
ENSTRUT00000015406	0.0172331
ENSTRUT00000015413	0.00173274
ENSTRUT00000015415	0.0176739
ENSTRUT00000015433	0.564779
ENSTRUT00000015486	0.0241145
ENSTRUT00000015578	0.111431
ENSTRUT00000015581	0.565317
ENSTRUT00000015596	0.111824
ENSTRUT00000015620	0.0650849
ENSTRUT00000015653	0.0138835
ENSTRUT00000015674	0.164078
ENSTRUT00000015676	0.120275
ENSTRUT00000015684	0.080549
ENSTRUT00000015687	0.0425769
ENSTRUT00000015688	0.046003
ENSTRUT00000015689	0.0435986
ENSTRUT00000015692	0.0654035
ENSTRUT00000015709	0.0263017
ENSTRUT00000015724	0.831675
ENSTRUT00000015796	0.0233272
ENSTRUT00000015797	0.0237598
ENSTRUT00000015838	1.63269
ENSTRUT00000015862	0.000984301
ENSTRUT00000015865	0.196943
ENSTRUT00000015867	0.094832
ENSTRUT00000015986	0.000823952
ENSTRUT00000016012	0.00164763
ENSTRUT00000016026	0.0227072
ENSTRUT00000016027	1.16072
ENSTRUT00000016028	1.13926
ENSTRUT00000016099	0.0325052
ENSTRUT00000016100	0.0372696
ENSTRUT00000016101	0.0336544
ENSTRUT00000016102	0.0359653
ENSTRUT00000016103	0.0417629
ENSTRUT00000016105	0.313172
ENSTRUT00000016114	1.26258
ENSTRUT00000016120	0.0379775
ENSTRUT00000016239	9.06361e-05
ENSTRUT00000016241	0.0132721
ENSTRUT00000016277	1.05635
ENSTRUT00000016283	1.93
ENSTRUT00000016324	0.594043
ENSTRUT00000016339	0.402561
ENSTRUT00000016446	0.902221
ENSTRUT00000016488	0.0292973
ENSTRUT00000016489	0.0292867
ENSTRUT00000016546	0.0712437
ENSTRUT00000016584	0.63612
ENSTRUT00000016658	0.0717167
ENSTRUT00000016662	0.146154
ENSTRUT00000016678	0.0250875
ENSTRUT00000016740	0.204753
ENSTRUT00000016742	0.613161
ENSTRUT00000016775	0.00838459
ENSTRUT00000016777	0.00988377
ENSTRUT00000016805	0.0141506
ENSTRUT00000016843	0.060335
ENSTRUT00000016983	0.213962
ENSTRUT00000017015	0.608099
ENSTRUT00000017056	0.0327176
ENSTRUT00000017057	0.0327037
ENSTRUT00000017071	0.146867
ENSTRUT00000017128	0.88338
ENSTRUT00000017141	0.0298707
ENSTRUT00000017142	0.0286979
ENSTRUT00000017156	0.253796
ENSTRUT00000017185	0.113089
ENSTRUT00000017223	4.26241
ENSTRUT00000017233	0.510906
ENSTRUT00000017329	0.0955816
ENSTRUT00000017337	0.0878742
ENSTRUT00000017402	1.50432
ENSTRUT00000017486	0.961237
ENSTRUT00000017529	0.0258606
ENSTRUT00000017530	0.0231136
ENSTRUT00000017531	0.0272034
ENSTRUT00000017537	0.0298345
ENSTRUT00000017538	0.0417748
ENSTRUT00000017548	0.0811649
ENSTRUT00000017572	1.53997
ENSTRUT00000017637	0.0172823
ENSTRUT00000017638	0.0173247
ENSTRUT00000017640	0.01637
ENSTRUT00000017659	2.65558
ENSTRUT00000017671	2.76369
ENSTRUT00000017676	0.314198
ENSTRUT00000017685	0.253424
ENSTRUT00000017695	1.31113
ENSTRUT00000017697	2.36659
ENSTRUT00000017719	0.320783
ENSTRUT00000017728	0.318352
ENSTRUT00000017735	0.00249225
ENSTRUT00000017736	0.00240352
ENSTRUT00000017737	0.00255335
ENSTRUT00000017738	0.00260997
ENSTRUT00000017739	0.00269206
ENSTRUT00000017740	0.00256385
ENSTRUT00000017741	0.00248179
ENSTRUT00000017742	0.00279692
ENSTRUT00000017743	0.00275258
ENSTRUT00000017744	0.00262415
ENSTRUT00000017841	0.0631445
ENSTRUT00000017876	3.38989
ENSTRUT00000017953	0.316559
ENSTRUT00000017968	0.00371391
ENSTRUT00000018015	0.0859406
ENSTRUT00000018016	0.0526606
ENSTRUT00000018028	0.146641
ENSTRUT00000018036	0.186454
ENSTRUT00000018037	0.186459
ENSTRUT00000018119	0.00202577
ENSTRUT00000018142	1.68143
ENSTRUT00000018156	0.684065
ENSTRUT00000018200	0.947799
ENSTRUT00000018219	0.0109834
ENSTRUT00000018220	2.71674e-05
ENSTRUT00000018420	0.075951
ENSTRUT00000018432	0.50734
ENSTRUT00000018433	0.418047
ENSTRUT00000018435	0.48833
ENSTRUT00000018462	0.135013
ENSTRUT00000018493	0.460573
ENSTRUT00000018496	0.123657
ENSTRUT00000018548	0.046868
ENSTRUT00000018549	0.0489875
ENSTRUT00000018550	0.0515693
ENSTRUT00000018551	0.0446235
ENSTRUT00000018552	0.0465115
ENSTRUT00000018560	0.40696
ENSTRUT00000018571	0.0332303
ENSTRUT00000018572	0.0275093
ENSTRUT00000018573	0.00589172
ENSTRUT00000018587	0.182664
ENSTRUT00000018589	0.0881181
ENSTRUT00000018704	0.00936898
ENSTRUT00000018717	5.36013
ENSTRUT00000018748	1.16735
ENSTRUT00000018749	1.11444
ENSTRUT00000018750	0.0202216
ENSTRUT00000018804	0.641897
ENSTRUT00000018899	0.00756695
ENSTRUT00000018935	0.0918016
ENSTRUT00000018939	0.0208768
ENSTRUT00000018961	0.0760757
ENSTRUT00000018962	0.0708295
ENSTRUT00000019040	0.082495
ENSTRUT00000019041	0.0827628
ENSTRUT00000019042	0.0834212
ENSTRUT00000019084	0.345697
ENSTRUT00000019090	0.359893
ENSTRUT00000019119	0.00107039
ENSTRUT00000019120	0.0492427
ENSTRUT00000019121	0.0138519
ENSTRUT00000019127	0.423002
ENSTRUT00000019160	0.809173
ENSTRUT00000019175	0.812776
ENSTRUT00000019229	0.0307353
ENSTRUT00000019264	1.48205
ENSTRUT00000019271	0.516341
ENSTRUT00000019273	0.295737
ENSTRUT00000019275	0.0898536
ENSTRUT00000019362	0.216388
ENSTRUT00000019366	0.1622
ENSTRUT00000019367	0.162215
ENSTRUT00000019384	0.288976
ENSTRUT00000019399	0.0492726
ENSTRUT00000019439	0.0574892
ENSTRUT00000019443	0.0117815
ENSTRUT00000019444	0.013463
ENSTRUT00000019445	0.0127036
ENSTRUT00000019446	0.0129169
ENSTRUT00000019448	3.42542e-05
ENSTRUT00000019457	4.57704
ENSTRUT00000019473	0.102147
ENSTRUT00000019474	0.12785
ENSTRUT00000019475	0.124455
ENSTRUT00000019476	0.144666
ENSTRUT00000019557	0.995712
ENSTRUT00000019599	0.0938533
ENSTRUT00000019624	0.716095
ENSTRUT00000019638	3.31005
ENSTRUT00000019640	0.0785743
ENSTRUT00000019662	0.49018
ENSTRUT00000019691	0.313583
ENSTRUT00000019698	0.059191
ENSTRUT00000019702	0.81047
ENSTRUT00000019705	0.0251055
ENSTRUT00000019706	0.0250949
ENSTRUT00000019712	0.00214165
ENSTRUT00000019720	0.00574113
ENSTRUT00000019726	0.00551036
ENSTRUT00000019727	0.00558971
ENSTRUT00000019763	1.88812
ENSTRUT00000019785	0.133963
ENSTRUT00000019799	0.0353357
ENSTRUT00000019800	0.0358707
ENSTRUT00000019824	0.0316072
ENSTRUT00000019825	0.0324949
ENSTRUT00000019826	0.0324546
ENSTRUT00000019827	0.0759929
ENSTRUT00000019861	0.0991648
ENSTRUT00000019862	0.0448367
ENSTRUT00000019929	2.84014
ENSTRUT00000019964	0.0777321
ENSTRUT00000019974	0.0386958
ENSTRUT00000019998	3.61795
ENSTRUT00000020036	0.00346954
ENSTRUT00000020057	0.836147
ENSTRUT00000020061	0.121323
ENSTRUT00000020078	0.693568
ENSTRUT00000020144	0.880545
ENSTRUT00000020214	0.0716334
ENSTRUT00000020215	0.0716229
ENSTRUT00000020276	0.0307787
ENSTRUT00000020278	0.0298081
ENSTRUT00000020314	0.229203
ENSTRUT00000020357	0.66953
ENSTRUT00000020358	0.196183
ENSTRUT00000020360	0.0684526
ENSTRUT00000020395	0.140013
ENSTRUT00000020426	3.74627
ENSTRUT00000020463	0.150121
ENSTRUT00000020528	0.354617
ENSTRUT00000020555	0.00747256
ENSTRUT00000020566	0.119988
ENSTRUT00000020567	0.0939933
ENSTRUT00000020595	0.0238267
ENSTRUT00000020696	0.294833
ENSTRUT00000020713	0.0596055
ENSTRUT00000020889	0.145093
ENSTRUT00000020901	0.698895
ENSTRUT00000020958	0.289029
ENSTRUT00000021005	0.15763
ENSTRUT00000021006	0.000777011
ENSTRUT00000021008	0.158013
ENSTRUT00000021053	0.446873
ENSTRUT00000021115	0.0862574
ENSTRUT00000021157	0.291639
ENSTRUT00000021160	0.0994083
ENSTRUT00000021245	0.0499378
ENSTRUT00000021303	0.0561352
ENSTRUT00000021311	0.0545197
ENSTRUT00000021350	0.0196292
ENSTRUT00000021355	1.32641
ENSTRUT00000021359	1.54899
ENSTRUT00000021365	0.262005
ENSTRUT00000021411	0.740911
ENSTRUT00000021428	0.0213128
ENSTRUT00000021429	0.022208
ENSTRUT00000021430	0.0227043
ENSTRUT00000021431	0.0235216
ENSTRUT00000021432	7.87822e-05
ENSTRUT00000021433	0.0220919
ENSTRUT00000021443	0.12059
ENSTRUT00000021444	0.2026
ENSTRUT00000021461	1.85887
ENSTRUT00000021473	0.314652
ENSTRUT00000021497	0.402226
ENSTRUT00000021615	0.116364
ENSTRUT00000021720	0.262338
ENSTRUT00000021752	0.0535937
ENSTRUT00000021778	0.504597
ENSTRUT00000021779	0.218017
ENSTRUT00000021790	0.0623412
ENSTRUT00000021802	0.192662
ENSTRUT00000021808	0.00715159
ENSTRUT00000021809	0.00763129
ENSTRUT00000021811	0.00707814
ENSTRUT00000021812	0.00711675
ENSTRUT00000021813	0.00847087
ENSTRUT00000021820	0.0673674
ENSTRUT00000021847	0.00260955
ENSTRUT00000021857	1.32705
ENSTRUT00000021871	0.381643
ENSTRUT00000021872	0.599009
ENSTRUT00000021953	0.0639751
ENSTRUT00000021962	1.27412
ENSTRUT00000021972	0.194974
ENSTRUT00000022029	4.26352
ENSTRUT00000022037	0.0746108
ENSTRUT00000022072	1.008
ENSTRUT00000022073	2.25358
ENSTRUT00000022074	2.27079
ENSTRUT00000022092	0.401004
ENSTRUT00000022098	4.63524
ENSTRUT00000022135	0.0142935
ENSTRUT00000022225	0.30311
ENSTRUT00000022244	0.147433
ENSTRUT00000022311	0.132475
ENSTRUT00000022349	3.87182
ENSTRUT00000022367	1.14324
ENSTRUT00000022396	0.353884
ENSTRUT00000022408	0.0497459
ENSTRUT00000022409	0.000202505
ENSTRUT00000022431	0.00366981
ENSTRUT00000022435	0.00886309
ENSTRUT00000022522	4.38733
ENSTRUT00000022530	0.830186
ENSTRUT00000022624	0.423323
ENSTRUT00000022672	0.123108
ENSTRUT00000022682	0.175288
ENSTRUT00000022690	0.0313905
ENSTRUT00000022730	8.40718
ENSTRUT00000022738	0.0216926
ENSTRUT00000022759	1.05971
ENSTRUT00000022768	0.0418684
ENSTRUT00000022834	0.276919
ENSTRUT00000022835	0.314622
ENSTRUT00000022836	0.316627
ENSTRUT00000022857	0.0957149
ENSTRUT00000022926	0.734051
ENSTRUT00000022949	1.00375
ENSTRUT00000022960	0.298805
ENSTRUT00000022971	0.0258068
ENSTRUT00000023005	0.148783
ENSTRUT00000023019	0.229211
ENSTRUT00000023076	0.0315478
ENSTRUT00000023115	0.0675191
ENSTRUT00000023117	0.157561
ENSTRUT00000023151	1.7398
ENSTRUT00000023181	0.24315
ENSTRUT00000023208	0.0589129
ENSTRUT00000023241	0.873678
ENSTRUT00000023254	0.0641266
ENSTRUT00000023292	6.10727
ENSTRUT00000023302	0.355594
ENSTRUT00000023323	0.108859
ENSTRUT00000023421	0.122313
ENSTRUT00000023440	91.9374
ENSTRUT00000023456	0.0242406
ENSTRUT00000023457	0.0249519
ENSTRUT00000023475	0.597875
ENSTRUT00000023505	1.6672
ENSTRUT00000023519	0.591832
ENSTRUT00000023555	0.000260629
ENSTRUT00000023575	0.21707
ENSTRUT00000023580	0.25535
ENSTRUT00000023592	0.163354
ENSTRUT00000023646	0.198147
ENSTRUT00000023655	0.126178
ENSTRUT00000023678	0.0648769
ENSTRUT00000023680	0.0183551
ENSTRUT00000023727	0.0125839
ENSTRUT00000023728	0.0125893
ENSTRUT00000023771	3.26319
ENSTRUT00000023820	0.0156698
ENSTRUT00000023821	0.0858586
ENSTRUT00000023822	0.0945641
ENSTRUT00000023823	0.0847942
ENSTRUT00000023848	0.0809468
ENSTRUT00000023877	0.102881
ENSTRUT00000023882	0.187509
ENSTRUT00000023924	0.0670661
ENSTRUT00000023935	2.69443
ENSTRUT00000023948	0.0595559
ENSTRUT00000023975	0.0419356
ENSTRUT00000023979	0.910609
ENSTRUT00000023983	0.1128
ENSTRUT00000023984	0.131917
ENSTRUT00000023987	1.70203
ENSTRUT00000024057	0.00209217
ENSTRUT00000024063	0.207182
ENSTRUT00000024187	0.00452262
ENSTRUT00000024188	0.00508861
ENSTRUT00000024398	0.0147474
ENSTRUT00000024409	0.103816
ENSTRUT00000024435	0.338106
ENSTRUT00000024516	0.0811958
ENSTRUT00000024517	0.0862875
ENSTRUT00000024518	0.0938728
ENSTRUT00000024523	0.0701974
ENSTRUT00000024537	0.530011
ENSTRUT00000024568	2.18592
ENSTRUT00000024581	0.0627186
ENSTRUT00000024584	0.132228
ENSTRUT00000024632	0.0978691
ENSTRUT00000024633	0.0978672
ENSTRUT00000024651	0.0199164
ENSTRUT00000024659	0.0267033
ENSTRUT00000024660	0.0214345
ENSTRUT00000024661	0.0270601
ENSTRUT00000024679	0.142346
ENSTRUT00000024783	0.00911773
ENSTRUT00000024836	0.087008
ENSTRUT00000024839	1.00733
ENSTRUT00000024840	0.960127
ENSTRUT00000024873	0.0727354
ENSTRUT00000024883	0.0026937
ENSTRUT00000024958	0.0138206
ENSTRUT00000025054	0.042237
ENSTRUT00000025055	0.0409547
ENSTRUT00000025058	0.0465656
ENSTRUT00000025059	0.0444681
ENSTRUT00000025060	0.0443581
ENSTRUT00000025064	0.0507783
ENSTRUT00000025081	0.43513
ENSTRUT00000025155	0.604809
ENSTRUT00000025164	0.0448517
ENSTRUT00000025195	1.16614
ENSTRUT00000025257	0.00570451
ENSTRUT00000025274	4.85369
ENSTRUT00000025389	5.3513
ENSTRUT00000025414	0.0510316
ENSTRUT00000025415	0.0532526
ENSTRUT00000025422	0.0471331
ENSTRUT00000025457	0.0207575
ENSTRUT00000025459	0.057724
ENSTRUT00000025465	1.32507
ENSTRUT00000025475	0.0156316
ENSTRUT00000025476	0.0158883
ENSTRUT00000025477	0.0151147
ENSTRUT00000025478	0.0157478
ENSTRUT00000025479	0.0167908
ENSTRUT00000025480	0.0168622
ENSTRUT00000025481	0.0152906
ENSTRUT00000025482	0.0139261
ENSTRUT00000025483	0.0149344
ENSTRUT00000025484	0.0127191
ENSTRUT00000025488	0.219853
ENSTRUT00000025489	0.258912
ENSTRUT00000025494	0.565289
ENSTRUT00000025498	0.482367
ENSTRUT00000025507	0.435799
ENSTRUT00000025552	0.1849
ENSTRUT00000025553	0.170769
ENSTRUT00000025558	0.121323
ENSTRUT00000025559	2.56229
ENSTRUT00000025576	0.0948499
ENSTRUT00000025598	0.0502733
ENSTRUT00000025599	0.0503031
ENSTRUT00000025665	0.00814379
ENSTRUT00000025667	0.00811615
ENSTRUT00000025668	0.00821167
ENSTRUT00000025669	0.0080857
ENSTRUT00000025677	0.510029
ENSTRUT00000025678	0.374895
ENSTRUT00000025687	0.0377793
ENSTRUT00000025714	0.485194
ENSTRUT00000025760	0.062891
ENSTRUT00000025821	0.00743955
ENSTRUT00000025822	0.00625094
ENSTRUT00000025823	0.00583722
ENSTRUT00000025824	0.00598874
ENSTRUT00000025825	0.00747319
ENSTRUT00000025826	0.00780851
ENSTRUT00000025841	0.211007
ENSTRUT00000025843	0.0208477
ENSTRUT00000025844	3.92414e-05
ENSTRUT00000025878	0.321136
ENSTRUT00000025879	0.922995
ENSTRUT00000025892	0.373361
ENSTRUT00000025928	0.132276
ENSTRUT00000025929	0.132394
ENSTRUT00000025930	0.0833949
ENSTRUT00000026015	0.0196677
ENSTRUT00000026016	0.0171475
ENSTRUT00000026017	0.0179613
ENSTRUT00000026080	0.000737068
ENSTRUT00000026081	0.000251144
ENSTRUT00000026082	0.00234668
ENSTRUT00000026142	0.0501859
ENSTRUT00000026143	0.0537513
ENSTRUT00000026144	0.062142
ENSTRUT00000026145	0.0507932
ENSTRUT00000026146	0.0560064
ENSTRUT00000026147	0.000592009
ENSTRUT00000026183	2.10782
ENSTRUT00000026186	2.22548
ENSTRUT00000026187	0.143658
ENSTRUT00000026226	0.0221045
ENSTRUT00000026227	0.0227332
ENSTRUT00000026228	0.0211903
ENSTRUT00000026232	0.904714
ENSTRUT00000026234	0.481268
ENSTRUT00000026276	0.161637
ENSTRUT00000026278	0.0139636
ENSTRUT00000026279	0.014372
ENSTRUT00000026280	0.0140646
ENSTRUT00000026281	0.0138062
ENSTRUT00000026289	0.0301408
ENSTRUT00000026323	0.215163
ENSTRUT00000026360	0.00867177
ENSTRUT00000026367	0.276119
ENSTRUT00000026368	0.0896806
ENSTRUT00000026374	0.110587
ENSTRUT00000026394	0.527085
ENSTRUT00000026484	4.81958
ENSTRUT00000026486	9.80875
ENSTRUT00000026502	0.127375
ENSTRUT00000026504	0.127696
ENSTRUT00000026530	0.125907
ENSTRUT00000026533	0.553734
ENSTRUT00000026539	0.200408
ENSTRUT00000026558	0.0944717
ENSTRUT00000026569	0.0862574
ENSTRUT00000026614	0.133069
ENSTRUT00000026615	0.129417
ENSTRUT00000026616	0.00832385
ENSTRUT00000026617	0.264159
ENSTRUT00000026618	0.264055
ENSTRUT00000026627	0.71775
ENSTRUT00000026636	0.169218
ENSTRUT00000026638	0.168442
ENSTRUT00000026706	0.785474
ENSTRUT00000026712	0.12943
ENSTRUT00000026713	0.152584
ENSTRUT00000026761	0.0399549
ENSTRUT00000026773	0.0868525
ENSTRUT00000026876	0.000402286
ENSTRUT00000026900	0.0962668
ENSTRUT00000026901	0.0994821
ENSTRUT00000026922	0.023797
ENSTRUT00000026980	0.00221093
ENSTRUT00000026984	0.00268502
ENSTRUT00000026985	0.0263606
ENSTRUT00000026986	0.0106404
ENSTRUT00000027101	0.178833
ENSTRUT00000027148	2.56724
ENSTRUT00000027150	2.61195
ENSTRUT00000027153	0.0666933
ENSTRUT00000027241	6.2111e-05
ENSTRUT00000027251	1.27478
ENSTRUT00000027431	0.0763461
ENSTRUT00000027437	0.0233613
ENSTRUT00000027438	0.0233954
ENSTRUT00000027444	0.347752
ENSTRUT00000027445	0.169595
ENSTRUT00000027452	0.681556
ENSTRUT00000027453	1.3222
ENSTRUT00000027497	0.954938
ENSTRUT00000027514	0.18576
ENSTRUT00000027539	0.119869
ENSTRUT00000027590	0.131305
ENSTRUT00000027591	0.17038
ENSTRUT00000027592	0.132231
ENSTRUT00000027645	0.168117
ENSTRUT00000027653	0.0838927
ENSTRUT00000027655	0.0849263
ENSTRUT00000027656	0.0836436
ENSTRUT00000027657	0.0861694
ENSTRUT00000027658	0.0911511
ENSTRUT00000027659	0.0922478
ENSTRUT00000027660	0.0930373
ENSTRUT00000027717	0.00111451
ENSTRUT00000027726	0.00159731
ENSTRUT00000027756	1.6044
ENSTRUT00000027845	0.000508844
ENSTRUT00000027885	1.34366
ENSTRUT00000027954	0.809179
ENSTRUT00000027957	0.656249
ENSTRUT00000027992	3.23015
ENSTRUT00000028041	0.0940308
ENSTRUT00000028065	2.70718
ENSTRUT00000028067	0.329399
ENSTRUT00000028149	0.00602715
ENSTRUT00000028205	0.0026968
ENSTRUT00000028206	0.226552
ENSTRUT00000028207	0.234636
ENSTRUT00000028238	0.329937
ENSTRUT00000028277	2.47867
ENSTRUT00000028341	0.893571
ENSTRUT00000028357	0.140975
ENSTRUT00000028364	0.336593
ENSTRUT00000028428	0.0223611
ENSTRUT00000028429	0.0453159
ENSTRUT00000028430	0.0332569
ENSTRUT00000028431	0.0462813
ENSTRUT00000028455	0.689239
ENSTRUT00000028459	3.06662
ENSTRUT00000028483	0.0127484
ENSTRUT00000028484	0.0447937
ENSTRUT00000028485	0.0793663
ENSTRUT00000028486	0.106962
ENSTRUT00000028497	5.18467
ENSTRUT00000028520	0.633805
ENSTRUT00000028572	0.00011902
ENSTRUT00000028579	0.345955
ENSTRUT00000028580	0.346711
ENSTRUT00000028592	0.29446
ENSTRUT00000028596	0.655291
ENSTRUT00000028638	3.88376
ENSTRUT00000028680	0.121323
ENSTRUT00000028693	4.84659e-05
ENSTRUT00000028695	0.00885205
ENSTRUT00000028713	1.19315
ENSTRUT00000028800	0.0543632
ENSTRUT00000028856	0.0552395
ENSTRUT00000028890	0.0925753
ENSTRUT00000028917	1.31067
ENSTRUT00000028930	1.03845
ENSTRUT00000028945	0.0549466
ENSTRUT00000028958	1.61254
ENSTRUT00000028982	0.153999
ENSTRUT00000028983	0.160218
ENSTRUT00000028984	0.163785
ENSTRUT00000028997	0.0653275
ENSTRUT00000029032	0.13808
ENSTRUT00000029080	0.128331
ENSTRUT00000029115	0.0759385
ENSTRUT00000029137	0.211079
ENSTRUT00000029153	0.354495
ENSTRUT00000029193	0.00739557
ENSTRUT00000029199	0.310621
ENSTRUT00000029200	0.569818
ENSTRUT00000029229	0.13587
ENSTRUT00000029245	0.00667071
ENSTRUT00000029246	0.00708311
ENSTRUT00000029247	0.00697329
ENSTRUT00000029274	0.917014
ENSTRUT00000029317	0.0627186
ENSTRUT00000029358	0.95813
ENSTRUT00000029376	0.0454558
ENSTRUT00000029377	0.0293672
ENSTRUT00000029378	0.048968
ENSTRUT00000029386	0.0228122
ENSTRUT00000029387	0.0228069
ENSTRUT00000029417	0.214308
ENSTRUT00000029481	0.482562
ENSTRUT00000029494	0.730939
ENSTRUT00000029498	0.43874
ENSTRUT00000029562	0.448291
ENSTRUT00000029576	0.0265069
ENSTRUT00000029598	0.0149405
ENSTRUT00000029599	0.0150505
ENSTRUT00000029600	0.0142457
ENSTRUT00000029717	0.0230058
ENSTRUT00000029718	0.0229855
ENSTRUT00000029789	0.0981595
ENSTRUT00000029832	0.313011
ENSTRUT00000029854	0.104303
ENSTRUT00000029863	0.354495
ENSTRUT00000029909	0.36058
ENSTRUT00000029911	0.226246
ENSTRUT00000029927	0.0213666
ENSTRUT00000029928	0.2097
ENSTRUT00000029929	0.195688
ENSTRUT00000029930	0.0464857
ENSTRUT00000029955	0.83198
ENSTRUT00000029957	1.91317
ENSTRUT00000029990	0.0223955
ENSTRUT00000030021	1.62513
ENSTRUT00000030032	0.614419
ENSTRUT00000030043	0.0116823
ENSTRUT00000030077	0.43749
ENSTRUT00000030078	0.43962
ENSTRUT00000030080	0.0513512
ENSTRUT00000030097	0.031744
ENSTRUT00000030098	0.0317779
ENSTRUT00000030204	0.11187
ENSTRUT00000030207	0.432255
ENSTRUT00000030221	0.690242
ENSTRUT00000030227	1.03182
ENSTRUT00000030243	0.111789
ENSTRUT00000030289	0.428245
ENSTRUT00000030316	0.00581427
ENSTRUT00000030345	1.84189
ENSTRUT00000030346	0.0601933
ENSTRUT00000030385	0.0598742
ENSTRUT00000030386	0.0599313
ENSTRUT00000030401	1.43364
ENSTRUT00000030402	4.90819
ENSTRUT00000030410	0.508374
ENSTRUT00000030504	0.077167
ENSTRUT00000030572	0.0978221
ENSTRUT00000030604	0.0535633
ENSTRUT00000030605	0.0535812
ENSTRUT00000030608	0.00139453
ENSTRUT00000030645	0.0113356
ENSTRUT00000030648	0.014257
ENSTRUT00000030725	0.827673
ENSTRUT00000030748	1.95049
ENSTRUT00000030812	3.73523
ENSTRUT00000030814	1.45054
ENSTRUT00000030874	0.515361
ENSTRUT00000030892	0.0629417
ENSTRUT00000030893	0.0631464
ENSTRUT00000030918	0.354016
ENSTRUT00000030937	0.0171669
ENSTRUT00000030938	0.0171713
ENSTRUT00000030949	0.919516
ENSTRUT00000030950	0.957972
ENSTRUT00000030951	0.281871
ENSTRUT00000031011	0.000995337
ENSTRUT00000031092	0.396971
ENSTRUT00000031125	0.286379
ENSTRUT00000031137	11.0392
ENSTRUT00000031174	0.00943194
ENSTRUT00000031239	1.22135
ENSTRUT00000031248	0.339518
ENSTRUT00000031262	0.020374
ENSTRUT00000031263	0.0203758
ENSTRUT00000031264	0.0112387
ENSTRUT00000031266	0.0203936
ENSTRUT00000031369	2.77977
ENSTRUT00000031434	0.118449
ENSTRUT00000031500	0.197243
ENSTRUT00000031520	0.107557
ENSTRUT00000031562	2.4355
ENSTRUT00000031589	0.770457
ENSTRUT00000031604	0.0457659
ENSTRUT00000031613	0.474428
ENSTRUT00000031637	0.0991148
ENSTRUT00000031645	0.00836199
ENSTRUT00000031646	0.00846687
ENSTRUT00000031647	0.00922981
ENSTRUT00000031648	0.00914967
ENSTRUT00000031649	0.00927747
ENSTRUT00000031650	0.00926472
ENSTRUT00000031651	0.00936815
ENSTRUT00000031660	1.46725
ENSTRUT00000031732	0.0095738
ENSTRUT00000031735	0.00515885
ENSTRUT00000031902	0.21337
ENSTRUT00000031905	0.294871
ENSTRUT00000031922	0.201561
ENSTRUT00000031942	0.0325112
ENSTRUT00000031943	0.0324513
ENSTRUT00000032000	2.75249
ENSTRUT00000032019	0.0862103
ENSTRUT00000032029	0.107612
ENSTRUT00000032053	1.99758
ENSTRUT00000032136	0.0110412
ENSTRUT00000032196	0.2708
ENSTRUT00000032229	0.0858868
ENSTRUT00000032235	0.0239727
ENSTRUT00000032260	0.13808
ENSTRUT00000032301	1.11305
ENSTRUT00000032307	0.11781
ENSTRUT00000032308	0.131821
ENSTRUT00000032309	0.182652
ENSTRUT00000032352	0.296511
ENSTRUT00000032361	0.0923275
ENSTRUT00000032395	0.267273
ENSTRUT00000032398	0.0759987
ENSTRUT00000032434	0.287586
ENSTRUT00000032508	0.273241
ENSTRUT00000032553	0.708869
ENSTRUT00000032560	1.17938
ENSTRUT00000032572	0.0408533
ENSTRUT00000032573	0.0408262
ENSTRUT00000032577	2.25727
ENSTRUT00000032600	2.12367
ENSTRUT00000032602	0.784248
ENSTRUT00000032620	0.0753955
ENSTRUT00000032688	0.284721
ENSTRUT00000032700	0.0357864
ENSTRUT00000032701	0.0358028
ENSTRUT00000032759	0.782184
ENSTRUT00000032800	0.860734
ENSTRUT00000032878	0.0960416
ENSTRUT00000032888	2.28446e-05
ENSTRUT00000032890	3.18795e-05
ENSTRUT00000032941	7.08695e-06
ENSTRUT00000032962	0.0141361
ENSTRUT00000033001	0.12121
ENSTRUT00000033004	0.0953737
ENSTRUT00000033049	1.71304
ENSTRUT00000033068	0.316717
ENSTRUT00000033069	0.316539
ENSTRUT00000033070	0.00137372
ENSTRUT00000033083	0.00197612
ENSTRUT00000033085	0.00157474
ENSTRUT00000033245	0.0226292
ENSTRUT00000033246	0.0481247
ENSTRUT00000033287	0.155453
ENSTRUT00000033302	0.0189508
ENSTRUT00000033304	0.0105436
ENSTRUT00000033329	4.73962
ENSTRUT00000033346	0.00994641
ENSTRUT00000033353	0.0266819
ENSTRUT00000033354	0.0266661
ENSTRUT00000033429	4.31158
ENSTRUT00000033473	0.113332
ENSTRUT00000033495	0.0952151
ENSTRUT00000033506	0.30311
ENSTRUT00000033509	0.33145
ENSTRUT00000033510	0.00938816
ENSTRUT00000033521	0.0190953
ENSTRUT00000033522	0.0207473
ENSTRUT00000033523	7.09846e-05
ENSTRUT00000033524	0.0214618
ENSTRUT00000033525	0.0256116
ENSTRUT00000033526	0.0222112
ENSTRUT00000033566	0.188765
ENSTRUT00000033614	0.836133
ENSTRUT00000033636	0.158932
ENSTRUT00000033720	3.66165
ENSTRUT00000033733	0.0762455
ENSTRUT00000033734	0.0846476
ENSTRUT00000033735	0.0597817
ENSTRUT00000033736	0.0644303
ENSTRUT00000033802	1.22438
ENSTRUT00000033814	0.356368
ENSTRUT00000033821	0.018627
ENSTRUT00000033836	0.365907
ENSTRUT00000033846	0.461656
ENSTRUT00000033918	0.0322365
ENSTRUT00000033956	0.00156939
ENSTRUT00000033957	63.7108
ENSTRUT00000033959	0.00744896
ENSTRUT00000033960	0.00863315
ENSTRUT00000033961	0.00881996
ENSTRUT00000033962	0.0085216
ENSTRUT00000033963	0.00880229
ENSTRUT00000033964	0.0114692
ENSTRUT00000034000	1.74901
ENSTRUT00000034020	0.0664733
ENSTRUT00000034021	0.0409671
ENSTRUT00000034022	0.0633365
ENSTRUT00000034025	0.0321521
ENSTRUT00000034030	0.121577
ENSTRUT00000034108	0.0220303
ENSTRUT00000034170	0.597745
ENSTRUT00000034266	1.92101
ENSTRUT00000034370	0.128152
ENSTRUT00000034378	0.278422
ENSTRUT00000034424	0.10203
ENSTRUT00000034493	0.637799
ENSTRUT00000034495	0.0447964
ENSTRUT00000034496	0.0442477
ENSTRUT00000034497	0.047447
ENSTRUT00000034498	0.0407603
ENSTRUT00000034499	0.0424465
ENSTRUT00000034500	0.0450495
ENSTRUT00000034501	6.51038e-05
ENSTRUT00000034502	0.046933
ENSTRUT00000034531	0.00928672
ENSTRUT00000034532	0.0086184
ENSTRUT00000034533	0.00897618
ENSTRUT00000034534	0.012874
ENSTRUT00000034579	0.00206989
ENSTRUT00000034649	3.13735
ENSTRUT00000034654	0.291146
ENSTRUT00000034655	0.752466
ENSTRUT00000034667	114.824
ENSTRUT00000034675	1.42376
ENSTRUT00000034742	0.132767
ENSTRUT00000034745	0.0622738
ENSTRUT00000034748	6.08071
ENSTRUT00000034798	8.0371
ENSTRUT00000034820	1.08532
ENSTRUT00000034821	0.140161
ENSTRUT00000034822	1.50165
ENSTRUT00000034823	0.762411
ENSTRUT00000034852	0.390514
ENSTRUT00000034872	0.336493
ENSTRUT00000034873	0.296975
ENSTRUT00000034914	0.148157
ENSTRUT00000034915	0.147308
ENSTRUT00000034916	0.0278544
ENSTRUT00000034968	0.0474036
ENSTRUT00000034974	0.0182852
ENSTRUT00000035006	0.00628559
ENSTRUT00000035031	6.07138
ENSTRUT00000035032	3.89387
ENSTRUT00000035043	2.121
ENSTRUT00000035066	0.421312
ENSTRUT00000035086	1.09486
ENSTRUT00000035108	0.245417
ENSTRUT00000035128	0.354046
ENSTRUT00000035161	0.0602614
ENSTRUT00000035165	0.137447
ENSTRUT00000035179	1.89218
ENSTRUT00000035212	0.0868702
ENSTRUT00000035213	0.0903002
ENSTRUT00000035217	0.227342
ENSTRUT00000035219	2.86957
ENSTRUT00000035248	0.0273409
ENSTRUT00000035397	0.128701
ENSTRUT00000035398	0.128615
ENSTRUT00000035415	0.158185
ENSTRUT00000035416	0.00274324
ENSTRUT00000035417	0.00290092
ENSTRUT00000035418	0.0030781
ENSTRUT00000035419	0.00262552
ENSTRUT00000035420	0.00265488
ENSTRUT00000035421	0.00265405
ENSTRUT00000035422	0.00269392
ENSTRUT00000035466	6.49772
ENSTRUT00000035469	1.30151
ENSTRUT00000035496	0.135202
ENSTRUT00000035497	0.145779
ENSTRUT00000035498	0.373533
ENSTRUT00000035499	0.379556
ENSTRUT00000035506	0.0565437
ENSTRUT00000035507	0.0568728
ENSTRUT00000035543	0.0327841
ENSTRUT00000035544	0.032851
ENSTRUT00000035553	0.02817
ENSTRUT00000035557	0.0502873
ENSTRUT00000035560	0.0929438
ENSTRUT00000035617	0.942591
ENSTRUT00000035672	0.017366
ENSTRUT00000035699	0.913142
ENSTRUT00000035743	1.19217
ENSTRUT00000035764	0.0363781
ENSTRUT00000035765	0.0372493
ENSTRUT00000035766	0.0359126
ENSTRUT00000035787	1.43195
ENSTRUT00000035839	1.04628
ENSTRUT00000035853	0.0927622
ENSTRUT00000035880	0.292875
ENSTRUT00000035881	0.0921982
ENSTRUT00000035898	3.19479
ENSTRUT00000035913	0.0263383
ENSTRUT00000035914	0.030232
ENSTRUT00000035928	0.886673
ENSTRUT00000035990	0.000143579
ENSTRUT00000035991	0.0166559
ENSTRUT00000035996	0.00850189
ENSTRUT00000035997	0.0148816
ENSTRUT00000036013	2.14595e-05
ENSTRUT00000036022	0.13077
ENSTRUT00000036038	0.681895
ENSTRUT00000036039	0.458694
ENSTRUT00000036049	0.473901
ENSTRUT00000036050	0.371358
ENSTRUT00000036051	0.311869
ENSTRUT00000036090	0.0364662
ENSTRUT00000036093	0.0350866
ENSTRUT00000036124	0.292764
ENSTRUT00000036151	0.647647
ENSTRUT00000036181	0.0651717
ENSTRUT00000036217	0.980848
ENSTRUT00000036219	1.12663
ENSTRUT00000036293	0.0404406
ENSTRUT00000036304	0.231776
ENSTRUT00000036309	0.224417
ENSTRUT00000036310	0.399663
ENSTRUT00000036313	0.141067
ENSTRUT00000036382	0.0274356
ENSTRUT00000036437	0.0699625
ENSTRUT00000036439	0.070054
ENSTRUT00000036557	0.107892
ENSTRUT00000036558	0.11232
ENSTRUT00000036563	0.0699602
ENSTRUT00000036642	1.24909
ENSTRUT00000036667	0.0463484
ENSTRUT00000036695	0.132824
ENSTRUT00000036707	0.331347
ENSTRUT00000036767	0.0185724
ENSTRUT00000036768	0.0185722
ENSTRUT00000036783	0.1615
ENSTRUT00000036917	0.0641266
ENSTRUT00000036961	1.82168
ENSTRUT00000037028	0.0010064
ENSTRUT00000037049	0.0112647
ENSTRUT00000037050	0.0105628
ENSTRUT00000037051	0.0112774
ENSTRUT00000037052	0.00865587
ENSTRUT00000037055	0.0686292
ENSTRUT00000037056	0.0727376
ENSTRUT00000037057	0.0823697
ENSTRUT00000037104	0.769783
ENSTRUT00000037164	0.000158305
ENSTRUT00000037167	0.0659019
ENSTRUT00000037173	0.558308
ENSTRUT00000037210	0.34722
ENSTRUT00000037264	0.0755082
ENSTRUT00000037265	0.0424621
ENSTRUT00000037266	0.0352638
ENSTRUT00000037274	0.64812
ENSTRUT00000037275	0.0730263
ENSTRUT00000037277	0.54134
ENSTRUT00000037281	0.681819
ENSTRUT00000037282	1.96214
ENSTRUT00000037314	0.0114076
ENSTRUT00000037319	0.990737
ENSTRUT00000037405	0.0816769
ENSTRUT00000037441	0.00299237
ENSTRUT00000037454	0.261263
ENSTRUT00000037460	0.0822519
ENSTRUT00000037506	0.756602
ENSTRUT00000037511	1.30612
ENSTRUT00000037534	0.054684
ENSTRUT00000037565	4.08301
ENSTRUT00000037576	0.294086
ENSTRUT00000037580	0.114383
ENSTRUT00000037582	0.255475
ENSTRUT00000037619	0.899959
ENSTRUT00000037697	0.00407431
ENSTRUT00000037700	0.00440199
ENSTRUT00000037701	0.00429541
ENSTRUT00000037705	0.0411587
ENSTRUT00000037716	0.0268958
ENSTRUT00000037717	0.0120277
ENSTRUT00000037752	0.000607024
ENSTRUT00000037782	0.00193768
ENSTRUT00000037824	0.17569
ENSTRUT00000037847	0.684835
ENSTRUT00000037893	6.0425
ENSTRUT00000037923	0.0385833
ENSTRUT00000037925	0.0255781
ENSTRUT00000037945	0.300825
ENSTRUT00000037952	0.886934
ENSTRUT00000037959	0.238959
ENSTRUT00000037984	0.631973
ENSTRUT00000037996	0.118829
ENSTRUT00000037998	1.35445
ENSTRUT00000038044	0.0967836
ENSTRUT00000038045	0.101981
ENSTRUT00000038046	0.00493918
ENSTRUT00000038090	0.0651717
ENSTRUT00000038095	0.250536
ENSTRUT00000038159	3.51127
ENSTRUT00000038221	0.387573
ENSTRUT00000038308	0.355825
ENSTRUT00000038309	0.350743
ENSTRUT00000038349	0.026347
ENSTRUT00000038351	0.316519
ENSTRUT00000038396	0.329521
ENSTRUT00000038424	0.0276686
ENSTRUT00000038425	0.0283658
ENSTRUT00000038426	0.0337575
ENSTRUT00000038519	0.0396651
ENSTRUT00000038522	0.133173
ENSTRUT00000038575	0.255456
ENSTRUT00000038597	0.0330065
ENSTRUT00000038598	0.0340246
ENSTRUT00000038599	0.0343161
ENSTRUT00000038615	0.0595436
ENSTRUT00000038650	0.00354668
ENSTRUT00000038651	0.00357289
ENSTRUT00000038652	0.00364379
ENSTRUT00000038653	0.003537
ENSTRUT00000038665	0.716658
ENSTRUT00000038681	3.10709
ENSTRUT00000038688	3.34385
ENSTRUT00000038697	0.306348
ENSTRUT00000038731	3.64162
ENSTRUT00000038755	0.0555719
ENSTRUT00000038800	0.145319
ENSTRUT00000038809	1.94026
ENSTRUT00000038810	0.0364141
ENSTRUT00000038811	0.0364819
ENSTRUT00000038848	0.790245
ENSTRUT00000038893	0.0860815
ENSTRUT00000038925	0.34326
ENSTRUT00000038967	0.0937472
ENSTRUT00000038968	0.0941112
ENSTRUT00000038989	0.14943
ENSTRUT00000039013	0.0131803
ENSTRUT00000039038	2.45186
ENSTRUT00000039051	4.60528
ENSTRUT00000039060	0.0368462
ENSTRUT00000039072	0.0196328
ENSTRUT00000039073	0.0196272
ENSTRUT00000039178	0.384894
ENSTRUT00000039224	0.323504
ENSTRUT00000039232	6.52966
ENSTRUT00000039260	0.78009
ENSTRUT00000039278	0.200333
ENSTRUT00000039305	0.0155387
ENSTRUT00000039307	0.0150127
ENSTRUT00000039309	0.0194986
ENSTRUT00000039406	0.0441877
ENSTRUT00000039407	0.044166
ENSTRUT00000039417	2.01765
ENSTRUT00000039424	0.0432977
ENSTRUT00000039465	1.08031
ENSTRUT00000039527	0.41302
ENSTRUT00000039591	0.0083761
ENSTRUT00000039624	0.0977834
ENSTRUT00000039625	0.101151
ENSTRUT00000039626	0.110081
ENSTRUT00000039627	4.60467e-05
ENSTRUT00000039628	0.199756
ENSTRUT00000039647	0.0556129
ENSTRUT00000039654	0.00737964
ENSTRUT00000039683	0.0447519
ENSTRUT00000039684	0.0447507
ENSTRUT00000039700	0.0500002
ENSTRUT00000039720	0.0343799
ENSTRUT00000039721	0.034405
ENSTRUT00000039723	0.0342044
ENSTRUT00000039748	0.21779
ENSTRUT00000039774	0.0151262
ENSTRUT00000039775	0.0152859
ENSTRUT00000039795	2.01956
ENSTRUT00000039838	2.85794
ENSTRUT00000039879	0.0663412
ENSTRUT00000039880	0.134368
ENSTRUT00000039899	0.0232331
ENSTRUT00000039907	0.0176008
ENSTRUT00000039931	0.0143961
ENSTRUT00000039937	4.15783
ENSTRUT00000039988	0.610763
ENSTRUT00000040102	0.0762321
ENSTRUT00000040103	0.0762842
ENSTRUT00000040124	0.168942
ENSTRUT00000040125	0.0569114
ENSTRUT00000040170	0.0033583
ENSTRUT00000040216	0.006603
ENSTRUT00000040219	0.139445
ENSTRUT00000040246	0.0628382
ENSTRUT00000040262	0.061106
ENSTRUT00000040263	0.0310354
ENSTRUT00000040264	0.0240585
ENSTRUT00000040265	0.0518957
ENSTRUT00000040301	0.0169607
ENSTRUT00000040302	0.0168772
ENSTRUT00000040303	0.0168961
ENSTRUT00000040304	0.0176704
ENSTRUT00000040305	0.00975288
ENSTRUT00000040329	0.651549
ENSTRUT00000040337	0.663023
ENSTRUT00000040369	0.0427303
ENSTRUT00000040427	0.654136
ENSTRUT00000040456	0.0699602
ENSTRUT00000040492	0.205122
ENSTRUT00000040542	0.302218
ENSTRUT00000040567	0.164188
ENSTRUT00000040585	0.00115036
ENSTRUT00000040620	0.643388
ENSTRUT00000040664	0.102114
ENSTRUT00000040672	0.491821
ENSTRUT00000040679	0.954051
ENSTRUT00000040681	0.601891
ENSTRUT00000040685	0.700237
ENSTRUT00000040700	0.0625078
ENSTRUT00000040701	0.154981
ENSTRUT00000040706	0.316655
ENSTRUT00000040773	0.0295571
ENSTRUT00000040774	0.0296361
ENSTRUT00000040782	2.30955
ENSTRUT00000040784	0.473079
ENSTRUT00000040810	1.04465
ENSTRUT00000040882	0.0187381
ENSTRUT00000040888	0.0661879
ENSTRUT00000040979	1.56362
ENSTRUT00000041009	0.21211
ENSTRUT00000041018	0.194514
ENSTRUT00000041068	0.0778604
ENSTRUT00000041082	0.168296
ENSTRUT00000041100	0.0330442
ENSTRUT00000041105	0.344686
ENSTRUT00000041106	0.337925
ENSTRUT00000041147	0.0876587
ENSTRUT00000041149	0.000307068
ENSTRUT00000041153	0.460791
ENSTRUT00000041155	0.128829
ENSTRUT00000041168	0.168296
ENSTRUT00000041189	0.280196
ENSTRUT00000041207	0.0593668
ENSTRUT00000041242	0.246052
ENSTRUT00000041284	0.0121367
ENSTRUT00000041286	0.0112468
ENSTRUT00000041287	0.0115908
ENSTRUT00000041288	0.0113573
ENSTRUT00000041383	0.00564122
ENSTRUT00000041385	0.00617888
ENSTRUT00000041456	0.586896
ENSTRUT00000041467	0.0477262
ENSTRUT00000041468	0.0360268
ENSTRUT00000041469	0.05176
ENSTRUT00000041470	0.0483248
ENSTRUT00000041499	0.00647413
ENSTRUT00000041561	0.000212939
ENSTRUT00000041565	0.021422
ENSTRUT00000041566	0.0214262
ENSTRUT00000041583	0.482866
ENSTRUT00000041655	0.36891
ENSTRUT00000041702	1.52284
ENSTRUT00000041724	0.894646
ENSTRUT00000041743	0.0377133
ENSTRUT00000041744	0.0341641
ENSTRUT00000041754	0.173944
ENSTRUT00000041758	0.0620322
ENSTRUT00000041766	1.99817
ENSTRUT00000041806	2.37039
ENSTRUT00000041807	0.437037
ENSTRUT00000041855	0.238515
ENSTRUT00000041892	0.0195512
ENSTRUT00000041893	0.0174188
ENSTRUT00000041894	0.00605422
ENSTRUT00000041930	0.0939249
ENSTRUT00000042011	0.0291957
ENSTRUT00000042012	0.0327736
ENSTRUT00000042013	0.0295928
ENSTRUT00000042014	0.0326685
ENSTRUT00000042016	0.0378005
ENSTRUT00000042033	0.479376
ENSTRUT00000042045	0.482871
ENSTRUT00000042049	0.00768601
ENSTRUT00000042050	0.539879
ENSTRUT00000042051	0.0177433
ENSTRUT00000042160	0.00503019
ENSTRUT00000042161	0.000637474
ENSTRUT00000042164	0.371859
ENSTRUT00000042180	0.200333
ENSTRUT00000042207	0.287321
ENSTRUT00000042208	0.124585
ENSTRUT00000042209	0.344991
ENSTRUT00000042244	0.0893128
ENSTRUT00000042264	1.65821
ENSTRUT00000042308	0.22496
ENSTRUT00000042327	0.301487
ENSTRUT00000042328	0.324198
ENSTRUT00000042387	0.86346
ENSTRUT00000042434	0.0619759
ENSTRUT00000042435	0.0679177
ENSTRUT00000042436	0.0537205
ENSTRUT00000042438	0.0682917
ENSTRUT00000042455	0.000187208
ENSTRUT00000042460	0.000189958
ENSTRUT00000042509	0.00531017
ENSTRUT00000042547	0.0310185
ENSTRUT00000042548	0.00886113
ENSTRUT00000042549	0.0314196
ENSTRUT00000042550	0.0314047
ENSTRUT00000042551	0.0303121
ENSTRUT00000042552	0.030239
ENSTRUT00000042566	0.0410124
ENSTRUT00000042573	0.479322
ENSTRUT00000042579	0.0726466
ENSTRUT00000042589	0.0817648
ENSTRUT00000042603	0.552654
ENSTRUT00000042627	0.0389517
ENSTRUT00000042628	0.0390121
ENSTRUT00000042635	0.19706
ENSTRUT00000042636	0.284463
ENSTRUT00000042666	0.205809
ENSTRUT00000042704	0.00781793
ENSTRUT00000042705	0.272092
ENSTRUT00000042707	0.557503
ENSTRUT00000042708	0.796128
ENSTRUT00000042730	0.165245
ENSTRUT00000042731	0.202361
ENSTRUT00000042741	0.00450961
ENSTRUT00000042745	0.00449812
ENSTRUT00000042757	1.28621
ENSTRUT00000042767	0.0158715
ENSTRUT00000042768	0.0161131
ENSTRUT00000042769	0.0159011
ENSTRUT00000042770	0.0257257
ENSTRUT00000042817	0.160505
ENSTRUT00000042850	0.0889432
ENSTRUT00000042889	0.0621701
ENSTRUT00000042913	0.567716
ENSTRUT00000042956	0.814694
ENSTRUT00000042992	0.0783149
ENSTRUT00000042993	0.0661511
ENSTRUT00000043018	0.010776
ENSTRUT00000043019	0.00667999
ENSTRUT00000043032	1.00284
ENSTRUT00000043118	4.03856
ENSTRUT00000043156	0.15387
ENSTRUT00000043161	0.449
ENSTRUT00000043163	0.982948
ENSTRUT00000043166	0.069992
ENSTRUT00000043167	0.151689
ENSTRUT00000043225	4.01885
ENSTRUT00000043230	0.236001
ENSTRUT00000043258	0.112978
ENSTRUT00000043305	1.13176
ENSTRUT00000043308	0.166723
ENSTRUT00000043428	0.134368
ENSTRUT00000043545	0.0325851
ENSTRUT00000043546	0.0323421
ENSTRUT00000043547	0.031763
ENSTRUT00000043548	0.0326033
ENSTRUT00000043549	0.0347945
ENSTRUT00000043567	9.05625e-05
ENSTRUT00000043626	0.016865
ENSTRUT00000043631	1.08745
ENSTRUT00000043669	1.97088
ENSTRUT00000043670	2.01909
ENSTRUT00000043674	8.30199
ENSTRUT00000043713	0.253226
ENSTRUT00000043732	0.694406
ENSTRUT00000043755	2.82912
ENSTRUT00000043767	0.00350345
ENSTRUT00000043768	0.00369504
ENSTRUT00000043769	0.00356931
ENSTRUT00000043824	0.447145
ENSTRUT00000043903	0.105909
ENSTRUT00000043949	10.1499
ENSTRUT00000043960	1.1315
ENSTRUT00000043998	0.00067583
ENSTRUT00000044021	0.141571
ENSTRUT00000044036	0.668906
ENSTRUT00000044037	0.194178
ENSTRUT00000044071	0.432874
ENSTRUT00000044085	0.460417
ENSTRUT00000044127	0.116997
ENSTRUT00000044233	0.0035526
ENSTRUT00000044252	1.06334
ENSTRUT00000044313	0.0023421
ENSTRUT00000044314	0.00250182
ENSTRUT00000044315	0.00249762
ENSTRUT00000044316	0.00245632
ENSTRUT00000044317	0.00246245
ENSTRUT00000044318	0.00255079
ENSTRUT00000044319	0.00244264
ENSTRUT00000044320	0.00246994
ENSTRUT00000044321	0.00242066
ENSTRUT00000044412	0.0314364
ENSTRUT00000044413	0.00957456
ENSTRUT00000044480	1.24419
ENSTRUT00000044481	1.40135
ENSTRUT00000044497	0.287154
ENSTRUT00000044499	0.0660723
ENSTRUT00000044502	0.0603009
ENSTRUT00000044506	0.161262
ENSTRUT00000044552	0.00952765
ENSTRUT00000044553	0.0109008
ENSTRUT00000044554	0.0109222
ENSTRUT00000044555	0.00959672
ENSTRUT00000044556	0.00970902
ENSTRUT00000044557	0.00920531
ENSTRUT00000044558	0.0101533
ENSTRUT00000044559	0.00959899
ENSTRUT00000044560	0.0873883
ENSTRUT00000044633	0.0138501
ENSTRUT00000044634	0.00971226
ENSTRUT00000044635	0.00504986
ENSTRUT00000044636	0.015392
ENSTRUT00000044683	0.0374216
ENSTRUT00000044684	0.0373188
ENSTRUT00000044685	0.019457
ENSTRUT00000044719	0.299176
ENSTRUT00000044720	0.496263
ENSTRUT00000044722	0.0702784
ENSTRUT00000044732	0.0795213
ENSTRUT00000044833	0.150071
ENSTRUT00000044904	0.0920463
ENSTRUT00000044906	0.108198
ENSTRUT00000044911	0.281012
ENSTRUT00000044920	0.968995
ENSTRUT00000044972	0.921445
ENSTRUT00000044979	0.491461
ENSTRUT00000045063	0.0949998
ENSTRUT00000045146	0.467112
ENSTRUT00000045161	0.131356
ENSTRUT00000045168	0.000407169
ENSTRUT00000045169	0.0598421
ENSTRUT00000045170	0.0598415
ENSTRUT00000045225	2.34356
ENSTRUT00000045321	2.63089
ENSTRUT00000045333	151.744
ENSTRUT00000045426	0.0305295
[truncated: 97 more rows]

## Sheet: Jiyan-1 puffer
uniquely detected transcript id	FPKM value	Uniquely detected gene id
ENSTRUT00000000086	0.136104	ENSTRUG00000000079
ENSTRUT00000000180	0.170405	ENSTRUG00000000165
ENSTRUT00000000246	11.8732	ENSTRUG00000000170
ENSTRUT00000000301	0.00706339	ENSTRUG00000000174
ENSTRUT00000000333	0.217812	ENSTRUG00000000239
ENSTRUT00000000344	0.937699	ENSTRUG00000000250
ENSTRUT00000000350	0.352376	ENSTRUG00000000265
ENSTRUT00000000362	0.432351	ENSTRUG00000000309
ENSTRUT00000000397	0.0562654	ENSTRUG00000000315
ENSTRUT00000000398	0.0594496	ENSTRUG00000000345
ENSTRUT00000000431	0.393434	ENSTRUG00000000359
ENSTRUT00000000522	0.0546838	ENSTRUG00000000559
ENSTRUT00000000528	1.68892	ENSTRUG00000000585
ENSTRUT00000000546	0.28489	ENSTRUG00000000615
ENSTRUT00000000580	0.130264	ENSTRUG00000000625
ENSTRUT00000000604	14.8514	ENSTRUG00000000642
ENSTRUT00000000624	0.0574775	ENSTRUG00000000643
ENSTRUT00000000672	0.688604	ENSTRUG00000000698
ENSTRUT00000000677	0.533127	ENSTRUG00000000715
ENSTRUT00000000698	0.436492	ENSTRUG00000000716
ENSTRUT00000000702	0.136931	ENSTRUG00000000724
ENSTRUT00000000711	0.0420261	ENSTRUG00000000806
ENSTRUT00000000712	0.0330767	ENSTRUG00000000838
ENSTRUT00000000730	0.0147302	ENSTRUG00000000902
ENSTRUT00000000731	0.0156547	ENSTRUG00000000973
ENSTRUT00000000733	0.0277316	ENSTRUG00000000980
ENSTRUT00000000734	0.0283414	ENSTRUG00000001112
ENSTRUT00000000735	0.0290404	ENSTRUG00000001135
ENSTRUT00000000736	0.0297029	ENSTRUG00000001180
ENSTRUT00000000777	0.194507	ENSTRUG00000001186
ENSTRUT00000000795	0.31644	ENSTRUG00000001200
ENSTRUT00000000796	0.0700499	ENSTRUG00000001263
ENSTRUT00000000806	0.000320024	ENSTRUG00000001266
ENSTRUT00000000836	0.0106796	ENSTRUG00000001420
ENSTRUT00000000837	0.0137162	ENSTRUG00000001451
ENSTRUT00000000838	0.0121343	ENSTRUG00000001475
ENSTRUT00000000839	0.0117896	ENSTRUG00000001488
ENSTRUT00000000840	0.0119971	ENSTRUG00000001509
ENSTRUT00000000841	0.0136356	ENSTRUG00000001528
ENSTRUT00000000898	0.230315	ENSTRUG00000001572
ENSTRUT00000000919	0.181282	ENSTRUG00000001617
ENSTRUT00000000920	3.12241	ENSTRUG00000001696
ENSTRUT00000000924	0.022657	ENSTRUG00000001730
ENSTRUT00000000957	2.39331	ENSTRUG00000001814
ENSTRUT00000001026	0.000689165	ENSTRUG00000001827
ENSTRUT00000001142	0.0121949	ENSTRUG00000001831
ENSTRUT00000001143	0.0121978	ENSTRUG00000001839
ENSTRUT00000001157	2.14048	ENSTRUG00000001848
ENSTRUT00000001287	0.0889978	ENSTRUG00000001928
ENSTRUT00000001330	0.0116166	ENSTRUG00000001940
ENSTRUT00000001331	0.182168	ENSTRUG00000001956
ENSTRUT00000001359	1.36966	ENSTRUG00000001979
ENSTRUT00000001360	1.52349	ENSTRUG00000001994
ENSTRUT00000001361	0.0954528	ENSTRUG00000002025
ENSTRUT00000001409	0.0480048	ENSTRUG00000002030
ENSTRUT00000001476	0.0224788	ENSTRUG00000002032
ENSTRUT00000001477	0.023062	ENSTRUG00000002036
ENSTRUT00000001478	0.0211649	ENSTRUG00000002048
ENSTRUT00000001479	0.0219423	ENSTRUG00000002078
ENSTRUT00000001480	0.0230095	ENSTRUG00000002104
ENSTRUT00000001481	0.024871	ENSTRUG00000002134
ENSTRUT00000001482	0.0213496	ENSTRUG00000002156
ENSTRUT00000001483	0.0208076	ENSTRUG00000002161
ENSTRUT00000001509	0.0992391	ENSTRUG00000002178
ENSTRUT00000001540	0.261074	ENSTRUG00000002179
ENSTRUT00000001543	0.0245566	ENSTRUG00000002217
ENSTRUT00000001544	0.0279715	ENSTRUG00000002252
ENSTRUT00000001545	0.0179523	ENSTRUG00000002258
ENSTRUT00000001628	2.71308	ENSTRUG00000002322
ENSTRUT00000001660	0.131779	ENSTRUG00000002331
ENSTRUT00000001663	0.789291	ENSTRUG00000002394
ENSTRUT00000001681	0.112912	ENSTRUG00000002407
ENSTRUT00000001727	0.36747	ENSTRUG00000002493
ENSTRUT00000001728	0.048004	ENSTRUG00000002506
ENSTRUT00000001729	0.0480056	ENSTRUG00000002640
ENSTRUT00000001746	0.85295	ENSTRUG00000002644
ENSTRUT00000001752	0.0354012	ENSTRUG00000002653
ENSTRUT00000001873	0.0175689	ENSTRUG00000002655
ENSTRUT00000001950	0.000428168	ENSTRUG00000002691
ENSTRUT00000001951	0.133641	ENSTRUG00000002697
ENSTRUT00000001953	0.150449	ENSTRUG00000002700
ENSTRUT00000001954	0.206417	ENSTRUG00000002701
ENSTRUT00000002024	0.0687203	ENSTRUG00000002887
ENSTRUT00000002152	0.0800343	ENSTRUG00000002914
ENSTRUT00000002202	1.31968	ENSTRUG00000002929
ENSTRUT00000002204	0.637844	ENSTRUG00000002941
ENSTRUT00000002223	0.379823	ENSTRUG00000002993
ENSTRUT00000002290	0.088201	ENSTRUG00000003009
ENSTRUT00000002305	2.26717	ENSTRUG00000003026
ENSTRUT00000002314	0.0239487	ENSTRUG00000003027
ENSTRUT00000002317	0.000439791	ENSTRUG00000003033
ENSTRUT00000002318	0.0336903	ENSTRUG00000003126
ENSTRUT00000002319	0.0248977	ENSTRUG00000003130
ENSTRUT00000002321	0.0254021	ENSTRUG00000003306
ENSTRUT00000002323	0.303474	ENSTRUG00000003339
ENSTRUT00000002329	1.50143	ENSTRUG00000003378
ENSTRUT00000002372	0.172393	ENSTRUG00000003433
ENSTRUT00000002555	0.0992259	ENSTRUG00000003451
ENSTRUT00000002602	0.027437	ENSTRUG00000003476
ENSTRUT00000002603	0.0266952	ENSTRUG00000003490
ENSTRUT00000002604	0.0281304	ENSTRUG00000003518
ENSTRUT00000002628	0.822348	ENSTRUG00000003550
ENSTRUT00000002657	23.1581	ENSTRUG00000003557
ENSTRUT00000002662	2.99625e-05	ENSTRUG00000003653
ENSTRUT00000002668	0.0252544	ENSTRUG00000003657
ENSTRUT00000002701	0.20558	ENSTRUG00000003678
ENSTRUT00000002721	0.391302	ENSTRUG00000003694
ENSTRUT00000002723	0.102091	ENSTRUG00000003696
ENSTRUT00000002777	0.267966	ENSTRUG00000003739
ENSTRUT00000002792	0.0225933	ENSTRUG00000003775
ENSTRUT00000002793	0.0625048	ENSTRUG00000003853
ENSTRUT00000002818	0.773146	ENSTRUG00000003864
ENSTRUT00000002844	0.562552	ENSTRUG00000003944
ENSTRUT00000002845	1.7153	ENSTRUG00000003992
ENSTRUT00000002849	0.00213638	ENSTRUG00000004024
ENSTRUT00000002879	3.23657	ENSTRUG00000004071
ENSTRUT00000002947	0.110678	ENSTRUG00000004078
ENSTRUT00000002951	0.0110191	ENSTRUG00000004120
ENSTRUT00000002952	0.00947926	ENSTRUG00000004121
ENSTRUT00000002953	0.0102349	ENSTRUG00000004144
ENSTRUT00000002954	0.0105001	ENSTRUG00000004244
ENSTRUT00000003000	0.221673	ENSTRUG00000004282
ENSTRUT00000003001	0.318408	ENSTRUG00000004307
ENSTRUT00000003002	0.0186577	ENSTRUG00000004371
ENSTRUT00000003003	0.21587	ENSTRUG00000004377
ENSTRUT00000003037	0.0132001	ENSTRUG00000004381
ENSTRUT00000003198	0.170495	ENSTRUG00000004403
ENSTRUT00000003199	0.0603012	ENSTRUG00000004412
ENSTRUT00000003244	0.389851	ENSTRUG00000004479
ENSTRUT00000003261	0.156729	ENSTRUG00000004481
ENSTRUT00000003268	0.0428762	ENSTRUG00000004498
ENSTRUT00000003288	0.0546838	ENSTRUG00000004569
ENSTRUT00000003360	0.101604	ENSTRUG00000004575
ENSTRUT00000003376	0.246969	ENSTRUG00000004691
ENSTRUT00000003405	0.106896	ENSTRUG00000004806
ENSTRUT00000003443	0.00256698	ENSTRUG00000004830
ENSTRUT00000003446	0.0519174	ENSTRUG00000004831
ENSTRUT00000003496	0.0407059	ENSTRUG00000004856
ENSTRUT00000003522	0.966347	ENSTRUG00000004955
ENSTRUT00000003539	1.14404	ENSTRUG00000005094
ENSTRUT00000003624	0.0343978	ENSTRUG00000005193
ENSTRUT00000003626	0.0376765	ENSTRUG00000005237
ENSTRUT00000003628	0.0367467	ENSTRUG00000005320
ENSTRUT00000003629	0.0401773	ENSTRUG00000005369
ENSTRUT00000003630	0.091991	ENSTRUG00000005370
ENSTRUT00000003680	6.25795	ENSTRUG00000005398
ENSTRUT00000003702	0.958556	ENSTRUG00000005471
ENSTRUT00000003716	0.126776	ENSTRUG00000005497
ENSTRUT00000003718	0.134447	ENSTRUG00000005507
ENSTRUT00000003750	30.703	ENSTRUG00000005544
ENSTRUT00000003887	1.85468	ENSTRUG00000005616
ENSTRUT00000003909	0.0599894	ENSTRUG00000005647
ENSTRUT00000003910	0.059993	ENSTRUG00000005679
ENSTRUT00000003924	0.00188993	ENSTRUG00000005775
ENSTRUT00000003975	0.23539	ENSTRUG00000005826
ENSTRUT00000003987	0.406821	ENSTRUG00000005833
ENSTRUT00000003989	0.524607	ENSTRUG00000005875
ENSTRUT00000003992	0.251194	ENSTRUG00000005928
ENSTRUT00000004012	0.0282491	ENSTRUG00000005971
ENSTRUT00000004013	0.0158957	ENSTRUG00000006010
ENSTRUT00000004015	0.0241346	ENSTRUG00000006025
ENSTRUT00000004016	0.0462072	ENSTRUG00000006109
ENSTRUT00000004035	0.240653	ENSTRUG00000006115
ENSTRUT00000004075	0.0140449	ENSTRUG00000006117
ENSTRUT00000004077	0.0185589	ENSTRUG00000006137
ENSTRUT00000004078	0.0145222	ENSTRUG00000006191
ENSTRUT00000004115	0.0134257	ENSTRUG00000006365
ENSTRUT00000004119	0.0104502	ENSTRUG00000006370
ENSTRUT00000004120	0.0105391	ENSTRUG00000006430
ENSTRUT00000004156	0.315747	ENSTRUG00000006437
ENSTRUT00000004181	0.397254	ENSTRUG00000006467
ENSTRUT00000004212	0.0364656	ENSTRUG00000006500
ENSTRUT00000004213	0.036633	ENSTRUG00000006503
ENSTRUT00000004235	0.0674654	ENSTRUG00000006540
ENSTRUT00000004242	0.178132	ENSTRUG00000006565
ENSTRUT00000004255	0.00138367	ENSTRUG00000006656
ENSTRUT00000004261	1.16703	ENSTRUG00000006671
ENSTRUT00000004264	0.762038	ENSTRUG00000006767
ENSTRUT00000004265	0.812263	ENSTRUG00000006790
ENSTRUT00000004289	0.192805	ENSTRUG00000006820
ENSTRUT00000004373	6.27001	ENSTRUG00000006836
ENSTRUT00000004403	1.85503	ENSTRUG00000006849
ENSTRUT00000004448	0.379032	ENSTRUG00000006853
ENSTRUT00000004449	0.351528	ENSTRUG00000006866
ENSTRUT00000004479	9.43877	ENSTRUG00000006867
ENSTRUT00000004490	0.614657	ENSTRUG00000006876
ENSTRUT00000004503	0.6674	ENSTRUG00000006885
ENSTRUT00000004546	0.122956	ENSTRUG00000006935
ENSTRUT00000004562	0.102749	ENSTRUG00000006939
ENSTRUT00000004591	0.0470795	ENSTRUG00000006999
ENSTRUT00000004592	0.0379061	ENSTRUG00000007043
ENSTRUT00000004614	1.53662	ENSTRUG00000007054
ENSTRUT00000004692	0.310244	ENSTRUG00000007079
ENSTRUT00000004693	0.310767	ENSTRUG00000007119
ENSTRUT00000004699	0.151652	ENSTRUG00000007126
ENSTRUT00000004701	0.053402	ENSTRUG00000007163
ENSTRUT00000004702	0.0931307	ENSTRUG00000007294
ENSTRUT00000004707	0.355677	ENSTRUG00000007311
ENSTRUT00000004711	0.130763	ENSTRUG00000007331
ENSTRUT00000004733	0.430548	ENSTRUG00000007364
ENSTRUT00000004748	0.336806	ENSTRUG00000007395
ENSTRUT00000004749	4.54296	ENSTRUG00000007412
ENSTRUT00000004791	0.0404683	ENSTRUG00000007442
ENSTRUT00000004808	0.02268	ENSTRUG00000007541
ENSTRUT00000004809	0.0223704	ENSTRUG00000007637
ENSTRUT00000004810	0.0257154	ENSTRUG00000007675
ENSTRUT00000004811	0.0374873	ENSTRUG00000007680
ENSTRUT00000004812	0.0375155	ENSTRUG00000007683
ENSTRUT00000004813	0.0259004	ENSTRUG00000007754
ENSTRUT00000004880	0.822951	ENSTRUG00000007790
ENSTRUT00000004929	0.396709	ENSTRUG00000007817
ENSTRUT00000004936	0.154706	ENSTRUG00000007841
ENSTRUT00000004957	1.10096	ENSTRUG00000007864
ENSTRUT00000004982	0.946834	ENSTRUG00000007988
ENSTRUT00000004994	0.0179861	ENSTRUG00000008036
ENSTRUT00000004995	0.0175935	ENSTRUG00000008042
ENSTRUT00000005031	0.0543247	ENSTRUG00000008074
ENSTRUT00000005032	0.0550306	ENSTRUG00000008117
ENSTRUT00000005033	0.0549034	ENSTRUG00000008133
ENSTRUT00000005034	0.105015	ENSTRUG00000008167
ENSTRUT00000005063	2.84747	ENSTRUG00000008175
ENSTRUT00000005068	1.47497	ENSTRUG00000008239
ENSTRUT00000005115	0.254859	ENSTRUG00000008275
ENSTRUT00000005130	0.00291719	ENSTRUG00000008322
ENSTRUT00000005131	0.00298247	ENSTRUG00000008380
ENSTRUT00000005132	0.00301526	ENSTRUG00000008395
ENSTRUT00000005133	0.0030293	ENSTRUG00000008473
ENSTRUT00000005134	0.00301866	ENSTRUG00000008562
ENSTRUT00000005135	0.0029925	ENSTRUG00000008603
ENSTRUT00000005136	0.00323529	ENSTRUG00000008610
ENSTRUT00000005158	0.293739	ENSTRUG00000008641
ENSTRUT00000005194	1.98029	ENSTRUG00000008657
ENSTRUT00000005200	0.337462	ENSTRUG00000008665
ENSTRUT00000005213	0.473224	ENSTRUG00000008681
ENSTRUT00000005342	0.513904	ENSTRUG00000008700
ENSTRUT00000005368	0.0474142	ENSTRUG00000008749
ENSTRUT00000005401	0.0474383	ENSTRUG00000008763
ENSTRUT00000005409	0.491922	ENSTRUG00000008829
ENSTRUT00000005410	0.498524	ENSTRUG00000008847
ENSTRUT00000005559	0.300646	ENSTRUG00000008855
ENSTRUT00000005565	0.00124465	ENSTRUG00000008980
ENSTRUT00000005569	0.153421	ENSTRUG00000008997
ENSTRUT00000005604	0.0557589	ENSTRUG00000009026
ENSTRUT00000005637	0.000240793	ENSTRUG00000009029
ENSTRUT00000005662	0.509806	ENSTRUG00000009130
ENSTRUT00000005689	0.132326	ENSTRUG00000009146
ENSTRUT00000005702	0.0140519	ENSTRUG00000009209
ENSTRUT00000005704	0.00212766	ENSTRUG00000009260
ENSTRUT00000005731	0.0128877	ENSTRUG00000009269
ENSTRUT00000005733	0.0154997	ENSTRUG00000009309
ENSTRUT00000005810	1.16105	ENSTRUG00000009339
ENSTRUT00000005813	0.0127716	ENSTRUG00000009356
ENSTRUT00000005848	0.891899	ENSTRUG00000009358
ENSTRUT00000005920	0.107819	ENSTRUG00000009360
ENSTRUT00000005998	0.241068	ENSTRUG00000009393
ENSTRUT00000006148	1.04078	ENSTRUG00000009481
ENSTRUT00000006161	19.7575	ENSTRUG00000009540
ENSTRUT00000006167	0.136069	ENSTRUG00000009595
ENSTRUT00000006182	0.82922	ENSTRUG00000009600
ENSTRUT00000006188	0.0624221	ENSTRUG00000009610
ENSTRUT00000006189	0.0624773	ENSTRUG00000009654
ENSTRUT00000006216	0.31167	ENSTRUG00000009692
ENSTRUT00000006218	0.524755	ENSTRUG00000009748
ENSTRUT00000006319	0.272803	ENSTRUG00000009797
ENSTRUT00000006325	0.706818	ENSTRUG00000009833
ENSTRUT00000006335	0.0299489	ENSTRUG00000009850
ENSTRUT00000006336	0.0299697	ENSTRUG00000009870
ENSTRUT00000006337	0.221368	ENSTRUG00000009916
ENSTRUT00000006338	0.216629	ENSTRUG00000009925
ENSTRUT00000006414	0.0554193	ENSTRUG00000009927
ENSTRUT00000006476	0.0441787	ENSTRUG00000010025
ENSTRUT00000006479	0.157715	ENSTRUG00000010080
ENSTRUT00000006505	1.21253	ENSTRUG00000010164
ENSTRUT00000006513	0.000299696	ENSTRUG00000010170
ENSTRUT00000006638	0.271847	ENSTRUG00000010211
ENSTRUT00000006673	0.532122	ENSTRUG00000010310
ENSTRUT00000006676	2.27306	ENSTRUG00000010320
ENSTRUT00000006698	0.0814457	ENSTRUG00000010462
ENSTRUT00000006747	0.46022	ENSTRUG00000010571
ENSTRUT00000006760	0.0324585	ENSTRUG00000010595
ENSTRUT00000006772	8.66692	ENSTRUG00000010617
ENSTRUT00000006839	0.0251554	ENSTRUG00000010629
ENSTRUT00000006840	0.0248149	ENSTRUG00000010672
ENSTRUT00000006841	0.0250756	ENSTRUG00000010736
ENSTRUT00000006884	0.248416	ENSTRUG00000010770
ENSTRUT00000006907	0.379127	ENSTRUG00000010781
ENSTRUT00000006908	0.371425	ENSTRUG00000010789
ENSTRUT00000006985	21.6002	ENSTRUG00000010812
ENSTRUT00000006986	0.823832	ENSTRUG00000010842
ENSTRUT00000006994	12.8007	ENSTRUG00000010865
ENSTRUT00000007034	1.07276	ENSTRUG00000010883
ENSTRUT00000007040	2.16718	ENSTRUG00000010948
ENSTRUT00000007073	0.191473	ENSTRUG00000010956
ENSTRUT00000007078	1.24054	ENSTRUG00000010996
ENSTRUT00000007108	0.0435873	ENSTRUG00000011061
ENSTRUT00000007109	0.079485	ENSTRUG00000011107
ENSTRUT00000007127	0.0748459	ENSTRUG00000011109
ENSTRUT00000007156	0.380546	ENSTRUG00000011180
ENSTRUT00000007157	0.383853	ENSTRUG00000011250
ENSTRUT00000007262	0.0719168	ENSTRUG00000011280
ENSTRUT00000007314	0.0159998	ENSTRUG00000011287
ENSTRUT00000007315	0.0030265	ENSTRUG00000011358
ENSTRUT00000007373	0.057048	ENSTRUG00000011374
ENSTRUT00000007381	0.816758	ENSTRUG00000011381
ENSTRUT00000007418	0.0297697	ENSTRUG00000011410
ENSTRUT00000007419	0.0255475	ENSTRUG00000011417
ENSTRUT00000007420	0.034315	ENSTRUG00000011494
ENSTRUT00000007430	11.7679	ENSTRUG00000011512
ENSTRUT00000007468	0.242459	ENSTRUG00000011521
ENSTRUT00000007483	0.326763	ENSTRUG00000011610
ENSTRUT00000007610	0.907173	ENSTRUG00000011637
ENSTRUT00000007615	0.0138153	ENSTRUG00000011690
ENSTRUT00000007736	0.0914292	ENSTRUG00000011703
ENSTRUT00000007775	0.037329	ENSTRUG00000011710
ENSTRUT00000007776	0.0373666	ENSTRUG00000011766
ENSTRUT00000007799	0.949646	ENSTRUG00000011796
ENSTRUT00000007870	0.126005	ENSTRUG00000011797
ENSTRUT00000007915	1.98023	ENSTRUG00000011811
ENSTRUT00000007956	0.0238159	ENSTRUG00000011847
ENSTRUT00000007957	0.0260106	ENSTRUG00000011849
ENSTRUT00000007958	3.70343e-05	ENSTRUG00000011903
ENSTRUT00000007959	0.0243957	ENSTRUG00000012097
ENSTRUT00000007960	0.0253592	ENSTRUG00000012111
ENSTRUT00000007963	0.025094	ENSTRUG00000012122
ENSTRUT00000007964	0.0158684	ENSTRUG00000012142
ENSTRUT00000007981	0.0183525	ENSTRUG00000012167
ENSTRUT00000008096	0.289051	ENSTRUG00000012231
ENSTRUT00000008099	1.47644	ENSTRUG00000012238
ENSTRUT00000008113	0.0568724	ENSTRUG00000012244
ENSTRUT00000008142	1.23263	ENSTRUG00000012272
ENSTRUT00000008195	0.0205464	ENSTRUG00000012280
ENSTRUT00000008196	0.0209563	ENSTRUG00000012284
ENSTRUT00000008197	0.0210162	ENSTRUG00000012288
ENSTRUT00000008237	0.161456	ENSTRUG00000012336
ENSTRUT00000008238	0.888419	ENSTRUG00000012354
ENSTRUT00000008284	0.99715	ENSTRUG00000012397
ENSTRUT00000008308	0.0767107	ENSTRUG00000012494
ENSTRUT00000008355	0.0693752	ENSTRUG00000012523
ENSTRUT00000008376	0.194036	ENSTRUG00000012541
ENSTRUT00000008395	0.0963073	ENSTRUG00000012607
ENSTRUT00000008606	0.895211	ENSTRUG00000012681
ENSTRUT00000008612	0.214023	ENSTRUG00000012688
ENSTRUT00000008613	0.214281	ENSTRUG00000012719
ENSTRUT00000008663	0.105072	ENSTRUG00000012752
ENSTRUT00000008714	0.038872	ENSTRUG00000012801
ENSTRUT00000008715	0.0410573	ENSTRUG00000012836
ENSTRUT00000008716	0.0421082	ENSTRUG00000012849
ENSTRUT00000008717	0.0428472	ENSTRUG00000012881
ENSTRUT00000008718	0.0476833	ENSTRUG00000012890
ENSTRUT00000008726	1.01633	ENSTRUG00000012895
ENSTRUT00000008727	0.10043	ENSTRUG00000012925
ENSTRUT00000008728	0.101187	ENSTRUG00000012938
ENSTRUT00000008756	0.000145016	ENSTRUG00000012976
ENSTRUT00000008785	0.000302999	ENSTRUG00000013075
ENSTRUT00000008835	4.16919	ENSTRUG00000013159
ENSTRUT00000008926	0.0268302	ENSTRUG00000013195
ENSTRUT00000008927	0.125777	ENSTRUG00000013249
ENSTRUT00000008991	0.187665	ENSTRUG00000013260
ENSTRUT00000009010	0.000352659	ENSTRUG00000013263
ENSTRUT00000009014	0.00391075	ENSTRUG00000013268
ENSTRUT00000009040	0.311486	ENSTRUG00000013320
ENSTRUT00000009041	0.852232	ENSTRUG00000013386
ENSTRUT00000009042	0.238756	ENSTRUG00000013462
ENSTRUT00000009052	0.0135737	ENSTRUG00000013483
ENSTRUT00000009137	0.0446732	ENSTRUG00000013503
ENSTRUT00000009138	0.0575606	ENSTRUG00000013506
ENSTRUT00000009161	0.0780224	ENSTRUG00000013520
ENSTRUT00000009162	0.188936	ENSTRUG00000013561
ENSTRUT00000009163	0.265553	ENSTRUG00000013573
ENSTRUT00000009191	2.00749	ENSTRUG00000013580
ENSTRUT00000009242	0.446095	ENSTRUG00000013599
ENSTRUT00000009243	0.799214	ENSTRUG00000013617
ENSTRUT00000009325	0.762432	ENSTRUG00000013626
ENSTRUT00000009333	1.08691	ENSTRUG00000013683
ENSTRUT00000009375	2.38847	ENSTRUG00000013701
ENSTRUT00000009390	0.410832	ENSTRUG00000013716
ENSTRUT00000009391	0.402951	ENSTRUG00000013759
ENSTRUT00000009397	7.46289e-05	ENSTRUG00000013803
ENSTRUT00000009486	2.91729	ENSTRUG00000013843
ENSTRUT00000009516	0.0654737	ENSTRUG00000013884
ENSTRUT00000009526	0.690258	ENSTRUG00000013894
ENSTRUT00000009570	0.00657023	ENSTRUG00000013897
ENSTRUT00000009571	0.0393995	ENSTRUG00000013958
ENSTRUT00000009573	0.0414921	ENSTRUG00000014018
ENSTRUT00000009596	0.0106653	ENSTRUG00000014066
ENSTRUT00000009597	0.010688	ENSTRUG00000014125
ENSTRUT00000009598	0.0119857	ENSTRUG00000014133
ENSTRUT00000009599	0.0116429	ENSTRUG00000014184
ENSTRUT00000009600	0.0115144	ENSTRUG00000014194
ENSTRUT00000009601	0.0108439	ENSTRUG00000014215
ENSTRUT00000009619	1.46685	ENSTRUG00000014225
ENSTRUT00000009703	0.00823237	ENSTRUG00000014275
ENSTRUT00000009712	0.008261	ENSTRUG00000014356
ENSTRUT00000009713	0.00827363	ENSTRUG00000014481
ENSTRUT00000009714	0.00821106	ENSTRUG00000014503
ENSTRUT00000009728	2.8489	ENSTRUG00000014526
ENSTRUT00000009770	0.0872331	ENSTRUG00000014533
ENSTRUT00000009806	0.232164	ENSTRUG00000014727
ENSTRUT00000009813	0.0976682	ENSTRUG00000014801
ENSTRUT00000009814	0.108588	ENSTRUG00000014826
ENSTRUT00000009815	0.303474	ENSTRUG00000014837
ENSTRUT00000009858	0.0973221	ENSTRUG00000014845
ENSTRUT00000010052	0.793143	ENSTRUG00000014847
ENSTRUT00000010111	3.5763	ENSTRUG00000014883
ENSTRUT00000010134	0.0438015	ENSTRUG00000014937
ENSTRUT00000010139	0.0462363	ENSTRUG00000015009
ENSTRUT00000010155	0.103406	ENSTRUG00000015041
ENSTRUT00000010210	0.0897561	ENSTRUG00000015060
ENSTRUT00000010255	1.14251	ENSTRUG00000015104
ENSTRUT00000010256	0.238884	ENSTRUG00000015173
ENSTRUT00000010257	0.239459	ENSTRUG00000015203
ENSTRUT00000010303	0.000629319	ENSTRUG00000015278
ENSTRUT00000010367	0.0831012	ENSTRUG00000015311
ENSTRUT00000010368	0.0873977	ENSTRUG00000015314
ENSTRUT00000010434	2.27976	ENSTRUG00000015329
ENSTRUT00000010435	2.291	ENSTRUG00000015380
ENSTRUT00000010449	0.000341193	ENSTRUG00000015413
ENSTRUT00000010450	0.229624	ENSTRUG00000015460
ENSTRUT00000010451	0.195945	ENSTRUG00000015461
ENSTRUT00000010452	0.194676	ENSTRUG00000015550
ENSTRUT00000010459	0.0801296	ENSTRUG00000015582
ENSTRUT00000010460	0.058256	ENSTRUG00000015649
ENSTRUT00000010477	0.224538	ENSTRUG00000015681
ENSTRUT00000010495	0.0382047	ENSTRUG00000015696
ENSTRUT00000010496	0.00560883	ENSTRUG00000015699
ENSTRUT00000010522	0.0844235	ENSTRUG00000015717
ENSTRUT00000010544	0.0507909	ENSTRUG00000015738
ENSTRUT00000010545	0.0508135	ENSTRUG00000015739
ENSTRUT00000010570	1.393	ENSTRUG00000015746
ENSTRUT00000010575	0.0652161	ENSTRUG00000015766
ENSTRUT00000010621	0.952129	ENSTRUG00000015782
ENSTRUT00000010625	0.2156	ENSTRUG00000015810
ENSTRUT00000010706	0.254086	ENSTRUG00000015814
ENSTRUT00000010708	0.053404	ENSTRUG00000015831
ENSTRUT00000010740	0.0750486	ENSTRUG00000015852
ENSTRUT00000010770	0.0195824	ENSTRUG00000015912
ENSTRUT00000010772	0.0207122	ENSTRUG00000015924
ENSTRUT00000010892	0.020066	ENSTRUG00000015949
ENSTRUT00000010894	0.0200952	ENSTRUG00000016052
ENSTRUT00000010925	0.0369595	ENSTRUG00000016134
ENSTRUT00000010938	0.0317504	ENSTRUG00000016224
ENSTRUT00000010954	0.296232	ENSTRUG00000016318
ENSTRUT00000011073	0.0477998	ENSTRUG00000016320
ENSTRUT00000011078	2.97243	ENSTRUG00000016341
ENSTRUT00000011121	1.52422	ENSTRUG00000016368
ENSTRUT00000011196	0.160412	ENSTRUG00000016399
ENSTRUT00000011197	0.159971	ENSTRUG00000016477
ENSTRUT00000011244	0.200419	ENSTRUG00000016610
ENSTRUT00000011349	0.0204629	ENSTRUG00000016629
ENSTRUT00000011364	0.0256839	ENSTRUG00000016693
ENSTRUT00000011458	0.0277365	ENSTRUG00000016762
ENSTRUT00000011471	0.102379	ENSTRUG00000016793
ENSTRUT00000011542	0.0672199	ENSTRUG00000016809
ENSTRUT00000011567	0.000762154	ENSTRUG00000016838
ENSTRUT00000011603	0.139091	ENSTRUG00000016854
ENSTRUT00000011604	0.0815915	ENSTRUG00000016892
ENSTRUT00000011606	1.42329	ENSTRUG00000016945
ENSTRUT00000011647	1.27738	ENSTRUG00000016972
ENSTRUT00000011661	0.518847	ENSTRUG00000016978
ENSTRUT00000011735	0.00562245	ENSTRUG00000016988
ENSTRUT00000011736	0.00583544	ENSTRUG00000017023
ENSTRUT00000011737	0.00575697	ENSTRUG00000017054
ENSTRUT00000011738	0.00599584	ENSTRUG00000017152
ENSTRUT00000011739	0.00566929	ENSTRUG00000017219
ENSTRUT00000011740	0.00593291	ENSTRUG00000017268
ENSTRUT00000011741	0.00565375	ENSTRUG00000017355
ENSTRUT00000011744	0.00732437	ENSTRUG00000017373
ENSTRUT00000011773	3.29345	ENSTRUG00000017375
ENSTRUT00000011793	0.017304	ENSTRUG00000017502
ENSTRUT00000011912	1.5421	ENSTRUG00000017520
ENSTRUT00000011932	0.254768	ENSTRUG00000017526
ENSTRUT00000011944	0.0366262	ENSTRUG00000017562
ENSTRUT00000011949	0.0497531	ENSTRUG00000017614
ENSTRUT00000011950	0.0130852	ENSTRUG00000017641
ENSTRUT00000011963	1.17597	ENSTRUG00000017662
ENSTRUT00000012050	0.0388445	ENSTRUG00000017676
ENSTRUT00000012052	0.0369241	ENSTRUG00000017756
ENSTRUT00000012071	3.57255	ENSTRUG00000017757
ENSTRUT00000012238	0.0217327	ENSTRUG00000017774
ENSTRUT00000012240	0.0256334	ENSTRUG00000017782
ENSTRUT00000012241	0.0243605	ENSTRUG00000017809
ENSTRUT00000012280	0.0397157	ENSTRUG00000017813
ENSTRUT00000012281	0.0399566	ENSTRUG00000017853
ENSTRUT00000012286	0.254518	ENSTRUG00000017862
ENSTRUT00000012305	0.0944166	ENSTRUG00000017884
ENSTRUT00000012307	0.0947034	ENSTRUG00000017934
ENSTRUT00000012308	0.00454017	ENSTRUG00000017948
ENSTRUT00000012415	0.139433	ENSTRUG00000017967
ENSTRUT00000012416	0.12591	ENSTRUG00000018021
ENSTRUT00000012417	0.136923	ENSTRUG00000018029
ENSTRUT00000012418	0.135896	ENSTRUG00000018038
ENSTRUT00000012449	3.87493	ENSTRUG00000018056
ENSTRUT00000012470	0.338906	ENSTRUG00000018076
ENSTRUT00000012471	0.323313	ENSTRUG00000018157
ENSTRUT00000012509	0.0740978	ENSTRUG00000018173
ENSTRUT00000012528	0.501406	ENSTRUG00000018190
ENSTRUT00000012529	0.503124	ENSTRUG00000018251
ENSTRUT00000012564	4.30443	ENSTRUG00000018281
ENSTRUT00000012565	4.32575	ENSTRUG00000018353
ENSTRUT00000012596	0.425902	ENSTRUG00000018387
ENSTRUT00000012636	0.344618	ENSTRUG00000018420
ENSTRUT00000012673	0.546654	ENSTRUG00000018571
ENSTRUT00000012701	0.313088	ENSTRUG00000018599
ENSTRUT00000012781	0.169031	ENSTRUG00000018611
ENSTRUT00000012817	0.100297	ENSTRUG00000018621
ENSTRUT00000012818	0.100268	ENSTRUG00000018638
ENSTRUT00000012864	14.3596	ENSTRUG00000018659
ENSTRUT00000012900	0.517668	ENSTRUG00000018699
ENSTRUT00000012905	5.50847	ENSTRUG00000018788
ENSTRUT00000012944	10.5136	ENSTRUG00000019012
ENSTRUT00000012945	0.545015	ENSTRUG00000019058
ENSTRUT00000012946	0.5212	ENSTRUG00000019145
ENSTRUT00000012948	0.0403316	ENSTRUG00000019210
ENSTRUT00000012958	0.500103	ENSTRUG00000019256
ENSTRUT00000013020	0.945171	ENSTRUG00000019276
ENSTRUT00000013051	1.47032	ENSTRUG00000019281
ENSTRUT00000013126	0.292797	ENSTRUG00000019417
ENSTRUT00000013202	0.478552
ENSTRUT00000013207	0.141808
ENSTRUT00000013209	0.431591
ENSTRUT00000013265	0.36838
ENSTRUT00000013266	0.371528
ENSTRUT00000013295	0.0401747
ENSTRUT00000013322	0.943005
ENSTRUT00000013328	0.892832
ENSTRUT00000013329	0.56433
ENSTRUT00000013350	0.00242189
ENSTRUT00000013375	0.0120466
ENSTRUT00000013406	0.0361636
ENSTRUT00000013413	0.772985
ENSTRUT00000013441	0.0210894
ENSTRUT00000013454	0.00438633
ENSTRUT00000013471	0.288898
ENSTRUT00000013482	1.28324
ENSTRUT00000013617	0.324237
ENSTRUT00000013708	0.0730777
ENSTRUT00000013711	0.0207494
ENSTRUT00000013712	0.0398637
ENSTRUT00000013804	0.350925
ENSTRUT00000013805	0.0919393
ENSTRUT00000013809	1.05634
ENSTRUT00000013817	0.0271684
ENSTRUT00000013821	0.0560123
ENSTRUT00000013822	0.0960505
ENSTRUT00000013823	0.0059
ENSTRUT00000013826	0.00610184
ENSTRUT00000013915	0.0226455
ENSTRUT00000013960	1.69435
ENSTRUT00000013965	0.0593785
ENSTRUT00000013983	2.55777
ENSTRUT00000014024	0.223187
ENSTRUT00000014074	0.639721
ENSTRUT00000014084	0.00942237
ENSTRUT00000014086	0.00971084
ENSTRUT00000014115	0.35063
ENSTRUT00000014122	0.86171
ENSTRUT00000014159	0.571614
ENSTRUT00000014259	0.355534
ENSTRUT00000014260	0.637472
ENSTRUT00000014277	0.137712
ENSTRUT00000014278	0.136802
ENSTRUT00000014320	0.00168485
ENSTRUT00000014382	0.14762
ENSTRUT00000014383	0.156382
ENSTRUT00000014439	1.19484
ENSTRUT00000014486	0.0136153
ENSTRUT00000014488	0.0154952
ENSTRUT00000014492	0.171258
ENSTRUT00000014497	0.0275143
ENSTRUT00000014498	0.0275808
ENSTRUT00000014566	0.350485
ENSTRUT00000014568	8.51862
ENSTRUT00000014592	3.78542
ENSTRUT00000014595	0.14341
ENSTRUT00000014621	0.363108
ENSTRUT00000014622	0.642723
ENSTRUT00000014690	0.893325
ENSTRUT00000014715	0.166255
ENSTRUT00000014716	0.160403
ENSTRUT00000014717	0.176193
ENSTRUT00000014718	0.174212
ENSTRUT00000014808	0.286298
ENSTRUT00000014893	0.580489
ENSTRUT00000014917	0.0323057
ENSTRUT00000014928	0.0890659
ENSTRUT00000014930	0.123746
ENSTRUT00000014931	0.0335805
ENSTRUT00000014956	1.30915
ENSTRUT00000014980	0.0400564
ENSTRUT00000014981	0.040157
ENSTRUT00000015042	0.00917994
ENSTRUT00000015050	0.0128426
ENSTRUT00000015079	0.709701
ENSTRUT00000015106	0.515972
ENSTRUT00000015119	0.615784
ENSTRUT00000015138	0.133897
ENSTRUT00000015174	0.00313016
ENSTRUT00000015189	1.3173
ENSTRUT00000015235	0.361119
ENSTRUT00000015236	0.437196
ENSTRUT00000015249	0.014681
ENSTRUT00000015251	0.21704
ENSTRUT00000015283	0.519567
ENSTRUT00000015307	0.00162213
ENSTRUT00000015332	0.00728689
ENSTRUT00000015333	0.0072856
ENSTRUT00000015358	0.0144121
ENSTRUT00000015397	0.388242
ENSTRUT00000015500	0.152107
ENSTRUT00000015603	0.0810882
ENSTRUT00000015621	0.136931
ENSTRUT00000015635	0.437773
ENSTRUT00000015691	0.408706
ENSTRUT00000015693	0.0652007
ENSTRUT00000015694	0.0566686
ENSTRUT00000015718	5.04672
ENSTRUT00000015723	2.69378
ENSTRUT00000015725	1.35772
ENSTRUT00000015731	1.39604
ENSTRUT00000015761	0.329244
ENSTRUT00000015780	0.0189664
ENSTRUT00000015806	0.0286063
ENSTRUT00000015811	0.0251737
ENSTRUT00000015821	0.0261124
ENSTRUT00000015822	0.026099
ENSTRUT00000015830	1.26154
ENSTRUT00000015873	0.227103
ENSTRUT00000015898	0.0470271
ENSTRUT00000015944	0.0132639
ENSTRUT00000015980	0.457187
ENSTRUT00000015990	0.0100939
ENSTRUT00000015991	0.0100991
ENSTRUT00000015994	0.0449411
ENSTRUT00000016030	0.193093
ENSTRUT00000016041	3.65962
ENSTRUT00000016045	0.386787
ENSTRUT00000016122	0.0567087
ENSTRUT00000016123	0.0544251
ENSTRUT00000016124	0.0490852
ENSTRUT00000016133	0.000546317
ENSTRUT00000016134	0.000143199
ENSTRUT00000016184	0.0467908
ENSTRUT00000016188	0.0551737
ENSTRUT00000016205	0.0203097
ENSTRUT00000016235	0.00468804
ENSTRUT00000016236	0.00457921
ENSTRUT00000016275	0.387976
ENSTRUT00000016318	0.0769507
ENSTRUT00000016345	0.105183
ENSTRUT00000016346	0.413735
ENSTRUT00000016434	0.104147
ENSTRUT00000016435	0.0876394
ENSTRUT00000016471	0.284403
ENSTRUT00000016494	1.59963
ENSTRUT00000016506	2.11192
ENSTRUT00000016522	0.419992
ENSTRUT00000016523	0.611113
ENSTRUT00000016575	0.152234
ENSTRUT00000016623	1.17065
ENSTRUT00000016679	0.151056
ENSTRUT00000016694	0.0375363
ENSTRUT00000016695	0.0375141
ENSTRUT00000016723	1.20117
ENSTRUT00000016753	0.205906
ENSTRUT00000016755	0.218253
ENSTRUT00000016771	0.000754422
ENSTRUT00000016776	0.0287443
ENSTRUT00000016822	0.101551
ENSTRUT00000016848	0.497575
ENSTRUT00000016859	1.41986
ENSTRUT00000016860	1.42441
ENSTRUT00000016890	0.158921
ENSTRUT00000016896	0.10037
ENSTRUT00000016897	0.099869
ENSTRUT00000016919	0.073947
ENSTRUT00000016920	0.00443529
ENSTRUT00000016921	0.00372518
ENSTRUT00000016922	0.00348597
ENSTRUT00000016923	0.00362125
ENSTRUT00000016924	0.00460892
ENSTRUT00000016925	0.0038362
ENSTRUT00000016945	0.00172547
ENSTRUT00000016946	0.00116548
ENSTRUT00000016947	0.00141727
ENSTRUT00000016948	0.0356907
ENSTRUT00000016951	14.3337
ENSTRUT00000016952	3.41767
ENSTRUT00000016953	0.0570318
ENSTRUT00000016964	0.257011
ENSTRUT00000016965	0.257016
ENSTRUT00000016974	0.00210628
ENSTRUT00000017102	0.0499519
ENSTRUT00000017110	0.00306019
ENSTRUT00000017111	0.00335624
ENSTRUT00000017113	0.00332281
ENSTRUT00000017115	0.677684
ENSTRUT00000017148	2.76517
ENSTRUT00000017263	0.0612402
ENSTRUT00000017264	0.0388834
ENSTRUT00000017296	0.944129
ENSTRUT00000017321	0.518665
ENSTRUT00000017336	0.364206
ENSTRUT00000017366	0.0491735
ENSTRUT00000017367	0.0508331
ENSTRUT00000017379	0.0807338
ENSTRUT00000017405	0.0277588
ENSTRUT00000017406	0.0277465
ENSTRUT00000017468	0.51026
ENSTRUT00000017562	2.23015
ENSTRUT00000017574	0.0264257
ENSTRUT00000017575	0.0264589
ENSTRUT00000017584	0.445721
ENSTRUT00000017586	0.688906
ENSTRUT00000017675	0.416412
ENSTRUT00000017679	0.0372777
ENSTRUT00000017680	0.0587406
ENSTRUT00000017713	1.66177
ENSTRUT00000017716	0.146108
ENSTRUT00000017723	0.24921
ENSTRUT00000017823	0.36752
ENSTRUT00000017824	0.371882
ENSTRUT00000017836	1.46027
ENSTRUT00000017843	0.385619
ENSTRUT00000017900	0.0193538
ENSTRUT00000017907	0.0141408
ENSTRUT00000018051	0.0893906
ENSTRUT00000018052	0.0893824
ENSTRUT00000018071	0.134992
ENSTRUT00000018072	0.135208
ENSTRUT00000018113	0.0793467
ENSTRUT00000018122	2.88562e-05
ENSTRUT00000018159	1.0603
ENSTRUT00000018165	0.206897
ENSTRUT00000018166	0.192512
ENSTRUT00000018184	0.755869
ENSTRUT00000018185	0.760116
ENSTRUT00000018214	0.00164539
ENSTRUT00000018216	0.00173029
ENSTRUT00000018257	3.77823
ENSTRUT00000018263	4.09946
ENSTRUT00000018283	0.202097
ENSTRUT00000018318	0.254071
ENSTRUT00000018325	0.378484
ENSTRUT00000018355	0.127565
ENSTRUT00000018390	0.135572
ENSTRUT00000018393	0.453847
ENSTRUT00000018424	0.00202141
ENSTRUT00000018450	0.00367776
ENSTRUT00000018487	0.0786709
ENSTRUT00000018497	0.821761
ENSTRUT00000018499	0.807485
ENSTRUT00000018500	0.897883
ENSTRUT00000018539	0.552246
ENSTRUT00000018603	5.52177
ENSTRUT00000018721	1.0531
ENSTRUT00000018722	1.05413
ENSTRUT00000018760	0.133469
ENSTRUT00000018782	0.0721447
ENSTRUT00000018784	4.87944e-05
ENSTRUT00000018786	0.0879067
ENSTRUT00000018788	0.0678224
ENSTRUT00000018790	0.12653
ENSTRUT00000018809	2.32528
ENSTRUT00000018832	3.74939
ENSTRUT00000018833	3.56993
ENSTRUT00000019014	317.84
ENSTRUT00000019122	0.103466
ENSTRUT00000019123	0.0513686
ENSTRUT00000019134	1.02503
ENSTRUT00000019135	1.02118
ENSTRUT00000019140	0.28489
ENSTRUT00000019162	5.54851
ENSTRUT00000019199	5.11678
ENSTRUT00000019219	0.865894
ENSTRUT00000019231	0.0237298
ENSTRUT00000019330	1.36239
ENSTRUT00000019341	1.42951
ENSTRUT00000019350	0.160431
ENSTRUT00000019363	0.100681
ENSTRUT00000019375	1.85462
ENSTRUT00000019393	1.08578
ENSTRUT00000019434	0.111409
ENSTRUT00000019454	0.210757
ENSTRUT00000019507	2.0084
ENSTRUT00000019571	0.308018
ENSTRUT00000019590	0.28949
ENSTRUT00000019634	0.518847
ENSTRUT00000019688	1.28414
ENSTRUT00000019693	5.4483
ENSTRUT00000019694	7.68726
ENSTRUT00000019732	0.18797
ENSTRUT00000019738	0.287094
ENSTRUT00000019749	0.653713
ENSTRUT00000019755	1.99311
ENSTRUT00000019783	0.193921
ENSTRUT00000019801	0.000475756
ENSTRUT00000019865	1.27546
ENSTRUT00000019881	0.0614658
ENSTRUT00000019922	0.690524
ENSTRUT00000019968	0.483879
ENSTRUT00000019969	0.478829
ENSTRUT00000020096	0.0312765
ENSTRUT00000020097	0.031401
ENSTRUT00000020113	0.135874
ENSTRUT00000020114	0.529915
ENSTRUT00000020115	0.494909
ENSTRUT00000020125	0.295243
ENSTRUT00000020185	0.362377
ENSTRUT00000020186	0.36277
ENSTRUT00000020193	0.0776903
ENSTRUT00000020224	0.433435
ENSTRUT00000020225	0.433328
ENSTRUT00000020270	0.000817127
ENSTRUT00000020299	0.0865073
ENSTRUT00000020365	0.260342
ENSTRUT00000020366	0.260364
ENSTRUT00000020377	0.934781
ENSTRUT00000020408	0.924311
ENSTRUT00000020496	2.27541
ENSTRUT00000020505	4.42022
ENSTRUT00000020514	0.145672
ENSTRUT00000020542	0.0292271
ENSTRUT00000020543	0.126444
ENSTRUT00000020544	0.190239
ENSTRUT00000020546	0.187191
ENSTRUT00000020711	0.0367822
ENSTRUT00000020712	0.0368752
ENSTRUT00000020776	0.0061628
ENSTRUT00000020780	0.132801
ENSTRUT00000020781	0.474343
ENSTRUT00000020800	0.381836
ENSTRUT00000020816	0.019599
ENSTRUT00000020908	0.00170869
ENSTRUT00000020909	0.0560102
ENSTRUT00000021007	0.706818
ENSTRUT00000021065	0.0662206
ENSTRUT00000021066	0.0666216
ENSTRUT00000021100	0.413933
ENSTRUT00000021108	2.01081
ENSTRUT00000021265	2.95839
ENSTRUT00000021266	0.784603
ENSTRUT00000021267	0.329957
ENSTRUT00000021270	0.646267
ENSTRUT00000021295	0.60417
ENSTRUT00000021297	0.1311
ENSTRUT00000021308	21.0492
ENSTRUT00000021312	0.0337268
ENSTRUT00000021333	0.138528
ENSTRUT00000021352	0.246629
ENSTRUT00000021353	0.00696125
ENSTRUT00000021419	0.0602877
ENSTRUT00000021447	0.142981
ENSTRUT00000021462	5.41351
ENSTRUT00000021463	3.55745
ENSTRUT00000021521	0.000227773
ENSTRUT00000021526	0.0322286
ENSTRUT00000021548	0.174583
ENSTRUT00000021582	1.5686
ENSTRUT00000021589	0.231823
ENSTRUT00000021622	0.000715066
ENSTRUT00000021637	0.594313
ENSTRUT00000021668	0.0049541
ENSTRUT00000021669	0.00493311
ENSTRUT00000021671	0.00481547
ENSTRUT00000021672	0.00500863
ENSTRUT00000021673	0.00651217
ENSTRUT00000021682	0.827874
ENSTRUT00000021683	0.845811
ENSTRUT00000021765	2.31814
ENSTRUT00000021781	0.174378
ENSTRUT00000021800	0.16992
ENSTRUT00000021804	0.170283
ENSTRUT00000021817	3.3471
ENSTRUT00000021834	0.00198554
ENSTRUT00000021835	0.00198536
ENSTRUT00000021836	0.0020983
ENSTRUT00000021837	0.00206897
ENSTRUT00000021838	0.00195688
ENSTRUT00000021839	0.00195383
ENSTRUT00000021841	0.0011437
ENSTRUT00000021842	0.00201858
ENSTRUT00000021873	0.67821
ENSTRUT00000021879	0.159509
ENSTRUT00000021909	1.21395
ENSTRUT00000021911	3.3385
ENSTRUT00000021921	1.24886
ENSTRUT00000021930	0.0951603
ENSTRUT00000021931	0.0690413
ENSTRUT00000021965	0.0265359
ENSTRUT00000021966	0.0258387
ENSTRUT00000022016	0.00615022
ENSTRUT00000022068	0.0307976
ENSTRUT00000022081	1.87202
ENSTRUT00000022101	0.201205
ENSTRUT00000022119	0.00166588
ENSTRUT00000022132	0.0602659
ENSTRUT00000022134	0.0602636
ENSTRUT00000022202	0.252067
ENSTRUT00000022280	0.171764
ENSTRUT00000022281	0.176206
ENSTRUT00000022282	0.187778
ENSTRUT00000022317	0.0689769
ENSTRUT00000022332	2.26654
ENSTRUT00000022336	2.21169
ENSTRUT00000022346	0.109296
ENSTRUT00000022347	0.876119
ENSTRUT00000022348	0.878309
ENSTRUT00000022385	0.208311
ENSTRUT00000022403	0.0563917
ENSTRUT00000022433	0.000109137
ENSTRUT00000022449	0.0629969
ENSTRUT00000022542	0.00107381
ENSTRUT00000022649	0.000140534
ENSTRUT00000022675	0.0166467
ENSTRUT00000022676	0.0975763
ENSTRUT00000022677	0.104119
ENSTRUT00000022720	0.02934
ENSTRUT00000022724	0.0219485
ENSTRUT00000022726	0.0273839
ENSTRUT00000022765	0.00644587
ENSTRUT00000022766	0.00633733
ENSTRUT00000022789	0.0177425
ENSTRUT00000022791	0.0359813
ENSTRUT00000022792	0.0359507
ENSTRUT00000022796	0.0523588
ENSTRUT00000022922	0.279595
ENSTRUT00000023033	1.37725
ENSTRUT00000023053	0.00969666
ENSTRUT00000023064	1.03769
ENSTRUT00000023105	0.298404
ENSTRUT00000023163	0.00436771
ENSTRUT00000023173	0.268372
ENSTRUT00000023185	2.0491
ENSTRUT00000023204	0.556165
ENSTRUT00000023258	0.197437
ENSTRUT00000023259	0.197534
ENSTRUT00000023289	0.101654
ENSTRUT00000023324	0.104302
ENSTRUT00000023383	0.00348028
ENSTRUT00000023384	0.567336
ENSTRUT00000023403	2.58435
ENSTRUT00000023419	1.16438
ENSTRUT00000023461	0.0395824
ENSTRUT00000023477	0.651212
ENSTRUT00000023511	0.014788
ENSTRUT00000023512	0.0147847
ENSTRUT00000023518	0.177622
ENSTRUT00000023543	0.243774
ENSTRUT00000023593	1.56048
ENSTRUT00000023635	0.0550094
ENSTRUT00000023637	1.40844
ENSTRUT00000023640	0.271911
ENSTRUT00000023704	0.142975
ENSTRUT00000023765	0.0615865
ENSTRUT00000023777	0.190966
ENSTRUT00000023842	0.032366
ENSTRUT00000023915	0.0868984
ENSTRUT00000023916	0.0873562
ENSTRUT00000024007	1.5182
ENSTRUT00000024024	0.0204374
ENSTRUT00000024074	0.0140534
ENSTRUT00000024075	0.0129632
ENSTRUT00000024076	0.0130525
ENSTRUT00000024077	0.0134788
ENSTRUT00000024078	0.0131397
ENSTRUT00000024208	0.490962
ENSTRUT00000024209	0.526288
ENSTRUT00000024217	4.27858
ENSTRUT00000024249	0.100499
ENSTRUT00000024315	0.501764
ENSTRUT00000024346	0.117057
ENSTRUT00000024372	0.0264342
ENSTRUT00000024373	0.0297998
ENSTRUT00000024405	0.00131339
ENSTRUT00000024452	0.0432809
ENSTRUT00000024460	2.49176
ENSTRUT00000024461	2.60295
ENSTRUT00000024526	0.00264985
ENSTRUT00000024585	0.0695179
ENSTRUT00000024587	0.0899666
ENSTRUT00000024588	0.0855414
ENSTRUT00000024608	1.17463
ENSTRUT00000024722	0.0451866
ENSTRUT00000024736	10.7317
ENSTRUT00000024754	1.29691
ENSTRUT00000024793	0.841909
ENSTRUT00000024802	3.15977
ENSTRUT00000024810	0.0648598
ENSTRUT00000024844	1.20887
ENSTRUT00000024887	0.577844
ENSTRUT00000024923	0.240427
ENSTRUT00000025017	0.0793467
ENSTRUT00000025036	0.311746
ENSTRUT00000025037	0.272937
ENSTRUT00000025045	0.344618
ENSTRUT00000025053	0.728555
ENSTRUT00000025066	1.38682
ENSTRUT00000025073	2.03571
ENSTRUT00000025075	2.10477
ENSTRUT00000025085	2.87643
ENSTRUT00000025094	0.0018025
ENSTRUT00000025231	0.387388
ENSTRUT00000025232	0.000384966
ENSTRUT00000025244	1.18626
ENSTRUT00000025293	0.743013
ENSTRUT00000025324	0.894526
ENSTRUT00000025348	0.210471
ENSTRUT00000025456	0.0581399
ENSTRUT00000025458	0.0717929
ENSTRUT00000025464	36.7253
ENSTRUT00000025468	6.30208
ENSTRUT00000025536	0.225527
ENSTRUT00000025562	0.322685
ENSTRUT00000025566	0.0165924
ENSTRUT00000025666	0.0347734
ENSTRUT00000025692	0.08015
ENSTRUT00000025708	0.616985
ENSTRUT00000025730	0.0441354
ENSTRUT00000025731	0.0461611
ENSTRUT00000025732	0.0417969
ENSTRUT00000025733	0.0433266
ENSTRUT00000025735	0.0440798
ENSTRUT00000025736	0.0408995
ENSTRUT00000025737	0.0329754
ENSTRUT00000025738	0.0441131
ENSTRUT00000025739	0.0394726
ENSTRUT00000025778	1.52147
ENSTRUT00000025817	0.17569
ENSTRUT00000025894	0.0298127
ENSTRUT00000025967	0.0353347
ENSTRUT00000025983	0.175849
ENSTRUT00000025984	0.144642
ENSTRUT00000026047	0.0498172
ENSTRUT00000026088	0.723947
ENSTRUT00000026157	0.00382461
ENSTRUT00000026158	0.00347922
ENSTRUT00000026159	0.00345948
ENSTRUT00000026160	0.00341997
ENSTRUT00000026163	0.00419449
ENSTRUT00000026308	0.255786
ENSTRUT00000026320	0.679496
ENSTRUT00000026386	0.248672
ENSTRUT00000026418	0.432927
ENSTRUT00000026424	0.00996655
ENSTRUT00000026442	0.0451392
ENSTRUT00000026443	0.128042
ENSTRUT00000026523	0.0629152
ENSTRUT00000026547	0.0232479
ENSTRUT00000026667	0.295702
ENSTRUT00000026719	0.922476
ENSTRUT00000026740	1.57376
ENSTRUT00000026785	0.105031
ENSTRUT00000026786	0.220246
ENSTRUT00000026792	0.43483
ENSTRUT00000026857	0.357395
ENSTRUT00000026885	2.77842
ENSTRUT00000026904	3.4106
ENSTRUT00000026917	0.0326291
ENSTRUT00000026946	2.05614
ENSTRUT00000027020	0.903347
ENSTRUT00000027046	0.686589
ENSTRUT00000027047	0.84524
ENSTRUT00000027096	0.0197068
ENSTRUT00000027157	4.93714
ENSTRUT00000027196	0.0344444
ENSTRUT00000027197	0.0344046
ENSTRUT00000027225	0.0241138
ENSTRUT00000027226	0.0200896
ENSTRUT00000027227	0.0213026
ENSTRUT00000027228	0.0215392
ENSTRUT00000027229	0.0207587
ENSTRUT00000027244	0.0544391
ENSTRUT00000027252	4.22942
ENSTRUT00000027253	4.92266
ENSTRUT00000027288	0.756462
ENSTRUT00000027293	0.0415295
ENSTRUT00000027313	0.850248
ENSTRUT00000027330	0.0783525
ENSTRUT00000027331	0.0803914
ENSTRUT00000027367	0.00780377
ENSTRUT00000027377	0.0351169
ENSTRUT00000027378	0.0394815
ENSTRUT00000027380	0.0456833
ENSTRUT00000027409	0.0578295
ENSTRUT00000027410	0.0578142
ENSTRUT00000027476	0.143198
ENSTRUT00000027481	0.174055
ENSTRUT00000027498	1.16361
ENSTRUT00000027501	0.0341593
ENSTRUT00000027502	0.0330068
ENSTRUT00000027503	0.0337727
ENSTRUT00000027545	2.41973
ENSTRUT00000027546	2.30186
ENSTRUT00000027559	0.957051
ENSTRUT00000027571	0.505995
ENSTRUT00000027573	1.04261
ENSTRUT00000027598	0.043631
ENSTRUT00000027613	0.399901
ENSTRUT00000027704	0.152482
ENSTRUT00000027735	0.0676627
ENSTRUT00000027737	0.0783088
ENSTRUT00000027741	0.00636035
ENSTRUT00000027757	0.495645
ENSTRUT00000027767	0.15628
ENSTRUT00000027841	0.0165413
ENSTRUT00000027855	0.255121
ENSTRUT00000027859	0.307594
ENSTRUT00000027865	1.85833
ENSTRUT00000027929	0.00496977
ENSTRUT00000027950	0.0200204
ENSTRUT00000027965	0.169495
ENSTRUT00000027984	0.0687513
ENSTRUT00000028031	0.910421
ENSTRUT00000028076	0.310066
ENSTRUT00000028148	93.4594
ENSTRUT00000028153	0.439774
ENSTRUT00000028166	0.094922
ENSTRUT00000028167	0.624597
ENSTRUT00000028168	0.561171
ENSTRUT00000028216	2.28712
ENSTRUT00000028289	4.66636e-05
ENSTRUT00000028322	0.14105
ENSTRUT00000028326	0.233872
ENSTRUT00000028329	0.167318
ENSTRUT00000028377	2.01879
ENSTRUT00000028456	0.444707
ENSTRUT00000028465	0.00933956
ENSTRUT00000028472	0.000616474
ENSTRUT00000028515	0.289325
ENSTRUT00000028532	0.499046
ENSTRUT00000028570	0.00369078
ENSTRUT00000028576	0.60379
ENSTRUT00000028587	0.195444
ENSTRUT00000028588	0.143649
ENSTRUT00000028589	0.181869
ENSTRUT00000028590	0.226892
ENSTRUT00000028612	0.0957607
ENSTRUT00000028652	0.154353
ENSTRUT00000028757	0.000952226
ENSTRUT00000028778	0.00614137
ENSTRUT00000028779	0.00702369
ENSTRUT00000028780	0.0068853
ENSTRUT00000028781	0.00624006
ENSTRUT00000028782	0.00591736
ENSTRUT00000028784	0.00695223
ENSTRUT00000028814	0.447606
ENSTRUT00000028840	15.1066
ENSTRUT00000028874	0.00486963
ENSTRUT00000028877	0.0049259
ENSTRUT00000028888	0.136709
ENSTRUT00000028939	0.932936
ENSTRUT00000028949	0.0897561
ENSTRUT00000029036	0.130642
ENSTRUT00000029039	0.0953057
ENSTRUT00000029067	0.391073
ENSTRUT00000029143	0.0330812
ENSTRUT00000029173	0.0618462
ENSTRUT00000029174	0.0652096
ENSTRUT00000029175	0.0664157
ENSTRUT00000029206	0.0619833
ENSTRUT00000029207	0.0607926
ENSTRUT00000029208	0.0576743
ENSTRUT00000029213	0.343568
ENSTRUT00000029233	0.568408
ENSTRUT00000029250	0.307066
ENSTRUT00000029279	0.278005
ENSTRUT00000029416	0.114873
ENSTRUT00000029436	1.0891
ENSTRUT00000029439	0.761817
ENSTRUT00000029461	0.206928
ENSTRUT00000029462	0.206685
ENSTRUT00000029535	0.161468
ENSTRUT00000029657	0.105072
ENSTRUT00000029679	0.157565
ENSTRUT00000029699	0.655624
ENSTRUT00000029700	1.59509
ENSTRUT00000029772	0.00013445
ENSTRUT00000029773	0.0340111
ENSTRUT00000029778	0.0270748
ENSTRUT00000029797	0.452241
ENSTRUT00000029803	0.0215987
ENSTRUT00000029804	0.0227644
ENSTRUT00000029821	0.0229077
ENSTRUT00000029822	0.0217396
ENSTRUT00000029823	0.0159628
ENSTRUT00000029894	0.311074
ENSTRUT00000029901	0.625463
ENSTRUT00000029902	0.0424846
ENSTRUT00000029906	1.05383
ENSTRUT00000029910	0.731366
ENSTRUT00000029947	0.0255375
ENSTRUT00000029949	0.025519
ENSTRUT00000029968	0.0145509
ENSTRUT00000029987	0.0723476
ENSTRUT00000030062	0.0639615
ENSTRUT00000030064	0.0288916
ENSTRUT00000030065	0.0245999
ENSTRUT00000030066	0.029653
ENSTRUT00000030113	0.247409
ENSTRUT00000030114	1.60952
ENSTRUT00000030189	0.000808535
ENSTRUT00000030210	0.596808
ENSTRUT00000030216	0.0163493
ENSTRUT00000030217	0.0206934
ENSTRUT00000030218	0.0230213
ENSTRUT00000030236	0.141532
ENSTRUT00000030238	0.120987
ENSTRUT00000030239	0.0224345
ENSTRUT00000030245	0.180263
ENSTRUT00000030272	1.60874
ENSTRUT00000030290	0.144057
ENSTRUT00000030305	0.588648
ENSTRUT00000030307	1.28637
ENSTRUT00000030347	7.40295
ENSTRUT00000030400	1.66191
ENSTRUT00000030405	0.275061
ENSTRUT00000030561	0.789384
ENSTRUT00000030564	1.18243
ENSTRUT00000030601	0.00777244
ENSTRUT00000030602	0.00783871
ENSTRUT00000030634	0.567083
ENSTRUT00000030635	0.688243
ENSTRUT00000030732	0.109443
ENSTRUT00000030733	0.111494
ENSTRUT00000030768	0.124695
ENSTRUT00000030802	1.00603
ENSTRUT00000030845	0.0450851
ENSTRUT00000030846	0.0451581
ENSTRUT00000030901	1.00603
ENSTRUT00000031055	0.00324265
ENSTRUT00000031082	0.362885
ENSTRUT00000031093	0.191391
ENSTRUT00000031094	0.00464562
ENSTRUT00000031097	0.191768
ENSTRUT00000031105	0.0637408
ENSTRUT00000031118	13.3485
ENSTRUT00000031145	0.215724
ENSTRUT00000031166	0.833353
ENSTRUT00000031201	0.0342231
ENSTRUT00000031202	0.0342434
ENSTRUT00000031226	0.214239
ENSTRUT00000031227	0.216227
ENSTRUT00000031236	1.04256
ENSTRUT00000031242	1.03605
ENSTRUT00000031355	0.205686
ENSTRUT00000031362	2.81336
ENSTRUT00000031404	0.150915
ENSTRUT00000031441	2.42049
ENSTRUT00000031456	0.0144685
ENSTRUT00000031457	0.016161
ENSTRUT00000031517	0.0344439
ENSTRUT00000031518	0.0337047
ENSTRUT00000031519	0.0331834
ENSTRUT00000031546	2.8688
ENSTRUT00000031550	0.667903
ENSTRUT00000031569	0.01683
ENSTRUT00000031773	0.145155
ENSTRUT00000031774	0.444897
ENSTRUT00000031830	0.354325
ENSTRUT00000031848	0.00832134
ENSTRUT00000031849	0.0102258
ENSTRUT00000031850	0.0102264
ENSTRUT00000031851	0.00934384
ENSTRUT00000031878	1.12208
ENSTRUT00000031879	1.04661
ENSTRUT00000031948	0.0334692
ENSTRUT00000031949	0.0323851
ENSTRUT00000031950	0.0324212
ENSTRUT00000031951	0.03393
ENSTRUT00000032005	0.0033277
ENSTRUT00000032009	0.00270322
ENSTRUT00000032035	2.54192
ENSTRUT00000032113	0.200783
ENSTRUT00000032195	0.212938
ENSTRUT00000032231	0.174427
ENSTRUT00000032244	1.05292
ENSTRUT00000032296	7.72513
ENSTRUT00000032313	0.0440315
ENSTRUT00000032314	0.0355043
ENSTRUT00000032335	0.00226433
ENSTRUT00000032401	0.111682
ENSTRUT00000032512	0.023647
ENSTRUT00000032513	0.0235648
ENSTRUT00000032523	0.528508
ENSTRUT00000032540	4.29201
ENSTRUT00000032551	0.158282
ENSTRUT00000032566	5.26633
ENSTRUT00000032579	2.96917
ENSTRUT00000032593	0.633932
ENSTRUT00000032615	0.368021
ENSTRUT00000032623	0.0355181
ENSTRUT00000032624	0.0292394
ENSTRUT00000032625	0.0345814
ENSTRUT00000032626	5.78429e-05
ENSTRUT00000032627	0.0354546
ENSTRUT00000032628	0.0330625
ENSTRUT00000032653	2.20044
ENSTRUT00000032671	0.0655502
ENSTRUT00000032723	6.66659e-06
ENSTRUT00000032749	0.0311257
ENSTRUT00000032750	0.0311118
ENSTRUT00000032768	3.13041
ENSTRUT00000032784	0.16375
ENSTRUT00000032793	0.166089
ENSTRUT00000032794	0.166061
ENSTRUT00000032798	0.0519725
ENSTRUT00000032817	0.0517012
ENSTRUT00000032880	0.171759
ENSTRUT00000032881	2.30176
ENSTRUT00000032891	0.345489
ENSTRUT00000032898	0.25789
ENSTRUT00000032928	1.05185
ENSTRUT00000032931	8.2591
ENSTRUT00000032999	0.052841
ENSTRUT00000033035	0.0340898
ENSTRUT00000033036	0.0347023
ENSTRUT00000033037	0.0369898
ENSTRUT00000033045	1.93363
ENSTRUT00000033087	0.00207404
ENSTRUT00000033096	0.0825197
ENSTRUT00000033097	0.286907
ENSTRUT00000033098	0.296454
ENSTRUT00000033099	0.920415
ENSTRUT00000033101	0.953671
ENSTRUT00000033200	0.136163
ENSTRUT00000033202	0.13122
ENSTRUT00000033225	0.0594896
ENSTRUT00000033262	0.00837404
ENSTRUT00000033268	0.0140567
ENSTRUT00000033306	0.381317
ENSTRUT00000033313	0.217387
ENSTRUT00000033339	0.0577508
ENSTRUT00000033401	0.62266
ENSTRUT00000033472	0.401518
ENSTRUT00000033474	0.731316
ENSTRUT00000033513	0.609785
ENSTRUT00000033575	0.0153827
ENSTRUT00000033600	0.0793467
ENSTRUT00000033653	0.107126
ENSTRUT00000033655	0.0167135
ENSTRUT00000033656	0.107804
ENSTRUT00000033697	0.135024
ENSTRUT00000033773	0.208918
ENSTRUT00000033850	0.0641837
ENSTRUT00000033869	0.329514
ENSTRUT00000033870	1.91505
ENSTRUT00000033871	2.24793
ENSTRUT00000033878	0.268624
ENSTRUT00000033891	0.131426
ENSTRUT00000033892	0.143092
ENSTRUT00000033920	0.208405
ENSTRUT00000033974	0.712906
ENSTRUT00000034026	0.000551784
ENSTRUT00000034048	0.176933
ENSTRUT00000034067	0.0243569
ENSTRUT00000034099	1.35211
ENSTRUT00000034241	0.0100971
ENSTRUT00000034242	0.00974095
ENSTRUT00000034243	0.0100973
ENSTRUT00000034244	0.0116843
ENSTRUT00000034245	0.0118233
ENSTRUT00000034311	3.30979
ENSTRUT00000034361	0.256066
ENSTRUT00000034374	0.245263
ENSTRUT00000034454	0.611538
ENSTRUT00000034461	0.134829
ENSTRUT00000034512	0.105673
ENSTRUT00000034569	0.0591399
ENSTRUT00000034570	0.0153112
ENSTRUT00000034574	0.0386875
ENSTRUT00000034576	0.0388525
ENSTRUT00000034622	0.043079
ENSTRUT00000034652	1.87592
ENSTRUT00000034701	0.10844
ENSTRUT00000034714	0.00698045
ENSTRUT00000034739	0.306843
ENSTRUT00000034760	0.0201709
ENSTRUT00000034794	1.50114
ENSTRUT00000034811	0.044533
ENSTRUT00000034854	0.00105356
ENSTRUT00000034868	0.171345
ENSTRUT00000034878	3.71241
ENSTRUT00000034917	0.927841
ENSTRUT00000034918	0.944464
ENSTRUT00000034924	0.816928
ENSTRUT00000034940	1.5282
ENSTRUT00000034943	1.44092
ENSTRUT00000034944	0.890248
ENSTRUT00000034951	0.0242513
ENSTRUT00000034954	0.037095
ENSTRUT00000034966	5.58133
ENSTRUT00000034975	0.0032887
ENSTRUT00000034976	0.00489183
ENSTRUT00000034977	0.0125402
ENSTRUT00000034979	0.00893796
ENSTRUT00000034991	0.0569836
ENSTRUT00000035064	2.07935
ENSTRUT00000035078	0.102166
ENSTRUT00000035103	9.75034
ENSTRUT00000035117	0.345898
ENSTRUT00000035160	0.813684
ENSTRUT00000035178	0.855703
ENSTRUT00000035274	2.65949
ENSTRUT00000035312	5.42092
ENSTRUT00000035319	0.429261
ENSTRUT00000035327	0.73994
ENSTRUT00000035331	0.109411
ENSTRUT00000035375	0.61852
ENSTRUT00000035390	0.00889691
ENSTRUT00000035399	0.570404
ENSTRUT00000035400	1.60812
ENSTRUT00000035437	0.00141595
ENSTRUT00000035487	2.99404
ENSTRUT00000035515	0.336182
ENSTRUT00000035539	0.206863
ENSTRUT00000035638	0.0679619
ENSTRUT00000035657	0.330271
ENSTRUT00000035661	0.416004
ENSTRUT00000035729	0.0103587
ENSTRUT00000035733	0.0118786
ENSTRUT00000035742	0.161704
ENSTRUT00000035783	1.6402
ENSTRUT00000035818	0.0622375
ENSTRUT00000035907	0.00538063
ENSTRUT00000035908	0.00558662
ENSTRUT00000035909	0.00512319
ENSTRUT00000035910	0.00554653
ENSTRUT00000035911	0.00563826
ENSTRUT00000035986	0.253161
ENSTRUT00000036014	3.43237e-05
ENSTRUT00000036081	0.0886274
ENSTRUT00000036115	0.0146891
ENSTRUT00000036116	0.0141413
ENSTRUT00000036117	0.0155225
ENSTRUT00000036118	5.15265e-05
ENSTRUT00000036119	0.0149806
ENSTRUT00000036120	0.017795
ENSTRUT00000036145	0.326978
ENSTRUT00000036166	0.414771
ENSTRUT00000036198	3.38222
ENSTRUT00000036199	3.73449
ENSTRUT00000036232	0.0302823
ENSTRUT00000036268	5.03555
ENSTRUT00000036282	0.031624
ENSTRUT00000036283	0.0275081
ENSTRUT00000036284	0.0318264
ENSTRUT00000036285	0.0250174
ENSTRUT00000036288	0.000194741
ENSTRUT00000036317	0.25884
ENSTRUT00000036357	0.320279
ENSTRUT00000036402	0.165215
ENSTRUT00000036417	1.23684
ENSTRUT00000036431	1.24158
ENSTRUT00000036478	0.0803494
ENSTRUT00000036498	0.0563393
ENSTRUT00000036499	0.0430271
ENSTRUT00000036500	0.0443753
ENSTRUT00000036501	0.0475243
ENSTRUT00000036502	0.0501422
ENSTRUT00000036503	0.0570904
ENSTRUT00000036504	0.0471139
ENSTRUT00000036536	0.0999471
ENSTRUT00000036617	0.012032
ENSTRUT00000036618	0.0114693
ENSTRUT00000036620	0.0118435
ENSTRUT00000036621	0.0116407
ENSTRUT00000036635	0.0867434
ENSTRUT00000036636	0.0871326
ENSTRUT00000036639	13.8681
ENSTRUT00000036777	0.125897
ENSTRUT00000036802	0.000164553
ENSTRUT00000036804	0.369772
ENSTRUT00000036841	0.289325
ENSTRUT00000036958	0.000588344
ENSTRUT00000036959	0.11493
ENSTRUT00000036960	0.114897
ENSTRUT00000036971	0.527523
ENSTRUT00000037100	18.3962
ENSTRUT00000037139	0.625619
ENSTRUT00000037168	0.574847
ENSTRUT00000037211	1.24148
ENSTRUT00000037227	0.318756
ENSTRUT00000037244	0.382824
ENSTRUT00000037278	1.27188
ENSTRUT00000037285	0.925233
ENSTRUT00000037293	0.188111
ENSTRUT00000037361	0.339803
ENSTRUT00000037415	0.934337
ENSTRUT00000037468	0.453946
ENSTRUT00000037469	0.267224
ENSTRUT00000037510	0.729466
ENSTRUT00000037542	10.8754
ENSTRUT00000037661	0.727576
ENSTRUT00000037785	1.16416
ENSTRUT00000037857	0.175349
ENSTRUT00000037866	0.00948546
ENSTRUT00000037946	1.72923
ENSTRUT00000037967	0.467618
ENSTRUT00000038000	0.648837
ENSTRUT00000038010	0.0559062
ENSTRUT00000038011	0.0559531
ENSTRUT00000038017	0.371264
ENSTRUT00000038018	0.457022
ENSTRUT00000038033	0.293438
ENSTRUT00000038034	0.293701
ENSTRUT00000038052	0.849424
ENSTRUT00000038057	0.203529
ENSTRUT00000038061	0.179512
ENSTRUT00000038105	3.85369
ENSTRUT00000038138	0.00193973
ENSTRUT00000038145	0.0125904
ENSTRUT00000038165	0.00544532
ENSTRUT00000038167	0.005386
ENSTRUT00000038168	0.00525382
ENSTRUT00000038169	0.00539537
ENSTRUT00000038170	0.00568626
ENSTRUT00000038171	0.0052899
ENSTRUT00000038172	0.00513817
ENSTRUT00000038173	0.0050928
ENSTRUT00000038204	0.792025
ENSTRUT00000038293	0.00740687
ENSTRUT00000038324	0.326808
ENSTRUT00000038325	1.6179
ENSTRUT00000038381	0.518888
ENSTRUT00000038397	0.00828954
ENSTRUT00000038398	0.00963028
ENSTRUT00000038499	0.133469
ENSTRUT00000038500	0.471982
ENSTRUT00000038562	0.0562522
ENSTRUT00000038563	0.0562706
ENSTRUT00000038564	0.0562143
ENSTRUT00000038582	2.1377
ENSTRUT00000038614	1.39774
ENSTRUT00000038620	2.61592
ENSTRUT00000038659	0.174219
ENSTRUT00000038720	1.33399
ENSTRUT00000038740	0.0125935
ENSTRUT00000038744	0.0125587
ENSTRUT00000038784	2.53944
ENSTRUT00000038818	0.494652
ENSTRUT00000038870	0.813729
ENSTRUT00000038899	0.0278768
ENSTRUT00000038900	0.0279066
ENSTRUT00000038932	0.229585
ENSTRUT00000038982	0.0973155
ENSTRUT00000038983	0.110097
ENSTRUT00000038984	0.133723
ENSTRUT00000039068	0.799131
ENSTRUT00000039129	2.07201
ENSTRUT00000039130	2.65537
ENSTRUT00000039181	1.40113
ENSTRUT00000039182	1.39605
ENSTRUT00000039221	0.0590696
ENSTRUT00000039228	0.0658094
ENSTRUT00000039243	0.121532
ENSTRUT00000039270	1.06837
ENSTRUT00000039275	0.622328
ENSTRUT00000039293	0.45754
ENSTRUT00000039302	0.0210472
ENSTRUT00000039303	0.0216288
ENSTRUT00000039304	0.0217643
ENSTRUT00000039313	0.0827178
ENSTRUT00000039314	0.452359
ENSTRUT00000039327	0.464764
ENSTRUT00000039328	0.461045
ENSTRUT00000039341	1.25059
ENSTRUT00000039366	0.137904
ENSTRUT00000039426	0.0389876
ENSTRUT00000039442	0.159509
ENSTRUT00000039449	0.117034
ENSTRUT00000039451	0.391697
ENSTRUT00000039499	0.073368
ENSTRUT00000039501	0.0592055
ENSTRUT00000039503	0.0753581
ENSTRUT00000039521	6.34543
ENSTRUT00000039526	0.714113
ENSTRUT00000039533	0.194646
ENSTRUT00000039544	0.175135
ENSTRUT00000039592	0.0107858
ENSTRUT00000039631	0.145742
ENSTRUT00000039638	0.000182575
ENSTRUT00000039666	0.00774201
ENSTRUT00000039679	0.229925
ENSTRUT00000039680	1.32478
ENSTRUT00000039692	0.0431768
ENSTRUT00000039693	0.0180694
ENSTRUT00000039694	0.410794
ENSTRUT00000039757	2.49721
ENSTRUT00000039826	1.4091
ENSTRUT00000039855	0.79285
ENSTRUT00000039857	1.25703
ENSTRUT00000039893	0.0933861
ENSTRUT00000039965	9.38067
ENSTRUT00000039969	0.507937
ENSTRUT00000039974	0.0159868
ENSTRUT00000039975	0.0171054
ENSTRUT00000039976	0.0168945
ENSTRUT00000040079	0.3157
ENSTRUT00000040085	2.97302
ENSTRUT00000040148	3.59361
ENSTRUT00000040213	0.109671
ENSTRUT00000040214	0.109714
ENSTRUT00000040232	0.193995
ENSTRUT00000040233	0.121074
ENSTRUT00000040234	0.37896
ENSTRUT00000040238	4.01279
ENSTRUT00000040257	0.241623
ENSTRUT00000040266	0.160876
ENSTRUT00000040291	0.025639
ENSTRUT00000040293	0.434721
ENSTRUT00000040306	0.028014
ENSTRUT00000040307	0.0286513
ENSTRUT00000040312	0.198056
ENSTRUT00000040366	0.0467147
ENSTRUT00000040367	0.0466723
ENSTRUT00000040368	0.992006
ENSTRUT00000040373	0.120433
ENSTRUT00000040390	0.0807338
ENSTRUT00000040403	0.0967925
ENSTRUT00000040425	1.16538
ENSTRUT00000040437	0.0285977
ENSTRUT00000040440	0.0287039
ENSTRUT00000040441	0.0286472
ENSTRUT00000040442	0.0282352
ENSTRUT00000040451	0.288749
ENSTRUT00000040466	3.95291
ENSTRUT00000040486	0.0368598
ENSTRUT00000040490	0.202175
ENSTRUT00000040535	0.04889
ENSTRUT00000040536	0.0488986
ENSTRUT00000040543	0.0503605
ENSTRUT00000040545	2.61735
ENSTRUT00000040577	0.0726677
ENSTRUT00000040590	0.0420969
ENSTRUT00000040592	0.377203
ENSTRUT00000040656	1.74493
ENSTRUT00000040677	0.6556
ENSTRUT00000040712	0.580673
ENSTRUT00000040780	2.01115
ENSTRUT00000040811	0.252579
ENSTRUT00000040829	2.65949
ENSTRUT00000040850	0.166206
ENSTRUT00000040871	0.220302
ENSTRUT00000040895	1.8912
ENSTRUT00000040919	0.223857
ENSTRUT00000040920	0.194104
ENSTRUT00000040921	0.16408
ENSTRUT00000040923	0.166403
ENSTRUT00000040924	0.0988611
ENSTRUT00000040925	0.0691202
ENSTRUT00000041001	0.000232682
ENSTRUT00000041107	0.0546384
ENSTRUT00000041122	0.0242215
ENSTRUT00000041190	0.0572247
ENSTRUT00000041200	0.0280154
ENSTRUT00000041204	0.0282389
ENSTRUT00000041205	0.0290028
ENSTRUT00000041206	0.0290098
ENSTRUT00000041257	0.0169683
ENSTRUT00000041300	0.874609
ENSTRUT00000041330	0.222753
ENSTRUT00000041332	0.000609715
ENSTRUT00000041391	0.0687161
ENSTRUT00000041392	0.0639994
ENSTRUT00000041393	0.0554804
ENSTRUT00000041394	0.0795838
ENSTRUT00000041411	0.000937892
ENSTRUT00000041425	0.0811552
ENSTRUT00000041426	0.0372321
ENSTRUT00000041475	0.571283
ENSTRUT00000041538	1.60936
ENSTRUT00000041560	0.00276895
ENSTRUT00000041562	0.0128245
ENSTRUT00000041572	1.79216
ENSTRUT00000041599	0.000945566
ENSTRUT00000041620	0.00952798
ENSTRUT00000041621	0.00944669
ENSTRUT00000041622	0.00888355
ENSTRUT00000041623	0.00943333
ENSTRUT00000041624	0.00916415
ENSTRUT00000041625	0.00933217
ENSTRUT00000041626	0.0102115
ENSTRUT00000041627	0.00926692
ENSTRUT00000041628	0.00935061
ENSTRUT00000041752	1.28392
ENSTRUT00000041797	6.33134
ENSTRUT00000041826	4.0222
ENSTRUT00000041846	0.260851
ENSTRUT00000041874	0.000170862
ENSTRUT00000041876	0.109541
ENSTRUT00000041877	0.110252
ENSTRUT00000041879	0.0160962
ENSTRUT00000041880	0.0197752
ENSTRUT00000041881	0.0198222
ENSTRUT00000041924	0.0331335
ENSTRUT00000041936	0.588342
ENSTRUT00000041994	0.0145712
ENSTRUT00000041995	0.0146535
ENSTRUT00000041996	0.0173856
ENSTRUT00000042071	0.077811
ENSTRUT00000042184	0.334712
ENSTRUT00000042256	0.124136
ENSTRUT00000042307	0.555897
ENSTRUT00000042458	2.03531
ENSTRUT00000042468	0.313817
ENSTRUT00000042524	0.751565
ENSTRUT00000042602	4.79089
ENSTRUT00000042629	0.211422
ENSTRUT00000042633	0.691904
ENSTRUT00000042637	0.0888692
ENSTRUT00000042641	2.41184
ENSTRUT00000042652	0.000394069
ENSTRUT00000042678	0.0225329
ENSTRUT00000042752	0.0662349
ENSTRUT00000042781	1.32553
ENSTRUT00000042807	0.000495813
ENSTRUT00000042847	0.468417
ENSTRUT00000042854	0.0303745
ENSTRUT00000042855	0.028183
ENSTRUT00000042856	0.0292817
ENSTRUT00000042857	0.0284734
ENSTRUT00000042950	4.29818
ENSTRUT00000043065	0.109028
ENSTRUT00000043066	0.110558
ENSTRUT00000043067	0.109695
ENSTRUT00000043073	1.66894
ENSTRUT00000043151	0.0751504
ENSTRUT00000043164	0.195588
ENSTRUT00000043173	0.0188589
ENSTRUT00000043174	0.0197034
ENSTRUT00000043175	0.019195
ENSTRUT00000043176	0.0200501
ENSTRUT00000043177	0.0197253
ENSTRUT00000043198	0.0694959
ENSTRUT00000043272	0.000595096
ENSTRUT00000043289	0.0477566
ENSTRUT00000043303	0.000280236
ENSTRUT00000043304	0.0954387
ENSTRUT00000043306	0.0801486
ENSTRUT00000043309	0.0947367
ENSTRUT00000043333	1.4608
ENSTRUT00000043361	0.634099
ENSTRUT00000043419	0.0556862
ENSTRUT00000043420	0.0558455
ENSTRUT00000043426	0.588856
ENSTRUT00000043429	0.583543
ENSTRUT00000043477	15.515
ENSTRUT00000043538	0.156801
ENSTRUT00000043609	0.359819
ENSTRUT00000043614	0.0415295
ENSTRUT00000043632	0.0648598
ENSTRUT00000043653	0.681901
ENSTRUT00000043705	0.538235
ENSTRUT00000043742	0.0220853
ENSTRUT00000043743	0.022075
ENSTRUT00000043775	0.000296319
ENSTRUT00000043788	0.323967
ENSTRUT00000043839	0.185078
ENSTRUT00000043850	1.63836
ENSTRUT00000043977	0.456971
ENSTRUT00000043981	4.39488
ENSTRUT00000044007	0.262369
ENSTRUT00000044023	1.20797
ENSTRUT00000044048	0.00797764
ENSTRUT00000044049	0.00806311
ENSTRUT00000044077	0.756253
ENSTRUT00000044089	0.133952
ENSTRUT00000044177	0.04875
ENSTRUT00000044235	11.051
ENSTRUT00000044254	3.40294
ENSTRUT00000044265	0.0235639
ENSTRUT00000044266	0.0235077
ENSTRUT00000044267	0.0241304
ENSTRUT00000044341	38.4662
ENSTRUT00000044365	0.0606574
ENSTRUT00000044366	2.07614
ENSTRUT00000044367	1.90167
ENSTRUT00000044384	0.735928
ENSTRUT00000044397	3.01779
ENSTRUT00000044407	0.000670335
ENSTRUT00000044471	0.00346418
ENSTRUT00000044501	0.0820777
ENSTRUT00000044505	0.224339
ENSTRUT00000044551	0.129297
ENSTRUT00000044609	0.121683
ENSTRUT00000044658	0.412322
ENSTRUT00000044660	0.0160707
ENSTRUT00000044661	0.0165693
ENSTRUT00000044662	0.016489
ENSTRUT00000044759	1.3039
ENSTRUT00000044834	0.112255
ENSTRUT00000044861	0.590022
ENSTRUT00000044901	0.732687
ENSTRUT00000044919	0.0473095
ENSTRUT00000044937	6.06828
ENSTRUT00000045022	0.136019
ENSTRUT00000045065	1.50881
ENSTRUT00000045066	1.57587
ENSTRUT00000045079	0.0172356
ENSTRUT00000045080	0.0172413
ENSTRUT00000045104	0.0187422
ENSTRUT00000045171	0.718711
ENSTRUT00000045207	1.62449
ENSTRUT00000045289	0.0953622
ENSTRUT00000045305	0.111011
ENSTRUT00000045368	0.319025
ENSTRUT00000045377	0.410626
ENSTRUT00000045414	0.121902
ENSTRUT00000045419	0.081202
ENSTRUT00000045420	0.42043
ENSTRUT00000045421	0.617144
ENSTRUT00000045422	0.419892
ENSTRUT00000045424	2.14226
ENSTRUT00000045433	0.0417867
ENSTRUT00000045456	0.216772
ENSTRUT00000045457	0.217572
ENSTRUT00000045468	0.997889
ENSTRUT00000045481	0.290908
ENSTRUT00000045490	0.0161459
ENSTRUT00000045515	0.0548964
ENSTRUT00000045516	9.83782e-05
ENSTRUT00000045518	0.0515929
ENSTRUT00000045519	0.0488815
ENSTRUT00000045545	1.80452
ENSTRUT00000045546	0.100232
ENSTRUT00000045665	1.24923
ENSTRUT00000045666	0.0180059
ENSTRUT00000045667	0.0158492
ENSTRUT00000045668	0.0150908
ENSTRUT00000045669	0.016305
ENSTRUT00000045717	0.119325
ENSTRUT00000045738	0.0299003
ENSTRUT00000045804	0.408884
ENSTRUT00000045805	1.20918
ENSTRUT00000045812	0.0950019
ENSTRUT00000045813	0.0968884
ENSTRUT00000045814	0.104905
ENSTRUT00000045815	0.00103855
ENSTRUT00000045887	1.12135
ENSTRUT00000045888	0.824846
ENSTRUT00000045916	0.189407
ENSTRUT00000045917	0.0732824
ENSTRUT00000045941	0.0252771
ENSTRUT00000045966	0.0618209
ENSTRUT00000045970	0.0235455
ENSTRUT00000045971	0.0235222
ENSTRUT00000046016	0.158424
ENSTRUT00000046103	0.00691022
ENSTRUT00000046105	0.0070649
ENSTRUT00000046128	0.018258
ENSTRUT00000046129	0.0152562
ENSTRUT00000046164	0.0278459
ENSTRUT00000046165	0.026433
ENSTRUT00000046166	0.0270983
ENSTRUT00000046170	11.2673
ENSTRUT00000046171	0.333121
ENSTRUT00000046204	2.56715
ENSTRUT00000046263	0.026376
ENSTRUT00000046264	0.0263775
ENSTRUT00000046269	5.43925
ENSTRUT00000046320	0.051666
ENSTRUT00000046321	0.0516431
ENSTRUT00000046337	0.0682128
ENSTRUT00000046349	0.0664941
ENSTRUT00000046355	0.977284
ENSTRUT00000046382	0.00934525
ENSTRUT00000046388	0.0147819
ENSTRUT00000046390	0.128043
ENSTRUT00000046414	0.0362659
ENSTRUT00000046443	0.023267
ENSTRUT00000046444	0.96459
ENSTRUT00000046455	0.352789
ENSTRUT00000046603	0.0673082
ENSTRUT00000046621	1.6977
ENSTRUT00000046652	0.0269392
ENSTRUT00000046656	0.0270095
ENSTRUT00000046702	0.0453418
ENSTRUT00000046703	0.0452963
ENSTRUT00000046722	8.46459
ENSTRUT00000046728	0.215887
ENSTRUT00000046729	0.105144
ENSTRUT00000046744	0.14404
ENSTRUT00000046746	0.144984
ENSTRUT00000046817	0.00886407
ENSTRUT00000046818	0.00571048
ENSTRUT00000046819	0.00576832
ENSTRUT00000046843	1.47015
ENSTRUT00000046861	0.24347
ENSTRUT00000046875	0.33954
ENSTRUT00000046930	1.38217
ENSTRUT00000046931	1.20922
ENSTRUT00000047027	0.0373251
ENSTRUT00000047028	0.0418339
ENSTRUT00000047046	0.62898
ENSTRUT00000047121	0.0677408
ENSTRUT00000047122	0.0655487
ENSTRUT00000047125	0.081543
ENSTRUT00000047140	0.00621605
ENSTRUT00000047149	0.233556
ENSTRUT00000047211	0.0353335
ENSTRUT00000047230	0.828392
ENSTRUT00000047248	0.0457722
ENSTRUT00000047267	0.00257438
ENSTRUT00000047269	0.00281637
ENSTRUT00000047270	0.00276758
ENSTRUT00000047273	0.00380518
ENSTRUT00000047274	0.00597871
ENSTRUT00000047313	0.399901
ENSTRUT00000047315	0.0689769
ENSTRUT00000047390	0.000217174
ENSTRUT00000047391	0.0438443
ENSTRUT00000047454	0.805035
ENSTRUT00000047456	2.27196
ENSTRUT00000047486	0.250803
ENSTRUT00000047537	0.0382734
ENSTRUT00000047538	0.0371137
ENSTRUT00000047547	3.23907
ENSTRUT00000047548	1.685
ENSTRUT00000047717	0.256791
ENSTRUT00000047726	0.12059
ENSTRUT00000047786	0.0313066
ENSTRUT00000047787	0.0364017
ENSTRUT00000047788	0.0302512
ENSTRUT00000047803	3.0091
ENSTRUT00000047821	1.26679
ENSTRUT00000047824	0.327503
ENSTRUT00000047826	0.344899
ENSTRUT00000047827	0.360401
ENSTRUT00000047828	0.00668911
ENSTRUT00000047865	0.308492
ENSTRUT00000047904	0.0075028
ENSTRUT00000047905	0.00861222
ENSTRUT00000047906	0.00801104
ENSTRUT00000047907	0.00933395
ENSTRUT00000047908	0.00931375
ENSTRUT00000047909	0.00910623
ENSTRUT00000047910	0.00922287
ENSTRUT00000047940	0.0255214
ENSTRUT00000047941	0.0402397
ENSTRUT00000047942	0.0332578
ENSTRUT00000047944	0.0211537
ENSTRUT00000047959	0.0612064
ENSTRUT00000047974	0.0129202
ENSTRUT00000048017	15.0821
ENSTRUT00000048106	45.2462
ENSTRUT00000048330	51.4601
ENSTRUT00000048376	40.7948
ENSTRUT00000048463	45.2462
ENSTRUT00000048528	690.009
ENSTRUT00000048574	39.3542
ENSTRUT00000048594	12.1306
ENSTRUT00000048599	46.9376
ENSTRUT00000048735	13.715
