# Supplementary material for: Transcriptome Analysis of Artificial Hybrid Pufferfish Jiyan-1 and Its Parental Species: Implications for Pufferfish Heterosis
Source: PLoS One. 2013 Mar 8;8(3):e58453. doi: 10.1371/journal.pone.0058453 (PMC3592836; doi:10.1371/journal.pone.0058453)
Supplement: Table S4 — Differentially expressed transcripts in sub groups. (XLSX) [file pone.0058453.s006.xlsx]

## Sheet: DThtiu
ENSTRUT00000000005
ENSTRUT00000000012
ENSTRUT00000000038
ENSTRUT00000000084
ENSTRUT00000000090
ENSTRUT00000000114
ENSTRUT00000000140
ENSTRUT00000000164
ENSTRUT00000000169
ENSTRUT00000000201
ENSTRUT00000000202
ENSTRUT00000000210
ENSTRUT00000000212
ENSTRUT00000000215
ENSTRUT00000000218
ENSTRUT00000000224
ENSTRUT00000000227
ENSTRUT00000000243
ENSTRUT00000000258
ENSTRUT00000000265
ENSTRUT00000000288
ENSTRUT00000000312
ENSTRUT00000000320
ENSTRUT00000000321
ENSTRUT00000000327
ENSTRUT00000000336
ENSTRUT00000000346
ENSTRUT00000000357
ENSTRUT00000000377
ENSTRUT00000000390
ENSTRUT00000000426
ENSTRUT00000000455
ENSTRUT00000000469
ENSTRUT00000000475
ENSTRUT00000000479
ENSTRUT00000000505
ENSTRUT00000000523
ENSTRUT00000000538
ENSTRUT00000000547
ENSTRUT00000000557
ENSTRUT00000000572
ENSTRUT00000000588
ENSTRUT00000000609
ENSTRUT00000000617
ENSTRUT00000000628
ENSTRUT00000000640
ENSTRUT00000000649
ENSTRUT00000000651
ENSTRUT00000000654
ENSTRUT00000000667
ENSTRUT00000000678
ENSTRUT00000000688
ENSTRUT00000000689
ENSTRUT00000000692
ENSTRUT00000000708
ENSTRUT00000000716
ENSTRUT00000000723
ENSTRUT00000000754
ENSTRUT00000000762
ENSTRUT00000000784
ENSTRUT00000000785
ENSTRUT00000000822
ENSTRUT00000000826
ENSTRUT00000000850
ENSTRUT00000000854
ENSTRUT00000000871
ENSTRUT00000000878
ENSTRUT00000000900
ENSTRUT00000000906
ENSTRUT00000000911
ENSTRUT00000000942
ENSTRUT00000000950
ENSTRUT00000000951
ENSTRUT00000000966
ENSTRUT00000000968
ENSTRUT00000000997
ENSTRUT00000001003
ENSTRUT00000001004
ENSTRUT00000001057
ENSTRUT00000001062
ENSTRUT00000001069
ENSTRUT00000001071
ENSTRUT00000001076
ENSTRUT00000001086
ENSTRUT00000001133
ENSTRUT00000001148
ENSTRUT00000001153
ENSTRUT00000001160
ENSTRUT00000001162
ENSTRUT00000001163
ENSTRUT00000001196
ENSTRUT00000001251
ENSTRUT00000001257
ENSTRUT00000001264
ENSTRUT00000001270
ENSTRUT00000001299
ENSTRUT00000001308
ENSTRUT00000001334
ENSTRUT00000001341
ENSTRUT00000001346
ENSTRUT00000001368
ENSTRUT00000001423
ENSTRUT00000001430
ENSTRUT00000001432
ENSTRUT00000001468
ENSTRUT00000001474
ENSTRUT00000001602
ENSTRUT00000001620
ENSTRUT00000001635
ENSTRUT00000001652
ENSTRUT00000001653
ENSTRUT00000001666
ENSTRUT00000001685
ENSTRUT00000001687
ENSTRUT00000001688
ENSTRUT00000001711
ENSTRUT00000001714
ENSTRUT00000001745
ENSTRUT00000001749
ENSTRUT00000001750
ENSTRUT00000001757
ENSTRUT00000001808
ENSTRUT00000001813
ENSTRUT00000001820
ENSTRUT00000001821
ENSTRUT00000001885
ENSTRUT00000001913
ENSTRUT00000001914
ENSTRUT00000001918
ENSTRUT00000002027
ENSTRUT00000002034
ENSTRUT00000002042
ENSTRUT00000002044
ENSTRUT00000002047
ENSTRUT00000002057
ENSTRUT00000002068
ENSTRUT00000002089
ENSTRUT00000002090
ENSTRUT00000002091
ENSTRUT00000002092
ENSTRUT00000002110
ENSTRUT00000002121
ENSTRUT00000002125
ENSTRUT00000002148
ENSTRUT00000002161
ENSTRUT00000002171
ENSTRUT00000002200
ENSTRUT00000002227
ENSTRUT00000002231
ENSTRUT00000002241
ENSTRUT00000002254
ENSTRUT00000002257
ENSTRUT00000002269
ENSTRUT00000002277
ENSTRUT00000002322
ENSTRUT00000002324
ENSTRUT00000002340
ENSTRUT00000002344
ENSTRUT00000002351
ENSTRUT00000002361
ENSTRUT00000002380
ENSTRUT00000002382
ENSTRUT00000002396
ENSTRUT00000002412
ENSTRUT00000002414
ENSTRUT00000002434
ENSTRUT00000002436
ENSTRUT00000002475
ENSTRUT00000002476
ENSTRUT00000002483
ENSTRUT00000002485
ENSTRUT00000002493
ENSTRUT00000002548
ENSTRUT00000002561
ENSTRUT00000002569
ENSTRUT00000002581
ENSTRUT00000002640
ENSTRUT00000002641
ENSTRUT00000002705
ENSTRUT00000002711
ENSTRUT00000002735
ENSTRUT00000002737
ENSTRUT00000002741
ENSTRUT00000002742
ENSTRUT00000002764
ENSTRUT00000002774
ENSTRUT00000002781
ENSTRUT00000002789
ENSTRUT00000002800
ENSTRUT00000002828
ENSTRUT00000002832
ENSTRUT00000002834
ENSTRUT00000002867
ENSTRUT00000002869
ENSTRUT00000002871
ENSTRUT00000002888
ENSTRUT00000002962
ENSTRUT00000002968
ENSTRUT00000002969
ENSTRUT00000002985
ENSTRUT00000002987
ENSTRUT00000003016
ENSTRUT00000003040
ENSTRUT00000003042
ENSTRUT00000003044
ENSTRUT00000003045
ENSTRUT00000003047
ENSTRUT00000003049
ENSTRUT00000003051
ENSTRUT00000003057
ENSTRUT00000003070
ENSTRUT00000003085
ENSTRUT00000003097
ENSTRUT00000003099
ENSTRUT00000003101
ENSTRUT00000003104
ENSTRUT00000003122
ENSTRUT00000003129
ENSTRUT00000003148
ENSTRUT00000003152
ENSTRUT00000003153
ENSTRUT00000003175
ENSTRUT00000003178
ENSTRUT00000003186
ENSTRUT00000003218
ENSTRUT00000003221
ENSTRUT00000003230
ENSTRUT00000003231
ENSTRUT00000003233
ENSTRUT00000003234
ENSTRUT00000003240
ENSTRUT00000003273
ENSTRUT00000003289
ENSTRUT00000003293
ENSTRUT00000003323
ENSTRUT00000003344
ENSTRUT00000003384
ENSTRUT00000003404
ENSTRUT00000003412
ENSTRUT00000003434
ENSTRUT00000003452
ENSTRUT00000003454
ENSTRUT00000003529
ENSTRUT00000003553
ENSTRUT00000003564
ENSTRUT00000003568
ENSTRUT00000003569
ENSTRUT00000003578
ENSTRUT00000003609
ENSTRUT00000003614
ENSTRUT00000003617
ENSTRUT00000003638
ENSTRUT00000003664
ENSTRUT00000003698
ENSTRUT00000003707
ENSTRUT00000003710
ENSTRUT00000003714
ENSTRUT00000003743
ENSTRUT00000003758
ENSTRUT00000003772
ENSTRUT00000003778
ENSTRUT00000003795
ENSTRUT00000003798
ENSTRUT00000003799
ENSTRUT00000003807
ENSTRUT00000003827
ENSTRUT00000003867
ENSTRUT00000003895
ENSTRUT00000003925
ENSTRUT00000003948
ENSTRUT00000003956
ENSTRUT00000004028
ENSTRUT00000004038
ENSTRUT00000004041
ENSTRUT00000004093
ENSTRUT00000004098
ENSTRUT00000004101
ENSTRUT00000004102
ENSTRUT00000004138
ENSTRUT00000004217
ENSTRUT00000004221
ENSTRUT00000004243
ENSTRUT00000004248
ENSTRUT00000004256
ENSTRUT00000004258
ENSTRUT00000004269
ENSTRUT00000004270
ENSTRUT00000004271
ENSTRUT00000004275
ENSTRUT00000004277
ENSTRUT00000004299
ENSTRUT00000004331
ENSTRUT00000004346
ENSTRUT00000004349
ENSTRUT00000004354
ENSTRUT00000004362
ENSTRUT00000004406
ENSTRUT00000004408
ENSTRUT00000004413
ENSTRUT00000004414
ENSTRUT00000004421
ENSTRUT00000004442
ENSTRUT00000004457
ENSTRUT00000004496
ENSTRUT00000004508
ENSTRUT00000004540
ENSTRUT00000004590
ENSTRUT00000004593
ENSTRUT00000004606
ENSTRUT00000004671
ENSTRUT00000004691
ENSTRUT00000004703
ENSTRUT00000004713
ENSTRUT00000004715
ENSTRUT00000004717
ENSTRUT00000004730
ENSTRUT00000004738
ENSTRUT00000004739
ENSTRUT00000004747
ENSTRUT00000004765
ENSTRUT00000004767
ENSTRUT00000004768
ENSTRUT00000004797
ENSTRUT00000004799
ENSTRUT00000004803
ENSTRUT00000004838
ENSTRUT00000004881
ENSTRUT00000004885
ENSTRUT00000004892
ENSTRUT00000004896
ENSTRUT00000004898
ENSTRUT00000004923
ENSTRUT00000004925
ENSTRUT00000004955
ENSTRUT00000004977
ENSTRUT00000005000
ENSTRUT00000005016
ENSTRUT00000005022
ENSTRUT00000005043
ENSTRUT00000005059
ENSTRUT00000005062
ENSTRUT00000005075
ENSTRUT00000005076
ENSTRUT00000005080
ENSTRUT00000005092
ENSTRUT00000005097
ENSTRUT00000005107
ENSTRUT00000005122
ENSTRUT00000005141
ENSTRUT00000005164
ENSTRUT00000005165
ENSTRUT00000005166
ENSTRUT00000005169
ENSTRUT00000005263
ENSTRUT00000005273
ENSTRUT00000005327
ENSTRUT00000005340
ENSTRUT00000005357
ENSTRUT00000005359
ENSTRUT00000005417
ENSTRUT00000005430
ENSTRUT00000005431
ENSTRUT00000005447
ENSTRUT00000005451
ENSTRUT00000005460
ENSTRUT00000005461
ENSTRUT00000005543
ENSTRUT00000005573
ENSTRUT00000005584
ENSTRUT00000005586
ENSTRUT00000005614
ENSTRUT00000005616
ENSTRUT00000005625
ENSTRUT00000005632
ENSTRUT00000005644
ENSTRUT00000005647
ENSTRUT00000005657
ENSTRUT00000005659
ENSTRUT00000005666
ENSTRUT00000005681
ENSTRUT00000005692
ENSTRUT00000005696
ENSTRUT00000005710
ENSTRUT00000005741
ENSTRUT00000005747
ENSTRUT00000005768
ENSTRUT00000005783
ENSTRUT00000005795
ENSTRUT00000005800
ENSTRUT00000005801
ENSTRUT00000005852
ENSTRUT00000005859
ENSTRUT00000005865
ENSTRUT00000005866
ENSTRUT00000005914
ENSTRUT00000005917
ENSTRUT00000005921
ENSTRUT00000005942
ENSTRUT00000005960
ENSTRUT00000006016
ENSTRUT00000006017
ENSTRUT00000006019
ENSTRUT00000006029
ENSTRUT00000006033
ENSTRUT00000006035
ENSTRUT00000006037
ENSTRUT00000006038
ENSTRUT00000006041
ENSTRUT00000006053
ENSTRUT00000006056
ENSTRUT00000006079
ENSTRUT00000006102
ENSTRUT00000006114
ENSTRUT00000006125
ENSTRUT00000006126
ENSTRUT00000006140
ENSTRUT00000006177
ENSTRUT00000006203
ENSTRUT00000006206
ENSTRUT00000006208
ENSTRUT00000006228
ENSTRUT00000006258
ENSTRUT00000006297
ENSTRUT00000006316
ENSTRUT00000006320
ENSTRUT00000006321
ENSTRUT00000006326
ENSTRUT00000006327
ENSTRUT00000006339
ENSTRUT00000006345
ENSTRUT00000006354
ENSTRUT00000006374
ENSTRUT00000006394
ENSTRUT00000006396
ENSTRUT00000006420
ENSTRUT00000006421
ENSTRUT00000006423
ENSTRUT00000006430
ENSTRUT00000006431
ENSTRUT00000006474
ENSTRUT00000006482
ENSTRUT00000006498
ENSTRUT00000006499
ENSTRUT00000006500
ENSTRUT00000006529
ENSTRUT00000006554
ENSTRUT00000006555
ENSTRUT00000006589
ENSTRUT00000006602
ENSTRUT00000006612
ENSTRUT00000006626
ENSTRUT00000006682
ENSTRUT00000006686
ENSTRUT00000006688
ENSTRUT00000006693
ENSTRUT00000006696
ENSTRUT00000006736
ENSTRUT00000006762
ENSTRUT00000006801
ENSTRUT00000006802
ENSTRUT00000006850
ENSTRUT00000006857
ENSTRUT00000006858
ENSTRUT00000006901
ENSTRUT00000006918
ENSTRUT00000006955
ENSTRUT00000006959
ENSTRUT00000006995
ENSTRUT00000007000
ENSTRUT00000007022
ENSTRUT00000007028
ENSTRUT00000007030
ENSTRUT00000007036
ENSTRUT00000007041
ENSTRUT00000007061
ENSTRUT00000007065
ENSTRUT00000007075
ENSTRUT00000007078
ENSTRUT00000007096
ENSTRUT00000007102
ENSTRUT00000007122
ENSTRUT00000007146
ENSTRUT00000007167
ENSTRUT00000007170
ENSTRUT00000007176
ENSTRUT00000007194
ENSTRUT00000007197
ENSTRUT00000007203
ENSTRUT00000007239
ENSTRUT00000007251
ENSTRUT00000007254
ENSTRUT00000007308
ENSTRUT00000007333
ENSTRUT00000007338
ENSTRUT00000007375
ENSTRUT00000007384
ENSTRUT00000007427
ENSTRUT00000007428
ENSTRUT00000007431
ENSTRUT00000007461
ENSTRUT00000007479
ENSTRUT00000007493
ENSTRUT00000007505
ENSTRUT00000007521
ENSTRUT00000007526
ENSTRUT00000007534
ENSTRUT00000007537
ENSTRUT00000007546
ENSTRUT00000007561
ENSTRUT00000007569
ENSTRUT00000007578
ENSTRUT00000007584
ENSTRUT00000007590
ENSTRUT00000007642
ENSTRUT00000007643
ENSTRUT00000007646
ENSTRUT00000007674
ENSTRUT00000007687
ENSTRUT00000007689
ENSTRUT00000007702
ENSTRUT00000007722
ENSTRUT00000007750
ENSTRUT00000007752
ENSTRUT00000007804
ENSTRUT00000007809
ENSTRUT00000007816
ENSTRUT00000007829
ENSTRUT00000007854
ENSTRUT00000007876
ENSTRUT00000007890
ENSTRUT00000007965
ENSTRUT00000008003
ENSTRUT00000008010
ENSTRUT00000008036
ENSTRUT00000008041
ENSTRUT00000008042
ENSTRUT00000008043
ENSTRUT00000008058
ENSTRUT00000008070
ENSTRUT00000008081
ENSTRUT00000008082
ENSTRUT00000008088
ENSTRUT00000008095
ENSTRUT00000008116
ENSTRUT00000008118
ENSTRUT00000008135
ENSTRUT00000008153
ENSTRUT00000008177
ENSTRUT00000008178
ENSTRUT00000008189
ENSTRUT00000008226
ENSTRUT00000008235
ENSTRUT00000008236
ENSTRUT00000008248
ENSTRUT00000008274
ENSTRUT00000008314
ENSTRUT00000008330
ENSTRUT00000008354
ENSTRUT00000008368
ENSTRUT00000008372
ENSTRUT00000008411
ENSTRUT00000008420
ENSTRUT00000008453
ENSTRUT00000008467
ENSTRUT00000008515
ENSTRUT00000008526
ENSTRUT00000008532
ENSTRUT00000008534
ENSTRUT00000008535
ENSTRUT00000008544
ENSTRUT00000008548
ENSTRUT00000008550
ENSTRUT00000008553
ENSTRUT00000008565
ENSTRUT00000008593
ENSTRUT00000008596
ENSTRUT00000008618
ENSTRUT00000008630
ENSTRUT00000008653
ENSTRUT00000008687
ENSTRUT00000008691
ENSTRUT00000008701
ENSTRUT00000008711
ENSTRUT00000008730
ENSTRUT00000008738
ENSTRUT00000008752
ENSTRUT00000008758
ENSTRUT00000008776
ENSTRUT00000008819
ENSTRUT00000008821
ENSTRUT00000008833
ENSTRUT00000008841
ENSTRUT00000008860
ENSTRUT00000008868
ENSTRUT00000008883
ENSTRUT00000008888
ENSTRUT00000008895
ENSTRUT00000008909
ENSTRUT00000008916
ENSTRUT00000008969
ENSTRUT00000008976
ENSTRUT00000008998
ENSTRUT00000009017
ENSTRUT00000009027
ENSTRUT00000009031
ENSTRUT00000009038
ENSTRUT00000009098
ENSTRUT00000009104
ENSTRUT00000009108
ENSTRUT00000009116
ENSTRUT00000009142
ENSTRUT00000009167
ENSTRUT00000009168
ENSTRUT00000009171
ENSTRUT00000009181
ENSTRUT00000009205
ENSTRUT00000009234
ENSTRUT00000009235
ENSTRUT00000009240
ENSTRUT00000009254
ENSTRUT00000009262
ENSTRUT00000009264
ENSTRUT00000009268
ENSTRUT00000009297
ENSTRUT00000009334
ENSTRUT00000009335
ENSTRUT00000009338
ENSTRUT00000009365
ENSTRUT00000009366
ENSTRUT00000009407
ENSTRUT00000009416
ENSTRUT00000009430
ENSTRUT00000009431
ENSTRUT00000009461
ENSTRUT00000009472
ENSTRUT00000009479
ENSTRUT00000009498
ENSTRUT00000009514
ENSTRUT00000009543
ENSTRUT00000009559
ENSTRUT00000009561
ENSTRUT00000009568
ENSTRUT00000009621
ENSTRUT00000009644
ENSTRUT00000009653
ENSTRUT00000009670
ENSTRUT00000009689
ENSTRUT00000009723
ENSTRUT00000009725
ENSTRUT00000009731
ENSTRUT00000009735
ENSTRUT00000009736
ENSTRUT00000009757
ENSTRUT00000009758
ENSTRUT00000009759
ENSTRUT00000009767
ENSTRUT00000009769
ENSTRUT00000009796
ENSTRUT00000009809
ENSTRUT00000009825
ENSTRUT00000009826
ENSTRUT00000009828
ENSTRUT00000009855
ENSTRUT00000009868
ENSTRUT00000009877
ENSTRUT00000009897
ENSTRUT00000009928
ENSTRUT00000009929
ENSTRUT00000009941
ENSTRUT00000009976
ENSTRUT00000010005
ENSTRUT00000010021
ENSTRUT00000010074
ENSTRUT00000010086
ENSTRUT00000010101
ENSTRUT00000010107
ENSTRUT00000010120
ENSTRUT00000010122
ENSTRUT00000010145
ENSTRUT00000010172
ENSTRUT00000010174
ENSTRUT00000010177
ENSTRUT00000010183
ENSTRUT00000010193
ENSTRUT00000010200
ENSTRUT00000010212
ENSTRUT00000010218
ENSTRUT00000010233
ENSTRUT00000010234
ENSTRUT00000010238
ENSTRUT00000010249
ENSTRUT00000010271
ENSTRUT00000010275
ENSTRUT00000010284
ENSTRUT00000010311
ENSTRUT00000010319
ENSTRUT00000010332
ENSTRUT00000010357
ENSTRUT00000010365
ENSTRUT00000010387
ENSTRUT00000010410
ENSTRUT00000010474
ENSTRUT00000010476
ENSTRUT00000010488
ENSTRUT00000010490
ENSTRUT00000010507
ENSTRUT00000010508
ENSTRUT00000010572
ENSTRUT00000010592
ENSTRUT00000010624
ENSTRUT00000010626
ENSTRUT00000010627
ENSTRUT00000010662
ENSTRUT00000010669
ENSTRUT00000010677
ENSTRUT00000010679
ENSTRUT00000010684
ENSTRUT00000010700
ENSTRUT00000010718
ENSTRUT00000010741
ENSTRUT00000010839
ENSTRUT00000010850
ENSTRUT00000010875
ENSTRUT00000010881
ENSTRUT00000010912
ENSTRUT00000010927
ENSTRUT00000010931
ENSTRUT00000010965
ENSTRUT00000011026
ENSTRUT00000011050
ENSTRUT00000011053
ENSTRUT00000011057
ENSTRUT00000011061
ENSTRUT00000011077
ENSTRUT00000011088
ENSTRUT00000011095
ENSTRUT00000011110
ENSTRUT00000011131
ENSTRUT00000011144
ENSTRUT00000011155
ENSTRUT00000011157
ENSTRUT00000011208
ENSTRUT00000011209
ENSTRUT00000011217
ENSTRUT00000011220
ENSTRUT00000011245
ENSTRUT00000011248
ENSTRUT00000011249
ENSTRUT00000011250
ENSTRUT00000011281
ENSTRUT00000011282
ENSTRUT00000011298
ENSTRUT00000011326
ENSTRUT00000011338
ENSTRUT00000011389
ENSTRUT00000011411
ENSTRUT00000011470
ENSTRUT00000011485
ENSTRUT00000011515
ENSTRUT00000011536
ENSTRUT00000011558
ENSTRUT00000011584
ENSTRUT00000011605
ENSTRUT00000011608
ENSTRUT00000011615
ENSTRUT00000011616
ENSTRUT00000011618
ENSTRUT00000011638
ENSTRUT00000011642
ENSTRUT00000011645
ENSTRUT00000011649
ENSTRUT00000011660
ENSTRUT00000011671
ENSTRUT00000011688
ENSTRUT00000011727
ENSTRUT00000011734
ENSTRUT00000011746
ENSTRUT00000011758
ENSTRUT00000011767
ENSTRUT00000011774
ENSTRUT00000011777
ENSTRUT00000011779
ENSTRUT00000011782
ENSTRUT00000011786
ENSTRUT00000011803
ENSTRUT00000011809
ENSTRUT00000011810
ENSTRUT00000011818
ENSTRUT00000011835
ENSTRUT00000011836
ENSTRUT00000011852
ENSTRUT00000011856
ENSTRUT00000011860
ENSTRUT00000011880
ENSTRUT00000011881
ENSTRUT00000011882
ENSTRUT00000011888
ENSTRUT00000011891
ENSTRUT00000011909
ENSTRUT00000011915
ENSTRUT00000011933
ENSTRUT00000011937
ENSTRUT00000011972
ENSTRUT00000011978
ENSTRUT00000012072
ENSTRUT00000012073
ENSTRUT00000012097
ENSTRUT00000012098
ENSTRUT00000012114
ENSTRUT00000012129
ENSTRUT00000012149
ENSTRUT00000012179
ENSTRUT00000012221
ENSTRUT00000012222
ENSTRUT00000012231
ENSTRUT00000012277
ENSTRUT00000012278
ENSTRUT00000012312
ENSTRUT00000012316
ENSTRUT00000012333
ENSTRUT00000012342
ENSTRUT00000012343
ENSTRUT00000012373
ENSTRUT00000012380
ENSTRUT00000012400
ENSTRUT00000012430
ENSTRUT00000012489
ENSTRUT00000012491
ENSTRUT00000012496
ENSTRUT00000012498
ENSTRUT00000012499
ENSTRUT00000012519
ENSTRUT00000012524
ENSTRUT00000012537
ENSTRUT00000012572
ENSTRUT00000012577
ENSTRUT00000012593
ENSTRUT00000012615
ENSTRUT00000012617
ENSTRUT00000012620
ENSTRUT00000012621
ENSTRUT00000012624
ENSTRUT00000012629
ENSTRUT00000012643
ENSTRUT00000012651
ENSTRUT00000012655
ENSTRUT00000012657
ENSTRUT00000012659
ENSTRUT00000012667
ENSTRUT00000012668
ENSTRUT00000012702
ENSTRUT00000012714
ENSTRUT00000012720
ENSTRUT00000012724
ENSTRUT00000012726
ENSTRUT00000012728
ENSTRUT00000012730
ENSTRUT00000012741
ENSTRUT00000012747
ENSTRUT00000012754
ENSTRUT00000012756
ENSTRUT00000012758
ENSTRUT00000012799
ENSTRUT00000012806
ENSTRUT00000012808
ENSTRUT00000012813
ENSTRUT00000012821
ENSTRUT00000012858
ENSTRUT00000012889
ENSTRUT00000012911
ENSTRUT00000012915
ENSTRUT00000012918
ENSTRUT00000012924
ENSTRUT00000012931
ENSTRUT00000012939
ENSTRUT00000012941
ENSTRUT00000012942
ENSTRUT00000012949
ENSTRUT00000012964
ENSTRUT00000012969
ENSTRUT00000012984
ENSTRUT00000012988
ENSTRUT00000012992
ENSTRUT00000013023
ENSTRUT00000013026
ENSTRUT00000013041
ENSTRUT00000013042
ENSTRUT00000013045
ENSTRUT00000013061
ENSTRUT00000013064
ENSTRUT00000013083
ENSTRUT00000013112
ENSTRUT00000013123
ENSTRUT00000013159
ENSTRUT00000013170
ENSTRUT00000013203
ENSTRUT00000013215
ENSTRUT00000013242
ENSTRUT00000013288
ENSTRUT00000013291
ENSTRUT00000013303
ENSTRUT00000013307
ENSTRUT00000013332
ENSTRUT00000013356
ENSTRUT00000013371
ENSTRUT00000013373
ENSTRUT00000013376
ENSTRUT00000013378
ENSTRUT00000013427
ENSTRUT00000013448
ENSTRUT00000013481
ENSTRUT00000013488
ENSTRUT00000013493
ENSTRUT00000013507
ENSTRUT00000013526
ENSTRUT00000013537
ENSTRUT00000013549
ENSTRUT00000013551
ENSTRUT00000013554
ENSTRUT00000013556
ENSTRUT00000013562
ENSTRUT00000013564
ENSTRUT00000013576
ENSTRUT00000013577
ENSTRUT00000013580
ENSTRUT00000013583
ENSTRUT00000013638
ENSTRUT00000013672
ENSTRUT00000013683
ENSTRUT00000013687
ENSTRUT00000013710
ENSTRUT00000013736
ENSTRUT00000013772
ENSTRUT00000013774
ENSTRUT00000013775
ENSTRUT00000013777
ENSTRUT00000013778
ENSTRUT00000013784
ENSTRUT00000013785
ENSTRUT00000013786
ENSTRUT00000013795
ENSTRUT00000013841
ENSTRUT00000013857
ENSTRUT00000013860
ENSTRUT00000013869
ENSTRUT00000013872
ENSTRUT00000013880
ENSTRUT00000013891
ENSTRUT00000013933
ENSTRUT00000013961
ENSTRUT00000013976
ENSTRUT00000013980
ENSTRUT00000013982
ENSTRUT00000013987
ENSTRUT00000013994
ENSTRUT00000014006
ENSTRUT00000014023
ENSTRUT00000014028
ENSTRUT00000014042
ENSTRUT00000014050
ENSTRUT00000014064
ENSTRUT00000014066
ENSTRUT00000014072
ENSTRUT00000014075
ENSTRUT00000014103
ENSTRUT00000014104
ENSTRUT00000014106
ENSTRUT00000014107
ENSTRUT00000014132
ENSTRUT00000014161
ENSTRUT00000014164
ENSTRUT00000014186
ENSTRUT00000014192
ENSTRUT00000014217
ENSTRUT00000014220
ENSTRUT00000014223
ENSTRUT00000014228
ENSTRUT00000014229
ENSTRUT00000014274
ENSTRUT00000014279
ENSTRUT00000014292
ENSTRUT00000014306
ENSTRUT00000014337
ENSTRUT00000014350
ENSTRUT00000014356
ENSTRUT00000014373
ENSTRUT00000014374
ENSTRUT00000014390
ENSTRUT00000014396
ENSTRUT00000014412
ENSTRUT00000014431
ENSTRUT00000014437
ENSTRUT00000014440
ENSTRUT00000014443
ENSTRUT00000014447
ENSTRUT00000014450
ENSTRUT00000014453
ENSTRUT00000014481
ENSTRUT00000014514
ENSTRUT00000014528
ENSTRUT00000014544
ENSTRUT00000014549
ENSTRUT00000014556
ENSTRUT00000014614
ENSTRUT00000014618
ENSTRUT00000014631
ENSTRUT00000014649
ENSTRUT00000014694
ENSTRUT00000014705
ENSTRUT00000014713
ENSTRUT00000014719
ENSTRUT00000014758
ENSTRUT00000014770
ENSTRUT00000014771
ENSTRUT00000014772
ENSTRUT00000014792
ENSTRUT00000014819
ENSTRUT00000014827
ENSTRUT00000014850
ENSTRUT00000014861
ENSTRUT00000014873
ENSTRUT00000014882
ENSTRUT00000014887
ENSTRUT00000014894
ENSTRUT00000014898
ENSTRUT00000014908
ENSTRUT00000014927
ENSTRUT00000014962
ENSTRUT00000014976
ENSTRUT00000015002
ENSTRUT00000015019
ENSTRUT00000015025
ENSTRUT00000015032
ENSTRUT00000015040
ENSTRUT00000015059
ENSTRUT00000015071
ENSTRUT00000015084
ENSTRUT00000015085
ENSTRUT00000015086
ENSTRUT00000015100
ENSTRUT00000015112
ENSTRUT00000015166
ENSTRUT00000015177
ENSTRUT00000015188
ENSTRUT00000015194
ENSTRUT00000015195
ENSTRUT00000015207
ENSTRUT00000015216
ENSTRUT00000015228
ENSTRUT00000015259
ENSTRUT00000015272
ENSTRUT00000015274
ENSTRUT00000015277
ENSTRUT00000015316
ENSTRUT00000015338
ENSTRUT00000015377
ENSTRUT00000015383
ENSTRUT00000015426
ENSTRUT00000015427
ENSTRUT00000015438
ENSTRUT00000015463
ENSTRUT00000015470
ENSTRUT00000015471
ENSTRUT00000015478
ENSTRUT00000015480
ENSTRUT00000015495
ENSTRUT00000015501
ENSTRUT00000015519
ENSTRUT00000015526
ENSTRUT00000015538
ENSTRUT00000015541
ENSTRUT00000015563
ENSTRUT00000015567
ENSTRUT00000015569
ENSTRUT00000015573
ENSTRUT00000015576
ENSTRUT00000015577
ENSTRUT00000015584
ENSTRUT00000015593
ENSTRUT00000015618
ENSTRUT00000015627
ENSTRUT00000015632
ENSTRUT00000015633
ENSTRUT00000015686
ENSTRUT00000015722
ENSTRUT00000015732
ENSTRUT00000015733
ENSTRUT00000015747
ENSTRUT00000015751
ENSTRUT00000015787
ENSTRUT00000015814
ENSTRUT00000015844
ENSTRUT00000015853
ENSTRUT00000015864
ENSTRUT00000015874
ENSTRUT00000015877
ENSTRUT00000015892
ENSTRUT00000015934
ENSTRUT00000015935
ENSTRUT00000015937
ENSTRUT00000015947
ENSTRUT00000015948
ENSTRUT00000015954
ENSTRUT00000015966
ENSTRUT00000016000
ENSTRUT00000016032
ENSTRUT00000016042
ENSTRUT00000016082
ENSTRUT00000016106
ENSTRUT00000016107
ENSTRUT00000016121
ENSTRUT00000016139
ENSTRUT00000016140
ENSTRUT00000016152
ENSTRUT00000016164
ENSTRUT00000016168
ENSTRUT00000016194
ENSTRUT00000016222
ENSTRUT00000016223
ENSTRUT00000016229
ENSTRUT00000016233
ENSTRUT00000016251
ENSTRUT00000016272
ENSTRUT00000016282
ENSTRUT00000016285
ENSTRUT00000016323
ENSTRUT00000016327
ENSTRUT00000016329
ENSTRUT00000016344
ENSTRUT00000016387
ENSTRUT00000016406
ENSTRUT00000016407
ENSTRUT00000016415
ENSTRUT00000016417
ENSTRUT00000016433
ENSTRUT00000016439
ENSTRUT00000016461
ENSTRUT00000016465
ENSTRUT00000016483
ENSTRUT00000016484
ENSTRUT00000016485
ENSTRUT00000016504
ENSTRUT00000016519
ENSTRUT00000016553
ENSTRUT00000016576
ENSTRUT00000016604
ENSTRUT00000016607
ENSTRUT00000016608
ENSTRUT00000016627
ENSTRUT00000016628
ENSTRUT00000016630
ENSTRUT00000016641
ENSTRUT00000016642
ENSTRUT00000016653
ENSTRUT00000016684
ENSTRUT00000016722
ENSTRUT00000016730
ENSTRUT00000016731
ENSTRUT00000016733
ENSTRUT00000016734
ENSTRUT00000016749
ENSTRUT00000016751
ENSTRUT00000016756
ENSTRUT00000016757
ENSTRUT00000016761
ENSTRUT00000016764
ENSTRUT00000016784
ENSTRUT00000016785
ENSTRUT00000016794
ENSTRUT00000016810
ENSTRUT00000016816
ENSTRUT00000016830
ENSTRUT00000016856
ENSTRUT00000016898
ENSTRUT00000016903
ENSTRUT00000016906
ENSTRUT00000016929
ENSTRUT00000016950
ENSTRUT00000016967
ENSTRUT00000016969
ENSTRUT00000016970
ENSTRUT00000016971
ENSTRUT00000016972
ENSTRUT00000016977
ENSTRUT00000016986
ENSTRUT00000016987
ENSTRUT00000017000
ENSTRUT00000017001
ENSTRUT00000017006
ENSTRUT00000017044
ENSTRUT00000017054
ENSTRUT00000017070
ENSTRUT00000017076
ENSTRUT00000017080
ENSTRUT00000017081
ENSTRUT00000017087
ENSTRUT00000017121
ENSTRUT00000017133
ENSTRUT00000017136
ENSTRUT00000017146
ENSTRUT00000017165
ENSTRUT00000017168
ENSTRUT00000017169
ENSTRUT00000017171
ENSTRUT00000017189
ENSTRUT00000017195
ENSTRUT00000017246
ENSTRUT00000017247
ENSTRUT00000017266
ENSTRUT00000017267
ENSTRUT00000017273
ENSTRUT00000017281
ENSTRUT00000017294
ENSTRUT00000017299
ENSTRUT00000017306
ENSTRUT00000017341
ENSTRUT00000017355
ENSTRUT00000017385
ENSTRUT00000017410
ENSTRUT00000017420
ENSTRUT00000017426
ENSTRUT00000017452
ENSTRUT00000017454
ENSTRUT00000017463
ENSTRUT00000017473
ENSTRUT00000017475
ENSTRUT00000017498
ENSTRUT00000017505
ENSTRUT00000017506
ENSTRUT00000017524
ENSTRUT00000017547
ENSTRUT00000017550
ENSTRUT00000017578
ENSTRUT00000017579
ENSTRUT00000017590
ENSTRUT00000017592
ENSTRUT00000017608
ENSTRUT00000017612
ENSTRUT00000017619
ENSTRUT00000017646
ENSTRUT00000017648
ENSTRUT00000017666
ENSTRUT00000017674
ENSTRUT00000017683
ENSTRUT00000017715
ENSTRUT00000017745
ENSTRUT00000017749
ENSTRUT00000017762
ENSTRUT00000017763
ENSTRUT00000017773
ENSTRUT00000017777
ENSTRUT00000017782
ENSTRUT00000017783
ENSTRUT00000017867
ENSTRUT00000017887
ENSTRUT00000017897
ENSTRUT00000017904
ENSTRUT00000017906
ENSTRUT00000017914
ENSTRUT00000017920
ENSTRUT00000017921
ENSTRUT00000017929
ENSTRUT00000017934
ENSTRUT00000017935
ENSTRUT00000017974
ENSTRUT00000017977
ENSTRUT00000017983
ENSTRUT00000017997
ENSTRUT00000018007
ENSTRUT00000018058
ENSTRUT00000018124
ENSTRUT00000018130
ENSTRUT00000018169
ENSTRUT00000018193
ENSTRUT00000018201
ENSTRUT00000018204
ENSTRUT00000018209
ENSTRUT00000018245
ENSTRUT00000018297
ENSTRUT00000018305
ENSTRUT00000018310
ENSTRUT00000018311
ENSTRUT00000018324
ENSTRUT00000018326
ENSTRUT00000018330
ENSTRUT00000018353
ENSTRUT00000018354
ENSTRUT00000018358
ENSTRUT00000018360
ENSTRUT00000018365
ENSTRUT00000018367
ENSTRUT00000018368
ENSTRUT00000018371
ENSTRUT00000018403
ENSTRUT00000018407
ENSTRUT00000018416
ENSTRUT00000018446
ENSTRUT00000018452
ENSTRUT00000018453
ENSTRUT00000018456
ENSTRUT00000018459
ENSTRUT00000018485
ENSTRUT00000018489
ENSTRUT00000018513
ENSTRUT00000018553
ENSTRUT00000018591
ENSTRUT00000018628
ENSTRUT00000018630
ENSTRUT00000018639
ENSTRUT00000018642
ENSTRUT00000018646
ENSTRUT00000018651
ENSTRUT00000018694
ENSTRUT00000018695
ENSTRUT00000018699
ENSTRUT00000018718
ENSTRUT00000018732
ENSTRUT00000018752
ENSTRUT00000018758
ENSTRUT00000018759
ENSTRUT00000018762
ENSTRUT00000018767
ENSTRUT00000018771
ENSTRUT00000018774
ENSTRUT00000018779
ENSTRUT00000018812
ENSTRUT00000018824
ENSTRUT00000018840
ENSTRUT00000018873
ENSTRUT00000018875
ENSTRUT00000018880
ENSTRUT00000018891
ENSTRUT00000018893
ENSTRUT00000018911
ENSTRUT00000018921
ENSTRUT00000018923
ENSTRUT00000018927
ENSTRUT00000018957
ENSTRUT00000018979
ENSTRUT00000018985
ENSTRUT00000019009
ENSTRUT00000019019
ENSTRUT00000019021
ENSTRUT00000019025
ENSTRUT00000019038
ENSTRUT00000019053
ENSTRUT00000019141
ENSTRUT00000019157
ENSTRUT00000019161
ENSTRUT00000019185
ENSTRUT00000019213
ENSTRUT00000019227
ENSTRUT00000019232
ENSTRUT00000019267
ENSTRUT00000019269
ENSTRUT00000019307
ENSTRUT00000019311
ENSTRUT00000019321
ENSTRUT00000019376
ENSTRUT00000019381
ENSTRUT00000019386
ENSTRUT00000019389
ENSTRUT00000019396
ENSTRUT00000019411
ENSTRUT00000019414
ENSTRUT00000019417
ENSTRUT00000019427
ENSTRUT00000019436
ENSTRUT00000019459
ENSTRUT00000019469
ENSTRUT00000019505
ENSTRUT00000019528
ENSTRUT00000019542
ENSTRUT00000019543
ENSTRUT00000019550
ENSTRUT00000019551
ENSTRUT00000019554
ENSTRUT00000019586
ENSTRUT00000019588
ENSTRUT00000019608
ENSTRUT00000019621
ENSTRUT00000019635
ENSTRUT00000019637
ENSTRUT00000019641
ENSTRUT00000019647
ENSTRUT00000019657
ENSTRUT00000019665
ENSTRUT00000019707
ENSTRUT00000019769
ENSTRUT00000019788
ENSTRUT00000019796
ENSTRUT00000019811
ENSTRUT00000019845
ENSTRUT00000019853
ENSTRUT00000019867
ENSTRUT00000019872
ENSTRUT00000019877
ENSTRUT00000019914
ENSTRUT00000019931
ENSTRUT00000019935
ENSTRUT00000019945
ENSTRUT00000019955
ENSTRUT00000019960
ENSTRUT00000019967
ENSTRUT00000019978
ENSTRUT00000020025
ENSTRUT00000020050
ENSTRUT00000020074
ENSTRUT00000020075
ENSTRUT00000020079
ENSTRUT00000020131
ENSTRUT00000020136
ENSTRUT00000020184
ENSTRUT00000020188
ENSTRUT00000020203
ENSTRUT00000020206
ENSTRUT00000020208
ENSTRUT00000020212
ENSTRUT00000020218
ENSTRUT00000020222
ENSTRUT00000020223
ENSTRUT00000020236
ENSTRUT00000020247
ENSTRUT00000020253
ENSTRUT00000020274
ENSTRUT00000020301
ENSTRUT00000020307
ENSTRUT00000020316
ENSTRUT00000020381
ENSTRUT00000020405
ENSTRUT00000020414
ENSTRUT00000020419
ENSTRUT00000020423
ENSTRUT00000020431
ENSTRUT00000020439
ENSTRUT00000020442
ENSTRUT00000020448
ENSTRUT00000020449
ENSTRUT00000020451
ENSTRUT00000020456
ENSTRUT00000020462
ENSTRUT00000020485
ENSTRUT00000020488
ENSTRUT00000020502
ENSTRUT00000020503
ENSTRUT00000020548
ENSTRUT00000020552
ENSTRUT00000020641
ENSTRUT00000020663
ENSTRUT00000020681
ENSTRUT00000020692
ENSTRUT00000020707
ENSTRUT00000020723
ENSTRUT00000020739
ENSTRUT00000020742
ENSTRUT00000020756
ENSTRUT00000020761
ENSTRUT00000020766
ENSTRUT00000020812
ENSTRUT00000020829
ENSTRUT00000020843
ENSTRUT00000020858
ENSTRUT00000020869
ENSTRUT00000020881
ENSTRUT00000020892
ENSTRUT00000020903
ENSTRUT00000020923
ENSTRUT00000020929
ENSTRUT00000020938
ENSTRUT00000020956
ENSTRUT00000020959
ENSTRUT00000020967
ENSTRUT00000020984
ENSTRUT00000021016
ENSTRUT00000021048
ENSTRUT00000021054
ENSTRUT00000021059
ENSTRUT00000021081
ENSTRUT00000021083
ENSTRUT00000021091
ENSTRUT00000021101
ENSTRUT00000021104
ENSTRUT00000021114
ENSTRUT00000021142
ENSTRUT00000021148
ENSTRUT00000021161
ENSTRUT00000021179
ENSTRUT00000021190
ENSTRUT00000021194
ENSTRUT00000021196
ENSTRUT00000021228
ENSTRUT00000021243
ENSTRUT00000021246
ENSTRUT00000021255
ENSTRUT00000021263
ENSTRUT00000021272
ENSTRUT00000021275
ENSTRUT00000021282
ENSTRUT00000021292
ENSTRUT00000021313
ENSTRUT00000021321
ENSTRUT00000021326
ENSTRUT00000021357
ENSTRUT00000021388
ENSTRUT00000021397
ENSTRUT00000021427
ENSTRUT00000021460
ENSTRUT00000021475
ENSTRUT00000021492
ENSTRUT00000021496
ENSTRUT00000021501
ENSTRUT00000021522
ENSTRUT00000021524
ENSTRUT00000021538
ENSTRUT00000021549
ENSTRUT00000021571
ENSTRUT00000021602
ENSTRUT00000021605
ENSTRUT00000021661
ENSTRUT00000021666
ENSTRUT00000021694
ENSTRUT00000021698
ENSTRUT00000021709
ENSTRUT00000021711
ENSTRUT00000021736
ENSTRUT00000021745
ENSTRUT00000021760
ENSTRUT00000021783
ENSTRUT00000021794
ENSTRUT00000021796
ENSTRUT00000021829
ENSTRUT00000021830
ENSTRUT00000021831
ENSTRUT00000021849
ENSTRUT00000021863
ENSTRUT00000021890
ENSTRUT00000021900
ENSTRUT00000021919
ENSTRUT00000021920
ENSTRUT00000021929
ENSTRUT00000021932
ENSTRUT00000021940
ENSTRUT00000021955
ENSTRUT00000021981
ENSTRUT00000021994
ENSTRUT00000022007
ENSTRUT00000022035
ENSTRUT00000022059
ENSTRUT00000022067
ENSTRUT00000022089
ENSTRUT00000022094
ENSTRUT00000022127
ENSTRUT00000022159
ENSTRUT00000022165
ENSTRUT00000022176
ENSTRUT00000022193
ENSTRUT00000022204
ENSTRUT00000022207
ENSTRUT00000022209
ENSTRUT00000022215
ENSTRUT00000022216
ENSTRUT00000022230
ENSTRUT00000022231
ENSTRUT00000022238
ENSTRUT00000022250
ENSTRUT00000022266
ENSTRUT00000022291
ENSTRUT00000022308
ENSTRUT00000022326
ENSTRUT00000022327
ENSTRUT00000022354
ENSTRUT00000022368
ENSTRUT00000022370
ENSTRUT00000022388
ENSTRUT00000022391
ENSTRUT00000022412
ENSTRUT00000022452
ENSTRUT00000022464
ENSTRUT00000022484
ENSTRUT00000022526
ENSTRUT00000022547
ENSTRUT00000022549
ENSTRUT00000022560
ENSTRUT00000022581
ENSTRUT00000022593
ENSTRUT00000022594
ENSTRUT00000022662
ENSTRUT00000022663
ENSTRUT00000022679
ENSTRUT00000022699
ENSTRUT00000022719
ENSTRUT00000022734
ENSTRUT00000022751
ENSTRUT00000022775
ENSTRUT00000022800
ENSTRUT00000022804
ENSTRUT00000022807
ENSTRUT00000022809
ENSTRUT00000022819
ENSTRUT00000022823
ENSTRUT00000022841
ENSTRUT00000022847
ENSTRUT00000022882
ENSTRUT00000022883
ENSTRUT00000022892
ENSTRUT00000022898
ENSTRUT00000022901
ENSTRUT00000022917
ENSTRUT00000022933
ENSTRUT00000022944
ENSTRUT00000022947
ENSTRUT00000022952
ENSTRUT00000022957
ENSTRUT00000022972
ENSTRUT00000022980
ENSTRUT00000022981
ENSTRUT00000023010
ENSTRUT00000023047
ENSTRUT00000023055
ENSTRUT00000023056
ENSTRUT00000023071
ENSTRUT00000023088
ENSTRUT00000023100
ENSTRUT00000023114
ENSTRUT00000023133
ENSTRUT00000023137
ENSTRUT00000023144
ENSTRUT00000023176
ENSTRUT00000023182
ENSTRUT00000023199
ENSTRUT00000023237
ENSTRUT00000023240
ENSTRUT00000023245
ENSTRUT00000023253
ENSTRUT00000023255
ENSTRUT00000023283
ENSTRUT00000023298
ENSTRUT00000023305
ENSTRUT00000023345
ENSTRUT00000023351
ENSTRUT00000023402
ENSTRUT00000023420
ENSTRUT00000023422
ENSTRUT00000023430
ENSTRUT00000023433
ENSTRUT00000023438
ENSTRUT00000023482
ENSTRUT00000023483
ENSTRUT00000023488
ENSTRUT00000023494
ENSTRUT00000023504
ENSTRUT00000023533
ENSTRUT00000023534
ENSTRUT00000023545
ENSTRUT00000023553
ENSTRUT00000023554
ENSTRUT00000023578
ENSTRUT00000023599
ENSTRUT00000023634
ENSTRUT00000023645
ENSTRUT00000023651
ENSTRUT00000023664
ENSTRUT00000023667
ENSTRUT00000023671
ENSTRUT00000023672
ENSTRUT00000023686
ENSTRUT00000023707
ENSTRUT00000023747
ENSTRUT00000023754
ENSTRUT00000023762
ENSTRUT00000023788
ENSTRUT00000023802
ENSTRUT00000023804
ENSTRUT00000023809
ENSTRUT00000023843
ENSTRUT00000023847
ENSTRUT00000023854
ENSTRUT00000023862
ENSTRUT00000023904
ENSTRUT00000023905
ENSTRUT00000023957
ENSTRUT00000023977
ENSTRUT00000023994
ENSTRUT00000024001
ENSTRUT00000024017
ENSTRUT00000024019
ENSTRUT00000024034
ENSTRUT00000024037
ENSTRUT00000024046
ENSTRUT00000024049
ENSTRUT00000024091
ENSTRUT00000024104
ENSTRUT00000024119
ENSTRUT00000024128
ENSTRUT00000024135
ENSTRUT00000024136
ENSTRUT00000024175
ENSTRUT00000024214
ENSTRUT00000024256
ENSTRUT00000024265
ENSTRUT00000024266
ENSTRUT00000024270
ENSTRUT00000024290
ENSTRUT00000024293
ENSTRUT00000024310
ENSTRUT00000024328
ENSTRUT00000024329
ENSTRUT00000024331
ENSTRUT00000024333
ENSTRUT00000024344
ENSTRUT00000024362
ENSTRUT00000024366
ENSTRUT00000024387
ENSTRUT00000024410
ENSTRUT00000024440
ENSTRUT00000024454
ENSTRUT00000024456
ENSTRUT00000024471
ENSTRUT00000024474
ENSTRUT00000024478
ENSTRUT00000024479
ENSTRUT00000024480
ENSTRUT00000024484
ENSTRUT00000024502
ENSTRUT00000024507
ENSTRUT00000024534
ENSTRUT00000024538
ENSTRUT00000024539
ENSTRUT00000024547
ENSTRUT00000024555
ENSTRUT00000024556
ENSTRUT00000024564
ENSTRUT00000024566
ENSTRUT00000024606
ENSTRUT00000024612
ENSTRUT00000024615
ENSTRUT00000024618
ENSTRUT00000024642
ENSTRUT00000024644
ENSTRUT00000024684
ENSTRUT00000024695
ENSTRUT00000024734
ENSTRUT00000024747
ENSTRUT00000024765
ENSTRUT00000024766
ENSTRUT00000024784
ENSTRUT00000024787
ENSTRUT00000024794
ENSTRUT00000024809
ENSTRUT00000024828
ENSTRUT00000024832
ENSTRUT00000024837
ENSTRUT00000024859
ENSTRUT00000024860
ENSTRUT00000024877
ENSTRUT00000024886
ENSTRUT00000024916
ENSTRUT00000024924
ENSTRUT00000024925
ENSTRUT00000024980
ENSTRUT00000024988
ENSTRUT00000024990
ENSTRUT00000025008
ENSTRUT00000025024
ENSTRUT00000025025
ENSTRUT00000025050
ENSTRUT00000025051
ENSTRUT00000025066
ENSTRUT00000025070
ENSTRUT00000025071
ENSTRUT00000025107
ENSTRUT00000025108
ENSTRUT00000025114
ENSTRUT00000025127
ENSTRUT00000025134
ENSTRUT00000025157
ENSTRUT00000025167
ENSTRUT00000025174
ENSTRUT00000025191
ENSTRUT00000025193
ENSTRUT00000025204
ENSTRUT00000025205
ENSTRUT00000025210
ENSTRUT00000025214
ENSTRUT00000025222
ENSTRUT00000025224
ENSTRUT00000025226
ENSTRUT00000025245
ENSTRUT00000025290
ENSTRUT00000025299
ENSTRUT00000025303
ENSTRUT00000025308
ENSTRUT00000025319
ENSTRUT00000025322
ENSTRUT00000025329
ENSTRUT00000025332
ENSTRUT00000025341
ENSTRUT00000025353
ENSTRUT00000025392
ENSTRUT00000025400
ENSTRUT00000025409
ENSTRUT00000025427
ENSTRUT00000025428
ENSTRUT00000025433
ENSTRUT00000025444
ENSTRUT00000025449
ENSTRUT00000025470
ENSTRUT00000025514
ENSTRUT00000025527
ENSTRUT00000025556
ENSTRUT00000025574
ENSTRUT00000025577
ENSTRUT00000025596
ENSTRUT00000025603
ENSTRUT00000025621
ENSTRUT00000025626
ENSTRUT00000025641
ENSTRUT00000025649
ENSTRUT00000025661
ENSTRUT00000025662
ENSTRUT00000025683
ENSTRUT00000025690
ENSTRUT00000025707
ENSTRUT00000025711
ENSTRUT00000025716
ENSTRUT00000025748
ENSTRUT00000025752
ENSTRUT00000025782
ENSTRUT00000025786
ENSTRUT00000025791
ENSTRUT00000025793
ENSTRUT00000025857
ENSTRUT00000025858
ENSTRUT00000025860
ENSTRUT00000025871
ENSTRUT00000025876
ENSTRUT00000025881
ENSTRUT00000025889
ENSTRUT00000025910
ENSTRUT00000025913
ENSTRUT00000025914
ENSTRUT00000025918
ENSTRUT00000025919
ENSTRUT00000025933
ENSTRUT00000025938
ENSTRUT00000025939
ENSTRUT00000025946
ENSTRUT00000025957
ENSTRUT00000025958
ENSTRUT00000025969
ENSTRUT00000025974
ENSTRUT00000025993
ENSTRUT00000026022
ENSTRUT00000026037
ENSTRUT00000026060
ENSTRUT00000026093
ENSTRUT00000026117
ENSTRUT00000026169
ENSTRUT00000026179
ENSTRUT00000026196
ENSTRUT00000026214
ENSTRUT00000026237
ENSTRUT00000026241
ENSTRUT00000026282
ENSTRUT00000026294
ENSTRUT00000026309
ENSTRUT00000026313
ENSTRUT00000026319
ENSTRUT00000026348
ENSTRUT00000026356
ENSTRUT00000026376
ENSTRUT00000026387
ENSTRUT00000026392
ENSTRUT00000026413
ENSTRUT00000026414
ENSTRUT00000026433
ENSTRUT00000026434
ENSTRUT00000026439
ENSTRUT00000026470
ENSTRUT00000026474
ENSTRUT00000026475
ENSTRUT00000026477
ENSTRUT00000026499
ENSTRUT00000026565
ENSTRUT00000026575
ENSTRUT00000026583
ENSTRUT00000026608
ENSTRUT00000026612
ENSTRUT00000026658
ENSTRUT00000026661
ENSTRUT00000026678
ENSTRUT00000026737
ENSTRUT00000026739
ENSTRUT00000026751
ENSTRUT00000026755
ENSTRUT00000026770
ENSTRUT00000026771
ENSTRUT00000026783
ENSTRUT00000026787
ENSTRUT00000026796
ENSTRUT00000026797
ENSTRUT00000026798
ENSTRUT00000026831
ENSTRUT00000026841
ENSTRUT00000026860
ENSTRUT00000026861
ENSTRUT00000026868
ENSTRUT00000026877
ENSTRUT00000026879
ENSTRUT00000026882
ENSTRUT00000026902
ENSTRUT00000026911
ENSTRUT00000026920
ENSTRUT00000026924
ENSTRUT00000026934
ENSTRUT00000026938
ENSTRUT00000026944
ENSTRUT00000026949
ENSTRUT00000026982
ENSTRUT00000026983
ENSTRUT00000027012
ENSTRUT00000027025
ENSTRUT00000027030
ENSTRUT00000027038
ENSTRUT00000027044
ENSTRUT00000027069
ENSTRUT00000027081
ENSTRUT00000027082
ENSTRUT00000027085
ENSTRUT00000027086
ENSTRUT00000027090
ENSTRUT00000027109
ENSTRUT00000027111
ENSTRUT00000027119
ENSTRUT00000027130
ENSTRUT00000027170
ENSTRUT00000027184
ENSTRUT00000027189
ENSTRUT00000027194
ENSTRUT00000027198
ENSTRUT00000027263
ENSTRUT00000027270
ENSTRUT00000027272
ENSTRUT00000027280
ENSTRUT00000027283
ENSTRUT00000027299
ENSTRUT00000027302
ENSTRUT00000027321
ENSTRUT00000027322
ENSTRUT00000027328
ENSTRUT00000027404
ENSTRUT00000027449
ENSTRUT00000027485
ENSTRUT00000027487
ENSTRUT00000027511
ENSTRUT00000027531
ENSTRUT00000027550
ENSTRUT00000027555
ENSTRUT00000027578
ENSTRUT00000027582
ENSTRUT00000027583
ENSTRUT00000027601
ENSTRUT00000027609
ENSTRUT00000027629
ENSTRUT00000027643
ENSTRUT00000027651
ENSTRUT00000027663
ENSTRUT00000027687
ENSTRUT00000027713
ENSTRUT00000027730
ENSTRUT00000027732
ENSTRUT00000027743
ENSTRUT00000027759
ENSTRUT00000027797
ENSTRUT00000027799
ENSTRUT00000027819
ENSTRUT00000027831
ENSTRUT00000027837
ENSTRUT00000027851
ENSTRUT00000027891
ENSTRUT00000027906
ENSTRUT00000027910
ENSTRUT00000027911
ENSTRUT00000027918
ENSTRUT00000027923
ENSTRUT00000027932
ENSTRUT00000027939
ENSTRUT00000027973
ENSTRUT00000028006
ENSTRUT00000028009
ENSTRUT00000028025
ENSTRUT00000028044
ENSTRUT00000028051
ENSTRUT00000028068
ENSTRUT00000028106
ENSTRUT00000028111
ENSTRUT00000028112
ENSTRUT00000028114
ENSTRUT00000028115
ENSTRUT00000028116
[truncated: 1,426 more rows]

## Sheet: DThtau
ENSTRUT00000000002
ENSTRUT00000000109
ENSTRUT00000000115
ENSTRUT00000000120
ENSTRUT00000000142
ENSTRUT00000000186
ENSTRUT00000000191
ENSTRUT00000000280
ENSTRUT00000000313
ENSTRUT00000000337
ENSTRUT00000000359
ENSTRUT00000000414
ENSTRUT00000000419
ENSTRUT00000000437
ENSTRUT00000000439
ENSTRUT00000000444
ENSTRUT00000000507
ENSTRUT00000000540
ENSTRUT00000000630
ENSTRUT00000000631
ENSTRUT00000000665
ENSTRUT00000000772
ENSTRUT00000000849
ENSTRUT00000000921
ENSTRUT00000000925
ENSTRUT00000000953
ENSTRUT00000000988
ENSTRUT00000001011
ENSTRUT00000001016
ENSTRUT00000001028
ENSTRUT00000001029
ENSTRUT00000001032
ENSTRUT00000001033
ENSTRUT00000001037
ENSTRUT00000001043
ENSTRUT00000001044
ENSTRUT00000001056
ENSTRUT00000001079
ENSTRUT00000001091
ENSTRUT00000001093
ENSTRUT00000001108
ENSTRUT00000001164
ENSTRUT00000001186
ENSTRUT00000001214
ENSTRUT00000001384
ENSTRUT00000001464
ENSTRUT00000001473
ENSTRUT00000001485
ENSTRUT00000001487
ENSTRUT00000001494
ENSTRUT00000001566
ENSTRUT00000001629
ENSTRUT00000001742
ENSTRUT00000001769
ENSTRUT00000001790
ENSTRUT00000001817
ENSTRUT00000001857
ENSTRUT00000001865
ENSTRUT00000001912
ENSTRUT00000001966
ENSTRUT00000001968
ENSTRUT00000002018
ENSTRUT00000002026
ENSTRUT00000002040
ENSTRUT00000002084
ENSTRUT00000002144
ENSTRUT00000002149
ENSTRUT00000002178
ENSTRUT00000002191
ENSTRUT00000002198
ENSTRUT00000002208
ENSTRUT00000002260
ENSTRUT00000002379
ENSTRUT00000002398
ENSTRUT00000002425
ENSTRUT00000002481
ENSTRUT00000002517
ENSTRUT00000002571
ENSTRUT00000002589
ENSTRUT00000002594
ENSTRUT00000002595
ENSTRUT00000002600
ENSTRUT00000002635
ENSTRUT00000002677
ENSTRUT00000002687
ENSTRUT00000002688
ENSTRUT00000002690
ENSTRUT00000002766
ENSTRUT00000002769
ENSTRUT00000002776
ENSTRUT00000002822
ENSTRUT00000002891
ENSTRUT00000002946
ENSTRUT00000003008
ENSTRUT00000003013
ENSTRUT00000003019
ENSTRUT00000003118
ENSTRUT00000003162
ENSTRUT00000003252
ENSTRUT00000003298
ENSTRUT00000003348
ENSTRUT00000003349
ENSTRUT00000003368
ENSTRUT00000003391
ENSTRUT00000003444
ENSTRUT00000003473
ENSTRUT00000003524
ENSTRUT00000003559
ENSTRUT00000003567
ENSTRUT00000003584
ENSTRUT00000003586
ENSTRUT00000003597
ENSTRUT00000003634
ENSTRUT00000003640
ENSTRUT00000003643
ENSTRUT00000003701
ENSTRUT00000003785
ENSTRUT00000003789
ENSTRUT00000003934
ENSTRUT00000003959
ENSTRUT00000004049
ENSTRUT00000004157
ENSTRUT00000004206
ENSTRUT00000004237
ENSTRUT00000004291
ENSTRUT00000004337
ENSTRUT00000004340
ENSTRUT00000004366
ENSTRUT00000004381
ENSTRUT00000004384
ENSTRUT00000004422
ENSTRUT00000004423
ENSTRUT00000004439
ENSTRUT00000004464
ENSTRUT00000004511
ENSTRUT00000004586
ENSTRUT00000004587
ENSTRUT00000004605
ENSTRUT00000004668
ENSTRUT00000004690
ENSTRUT00000004743
ENSTRUT00000004757
ENSTRUT00000004833
ENSTRUT00000004846
ENSTRUT00000004847
ENSTRUT00000004872
ENSTRUT00000004876
ENSTRUT00000004878
ENSTRUT00000004908
ENSTRUT00000004942
ENSTRUT00000004961
ENSTRUT00000005064
ENSTRUT00000005230
ENSTRUT00000005247
ENSTRUT00000005322
ENSTRUT00000005323
ENSTRUT00000005325
ENSTRUT00000005380
ENSTRUT00000005396
ENSTRUT00000005432
ENSTRUT00000005437
ENSTRUT00000005438
ENSTRUT00000005548
ENSTRUT00000005582
ENSTRUT00000005585
ENSTRUT00000005622
ENSTRUT00000005645
ENSTRUT00000005736
ENSTRUT00000005755
ENSTRUT00000005820
ENSTRUT00000005826
ENSTRUT00000005836
ENSTRUT00000005884
ENSTRUT00000005893
ENSTRUT00000005909
ENSTRUT00000005927
ENSTRUT00000005928
ENSTRUT00000005954
ENSTRUT00000005955
ENSTRUT00000005990
ENSTRUT00000005992
ENSTRUT00000006052
ENSTRUT00000006109
ENSTRUT00000006147
ENSTRUT00000006215
ENSTRUT00000006226
ENSTRUT00000006230
ENSTRUT00000006235
ENSTRUT00000006358
ENSTRUT00000006369
ENSTRUT00000006401
ENSTRUT00000006424
ENSTRUT00000006450
ENSTRUT00000006460
ENSTRUT00000006486
ENSTRUT00000006575
ENSTRUT00000006582
ENSTRUT00000006597
ENSTRUT00000006646
ENSTRUT00000006648
ENSTRUT00000006674
ENSTRUT00000006699
ENSTRUT00000006730
ENSTRUT00000006734
ENSTRUT00000006748
ENSTRUT00000006757
ENSTRUT00000006758
ENSTRUT00000006777
ENSTRUT00000006797
ENSTRUT00000006834
ENSTRUT00000006877
ENSTRUT00000006936
ENSTRUT00000006954
ENSTRUT00000007011
ENSTRUT00000007046
ENSTRUT00000007050
ENSTRUT00000007051
ENSTRUT00000007053
ENSTRUT00000007064
ENSTRUT00000007066
ENSTRUT00000007095
ENSTRUT00000007130
ENSTRUT00000007182
ENSTRUT00000007183
ENSTRUT00000007190
ENSTRUT00000007192
ENSTRUT00000007212
ENSTRUT00000007222
ENSTRUT00000007288
ENSTRUT00000007390
ENSTRUT00000007407
ENSTRUT00000007436
ENSTRUT00000007439
ENSTRUT00000007470
ENSTRUT00000007490
ENSTRUT00000007542
ENSTRUT00000007611
ENSTRUT00000007618
ENSTRUT00000007622
ENSTRUT00000007659
ENSTRUT00000007700
ENSTRUT00000007711
ENSTRUT00000007717
ENSTRUT00000007768
ENSTRUT00000007796
ENSTRUT00000007797
ENSTRUT00000007798
ENSTRUT00000007800
ENSTRUT00000007801
ENSTRUT00000007821
ENSTRUT00000007851
ENSTRUT00000007879
ENSTRUT00000007881
ENSTRUT00000007980
ENSTRUT00000007989
ENSTRUT00000008016
ENSTRUT00000008059
ENSTRUT00000008072
ENSTRUT00000008111
ENSTRUT00000008150
ENSTRUT00000008159
ENSTRUT00000008179
ENSTRUT00000008291
ENSTRUT00000008406
ENSTRUT00000008441
ENSTRUT00000008449
ENSTRUT00000008468
ENSTRUT00000008496
ENSTRUT00000008546
ENSTRUT00000008622
ENSTRUT00000008648
ENSTRUT00000008713
ENSTRUT00000008832
ENSTRUT00000008840
ENSTRUT00000008846
ENSTRUT00000008847
ENSTRUT00000008850
ENSTRUT00000008852
ENSTRUT00000008853
ENSTRUT00000008867
ENSTRUT00000008893
ENSTRUT00000008957
ENSTRUT00000009050
ENSTRUT00000009063
ENSTRUT00000009193
ENSTRUT00000009195
ENSTRUT00000009290
ENSTRUT00000009311
ENSTRUT00000009312
ENSTRUT00000009314
ENSTRUT00000009322
ENSTRUT00000009346
ENSTRUT00000009419
ENSTRUT00000009464
ENSTRUT00000009488
ENSTRUT00000009494
ENSTRUT00000009532
ENSTRUT00000009544
ENSTRUT00000009564
ENSTRUT00000009619
ENSTRUT00000009649
ENSTRUT00000009695
ENSTRUT00000009755
ENSTRUT00000009772
ENSTRUT00000009846
ENSTRUT00000009884
ENSTRUT00000009900
ENSTRUT00000009901
ENSTRUT00000009908
ENSTRUT00000009911
ENSTRUT00000009990
ENSTRUT00000010002
ENSTRUT00000010058
ENSTRUT00000010097
ENSTRUT00000010102
ENSTRUT00000010113
ENSTRUT00000010168
ENSTRUT00000010179
ENSTRUT00000010229
ENSTRUT00000010248
ENSTRUT00000010274
ENSTRUT00000010281
ENSTRUT00000010363
ENSTRUT00000010364
ENSTRUT00000010388
ENSTRUT00000010424
ENSTRUT00000010431
ENSTRUT00000010519
ENSTRUT00000010526
ENSTRUT00000010527
ENSTRUT00000010534
ENSTRUT00000010535
ENSTRUT00000010536
ENSTRUT00000010537
ENSTRUT00000010538
ENSTRUT00000010540
ENSTRUT00000010542
ENSTRUT00000010543
ENSTRUT00000010546
ENSTRUT00000010593
ENSTRUT00000010601
ENSTRUT00000010616
ENSTRUT00000010622
ENSTRUT00000010635
ENSTRUT00000010726
ENSTRUT00000010756
ENSTRUT00000010820
ENSTRUT00000010825
ENSTRUT00000010827
ENSTRUT00000010833
ENSTRUT00000010843
ENSTRUT00000010852
ENSTRUT00000010874
ENSTRUT00000010888
ENSTRUT00000010935
ENSTRUT00000010975
ENSTRUT00000010977
ENSTRUT00000010984
ENSTRUT00000011048
ENSTRUT00000011099
ENSTRUT00000011120
ENSTRUT00000011127
ENSTRUT00000011133
ENSTRUT00000011134
ENSTRUT00000011135
ENSTRUT00000011160
ENSTRUT00000011166
ENSTRUT00000011167
ENSTRUT00000011329
ENSTRUT00000011330
ENSTRUT00000011360
ENSTRUT00000011407
ENSTRUT00000011469
ENSTRUT00000011472
ENSTRUT00000011533
ENSTRUT00000011597
ENSTRUT00000011602
ENSTRUT00000011719
ENSTRUT00000011761
ENSTRUT00000011784
ENSTRUT00000011931
ENSTRUT00000011952
ENSTRUT00000011982
ENSTRUT00000012044
ENSTRUT00000012117
ENSTRUT00000012139
ENSTRUT00000012265
ENSTRUT00000012272
ENSTRUT00000012291
ENSTRUT00000012310
ENSTRUT00000012362
ENSTRUT00000012368
ENSTRUT00000012386
ENSTRUT00000012406
ENSTRUT00000012410
ENSTRUT00000012522
ENSTRUT00000012536
ENSTRUT00000012670
ENSTRUT00000012689
ENSTRUT00000012692
ENSTRUT00000012715
ENSTRUT00000012736
ENSTRUT00000012761
ENSTRUT00000012789
ENSTRUT00000012803
ENSTRUT00000012853
ENSTRUT00000012854
ENSTRUT00000012871
ENSTRUT00000013019
ENSTRUT00000013053
ENSTRUT00000013059
ENSTRUT00000013071
ENSTRUT00000013075
ENSTRUT00000013189
ENSTRUT00000013190
ENSTRUT00000013210
ENSTRUT00000013213
ENSTRUT00000013217
ENSTRUT00000013232
ENSTRUT00000013310
ENSTRUT00000013313
ENSTRUT00000013324
ENSTRUT00000013325
ENSTRUT00000013403
ENSTRUT00000013415
ENSTRUT00000013506
ENSTRUT00000013550
ENSTRUT00000013616
ENSTRUT00000013637
ENSTRUT00000013682
ENSTRUT00000013697
ENSTRUT00000013716
ENSTRUT00000013726
ENSTRUT00000013741
ENSTRUT00000013744
ENSTRUT00000013793
ENSTRUT00000013799
ENSTRUT00000013846
ENSTRUT00000013975
ENSTRUT00000013992
ENSTRUT00000014002
ENSTRUT00000014004
ENSTRUT00000014041
ENSTRUT00000014095
ENSTRUT00000014096
ENSTRUT00000014126
ENSTRUT00000014144
ENSTRUT00000014261
ENSTRUT00000014273
ENSTRUT00000014297
ENSTRUT00000014377
ENSTRUT00000014380
ENSTRUT00000014555
ENSTRUT00000014663
ENSTRUT00000014775
ENSTRUT00000014842
ENSTRUT00000014990
ENSTRUT00000015026
ENSTRUT00000015101
ENSTRUT00000015111
ENSTRUT00000015144
ENSTRUT00000015245
ENSTRUT00000015265
ENSTRUT00000015296
ENSTRUT00000015318
ENSTRUT00000015384
ENSTRUT00000015435
ENSTRUT00000015496
ENSTRUT00000015512
ENSTRUT00000015537
ENSTRUT00000015539
ENSTRUT00000015544
ENSTRUT00000015548
ENSTRUT00000015558
ENSTRUT00000015568
ENSTRUT00000015588
ENSTRUT00000015715
ENSTRUT00000015720
ENSTRUT00000015738
ENSTRUT00000015753
ENSTRUT00000015754
ENSTRUT00000015755
ENSTRUT00000015769
ENSTRUT00000015813
ENSTRUT00000015843
ENSTRUT00000015885
ENSTRUT00000015895
ENSTRUT00000015936
ENSTRUT00000015973
ENSTRUT00000015981
ENSTRUT00000016064
ENSTRUT00000016108
ENSTRUT00000016126
ENSTRUT00000016161
ENSTRUT00000016300
ENSTRUT00000016307
ENSTRUT00000016336
ENSTRUT00000016349
ENSTRUT00000016443
ENSTRUT00000016444
ENSTRUT00000016458
ENSTRUT00000016505
ENSTRUT00000016506
ENSTRUT00000016532
ENSTRUT00000016568
ENSTRUT00000016572
ENSTRUT00000016587
ENSTRUT00000016591
ENSTRUT00000016599
ENSTRUT00000016609
ENSTRUT00000016610
ENSTRUT00000016611
ENSTRUT00000016621
ENSTRUT00000016666
ENSTRUT00000016699
ENSTRUT00000016737
ENSTRUT00000016752
ENSTRUT00000016770
ENSTRUT00000016803
ENSTRUT00000016836
ENSTRUT00000016899
ENSTRUT00000016954
ENSTRUT00000016978
ENSTRUT00000016997
ENSTRUT00000017083
ENSTRUT00000017177
ENSTRUT00000017199
ENSTRUT00000017238
ENSTRUT00000017248
ENSTRUT00000017256
ENSTRUT00000017257
ENSTRUT00000017286
ENSTRUT00000017304
ENSTRUT00000017313
ENSTRUT00000017322
ENSTRUT00000017340
ENSTRUT00000017350
ENSTRUT00000017352
ENSTRUT00000017358
ENSTRUT00000017413
ENSTRUT00000017418
ENSTRUT00000017482
ENSTRUT00000017492
ENSTRUT00000017494
ENSTRUT00000017624
ENSTRUT00000017657
ENSTRUT00000017706
ENSTRUT00000017708
ENSTRUT00000017732
ENSTRUT00000017750
ENSTRUT00000017751
ENSTRUT00000017766
ENSTRUT00000017790
ENSTRUT00000017827
ENSTRUT00000017828
ENSTRUT00000017885
ENSTRUT00000017926
ENSTRUT00000017941
ENSTRUT00000017996
ENSTRUT00000018074
ENSTRUT00000018105
ENSTRUT00000018110
ENSTRUT00000018206
ENSTRUT00000018208
ENSTRUT00000018225
ENSTRUT00000018244
ENSTRUT00000018247
ENSTRUT00000018253
ENSTRUT00000018274
ENSTRUT00000018285
ENSTRUT00000018292
ENSTRUT00000018293
ENSTRUT00000018299
ENSTRUT00000018337
ENSTRUT00000018376
ENSTRUT00000018470
ENSTRUT00000018472
ENSTRUT00000018478
ENSTRUT00000018479
ENSTRUT00000018498
ENSTRUT00000018530
ENSTRUT00000018546
ENSTRUT00000018557
ENSTRUT00000018602
ENSTRUT00000018613
ENSTRUT00000018631
ENSTRUT00000018634
ENSTRUT00000018640
ENSTRUT00000018747
ENSTRUT00000018807
ENSTRUT00000018831
ENSTRUT00000018842
ENSTRUT00000018878
ENSTRUT00000018990
ENSTRUT00000019023
ENSTRUT00000019028
ENSTRUT00000019080
ENSTRUT00000019125
ENSTRUT00000019209
ENSTRUT00000019308
ENSTRUT00000019331
ENSTRUT00000019424
ENSTRUT00000019519
ENSTRUT00000019548
ENSTRUT00000019552
ENSTRUT00000019557
ENSTRUT00000019655
ENSTRUT00000019772
ENSTRUT00000019818
ENSTRUT00000019840
ENSTRUT00000019874
ENSTRUT00000019921
ENSTRUT00000019925
ENSTRUT00000019958
ENSTRUT00000019970
ENSTRUT00000019996
ENSTRUT00000020107
ENSTRUT00000020120
ENSTRUT00000020124
ENSTRUT00000020129
ENSTRUT00000020138
ENSTRUT00000020147
ENSTRUT00000020201
ENSTRUT00000020229
ENSTRUT00000020249
ENSTRUT00000020255
ENSTRUT00000020310
ENSTRUT00000020313
ENSTRUT00000020428
ENSTRUT00000020436
ENSTRUT00000020443
ENSTRUT00000020444
ENSTRUT00000020445
ENSTRUT00000020474
ENSTRUT00000020493
ENSTRUT00000020608
ENSTRUT00000020616
ENSTRUT00000020702
ENSTRUT00000020706
ENSTRUT00000020730
ENSTRUT00000020747
ENSTRUT00000020832
ENSTRUT00000020851
ENSTRUT00000020865
ENSTRUT00000020913
ENSTRUT00000020939
ENSTRUT00000020968
ENSTRUT00000021012
ENSTRUT00000021044
ENSTRUT00000021060
ENSTRUT00000021072
ENSTRUT00000021098
ENSTRUT00000021112
ENSTRUT00000021123
ENSTRUT00000021124
ENSTRUT00000021192
ENSTRUT00000021239
ENSTRUT00000021244
ENSTRUT00000021265
ENSTRUT00000021305
ENSTRUT00000021341
ENSTRUT00000021375
ENSTRUT00000021377
ENSTRUT00000021394
ENSTRUT00000021395
ENSTRUT00000021409
ENSTRUT00000021483
ENSTRUT00000021487
ENSTRUT00000021513
ENSTRUT00000021530
ENSTRUT00000021533
ENSTRUT00000021576
ENSTRUT00000021634
ENSTRUT00000021678
ENSTRUT00000021761
ENSTRUT00000021784
ENSTRUT00000021822
ENSTRUT00000021870
ENSTRUT00000021891
ENSTRUT00000021892
ENSTRUT00000021895
ENSTRUT00000021904
ENSTRUT00000021979
ENSTRUT00000021985
ENSTRUT00000022008
ENSTRUT00000022009
ENSTRUT00000022154
ENSTRUT00000022189
ENSTRUT00000022232
ENSTRUT00000022259
ENSTRUT00000022260
ENSTRUT00000022279
ENSTRUT00000022454
ENSTRUT00000022485
ENSTRUT00000022537
ENSTRUT00000022570
ENSTRUT00000022575
ENSTRUT00000022603
ENSTRUT00000022604
ENSTRUT00000022609
ENSTRUT00000022735
ENSTRUT00000022767
ENSTRUT00000022781
ENSTRUT00000022783
ENSTRUT00000022866
ENSTRUT00000022916
ENSTRUT00000022921
ENSTRUT00000022923
ENSTRUT00000022927
ENSTRUT00000022929
ENSTRUT00000022930
ENSTRUT00000022982
ENSTRUT00000022983
ENSTRUT00000023046
ENSTRUT00000023061
ENSTRUT00000023090
ENSTRUT00000023122
ENSTRUT00000023152
ENSTRUT00000023187
ENSTRUT00000023210
ENSTRUT00000023244
ENSTRUT00000023248
ENSTRUT00000023332
ENSTRUT00000023343
ENSTRUT00000023361
ENSTRUT00000023362
ENSTRUT00000023423
ENSTRUT00000023444
ENSTRUT00000023473
ENSTRUT00000023524
ENSTRUT00000023548
ENSTRUT00000023579
ENSTRUT00000023600
ENSTRUT00000023644
ENSTRUT00000023757
ENSTRUT00000023776
ENSTRUT00000023801
ENSTRUT00000023808
ENSTRUT00000023834
ENSTRUT00000023860
ENSTRUT00000023872
ENSTRUT00000023873
ENSTRUT00000023970
ENSTRUT00000024005
ENSTRUT00000024069
ENSTRUT00000024085
ENSTRUT00000024086
ENSTRUT00000024098
ENSTRUT00000024129
ENSTRUT00000024132
ENSTRUT00000024219
ENSTRUT00000024220
ENSTRUT00000024234
ENSTRUT00000024291
ENSTRUT00000024299
ENSTRUT00000024343
ENSTRUT00000024462
ENSTRUT00000024514
ENSTRUT00000024536
ENSTRUT00000024570
ENSTRUT00000024573
ENSTRUT00000024578
ENSTRUT00000024623
ENSTRUT00000024713
ENSTRUT00000024719
ENSTRUT00000024769
ENSTRUT00000024778
ENSTRUT00000024779
ENSTRUT00000024788
ENSTRUT00000024803
ENSTRUT00000024841
ENSTRUT00000024865
ENSTRUT00000024943
ENSTRUT00000024969
ENSTRUT00000024999
ENSTRUT00000025078
ENSTRUT00000025102
ENSTRUT00000025149
ENSTRUT00000025200
ENSTRUT00000025216
ENSTRUT00000025218
ENSTRUT00000025225
ENSTRUT00000025273
ENSTRUT00000025336
ENSTRUT00000025344
ENSTRUT00000025452
ENSTRUT00000025460
ENSTRUT00000025569
ENSTRUT00000025570
ENSTRUT00000025583
ENSTRUT00000025595
ENSTRUT00000025604
ENSTRUT00000025624
ENSTRUT00000025625
ENSTRUT00000025639
ENSTRUT00000025642
ENSTRUT00000025706
ENSTRUT00000025754
ENSTRUT00000025771
ENSTRUT00000025775
ENSTRUT00000025804
ENSTRUT00000025832
ENSTRUT00000025836
ENSTRUT00000025959
ENSTRUT00000025971
ENSTRUT00000026014
ENSTRUT00000026049
ENSTRUT00000026054
ENSTRUT00000026101
ENSTRUT00000026109
ENSTRUT00000026167
ENSTRUT00000026195
ENSTRUT00000026208
ENSTRUT00000026209
ENSTRUT00000026210
ENSTRUT00000026235
ENSTRUT00000026284
ENSTRUT00000026311
ENSTRUT00000026325
ENSTRUT00000026390
ENSTRUT00000026403
ENSTRUT00000026468
ENSTRUT00000026593
ENSTRUT00000026628
ENSTRUT00000026651
ENSTRUT00000026702
ENSTRUT00000026703
ENSTRUT00000026704
ENSTRUT00000026708
ENSTRUT00000026718
ENSTRUT00000026720
ENSTRUT00000026748
ENSTRUT00000026767
ENSTRUT00000026959
ENSTRUT00000026997
ENSTRUT00000027050
ENSTRUT00000027055
ENSTRUT00000027063
ENSTRUT00000027083
ENSTRUT00000027106
ENSTRUT00000027131
ENSTRUT00000027140
ENSTRUT00000027163
ENSTRUT00000027275
ENSTRUT00000027297
ENSTRUT00000027383
ENSTRUT00000027384
ENSTRUT00000027466
ENSTRUT00000027467
ENSTRUT00000027469
ENSTRUT00000027472
ENSTRUT00000027479
ENSTRUT00000027480
ENSTRUT00000027484
ENSTRUT00000027538
ENSTRUT00000027622
ENSTRUT00000027625
ENSTRUT00000027648
ENSTRUT00000027698
ENSTRUT00000027701
ENSTRUT00000027731
ENSTRUT00000027782
ENSTRUT00000027790
ENSTRUT00000027796
ENSTRUT00000027805
ENSTRUT00000027806
ENSTRUT00000027882
ENSTRUT00000027890
ENSTRUT00000027946
ENSTRUT00000027994
ENSTRUT00000028095
ENSTRUT00000028145
ENSTRUT00000028161
ENSTRUT00000028184
ENSTRUT00000028199
ENSTRUT00000028220
ENSTRUT00000028246
ENSTRUT00000028281
ENSTRUT00000028302
ENSTRUT00000028315
ENSTRUT00000028336
ENSTRUT00000028371
ENSTRUT00000028381
ENSTRUT00000028481
ENSTRUT00000028494
ENSTRUT00000028539
ENSTRUT00000028552
ENSTRUT00000028560
ENSTRUT00000028575
ENSTRUT00000028593
ENSTRUT00000028595
ENSTRUT00000028675
ENSTRUT00000028679
ENSTRUT00000028715
ENSTRUT00000028741
ENSTRUT00000028742
ENSTRUT00000028772
ENSTRUT00000028834
ENSTRUT00000028837
ENSTRUT00000028844
ENSTRUT00000028845
ENSTRUT00000028860
ENSTRUT00000028861
ENSTRUT00000028866
ENSTRUT00000028868
ENSTRUT00000028889
ENSTRUT00000028916
ENSTRUT00000028922
ENSTRUT00000028928
ENSTRUT00000029041
ENSTRUT00000029068
ENSTRUT00000029089
ENSTRUT00000029095
ENSTRUT00000029151
ENSTRUT00000029179
ENSTRUT00000029202
ENSTRUT00000029226
ENSTRUT00000029301
ENSTRUT00000029356
ENSTRUT00000029361
ENSTRUT00000029375
ENSTRUT00000029419
ENSTRUT00000029457
ENSTRUT00000029551
ENSTRUT00000029619
ENSTRUT00000029629
ENSTRUT00000029637
ENSTRUT00000029639
ENSTRUT00000029640
ENSTRUT00000029693
ENSTRUT00000029694
ENSTRUT00000029695
ENSTRUT00000029713
ENSTRUT00000029715
ENSTRUT00000029920
ENSTRUT00000029972
ENSTRUT00000030008
ENSTRUT00000030019
ENSTRUT00000030073
ENSTRUT00000030090
ENSTRUT00000030171
ENSTRUT00000030173
ENSTRUT00000030178
ENSTRUT00000030265
ENSTRUT00000030282
ENSTRUT00000030311
ENSTRUT00000030360
ENSTRUT00000030361
ENSTRUT00000030368
ENSTRUT00000030398
ENSTRUT00000030409
ENSTRUT00000030415
ENSTRUT00000030416
ENSTRUT00000030475
ENSTRUT00000030523
ENSTRUT00000030553
ENSTRUT00000030581
ENSTRUT00000030662
ENSTRUT00000030664
ENSTRUT00000030672
ENSTRUT00000030674
ENSTRUT00000030678
ENSTRUT00000030689
ENSTRUT00000030723
ENSTRUT00000030728
ENSTRUT00000030736
ENSTRUT00000030741
ENSTRUT00000030751
ENSTRUT00000030765
ENSTRUT00000030781
ENSTRUT00000030825
ENSTRUT00000030826
ENSTRUT00000030834
ENSTRUT00000030862
ENSTRUT00000030933
ENSTRUT00000030935
ENSTRUT00000030952
ENSTRUT00000030960
ENSTRUT00000030987
ENSTRUT00000031002
ENSTRUT00000031017
ENSTRUT00000031065
ENSTRUT00000031091
ENSTRUT00000031104
ENSTRUT00000031156
ENSTRUT00000031180
ENSTRUT00000031183
ENSTRUT00000031210
ENSTRUT00000031271
ENSTRUT00000031328
ENSTRUT00000031346
ENSTRUT00000031373
ENSTRUT00000031384
ENSTRUT00000031387
ENSTRUT00000031409
ENSTRUT00000031464
ENSTRUT00000031490
ENSTRUT00000031524
ENSTRUT00000031546
ENSTRUT00000031577
ENSTRUT00000031579
ENSTRUT00000031602
ENSTRUT00000031685
ENSTRUT00000031691
ENSTRUT00000031698
ENSTRUT00000031776
ENSTRUT00000031799
ENSTRUT00000031834
ENSTRUT00000031835
ENSTRUT00000031838
ENSTRUT00000031845
ENSTRUT00000031885
ENSTRUT00000031923
ENSTRUT00000031926
ENSTRUT00000031960
ENSTRUT00000031962
ENSTRUT00000031964
ENSTRUT00000031965
ENSTRUT00000031966
ENSTRUT00000031968
ENSTRUT00000031970
ENSTRUT00000031976
ENSTRUT00000031995
ENSTRUT00000031999
ENSTRUT00000032119
ENSTRUT00000032156
ENSTRUT00000032161
ENSTRUT00000032400
ENSTRUT00000032409
ENSTRUT00000032415
ENSTRUT00000032471
ENSTRUT00000032578
ENSTRUT00000032642
ENSTRUT00000032691
ENSTRUT00000032709
ENSTRUT00000032822
ENSTRUT00000032861
ENSTRUT00000032903
ENSTRUT00000032934
ENSTRUT00000032965
ENSTRUT00000032966
ENSTRUT00000032991
ENSTRUT00000033020
ENSTRUT00000033022
ENSTRUT00000033144
ENSTRUT00000033145
ENSTRUT00000033166
ENSTRUT00000033169
ENSTRUT00000033171
ENSTRUT00000033226
ENSTRUT00000033257
ENSTRUT00000033283
ENSTRUT00000033297
ENSTRUT00000033319
ENSTRUT00000033326
ENSTRUT00000033387
ENSTRUT00000033467
ENSTRUT00000033529
ENSTRUT00000033666
ENSTRUT00000033702
ENSTRUT00000033706
ENSTRUT00000033711
ENSTRUT00000033714
ENSTRUT00000033737
ENSTRUT00000033801
ENSTRUT00000033861
ENSTRUT00000033865
ENSTRUT00000033911
ENSTRUT00000033943
ENSTRUT00000033968
ENSTRUT00000033977
ENSTRUT00000034034
ENSTRUT00000034036
ENSTRUT00000034092
ENSTRUT00000034099
ENSTRUT00000034100
ENSTRUT00000034129
ENSTRUT00000034132
ENSTRUT00000034149
ENSTRUT00000034191
ENSTRUT00000034209
ENSTRUT00000034233
ENSTRUT00000034252
ENSTRUT00000034257
ENSTRUT00000034323
ENSTRUT00000034368
ENSTRUT00000034389
ENSTRUT00000034406
ENSTRUT00000034506
ENSTRUT00000034513
ENSTRUT00000034524
ENSTRUT00000034526
ENSTRUT00000034548
ENSTRUT00000034554
ENSTRUT00000034557
ENSTRUT00000034630
ENSTRUT00000034687
ENSTRUT00000034696
ENSTRUT00000034719
ENSTRUT00000034775
ENSTRUT00000034779
ENSTRUT00000034816
ENSTRUT00000034855
ENSTRUT00000034895
ENSTRUT00000034939
ENSTRUT00000034941
ENSTRUT00000034959
ENSTRUT00000034985
ENSTRUT00000034995
ENSTRUT00000034999
ENSTRUT00000035104
ENSTRUT00000035188
ENSTRUT00000035316
ENSTRUT00000035489
ENSTRUT00000035492
ENSTRUT00000035541
ENSTRUT00000035555
ENSTRUT00000035565
ENSTRUT00000035613
ENSTRUT00000035701
ENSTRUT00000035710
ENSTRUT00000035740
ENSTRUT00000035773
ENSTRUT00000035843
ENSTRUT00000035847
ENSTRUT00000035862
ENSTRUT00000035883
ENSTRUT00000035885
ENSTRUT00000035890
ENSTRUT00000035978
ENSTRUT00000036004
ENSTRUT00000036032
ENSTRUT00000036061
ENSTRUT00000036073
ENSTRUT00000036104
ENSTRUT00000036123
ENSTRUT00000036152
ENSTRUT00000036157
ENSTRUT00000036159
ENSTRUT00000036205
ENSTRUT00000036215
ENSTRUT00000036223
ENSTRUT00000036234
ENSTRUT00000036236
ENSTRUT00000036264
ENSTRUT00000036300
ENSTRUT00000036303
ENSTRUT00000036355
ENSTRUT00000036370
ENSTRUT00000036448
ENSTRUT00000036463
ENSTRUT00000036473
ENSTRUT00000036534
ENSTRUT00000036599
ENSTRUT00000036604
ENSTRUT00000036612
ENSTRUT00000036627
ENSTRUT00000036646
ENSTRUT00000036700
ENSTRUT00000036717
ENSTRUT00000036726
ENSTRUT00000036727
ENSTRUT00000036733
ENSTRUT00000036797
ENSTRUT00000036816
ENSTRUT00000036821
ENSTRUT00000036916
ENSTRUT00000036987
ENSTRUT00000037003
ENSTRUT00000037004
ENSTRUT00000037042
ENSTRUT00000037059
ENSTRUT00000037106
ENSTRUT00000037121
ENSTRUT00000037158
ENSTRUT00000037272
ENSTRUT00000037273
ENSTRUT00000037338
ENSTRUT00000037352
ENSTRUT00000037391
ENSTRUT00000037393
ENSTRUT00000037398
ENSTRUT00000037424
ENSTRUT00000037440
ENSTRUT00000037475
ENSTRUT00000037507
ENSTRUT00000037569
ENSTRUT00000037621
ENSTRUT00000037628
ENSTRUT00000037695
ENSTRUT00000037772
ENSTRUT00000037838
ENSTRUT00000037854
ENSTRUT00000037861
ENSTRUT00000037875
ENSTRUT00000037892
ENSTRUT00000037899
ENSTRUT00000037904
ENSTRUT00000037932
ENSTRUT00000038007
ENSTRUT00000038081
ENSTRUT00000038086
ENSTRUT00000038089
ENSTRUT00000038115
ENSTRUT00000038127
ENSTRUT00000038130
ENSTRUT00000038131
ENSTRUT00000038158
ENSTRUT00000038200
ENSTRUT00000038297
ENSTRUT00000038316
ENSTRUT00000038350
ENSTRUT00000038392
ENSTRUT00000038418
ENSTRUT00000038462
ENSTRUT00000038465
ENSTRUT00000038466
ENSTRUT00000038470
ENSTRUT00000038476
ENSTRUT00000038492
ENSTRUT00000038496
ENSTRUT00000038497
ENSTRUT00000038553
ENSTRUT00000038641
ENSTRUT00000038663
ENSTRUT00000038770
ENSTRUT00000038790
ENSTRUT00000038792
ENSTRUT00000038807
ENSTRUT00000038981
ENSTRUT00000039037
ENSTRUT00000039078
ENSTRUT00000039097
ENSTRUT00000039129
ENSTRUT00000039130
ENSTRUT00000039144
ENSTRUT00000039189
ENSTRUT00000039271
ENSTRUT00000039272
ENSTRUT00000039375
ENSTRUT00000039402
ENSTRUT00000039410
ENSTRUT00000039432
ENSTRUT00000039467
ENSTRUT00000039469
ENSTRUT00000039482
ENSTRUT00000039497
ENSTRUT00000039522
ENSTRUT00000039540
ENSTRUT00000039546
ENSTRUT00000039641
ENSTRUT00000039643
ENSTRUT00000039724
ENSTRUT00000039752
ENSTRUT00000039755
ENSTRUT00000039832
ENSTRUT00000039837
ENSTRUT00000039877
ENSTRUT00000039913
ENSTRUT00000039917
ENSTRUT00000039936
ENSTRUT00000040072
ENSTRUT00000040113
ENSTRUT00000040224
ENSTRUT00000040254
ENSTRUT00000040285
ENSTRUT00000040292
ENSTRUT00000040316
ENSTRUT00000040322
ENSTRUT00000040382
ENSTRUT00000040383
ENSTRUT00000040413
ENSTRUT00000040415
ENSTRUT00000040448
ENSTRUT00000040467
ENSTRUT00000040599
ENSTRUT00000040604
ENSTRUT00000040630
ENSTRUT00000040637
ENSTRUT00000040737
ENSTRUT00000040742
ENSTRUT00000040747
ENSTRUT00000040862
ENSTRUT00000040892
ENSTRUT00000040933
ENSTRUT00000040967
ENSTRUT00000040983
ENSTRUT00000041059
ENSTRUT00000041087
ENSTRUT00000041152
ENSTRUT00000041159
ENSTRUT00000041314
ENSTRUT00000041316
ENSTRUT00000041355
ENSTRUT00000041372
ENSTRUT00000041451
ENSTRUT00000041480
ENSTRUT00000041482
ENSTRUT00000041570
ENSTRUT00000041572
ENSTRUT00000041582
ENSTRUT00000041667
ENSTRUT00000041705
ENSTRUT00000041709
ENSTRUT00000041726
ENSTRUT00000041740
ENSTRUT00000041774
ENSTRUT00000041802
ENSTRUT00000041829
ENSTRUT00000041837
ENSTRUT00000041847
ENSTRUT00000041858
ENSTRUT00000041889
ENSTRUT00000041903
ENSTRUT00000041904
ENSTRUT00000041909
ENSTRUT00000041938
ENSTRUT00000041966
ENSTRUT00000041969
ENSTRUT00000041983
ENSTRUT00000042039
ENSTRUT00000042041
ENSTRUT00000042108
ENSTRUT00000042142
ENSTRUT00000042159
ENSTRUT00000042190
ENSTRUT00000042201
ENSTRUT00000042204
ENSTRUT00000042236
ENSTRUT00000042248
ENSTRUT00000042268
ENSTRUT00000042305
ENSTRUT00000042310
ENSTRUT00000042345
ENSTRUT00000042351
ENSTRUT00000042360
ENSTRUT00000042386
ENSTRUT00000042389
ENSTRUT00000042394
ENSTRUT00000042395
ENSTRUT00000042418
ENSTRUT00000042433
ENSTRUT00000042444
ENSTRUT00000042448
ENSTRUT00000042483
ENSTRUT00000042485
ENSTRUT00000042494
ENSTRUT00000042540
ENSTRUT00000042543
ENSTRUT00000042544
ENSTRUT00000042554
ENSTRUT00000042557
ENSTRUT00000042583
ENSTRUT00000042588
ENSTRUT00000042599
ENSTRUT00000042762
ENSTRUT00000042788
ENSTRUT00000042790
ENSTRUT00000042826
ENSTRUT00000042844
ENSTRUT00000042849
ENSTRUT00000042902
ENSTRUT00000042940
ENSTRUT00000042948
ENSTRUT00000042968
ENSTRUT00000042980
ENSTRUT00000043055
ENSTRUT00000043119
ENSTRUT00000043132
ENSTRUT00000043135
ENSTRUT00000043169
ENSTRUT00000043179
ENSTRUT00000043217
ENSTRUT00000043218
ENSTRUT00000043259
ENSTRUT00000043283
ENSTRUT00000043343
ENSTRUT00000043352
ENSTRUT00000043360
ENSTRUT00000043381
ENSTRUT00000043412
ENSTRUT00000043472
ENSTRUT00000043484
ENSTRUT00000043514
ENSTRUT00000043600
ENSTRUT00000043601
ENSTRUT00000043618
ENSTRUT00000043619
ENSTRUT00000043634
ENSTRUT00000043637
ENSTRUT00000043675
ENSTRUT00000043730
ENSTRUT00000043765
ENSTRUT00000043786
ENSTRUT00000043797
ENSTRUT00000043801
ENSTRUT00000043803
ENSTRUT00000043829
ENSTRUT00000043833
ENSTRUT00000043834
ENSTRUT00000043850
ENSTRUT00000043860
ENSTRUT00000043865
ENSTRUT00000043867
ENSTRUT00000043880
ENSTRUT00000043909
ENSTRUT00000044069
ENSTRUT00000044070
ENSTRUT00000044128
ENSTRUT00000044133
ENSTRUT00000044155
ENSTRUT00000044156
ENSTRUT00000044184
ENSTRUT00000044209
ENSTRUT00000044213
ENSTRUT00000044359
ENSTRUT00000044361
ENSTRUT00000044362
ENSTRUT00000044431
ENSTRUT00000044462
ENSTRUT00000044468
ENSTRUT00000044543
ENSTRUT00000044544
ENSTRUT00000044569
ENSTRUT00000044617
ENSTRUT00000044655
ENSTRUT00000044668
ENSTRUT00000044718
ENSTRUT00000044734
ENSTRUT00000044767
ENSTRUT00000044791
ENSTRUT00000044794
ENSTRUT00000044828
ENSTRUT00000044829
ENSTRUT00000044850
ENSTRUT00000044871
ENSTRUT00000044880
ENSTRUT00000044935
ENSTRUT00000044942
ENSTRUT00000044959
ENSTRUT00000044977
ENSTRUT00000044980
ENSTRUT00000045010
ENSTRUT00000045016
ENSTRUT00000045027
ENSTRUT00000045042
ENSTRUT00000045052
ENSTRUT00000045127
ENSTRUT00000045133
ENSTRUT00000045145
ENSTRUT00000045189
ENSTRUT00000045194
ENSTRUT00000045239
ENSTRUT00000045256
ENSTRUT00000045265
ENSTRUT00000045267
ENSTRUT00000045297
ENSTRUT00000045314
ENSTRUT00000045316
ENSTRUT00000045356
ENSTRUT00000045366
ENSTRUT00000045389
ENSTRUT00000045510
ENSTRUT00000045543
ENSTRUT00000045561
ENSTRUT00000045566
ENSTRUT00000045567
ENSTRUT00000045568
ENSTRUT00000045570
ENSTRUT00000045581
ENSTRUT00000045588
ENSTRUT00000045589
ENSTRUT00000045591
ENSTRUT00000045621
ENSTRUT00000045622
ENSTRUT00000045629
ENSTRUT00000045638
ENSTRUT00000045641
ENSTRUT00000045656
ENSTRUT00000045723
ENSTRUT00000045758
ENSTRUT00000045768
ENSTRUT00000045795
ENSTRUT00000045861
ENSTRUT00000045862
ENSTRUT00000045879
ENSTRUT00000045883
ENSTRUT00000045886
ENSTRUT00000045935
ENSTRUT00000045952
ENSTRUT00000045981
ENSTRUT00000045986
ENSTRUT00000046073
ENSTRUT00000046101
ENSTRUT00000046123
ENSTRUT00000046153
ENSTRUT00000046272
ENSTRUT00000046273
ENSTRUT00000046303
ENSTRUT00000046354
ENSTRUT00000046357
ENSTRUT00000046378
ENSTRUT00000046419
ENSTRUT00000046425
ENSTRUT00000046537
ENSTRUT00000046548
ENSTRUT00000046549
ENSTRUT00000046589
ENSTRUT00000046592
ENSTRUT00000046595
ENSTRUT00000046602
ENSTRUT00000046611
ENSTRUT00000046669
ENSTRUT00000046671
ENSTRUT00000046788
ENSTRUT00000046789
ENSTRUT00000046835
ENSTRUT00000046909
ENSTRUT00000046929
ENSTRUT00000046938
ENSTRUT00000046939
ENSTRUT00000046940
ENSTRUT00000046965
ENSTRUT00000046978
ENSTRUT00000046993
ENSTRUT00000046999
ENSTRUT00000047013
ENSTRUT00000047014
ENSTRUT00000047056
ENSTRUT00000047170
ENSTRUT00000047171
ENSTRUT00000047185
ENSTRUT00000047186
ENSTRUT00000047349
ENSTRUT00000047359
ENSTRUT00000047364
ENSTRUT00000047423
ENSTRUT00000047425
ENSTRUT00000047435
ENSTRUT00000047437
ENSTRUT00000047444
ENSTRUT00000047451
ENSTRUT00000047453
ENSTRUT00000047504
ENSTRUT00000047535
ENSTRUT00000047555
ENSTRUT00000047618
ENSTRUT00000047641
ENSTRUT00000047725
ENSTRUT00000047771
ENSTRUT00000047772
ENSTRUT00000047779
ENSTRUT00000047783
ENSTRUT00000047810
ENSTRUT00000047813
ENSTRUT00000047814
ENSTRUT00000047818
ENSTRUT00000047857
ENSTRUT00000047858
ENSTRUT00000047868
ENSTRUT00000047888
ENSTRUT00000047889
ENSTRUT00000047891
ENSTRUT00000047919
ENSTRUT00000047954
ENSTRUT00000047989
ENSTRUT00000048020
ENSTRUT00000048025
ENSTRUT00000048054
ENSTRUT00000048065
ENSTRUT00000048069
ENSTRUT00000048091
ENSTRUT00000048099
ENSTRUT00000048109
ENSTRUT00000048112
ENSTRUT00000048113
ENSTRUT00000048129
ENSTRUT00000048160
ENSTRUT00000048173
ENSTRUT00000048242
ENSTRUT00000048281
ENSTRUT00000048311
ENSTRUT00000048345
ENSTRUT00000048358
ENSTRUT00000048364
ENSTRUT00000048388
ENSTRUT00000048419
ENSTRUT00000048439
ENSTRUT00000048495
ENSTRUT00000048513
ENSTRUT00000048529
ENSTRUT00000048569
ENSTRUT00000048610
ENSTRUT00000048640
ENSTRUT00000048659
ENSTRUT00000048749
ENSTRUT00000048759
ENSTRUT00000048795

## Sheet: DThp1
ENSTRUT00000000010
ENSTRUT00000000044
ENSTRUT00000000046
ENSTRUT00000000072
ENSTRUT00000000124
ENSTRUT00000000126
ENSTRUT00000000141
ENSTRUT00000000144
ENSTRUT00000000170
ENSTRUT00000000229
ENSTRUT00000000252
ENSTRUT00000000264
ENSTRUT00000000271
ENSTRUT00000000286
ENSTRUT00000000289
ENSTRUT00000000307
ENSTRUT00000000317
ENSTRUT00000000324
ENSTRUT00000000345
ENSTRUT00000000368
ENSTRUT00000000413
ENSTRUT00000000432
ENSTRUT00000000447
ENSTRUT00000000448
ENSTRUT00000000462
ENSTRUT00000000474
ENSTRUT00000000492
ENSTRUT00000000493
ENSTRUT00000000498
ENSTRUT00000000529
ENSTRUT00000000531
ENSTRUT00000000532
ENSTRUT00000000553
ENSTRUT00000000559
ENSTRUT00000000596
ENSTRUT00000000607
ENSTRUT00000000634
ENSTRUT00000000686
ENSTRUT00000000687
ENSTRUT00000000690
ENSTRUT00000000699
ENSTRUT00000000763
ENSTRUT00000000792
ENSTRUT00000000831
ENSTRUT00000000860
ENSTRUT00000000873
ENSTRUT00000000879
ENSTRUT00000000905
ENSTRUT00000000907
ENSTRUT00000000910
ENSTRUT00000000928
ENSTRUT00000000934
ENSTRUT00000000956
ENSTRUT00000000963
ENSTRUT00000000964
ENSTRUT00000001005
ENSTRUT00000001006
ENSTRUT00000001012
ENSTRUT00000001045
ENSTRUT00000001065
ENSTRUT00000001088
ENSTRUT00000001144
ENSTRUT00000001154
ENSTRUT00000001158
ENSTRUT00000001177
ENSTRUT00000001178
ENSTRUT00000001206
ENSTRUT00000001207
ENSTRUT00000001228
ENSTRUT00000001232
ENSTRUT00000001238
ENSTRUT00000001253
ENSTRUT00000001265
ENSTRUT00000001272
ENSTRUT00000001277
ENSTRUT00000001348
ENSTRUT00000001374
ENSTRUT00000001376
ENSTRUT00000001381
ENSTRUT00000001383
ENSTRUT00000001391
ENSTRUT00000001395
ENSTRUT00000001396
ENSTRUT00000001414
ENSTRUT00000001431
ENSTRUT00000001444
ENSTRUT00000001454
ENSTRUT00000001457
ENSTRUT00000001463
ENSTRUT00000001465
ENSTRUT00000001512
ENSTRUT00000001524
ENSTRUT00000001529
ENSTRUT00000001563
ENSTRUT00000001570
ENSTRUT00000001584
ENSTRUT00000001630
ENSTRUT00000001632
ENSTRUT00000001661
ENSTRUT00000001664
ENSTRUT00000001680
ENSTRUT00000001715
ENSTRUT00000001716
ENSTRUT00000001717
ENSTRUT00000001730
ENSTRUT00000001731
ENSTRUT00000001755
ENSTRUT00000001773
ENSTRUT00000001851
ENSTRUT00000001852
ENSTRUT00000001855
ENSTRUT00000001910
ENSTRUT00000001956
ENSTRUT00000001957
ENSTRUT00000001970
ENSTRUT00000002014
ENSTRUT00000002022
ENSTRUT00000002033
ENSTRUT00000002050
ENSTRUT00000002065
ENSTRUT00000002100
ENSTRUT00000002129
ENSTRUT00000002145
ENSTRUT00000002150
ENSTRUT00000002164
ENSTRUT00000002165
ENSTRUT00000002179
ENSTRUT00000002181
ENSTRUT00000002221
ENSTRUT00000002243
ENSTRUT00000002245
ENSTRUT00000002250
ENSTRUT00000002263
ENSTRUT00000002278
ENSTRUT00000002280
ENSTRUT00000002295
ENSTRUT00000002301
ENSTRUT00000002307
ENSTRUT00000002308
ENSTRUT00000002369
ENSTRUT00000002371
ENSTRUT00000002373
ENSTRUT00000002375
ENSTRUT00000002376
ENSTRUT00000002397
ENSTRUT00000002458
ENSTRUT00000002496
ENSTRUT00000002502
ENSTRUT00000002503
ENSTRUT00000002504
ENSTRUT00000002508
ENSTRUT00000002526
ENSTRUT00000002529
ENSTRUT00000002531
ENSTRUT00000002567
ENSTRUT00000002613
ENSTRUT00000002627
ENSTRUT00000002629
ENSTRUT00000002678
ENSTRUT00000002714
ENSTRUT00000002752
ENSTRUT00000002760
ENSTRUT00000002762
ENSTRUT00000002772
ENSTRUT00000002773
ENSTRUT00000002801
ENSTRUT00000002838
ENSTRUT00000002839
ENSTRUT00000002859
ENSTRUT00000002866
ENSTRUT00000002873
ENSTRUT00000002970
ENSTRUT00000002983
ENSTRUT00000003025
ENSTRUT00000003041
ENSTRUT00000003074
ENSTRUT00000003144
ENSTRUT00000003151
ENSTRUT00000003167
ENSTRUT00000003173
ENSTRUT00000003174
ENSTRUT00000003182
ENSTRUT00000003183
ENSTRUT00000003187
ENSTRUT00000003195
ENSTRUT00000003219
ENSTRUT00000003236
ENSTRUT00000003239
ENSTRUT00000003242
ENSTRUT00000003294
ENSTRUT00000003343
ENSTRUT00000003357
ENSTRUT00000003378
ENSTRUT00000003394
ENSTRUT00000003409
ENSTRUT00000003432
ENSTRUT00000003489
ENSTRUT00000003512
ENSTRUT00000003518
ENSTRUT00000003555
ENSTRUT00000003576
ENSTRUT00000003587
ENSTRUT00000003603
ENSTRUT00000003633
ENSTRUT00000003639
ENSTRUT00000003668
ENSTRUT00000003683
ENSTRUT00000003696
ENSTRUT00000003748
ENSTRUT00000003782
ENSTRUT00000003811
ENSTRUT00000003816
ENSTRUT00000003828
ENSTRUT00000003833
ENSTRUT00000003836
ENSTRUT00000003847
ENSTRUT00000003871
ENSTRUT00000003872
ENSTRUT00000003891
ENSTRUT00000003916
ENSTRUT00000003918
ENSTRUT00000004003
ENSTRUT00000004011
ENSTRUT00000004024
ENSTRUT00000004036
ENSTRUT00000004051
ENSTRUT00000004054
ENSTRUT00000004103
ENSTRUT00000004150
ENSTRUT00000004152
ENSTRUT00000004205
ENSTRUT00000004219
ENSTRUT00000004267
ENSTRUT00000004281
ENSTRUT00000004310
ENSTRUT00000004338
ENSTRUT00000004350
ENSTRUT00000004379
ENSTRUT00000004382
ENSTRUT00000004385
ENSTRUT00000004394
ENSTRUT00000004404
ENSTRUT00000004409
ENSTRUT00000004463
ENSTRUT00000004474
ENSTRUT00000004475
ENSTRUT00000004477
ENSTRUT00000004481
ENSTRUT00000004505
ENSTRUT00000004517
ENSTRUT00000004554
ENSTRUT00000004567
ENSTRUT00000004589
ENSTRUT00000004628
ENSTRUT00000004655
ENSTRUT00000004656
ENSTRUT00000004662
ENSTRUT00000004667
ENSTRUT00000004686
ENSTRUT00000004687
ENSTRUT00000004745
ENSTRUT00000004769
ENSTRUT00000004787
ENSTRUT00000004831
ENSTRUT00000004840
ENSTRUT00000004844
ENSTRUT00000004873
ENSTRUT00000004897
ENSTRUT00000004931
ENSTRUT00000004960
ENSTRUT00000004963
ENSTRUT00000004967
ENSTRUT00000004968
ENSTRUT00000004970
ENSTRUT00000004988
ENSTRUT00000004989
ENSTRUT00000004991
ENSTRUT00000004993
ENSTRUT00000005006
ENSTRUT00000005018
ENSTRUT00000005057
ENSTRUT00000005074
ENSTRUT00000005086
ENSTRUT00000005087
ENSTRUT00000005108
ENSTRUT00000005163
ENSTRUT00000005172
ENSTRUT00000005180
ENSTRUT00000005181
ENSTRUT00000005243
ENSTRUT00000005264
ENSTRUT00000005272
ENSTRUT00000005312
ENSTRUT00000005314
ENSTRUT00000005316
ENSTRUT00000005326
ENSTRUT00000005328
ENSTRUT00000005335
ENSTRUT00000005367
ENSTRUT00000005425
ENSTRUT00000005435
ENSTRUT00000005473
ENSTRUT00000005489
ENSTRUT00000005503
ENSTRUT00000005528
ENSTRUT00000005574
ENSTRUT00000005583
ENSTRUT00000005589
ENSTRUT00000005599
ENSTRUT00000005600
ENSTRUT00000005628
ENSTRUT00000005658
ENSTRUT00000005664
ENSTRUT00000005673
ENSTRUT00000005679
ENSTRUT00000005680
ENSTRUT00000005683
ENSTRUT00000005695
ENSTRUT00000005719
ENSTRUT00000005720
ENSTRUT00000005764
ENSTRUT00000005777
ENSTRUT00000005805
ENSTRUT00000005807
ENSTRUT00000005931
ENSTRUT00000005939
ENSTRUT00000006020
ENSTRUT00000006022
ENSTRUT00000006039
ENSTRUT00000006040
ENSTRUT00000006091
ENSTRUT00000006123
ENSTRUT00000006127
ENSTRUT00000006131
ENSTRUT00000006133
ENSTRUT00000006143
ENSTRUT00000006162
ENSTRUT00000006166
ENSTRUT00000006170
ENSTRUT00000006185
ENSTRUT00000006200
ENSTRUT00000006204
ENSTRUT00000006205
ENSTRUT00000006224
ENSTRUT00000006231
ENSTRUT00000006238
ENSTRUT00000006254
ENSTRUT00000006266
ENSTRUT00000006310
ENSTRUT00000006315
ENSTRUT00000006322
ENSTRUT00000006344
ENSTRUT00000006347
ENSTRUT00000006370
ENSTRUT00000006387
ENSTRUT00000006404
ENSTRUT00000006447
ENSTRUT00000006516
ENSTRUT00000006519
ENSTRUT00000006526
ENSTRUT00000006528
ENSTRUT00000006551
ENSTRUT00000006552
ENSTRUT00000006639
ENSTRUT00000006644
ENSTRUT00000006675
ENSTRUT00000006678
ENSTRUT00000006680
ENSTRUT00000006687
ENSTRUT00000006691
ENSTRUT00000006711
ENSTRUT00000006720
ENSTRUT00000006722
ENSTRUT00000006723
ENSTRUT00000006729
ENSTRUT00000006746
ENSTRUT00000006763
ENSTRUT00000006779
ENSTRUT00000006780
ENSTRUT00000006825
ENSTRUT00000006863
ENSTRUT00000006923
ENSTRUT00000006992
ENSTRUT00000007012
ENSTRUT00000007032
ENSTRUT00000007062
ENSTRUT00000007069
ENSTRUT00000007080
ENSTRUT00000007086
ENSTRUT00000007098
ENSTRUT00000007152
ENSTRUT00000007188
ENSTRUT00000007195
ENSTRUT00000007295
ENSTRUT00000007296
ENSTRUT00000007298
ENSTRUT00000007300
ENSTRUT00000007377
ENSTRUT00000007378
ENSTRUT00000007408
ENSTRUT00000007425
ENSTRUT00000007432
ENSTRUT00000007435
ENSTRUT00000007495
ENSTRUT00000007511
ENSTRUT00000007544
ENSTRUT00000007549
ENSTRUT00000007568
ENSTRUT00000007586
ENSTRUT00000007653
ENSTRUT00000007678
ENSTRUT00000007714
ENSTRUT00000007716
ENSTRUT00000007718
ENSTRUT00000007732
ENSTRUT00000007761
ENSTRUT00000007762
ENSTRUT00000007767
ENSTRUT00000007832
ENSTRUT00000007880
ENSTRUT00000007902
ENSTRUT00000007906
ENSTRUT00000007910
ENSTRUT00000007952
ENSTRUT00000007996
ENSTRUT00000008006
ENSTRUT00000008009
ENSTRUT00000008014
ENSTRUT00000008037
ENSTRUT00000008084
ENSTRUT00000008098
ENSTRUT00000008131
ENSTRUT00000008139
ENSTRUT00000008191
ENSTRUT00000008209
ENSTRUT00000008228
ENSTRUT00000008232
ENSTRUT00000008233
ENSTRUT00000008250
ENSTRUT00000008264
ENSTRUT00000008283
ENSTRUT00000008306
ENSTRUT00000008312
ENSTRUT00000008329
ENSTRUT00000008342
ENSTRUT00000008352
ENSTRUT00000008353
ENSTRUT00000008364
ENSTRUT00000008374
ENSTRUT00000008409
ENSTRUT00000008448
ENSTRUT00000008489
ENSTRUT00000008494
ENSTRUT00000008536
ENSTRUT00000008537
ENSTRUT00000008554
ENSTRUT00000008561
ENSTRUT00000008562
ENSTRUT00000008564
ENSTRUT00000008568
ENSTRUT00000008620
ENSTRUT00000008621
ENSTRUT00000008671
ENSTRUT00000008674
ENSTRUT00000008703
ENSTRUT00000008743
ENSTRUT00000008759
ENSTRUT00000008762
ENSTRUT00000008766
ENSTRUT00000008767
ENSTRUT00000008865
ENSTRUT00000008871
ENSTRUT00000008886
ENSTRUT00000008891
ENSTRUT00000008914
ENSTRUT00000008917
ENSTRUT00000008919
ENSTRUT00000008948
ENSTRUT00000008956
ENSTRUT00000008961
ENSTRUT00000008962
ENSTRUT00000008964
ENSTRUT00000009066
ENSTRUT00000009078
ENSTRUT00000009100
ENSTRUT00000009111
ENSTRUT00000009139
ENSTRUT00000009141
ENSTRUT00000009155
ENSTRUT00000009156
ENSTRUT00000009232
ENSTRUT00000009233
ENSTRUT00000009239
ENSTRUT00000009255
ENSTRUT00000009263
ENSTRUT00000009318
ENSTRUT00000009355
ENSTRUT00000009402
ENSTRUT00000009403
ENSTRUT00000009415
ENSTRUT00000009418
ENSTRUT00000009428
ENSTRUT00000009457
ENSTRUT00000009476
ENSTRUT00000009481
ENSTRUT00000009483
ENSTRUT00000009487
ENSTRUT00000009490
ENSTRUT00000009491
ENSTRUT00000009492
ENSTRUT00000009493
ENSTRUT00000009511
ENSTRUT00000009518
ENSTRUT00000009542
ENSTRUT00000009546
ENSTRUT00000009565
ENSTRUT00000009567
ENSTRUT00000009569
ENSTRUT00000009585
ENSTRUT00000009590
ENSTRUT00000009591
ENSTRUT00000009592
ENSTRUT00000009594
ENSTRUT00000009614
ENSTRUT00000009624
ENSTRUT00000009646
ENSTRUT00000009660
ENSTRUT00000009673
ENSTRUT00000009692
ENSTRUT00000009726
ENSTRUT00000009801
ENSTRUT00000009811
ENSTRUT00000009823
ENSTRUT00000009839
ENSTRUT00000009847
ENSTRUT00000009849
ENSTRUT00000009850
ENSTRUT00000009878
ENSTRUT00000009925
ENSTRUT00000009932
ENSTRUT00000009939
ENSTRUT00000009975
ENSTRUT00000009987
ENSTRUT00000009988
ENSTRUT00000010019
ENSTRUT00000010020
ENSTRUT00000010022
ENSTRUT00000010026
ENSTRUT00000010045
ENSTRUT00000010047
ENSTRUT00000010055
ENSTRUT00000010059
ENSTRUT00000010061
ENSTRUT00000010077
ENSTRUT00000010088
ENSTRUT00000010108
ENSTRUT00000010144
ENSTRUT00000010146
ENSTRUT00000010147
ENSTRUT00000010161
ENSTRUT00000010163
ENSTRUT00000010170
ENSTRUT00000010171
ENSTRUT00000010173
ENSTRUT00000010196
ENSTRUT00000010205
ENSTRUT00000010235
ENSTRUT00000010237
ENSTRUT00000010242
ENSTRUT00000010244
ENSTRUT00000010250
ENSTRUT00000010272
ENSTRUT00000010294
ENSTRUT00000010356
ENSTRUT00000010362
ENSTRUT00000010380
ENSTRUT00000010429
ENSTRUT00000010439
ENSTRUT00000010501
ENSTRUT00000010528
ENSTRUT00000010529
ENSTRUT00000010549
ENSTRUT00000010565
ENSTRUT00000010590
ENSTRUT00000010612
ENSTRUT00000010623
ENSTRUT00000010646
ENSTRUT00000010665
ENSTRUT00000010678
ENSTRUT00000010683
ENSTRUT00000010710
ENSTRUT00000010713
ENSTRUT00000010736
ENSTRUT00000010761
ENSTRUT00000010763
ENSTRUT00000010782
ENSTRUT00000010801
ENSTRUT00000010813
ENSTRUT00000010853
ENSTRUT00000010871
ENSTRUT00000010884
ENSTRUT00000010889
ENSTRUT00000010911
ENSTRUT00000010946
ENSTRUT00000010947
ENSTRUT00000010949
ENSTRUT00000010968
ENSTRUT00000010985
ENSTRUT00000010992
ENSTRUT00000011017
ENSTRUT00000011034
ENSTRUT00000011035
ENSTRUT00000011046
ENSTRUT00000011060
ENSTRUT00000011080
ENSTRUT00000011115
ENSTRUT00000011140
ENSTRUT00000011156
ENSTRUT00000011190
ENSTRUT00000011211
ENSTRUT00000011247
ENSTRUT00000011265
ENSTRUT00000011280
ENSTRUT00000011325
ENSTRUT00000011328
ENSTRUT00000011388
ENSTRUT00000011406
ENSTRUT00000011414
ENSTRUT00000011464
ENSTRUT00000011492
ENSTRUT00000011525
ENSTRUT00000011526
ENSTRUT00000011527
ENSTRUT00000011544
ENSTRUT00000011545
ENSTRUT00000011553
ENSTRUT00000011555
ENSTRUT00000011577
ENSTRUT00000011593
ENSTRUT00000011601
ENSTRUT00000011610
ENSTRUT00000011619
ENSTRUT00000011673
ENSTRUT00000011677
ENSTRUT00000011691
ENSTRUT00000011747
ENSTRUT00000011757
ENSTRUT00000011762
ENSTRUT00000011769
ENSTRUT00000011785
ENSTRUT00000011790
ENSTRUT00000011807
ENSTRUT00000011828
ENSTRUT00000011833
ENSTRUT00000011834
ENSTRUT00000011855
ENSTRUT00000011863
ENSTRUT00000011885
ENSTRUT00000011934
ENSTRUT00000011935
ENSTRUT00000011958
ENSTRUT00000011969
ENSTRUT00000011988
ENSTRUT00000011995
ENSTRUT00000011998
ENSTRUT00000011999
ENSTRUT00000012012
ENSTRUT00000012030
ENSTRUT00000012058
ENSTRUT00000012080
ENSTRUT00000012090
ENSTRUT00000012095
ENSTRUT00000012103
ENSTRUT00000012105
ENSTRUT00000012106
ENSTRUT00000012107
ENSTRUT00000012128
ENSTRUT00000012130
ENSTRUT00000012138
ENSTRUT00000012141
ENSTRUT00000012194
ENSTRUT00000012216
ENSTRUT00000012246
ENSTRUT00000012259
ENSTRUT00000012287
ENSTRUT00000012324
ENSTRUT00000012348
ENSTRUT00000012349
ENSTRUT00000012372
ENSTRUT00000012376
ENSTRUT00000012378
ENSTRUT00000012382
ENSTRUT00000012384
ENSTRUT00000012389
ENSTRUT00000012390
ENSTRUT00000012404
ENSTRUT00000012437
ENSTRUT00000012578
ENSTRUT00000012602
ENSTRUT00000012677
ENSTRUT00000012678
ENSTRUT00000012685
ENSTRUT00000012695
ENSTRUT00000012700
ENSTRUT00000012712
ENSTRUT00000012718
ENSTRUT00000012723
ENSTRUT00000012725
ENSTRUT00000012749
ENSTRUT00000012751
ENSTRUT00000012767
ENSTRUT00000012774
ENSTRUT00000012782
ENSTRUT00000012786
ENSTRUT00000012804
ENSTRUT00000012831
ENSTRUT00000012843
ENSTRUT00000012847
ENSTRUT00000012869
ENSTRUT00000012873
ENSTRUT00000012874
ENSTRUT00000012916
ENSTRUT00000012927
ENSTRUT00000012930
ENSTRUT00000012938
ENSTRUT00000012982
ENSTRUT00000012989
ENSTRUT00000013002
ENSTRUT00000013012
ENSTRUT00000013022
ENSTRUT00000013037
ENSTRUT00000013043
ENSTRUT00000013072
ENSTRUT00000013074
ENSTRUT00000013088
ENSTRUT00000013102
ENSTRUT00000013134
ENSTRUT00000013136
ENSTRUT00000013153
ENSTRUT00000013161
ENSTRUT00000013167
ENSTRUT00000013184
ENSTRUT00000013191
ENSTRUT00000013192
ENSTRUT00000013212
ENSTRUT00000013221
ENSTRUT00000013234
ENSTRUT00000013263
ENSTRUT00000013290
ENSTRUT00000013312
ENSTRUT00000013357
ENSTRUT00000013387
ENSTRUT00000013407
ENSTRUT00000013498
ENSTRUT00000013529
ENSTRUT00000013548
ENSTRUT00000013558
ENSTRUT00000013573
ENSTRUT00000013594
ENSTRUT00000013623
ENSTRUT00000013653
ENSTRUT00000013655
ENSTRUT00000013670
ENSTRUT00000013671
ENSTRUT00000013699
ENSTRUT00000013718
ENSTRUT00000013742
ENSTRUT00000013745
ENSTRUT00000013748
ENSTRUT00000013771
ENSTRUT00000013792
ENSTRUT00000013813
ENSTRUT00000013831
ENSTRUT00000013838
ENSTRUT00000013848
ENSTRUT00000013888
ENSTRUT00000013894
ENSTRUT00000013919
ENSTRUT00000013922
ENSTRUT00000013926
ENSTRUT00000013927
ENSTRUT00000013929
ENSTRUT00000013966
ENSTRUT00000013996
ENSTRUT00000014021
ENSTRUT00000014030
ENSTRUT00000014032
ENSTRUT00000014033
ENSTRUT00000014035
ENSTRUT00000014093
ENSTRUT00000014177
ENSTRUT00000014200
ENSTRUT00000014237
ENSTRUT00000014239
ENSTRUT00000014251
ENSTRUT00000014252
ENSTRUT00000014257
ENSTRUT00000014263
ENSTRUT00000014267
ENSTRUT00000014289
ENSTRUT00000014309
ENSTRUT00000014346
ENSTRUT00000014364
ENSTRUT00000014371
ENSTRUT00000014419
ENSTRUT00000014433
ENSTRUT00000014436
ENSTRUT00000014448
ENSTRUT00000014477
ENSTRUT00000014542
ENSTRUT00000014545
ENSTRUT00000014564
ENSTRUT00000014575
ENSTRUT00000014603
ENSTRUT00000014651
ENSTRUT00000014652
ENSTRUT00000014655
ENSTRUT00000014661
ENSTRUT00000014671
ENSTRUT00000014675
ENSTRUT00000014676
ENSTRUT00000014695
ENSTRUT00000014701
ENSTRUT00000014737
ENSTRUT00000014743
ENSTRUT00000014757
ENSTRUT00000014768
ENSTRUT00000014769
ENSTRUT00000014788
ENSTRUT00000014789
ENSTRUT00000014800
ENSTRUT00000014824
ENSTRUT00000014825
ENSTRUT00000014832
ENSTRUT00000014855
ENSTRUT00000014875
ENSTRUT00000014878
ENSTRUT00000014900
ENSTRUT00000014922
ENSTRUT00000014937
ENSTRUT00000014954
ENSTRUT00000014963
ENSTRUT00000014966
ENSTRUT00000014967
ENSTRUT00000014972
ENSTRUT00000014973
ENSTRUT00000014985
ENSTRUT00000015016
ENSTRUT00000015038
ENSTRUT00000015041
ENSTRUT00000015087
ENSTRUT00000015122
ENSTRUT00000015149
ENSTRUT00000015178
ENSTRUT00000015183
ENSTRUT00000015190
ENSTRUT00000015211
ENSTRUT00000015217
ENSTRUT00000015225
ENSTRUT00000015262
ENSTRUT00000015266
ENSTRUT00000015319
ENSTRUT00000015320
ENSTRUT00000015350
ENSTRUT00000015367
ENSTRUT00000015399
ENSTRUT00000015450
ENSTRUT00000015453
ENSTRUT00000015461
ENSTRUT00000015514
ENSTRUT00000015545
ENSTRUT00000015561
ENSTRUT00000015574
ENSTRUT00000015575
ENSTRUT00000015665
ENSTRUT00000015798
ENSTRUT00000015817
ENSTRUT00000015876
ENSTRUT00000015882
ENSTRUT00000015896
ENSTRUT00000015909
ENSTRUT00000015938
ENSTRUT00000015953
ENSTRUT00000015972
ENSTRUT00000015976
ENSTRUT00000015982
ENSTRUT00000015983
ENSTRUT00000016022
ENSTRUT00000016034
ENSTRUT00000016036
ENSTRUT00000016044
ENSTRUT00000016060
ENSTRUT00000016070
ENSTRUT00000016088
ENSTRUT00000016095
ENSTRUT00000016231
ENSTRUT00000016244
ENSTRUT00000016246
ENSTRUT00000016247
ENSTRUT00000016273
ENSTRUT00000016286
ENSTRUT00000016338
ENSTRUT00000016398
ENSTRUT00000016402
ENSTRUT00000016405
ENSTRUT00000016426
ENSTRUT00000016427
ENSTRUT00000016431
ENSTRUT00000016438
ENSTRUT00000016452
ENSTRUT00000016470
ENSTRUT00000016500
ENSTRUT00000016501
ENSTRUT00000016515
ENSTRUT00000016534
ENSTRUT00000016547
ENSTRUT00000016577
ENSTRUT00000016578
ENSTRUT00000016581
ENSTRUT00000016594
ENSTRUT00000016603
ENSTRUT00000016656
ENSTRUT00000016670
ENSTRUT00000016741
ENSTRUT00000016763
ENSTRUT00000016767
ENSTRUT00000016801
ENSTRUT00000016819
ENSTRUT00000016840
ENSTRUT00000016882
ENSTRUT00000016891
ENSTRUT00000016912
ENSTRUT00000016930
ENSTRUT00000016933
ENSTRUT00000016962
ENSTRUT00000016968
ENSTRUT00000016982
ENSTRUT00000017018
ENSTRUT00000017042
ENSTRUT00000017073
ENSTRUT00000017119
ENSTRUT00000017132
ENSTRUT00000017134
ENSTRUT00000017152
ENSTRUT00000017160
ENSTRUT00000017163
ENSTRUT00000017164
ENSTRUT00000017186
ENSTRUT00000017198
ENSTRUT00000017200
ENSTRUT00000017202
ENSTRUT00000017225
ENSTRUT00000017276
ENSTRUT00000017293
ENSTRUT00000017324
ENSTRUT00000017342
ENSTRUT00000017375
ENSTRUT00000017382
ENSTRUT00000017400
ENSTRUT00000017408
ENSTRUT00000017451
ENSTRUT00000017455
ENSTRUT00000017460
ENSTRUT00000017461
ENSTRUT00000017464
ENSTRUT00000017467
ENSTRUT00000017501
ENSTRUT00000017514
ENSTRUT00000017558
ENSTRUT00000017559
ENSTRUT00000017560
ENSTRUT00000017566
ENSTRUT00000017573
ENSTRUT00000017603
ENSTRUT00000017609
ENSTRUT00000017611
ENSTRUT00000017614
ENSTRUT00000017663
ENSTRUT00000017694
ENSTRUT00000017699
ENSTRUT00000017785
ENSTRUT00000017788
ENSTRUT00000017789
ENSTRUT00000017813
ENSTRUT00000017817
ENSTRUT00000017829
ENSTRUT00000017850
ENSTRUT00000017878
ENSTRUT00000017884
ENSTRUT00000017886
ENSTRUT00000017889
ENSTRUT00000017890
ENSTRUT00000017963
ENSTRUT00000017976
ENSTRUT00000017980
ENSTRUT00000017991
ENSTRUT00000017994
ENSTRUT00000018011
ENSTRUT00000018055
ENSTRUT00000018075
ENSTRUT00000018103
ENSTRUT00000018111
ENSTRUT00000018198
ENSTRUT00000018207
ENSTRUT00000018233
ENSTRUT00000018287
ENSTRUT00000018291
ENSTRUT00000018328
ENSTRUT00000018331
ENSTRUT00000018332
ENSTRUT00000018351
ENSTRUT00000018362
ENSTRUT00000018366
ENSTRUT00000018394
ENSTRUT00000018396
ENSTRUT00000018411
ENSTRUT00000018415
ENSTRUT00000018556
ENSTRUT00000018595
ENSTRUT00000018601
ENSTRUT00000018605
ENSTRUT00000018633
ENSTRUT00000018654
ENSTRUT00000018656
ENSTRUT00000018706
ENSTRUT00000018708
ENSTRUT00000018728
ENSTRUT00000018745
ENSTRUT00000018766
ENSTRUT00000018769
ENSTRUT00000018798
ENSTRUT00000018839
ENSTRUT00000018858
ENSTRUT00000018868
ENSTRUT00000018871
ENSTRUT00000018872
ENSTRUT00000018874
ENSTRUT00000018884
ENSTRUT00000018954
ENSTRUT00000018959
ENSTRUT00000018965
ENSTRUT00000018967
ENSTRUT00000018968
ENSTRUT00000019007
ENSTRUT00000019026
ENSTRUT00000019052
ENSTRUT00000019060
ENSTRUT00000019069
ENSTRUT00000019070
ENSTRUT00000019071
ENSTRUT00000019072
ENSTRUT00000019081
ENSTRUT00000019198
ENSTRUT00000019207
ENSTRUT00000019215
ENSTRUT00000019258
ENSTRUT00000019262
ENSTRUT00000019263
ENSTRUT00000019402
ENSTRUT00000019537
ENSTRUT00000019562
ENSTRUT00000019568
ENSTRUT00000019623
ENSTRUT00000019667
ENSTRUT00000019695
ENSTRUT00000019745
ENSTRUT00000019760
ENSTRUT00000019762
ENSTRUT00000019764
ENSTRUT00000019787
ENSTRUT00000019828
ENSTRUT00000019836
ENSTRUT00000019839
ENSTRUT00000019869
ENSTRUT00000019871
ENSTRUT00000019878
ENSTRUT00000019889
ENSTRUT00000019893
ENSTRUT00000019924
ENSTRUT00000019984
ENSTRUT00000019997
ENSTRUT00000020037
ENSTRUT00000020038
ENSTRUT00000020045
ENSTRUT00000020047
ENSTRUT00000020062
ENSTRUT00000020063
ENSTRUT00000020123
ENSTRUT00000020126
ENSTRUT00000020133
ENSTRUT00000020139
ENSTRUT00000020168
ENSTRUT00000020210
ENSTRUT00000020213
ENSTRUT00000020227
ENSTRUT00000020251
ENSTRUT00000020257
ENSTRUT00000020258
ENSTRUT00000020281
ENSTRUT00000020285
ENSTRUT00000020298
ENSTRUT00000020305
ENSTRUT00000020329
ENSTRUT00000020341
ENSTRUT00000020353
ENSTRUT00000020382
ENSTRUT00000020387
ENSTRUT00000020416
ENSTRUT00000020417
ENSTRUT00000020422
ENSTRUT00000020424
ENSTRUT00000020466
ENSTRUT00000020512
ENSTRUT00000020527
ENSTRUT00000020531
ENSTRUT00000020537
ENSTRUT00000020538
ENSTRUT00000020559
ENSTRUT00000020560
ENSTRUT00000020570
ENSTRUT00000020580
ENSTRUT00000020583
ENSTRUT00000020584
ENSTRUT00000020602
ENSTRUT00000020617
ENSTRUT00000020654
ENSTRUT00000020698
ENSTRUT00000020699
ENSTRUT00000020727
ENSTRUT00000020733
ENSTRUT00000020772
ENSTRUT00000020825
ENSTRUT00000020826
ENSTRUT00000020827
ENSTRUT00000020861
ENSTRUT00000020875
ENSTRUT00000020883
ENSTRUT00000020897
ENSTRUT00000020914
ENSTRUT00000020916
ENSTRUT00000020924
ENSTRUT00000021030
ENSTRUT00000021032
ENSTRUT00000021046
ENSTRUT00000021062
ENSTRUT00000021074
ENSTRUT00000021087
ENSTRUT00000021132
ENSTRUT00000021145
ENSTRUT00000021198
ENSTRUT00000021212
ENSTRUT00000021240
ENSTRUT00000021307
ENSTRUT00000021309
ENSTRUT00000021310
ENSTRUT00000021314
ENSTRUT00000021328
ENSTRUT00000021356
ENSTRUT00000021406
ENSTRUT00000021408
ENSTRUT00000021434
ENSTRUT00000021435
ENSTRUT00000021438
ENSTRUT00000021441
ENSTRUT00000021452
ENSTRUT00000021478
ENSTRUT00000021482
ENSTRUT00000021493
ENSTRUT00000021551
ENSTRUT00000021572
ENSTRUT00000021656
ENSTRUT00000021659
ENSTRUT00000021679
ENSTRUT00000021701
ENSTRUT00000021740
ENSTRUT00000021746
ENSTRUT00000021785
ENSTRUT00000021786
ENSTRUT00000021806
ENSTRUT00000021859
ENSTRUT00000021861
ENSTRUT00000021864
ENSTRUT00000021867
ENSTRUT00000021881
ENSTRUT00000021882
ENSTRUT00000021935
ENSTRUT00000021952
ENSTRUT00000021959
ENSTRUT00000021960
ENSTRUT00000021996
ENSTRUT00000022006
ENSTRUT00000022021
ENSTRUT00000022056
ENSTRUT00000022077
ENSTRUT00000022079
ENSTRUT00000022084
ENSTRUT00000022107
ENSTRUT00000022124
ENSTRUT00000022162
ENSTRUT00000022164
ENSTRUT00000022166
ENSTRUT00000022169
ENSTRUT00000022170
ENSTRUT00000022206
ENSTRUT00000022210
ENSTRUT00000022221
ENSTRUT00000022267
ENSTRUT00000022295
ENSTRUT00000022300
ENSTRUT00000022302
ENSTRUT00000022306
ENSTRUT00000022315
ENSTRUT00000022323
ENSTRUT00000022324
ENSTRUT00000022362
ENSTRUT00000022364
ENSTRUT00000022371
ENSTRUT00000022377
ENSTRUT00000022390
ENSTRUT00000022455
ENSTRUT00000022502
ENSTRUT00000022505
ENSTRUT00000022523
ENSTRUT00000022527
ENSTRUT00000022555
ENSTRUT00000022562
ENSTRUT00000022576
ENSTRUT00000022584
ENSTRUT00000022587
ENSTRUT00000022589
ENSTRUT00000022590
ENSTRUT00000022621
ENSTRUT00000022696
ENSTRUT00000022744
ENSTRUT00000022757
ENSTRUT00000022758
ENSTRUT00000022784
ENSTRUT00000022798
ENSTRUT00000022805
ENSTRUT00000022822
ENSTRUT00000022840
ENSTRUT00000022900
ENSTRUT00000022954
ENSTRUT00000022979
ENSTRUT00000022984
ENSTRUT00000022999
ENSTRUT00000023027
ENSTRUT00000023028
ENSTRUT00000023039
ENSTRUT00000023043
ENSTRUT00000023049
ENSTRUT00000023097
ENSTRUT00000023125
ENSTRUT00000023126
ENSTRUT00000023141
ENSTRUT00000023143
ENSTRUT00000023149
ENSTRUT00000023150
ENSTRUT00000023155
ENSTRUT00000023209
ENSTRUT00000023239
ENSTRUT00000023247
ENSTRUT00000023328
ENSTRUT00000023333
ENSTRUT00000023348
ENSTRUT00000023352
ENSTRUT00000023377
ENSTRUT00000023388
ENSTRUT00000023418
ENSTRUT00000023441
ENSTRUT00000023443
ENSTRUT00000023452
ENSTRUT00000023491
ENSTRUT00000023507
ENSTRUT00000023508
ENSTRUT00000023525
ENSTRUT00000023539
ENSTRUT00000023540
ENSTRUT00000023544
ENSTRUT00000023581
ENSTRUT00000023590
ENSTRUT00000023597
ENSTRUT00000023642
ENSTRUT00000023685
ENSTRUT00000023705
ENSTRUT00000023709
ENSTRUT00000023718
ENSTRUT00000023719
ENSTRUT00000023736
ENSTRUT00000023742
ENSTRUT00000023786
ENSTRUT00000023811
ENSTRUT00000023815
ENSTRUT00000023851
ENSTRUT00000023866
ENSTRUT00000023876
ENSTRUT00000023886
ENSTRUT00000023888
ENSTRUT00000023903
ENSTRUT00000023917
ENSTRUT00000023961
ENSTRUT00000023963
ENSTRUT00000023967
ENSTRUT00000023971
ENSTRUT00000024003
ENSTRUT00000024006
ENSTRUT00000024050
ENSTRUT00000024112
ENSTRUT00000024146
ENSTRUT00000024153
ENSTRUT00000024190
ENSTRUT00000024199
ENSTRUT00000024235
ENSTRUT00000024239
ENSTRUT00000024245
ENSTRUT00000024273
ENSTRUT00000024308
ENSTRUT00000024360
ENSTRUT00000024365
ENSTRUT00000024378
ENSTRUT00000024384
ENSTRUT00000024386
ENSTRUT00000024419
ENSTRUT00000024420
ENSTRUT00000024455
ENSTRUT00000024492
ENSTRUT00000024500
ENSTRUT00000024543
ENSTRUT00000024544
ENSTRUT00000024561
ENSTRUT00000024575
ENSTRUT00000024604
ENSTRUT00000024624
ENSTRUT00000024646
ENSTRUT00000024648
ENSTRUT00000024655
ENSTRUT00000024673
ENSTRUT00000024682
ENSTRUT00000024696
ENSTRUT00000024699
ENSTRUT00000024708
ENSTRUT00000024728
ENSTRUT00000024735
ENSTRUT00000024757
ENSTRUT00000024760
ENSTRUT00000024791
ENSTRUT00000024821
ENSTRUT00000024824
ENSTRUT00000024825
ENSTRUT00000024843
ENSTRUT00000024896
ENSTRUT00000024971
ENSTRUT00000024995
ENSTRUT00000024996
ENSTRUT00000025000
ENSTRUT00000025001
ENSTRUT00000025077
ENSTRUT00000025079
ENSTRUT00000025163
ENSTRUT00000025186
ENSTRUT00000025199
ENSTRUT00000025259
ENSTRUT00000025260
ENSTRUT00000025265
ENSTRUT00000025279
ENSTRUT00000025282
ENSTRUT00000025291
ENSTRUT00000025304
ENSTRUT00000025331
ENSTRUT00000025368
ENSTRUT00000025376
ENSTRUT00000025391
ENSTRUT00000025406
ENSTRUT00000025425
ENSTRUT00000025442
ENSTRUT00000025443
ENSTRUT00000025485
ENSTRUT00000025492
ENSTRUT00000025499
ENSTRUT00000025501
ENSTRUT00000025502
ENSTRUT00000025504
ENSTRUT00000025509
ENSTRUT00000025515
ENSTRUT00000025529
ENSTRUT00000025593
ENSTRUT00000025609
ENSTRUT00000025610
ENSTRUT00000025619
ENSTRUT00000025630
ENSTRUT00000025695
ENSTRUT00000025700
ENSTRUT00000025703
ENSTRUT00000025719
ENSTRUT00000025751
ENSTRUT00000025773
ENSTRUT00000025777
ENSTRUT00000025794
ENSTRUT00000025798
ENSTRUT00000025837
ENSTRUT00000025862
ENSTRUT00000025990
ENSTRUT00000025994
ENSTRUT00000026005
ENSTRUT00000026006
ENSTRUT00000026013
ENSTRUT00000026044
ENSTRUT00000026104
ENSTRUT00000026114
ENSTRUT00000026116
ENSTRUT00000026139
ENSTRUT00000026140
ENSTRUT00000026141
ENSTRUT00000026246
ENSTRUT00000026285
ENSTRUT00000026310
ENSTRUT00000026317
ENSTRUT00000026330
ENSTRUT00000026358
ENSTRUT00000026391
ENSTRUT00000026431
ENSTRUT00000026440
ENSTRUT00000026479
ENSTRUT00000026482
ENSTRUT00000026485
ENSTRUT00000026487
ENSTRUT00000026551
ENSTRUT00000026572
ENSTRUT00000026609
ENSTRUT00000026664
ENSTRUT00000026673
ENSTRUT00000026689
ENSTRUT00000026709
ENSTRUT00000026711
ENSTRUT00000026726
ENSTRUT00000026731
ENSTRUT00000026732
ENSTRUT00000026762
ENSTRUT00000026774
ENSTRUT00000026835
ENSTRUT00000026836
ENSTRUT00000026837
ENSTRUT00000026838
ENSTRUT00000026873
ENSTRUT00000026874
ENSTRUT00000026875
ENSTRUT00000026906
ENSTRUT00000026908
ENSTRUT00000026910
ENSTRUT00000026918
ENSTRUT00000026958
ENSTRUT00000026989
ENSTRUT00000026992
ENSTRUT00000026996
ENSTRUT00000027017
ENSTRUT00000027021
ENSTRUT00000027064
ENSTRUT00000027089
ENSTRUT00000027104
ENSTRUT00000027108
ENSTRUT00000027159
ENSTRUT00000027169
ENSTRUT00000027172
ENSTRUT00000027200
ENSTRUT00000027210
ENSTRUT00000027296
ENSTRUT00000027371
ENSTRUT00000027385
ENSTRUT00000027388
ENSTRUT00000027400
ENSTRUT00000027405
ENSTRUT00000027418
ENSTRUT00000027422
ENSTRUT00000027441
ENSTRUT00000027451
ENSTRUT00000027464
ENSTRUT00000027495
ENSTRUT00000027547
ENSTRUT00000027570
ENSTRUT00000027614
ENSTRUT00000027638
ENSTRUT00000027644
ENSTRUT00000027700
ENSTRUT00000027712
ENSTRUT00000027715
ENSTRUT00000027716
ENSTRUT00000027727
ENSTRUT00000027766
ENSTRUT00000027771
ENSTRUT00000027772
ENSTRUT00000027781
ENSTRUT00000027785
ENSTRUT00000027800
ENSTRUT00000027803
ENSTRUT00000027809
ENSTRUT00000027813
ENSTRUT00000027814
ENSTRUT00000027815
ENSTRUT00000027817
ENSTRUT00000027848
ENSTRUT00000027886
ENSTRUT00000027913
ENSTRUT00000027944
ENSTRUT00000027947
ENSTRUT00000027982
ENSTRUT00000028123
ENSTRUT00000028126
ENSTRUT00000028143
ENSTRUT00000028147
ENSTRUT00000028156
ENSTRUT00000028162
ENSTRUT00000028176
ENSTRUT00000028228
ENSTRUT00000028230
ENSTRUT00000028244
ENSTRUT00000028245
ENSTRUT00000028279
ENSTRUT00000028295
ENSTRUT00000028298
ENSTRUT00000028310
ENSTRUT00000028311
ENSTRUT00000028316
ENSTRUT00000028363
ENSTRUT00000028386
ENSTRUT00000028392
ENSTRUT00000028394
ENSTRUT00000028409
ENSTRUT00000028419
ENSTRUT00000028457
ENSTRUT00000028460
ENSTRUT00000028490
ENSTRUT00000028528
ENSTRUT00000028547
ENSTRUT00000028558
ENSTRUT00000028594
ENSTRUT00000028627
ENSTRUT00000028629
ENSTRUT00000028630
ENSTRUT00000028637
ENSTRUT00000028663
ENSTRUT00000028667
ENSTRUT00000028682
ENSTRUT00000028683
ENSTRUT00000028714
ENSTRUT00000028716
ENSTRUT00000028724
ENSTRUT00000028739
ENSTRUT00000028752
ENSTRUT00000028753
ENSTRUT00000028805
ENSTRUT00000028826
ENSTRUT00000028828
ENSTRUT00000028843
ENSTRUT00000028849
ENSTRUT00000028892
ENSTRUT00000028893
ENSTRUT00000028902
ENSTRUT00000028909
ENSTRUT00000028963
ENSTRUT00000028968
ENSTRUT00000028969
ENSTRUT00000028972
ENSTRUT00000028980
ENSTRUT00000029031
ENSTRUT00000029043
ENSTRUT00000029075
ENSTRUT00000029083
ENSTRUT00000029085
ENSTRUT00000029130
ENSTRUT00000029150
ENSTRUT00000029152
ENSTRUT00000029166
ENSTRUT00000029177
ENSTRUT00000029242
ENSTRUT00000029261
ENSTRUT00000029265
ENSTRUT00000029267
ENSTRUT00000029308
ENSTRUT00000029335
ENSTRUT00000029347
ENSTRUT00000029351
ENSTRUT00000029384
ENSTRUT00000029389
ENSTRUT00000029393
ENSTRUT00000029399
ENSTRUT00000029433
ENSTRUT00000029488
ENSTRUT00000029500
ENSTRUT00000029512
ENSTRUT00000029525
ENSTRUT00000029526
ENSTRUT00000029549
ENSTRUT00000029556
ENSTRUT00000029565
ENSTRUT00000029566
ENSTRUT00000029597
ENSTRUT00000029606
ENSTRUT00000029635
ENSTRUT00000029645
ENSTRUT00000029650
ENSTRUT00000029651
ENSTRUT00000029671
ENSTRUT00000029708
ENSTRUT00000029722
ENSTRUT00000029723
ENSTRUT00000029724
ENSTRUT00000029725
ENSTRUT00000029783
ENSTRUT00000029785
ENSTRUT00000029791
ENSTRUT00000029839
ENSTRUT00000029842
ENSTRUT00000029877
ENSTRUT00000029959
ENSTRUT00000030015
ENSTRUT00000030029
ENSTRUT00000030038
ENSTRUT00000030092
ENSTRUT00000030147
ENSTRUT00000030162
ENSTRUT00000030233
ENSTRUT00000030258
ENSTRUT00000030266
ENSTRUT00000030273
ENSTRUT00000030278
ENSTRUT00000030279
ENSTRUT00000030298
ENSTRUT00000030335
ENSTRUT00000030343
ENSTRUT00000030364
ENSTRUT00000030365
ENSTRUT00000030366
ENSTRUT00000030391
ENSTRUT00000030412
ENSTRUT00000030422
ENSTRUT00000030424
ENSTRUT00000030426
ENSTRUT00000030431
ENSTRUT00000030446
ENSTRUT00000030473
ENSTRUT00000030489
ENSTRUT00000030491
ENSTRUT00000030492
ENSTRUT00000030521
ENSTRUT00000030530
ENSTRUT00000030536
ENSTRUT00000030551
ENSTRUT00000030562
ENSTRUT00000030569
ENSTRUT00000030596
ENSTRUT00000030622
ENSTRUT00000030623
ENSTRUT00000030627
ENSTRUT00000030657
ENSTRUT00000030685
ENSTRUT00000030714
ENSTRUT00000030730
ENSTRUT00000030752
ENSTRUT00000030756
ENSTRUT00000030774
ENSTRUT00000030783
ENSTRUT00000030784
ENSTRUT00000030787
ENSTRUT00000030810
ENSTRUT00000030830
ENSTRUT00000030863
ENSTRUT00000030924
ENSTRUT00000030982
ENSTRUT00000031023
ENSTRUT00000031041
ENSTRUT00000031043
ENSTRUT00000031050
ENSTRUT00000031053
ENSTRUT00000031067
ENSTRUT00000031068
ENSTRUT00000031126
ENSTRUT00000031141
ENSTRUT00000031175
ENSTRUT00000031217
ENSTRUT00000031218
ENSTRUT00000031229
ENSTRUT00000031261
ENSTRUT00000031285
ENSTRUT00000031293
ENSTRUT00000031294
ENSTRUT00000031298
ENSTRUT00000031305
ENSTRUT00000031320
ENSTRUT00000031335
ENSTRUT00000031359
ENSTRUT00000031360
ENSTRUT00000031386
ENSTRUT00000031403
ENSTRUT00000031418
ENSTRUT00000031425
ENSTRUT00000031444
ENSTRUT00000031496
ENSTRUT00000031511
ENSTRUT00000031563
ENSTRUT00000031564
ENSTRUT00000031565
ENSTRUT00000031566
ENSTRUT00000031600
ENSTRUT00000031614
ENSTRUT00000031666
ENSTRUT00000031683
ENSTRUT00000031697
ENSTRUT00000031714
ENSTRUT00000031715
ENSTRUT00000031722
ENSTRUT00000031728
ENSTRUT00000031743
ENSTRUT00000031744
ENSTRUT00000031765
ENSTRUT00000031768
ENSTRUT00000031770
ENSTRUT00000031786
ENSTRUT00000031790
ENSTRUT00000031805
ENSTRUT00000031820
ENSTRUT00000031890
ENSTRUT00000031929
ENSTRUT00000031961
ENSTRUT00000031969
ENSTRUT00000031980
ENSTRUT00000032034
ENSTRUT00000032043
ENSTRUT00000032114
ENSTRUT00000032115
ENSTRUT00000032120
ENSTRUT00000032123
ENSTRUT00000032126
ENSTRUT00000032130
ENSTRUT00000032149
ENSTRUT00000032158
ENSTRUT00000032159
ENSTRUT00000032163
ENSTRUT00000032246
ENSTRUT00000032254
ENSTRUT00000032266
ENSTRUT00000032272
ENSTRUT00000032299
ENSTRUT00000032318
ENSTRUT00000032347
ENSTRUT00000032350
ENSTRUT00000032371
ENSTRUT00000032382
ENSTRUT00000032404
ENSTRUT00000032407
ENSTRUT00000032411
ENSTRUT00000032417
ENSTRUT00000032489
ENSTRUT00000032494
ENSTRUT00000032495
ENSTRUT00000032496
ENSTRUT00000032505
ENSTRUT00000032514
ENSTRUT00000032519
ENSTRUT00000032575
ENSTRUT00000032604
ENSTRUT00000032613
ENSTRUT00000032635
ENSTRUT00000032644
ENSTRUT00000032645
ENSTRUT00000032672
ENSTRUT00000032673
ENSTRUT00000032806
ENSTRUT00000032823
ENSTRUT00000032825
ENSTRUT00000032826
ENSTRUT00000032835
ENSTRUT00000032840
ENSTRUT00000032854
ENSTRUT00000032855
ENSTRUT00000032876
ENSTRUT00000032927
ENSTRUT00000032997
ENSTRUT00000033075
ENSTRUT00000033092
ENSTRUT00000033132
ENSTRUT00000033148
ENSTRUT00000033159
ENSTRUT00000033164
ENSTRUT00000033178
ENSTRUT00000033182
ENSTRUT00000033207
ENSTRUT00000033211
ENSTRUT00000033221
ENSTRUT00000033227
ENSTRUT00000033270
ENSTRUT00000033278
ENSTRUT00000033281
ENSTRUT00000033282
ENSTRUT00000033314
ENSTRUT00000033317
ENSTRUT00000033357
ENSTRUT00000033358
ENSTRUT00000033370
ENSTRUT00000033424
ENSTRUT00000033482
ENSTRUT00000033484
ENSTRUT00000033496
ENSTRUT00000033515
ENSTRUT00000033531
ENSTRUT00000033532
ENSTRUT00000033536
ENSTRUT00000033537
ENSTRUT00000033538
ENSTRUT00000033540
ENSTRUT00000033541
ENSTRUT00000033545
ENSTRUT00000033562
ENSTRUT00000033564
ENSTRUT00000033574
ENSTRUT00000033580
ENSTRUT00000033585
ENSTRUT00000033608
ENSTRUT00000033609
ENSTRUT00000033660
ENSTRUT00000033661
ENSTRUT00000033738
ENSTRUT00000033742
ENSTRUT00000033743
ENSTRUT00000033747
ENSTRUT00000033764
ENSTRUT00000033779
ENSTRUT00000033782
ENSTRUT00000033794
ENSTRUT00000033800
ENSTRUT00000033805
ENSTRUT00000033808
ENSTRUT00000033825
ENSTRUT00000033844
ENSTRUT00000033853
ENSTRUT00000033862
ENSTRUT00000033864
ENSTRUT00000033880
ENSTRUT00000033898
ENSTRUT00000033929
ENSTRUT00000033937
ENSTRUT00000033948
ENSTRUT00000033979
ENSTRUT00000033983
ENSTRUT00000034002
ENSTRUT00000034063
ENSTRUT00000034072
ENSTRUT00000034081
ENSTRUT00000034082
ENSTRUT00000034103
ENSTRUT00000034104
ENSTRUT00000034106
ENSTRUT00000034121
ENSTRUT00000034147
ENSTRUT00000034193
ENSTRUT00000034221
ENSTRUT00000034225
ENSTRUT00000034230
ENSTRUT00000034260
ENSTRUT00000034286
ENSTRUT00000034303
ENSTRUT00000034332
ENSTRUT00000034342
ENSTRUT00000034349
ENSTRUT00000034379
ENSTRUT00000034384
ENSTRUT00000034399
ENSTRUT00000034407
ENSTRUT00000034410
ENSTRUT00000034434
ENSTRUT00000034467
ENSTRUT00000034516
ENSTRUT00000034525
ENSTRUT00000034556
ENSTRUT00000034558
ENSTRUT00000034559
ENSTRUT00000034560
ENSTRUT00000034561
ENSTRUT00000034624
ENSTRUT00000034668
ENSTRUT00000034676
ENSTRUT00000034694
ENSTRUT00000034712
ENSTRUT00000034721
ENSTRUT00000034722
ENSTRUT00000034746
ENSTRUT00000034790
ENSTRUT00000034851
ENSTRUT00000034910
ENSTRUT00000034920
ENSTRUT00000034925
ENSTRUT00000034946
ENSTRUT00000034967
ENSTRUT00000034969
ENSTRUT00000034992
ENSTRUT00000035007
ENSTRUT00000035013
ENSTRUT00000035014
ENSTRUT00000035015
ENSTRUT00000035019
ENSTRUT00000035022
ENSTRUT00000035024
ENSTRUT00000035056
ENSTRUT00000035084
ENSTRUT00000035087
ENSTRUT00000035092
ENSTRUT00000035141
ENSTRUT00000035148
ENSTRUT00000035180
ENSTRUT00000035189
ENSTRUT00000035238
ENSTRUT00000035247
ENSTRUT00000035283
ENSTRUT00000035353
ENSTRUT00000035384
ENSTRUT00000035385
ENSTRUT00000035424
ENSTRUT00000035428
ENSTRUT00000035439
ENSTRUT00000035440
ENSTRUT00000035453
ENSTRUT00000035470
ENSTRUT00000035471
ENSTRUT00000035478
ENSTRUT00000035491
ENSTRUT00000035504
ENSTRUT00000035527
ENSTRUT00000035542
ENSTRUT00000035551
ENSTRUT00000035577
ENSTRUT00000035604
ENSTRUT00000035606
ENSTRUT00000035608
ENSTRUT00000035609
ENSTRUT00000035610
ENSTRUT00000035616
ENSTRUT00000035636
ENSTRUT00000035679
ENSTRUT00000035687
ENSTRUT00000035698
ENSTRUT00000035705
ENSTRUT00000035706
ENSTRUT00000035724
ENSTRUT00000035737
ENSTRUT00000035747
ENSTRUT00000035757
ENSTRUT00000035795
ENSTRUT00000035800
ENSTRUT00000035824
ENSTRUT00000035872
ENSTRUT00000035938
ENSTRUT00000035977
ENSTRUT00000036109
ENSTRUT00000036139
ENSTRUT00000036140
ENSTRUT00000036158
ENSTRUT00000036162
ENSTRUT00000036193
ENSTRUT00000036207
ENSTRUT00000036250
ENSTRUT00000036267
ENSTRUT00000036273
ENSTRUT00000036277
ENSTRUT00000036343
ENSTRUT00000036459
ENSTRUT00000036484
ENSTRUT00000036506
ENSTRUT00000036552
ENSTRUT00000036600
ENSTRUT00000036610
ENSTRUT00000036644
ENSTRUT00000036650
ENSTRUT00000036701
ENSTRUT00000036774
ENSTRUT00000036812
ENSTRUT00000036862
ENSTRUT00000036898
ENSTRUT00000036982
ENSTRUT00000036991
ENSTRUT00000036999
ENSTRUT00000037012
ENSTRUT00000037043
ENSTRUT00000037074
ENSTRUT00000037076
ENSTRUT00000037089
ENSTRUT00000037093
ENSTRUT00000037097
ENSTRUT00000037119
ENSTRUT00000037122
ENSTRUT00000037152
ENSTRUT00000037171
ENSTRUT00000037172
ENSTRUT00000037175
ENSTRUT00000037177
ENSTRUT00000037178
ENSTRUT00000037185
ENSTRUT00000037207
ENSTRUT00000037228
ENSTRUT00000037230
ENSTRUT00000037234
ENSTRUT00000037321
[truncated: 647 more rows]

## Sheet: DThp2
ENSTRUT00000000031
ENSTRUT00000000070
ENSTRUT00000000123
ENSTRUT00000000241
ENSTRUT00000000360
ENSTRUT00000000361
ENSTRUT00000000364
ENSTRUT00000000369
ENSTRUT00000000464
ENSTRUT00000000482
ENSTRUT00000000510
ENSTRUT00000000535
ENSTRUT00000000536
ENSTRUT00000000575
ENSTRUT00000000613
ENSTRUT00000000618
ENSTRUT00000000650
ENSTRUT00000000709
ENSTRUT00000000862
ENSTRUT00000000883
ENSTRUT00000000974
ENSTRUT00000001000
ENSTRUT00000001053
ENSTRUT00000001083
ENSTRUT00000001165
ENSTRUT00000001168
ENSTRUT00000001281
ENSTRUT00000001349
ENSTRUT00000001351
ENSTRUT00000001373
ENSTRUT00000001425
ENSTRUT00000001428
ENSTRUT00000001445
ENSTRUT00000001585
ENSTRUT00000001712
ENSTRUT00000001756
ENSTRUT00000001764
ENSTRUT00000001765
ENSTRUT00000001766
ENSTRUT00000001792
ENSTRUT00000001799
ENSTRUT00000001998
ENSTRUT00000002013
ENSTRUT00000002101
ENSTRUT00000002244
ENSTRUT00000002256
ENSTRUT00000002259
ENSTRUT00000002630
ENSTRUT00000002642
ENSTRUT00000002672
ENSTRUT00000002674
ENSTRUT00000002675
ENSTRUT00000002682
ENSTRUT00000002730
ENSTRUT00000002748
ENSTRUT00000002758
ENSTRUT00000002763
ENSTRUT00000002829
ENSTRUT00000002872
ENSTRUT00000002941
ENSTRUT00000002992
ENSTRUT00000002993
ENSTRUT00000003014
ENSTRUT00000003072
ENSTRUT00000003075
ENSTRUT00000003076
ENSTRUT00000003096
ENSTRUT00000003121
ENSTRUT00000003172
ENSTRUT00000003180
ENSTRUT00000003235
ENSTRUT00000003243
ENSTRUT00000003274
ENSTRUT00000003373
ENSTRUT00000003374
ENSTRUT00000003516
ENSTRUT00000003615
ENSTRUT00000003632
ENSTRUT00000003684
ENSTRUT00000003700
ENSTRUT00000003822
ENSTRUT00000004009
ENSTRUT00000004224
ENSTRUT00000004347
ENSTRUT00000004352
ENSTRUT00000004424
ENSTRUT00000004430
ENSTRUT00000004476
ENSTRUT00000004570
ENSTRUT00000004602
ENSTRUT00000004608
ENSTRUT00000004670
ENSTRUT00000004735
ENSTRUT00000004834
ENSTRUT00000004843
ENSTRUT00000004926
ENSTRUT00000004964
ENSTRUT00000005041
ENSTRUT00000005138
ENSTRUT00000005234
ENSTRUT00000005235
ENSTRUT00000005236
ENSTRUT00000005261
ENSTRUT00000005299
ENSTRUT00000005501
ENSTRUT00000005597
ENSTRUT00000005624
ENSTRUT00000005740
ENSTRUT00000005761
ENSTRUT00000005818
ENSTRUT00000005846
ENSTRUT00000005923
ENSTRUT00000006111
ENSTRUT00000006112
ENSTRUT00000006116
ENSTRUT00000006165
ENSTRUT00000006223
ENSTRUT00000006236
ENSTRUT00000006439
ENSTRUT00000006540
ENSTRUT00000006595
ENSTRUT00000006610
ENSTRUT00000006650
ENSTRUT00000006714
ENSTRUT00000006715
ENSTRUT00000006774
ENSTRUT00000006781
ENSTRUT00000006795
ENSTRUT00000007097
ENSTRUT00000007187
ENSTRUT00000007223
ENSTRUT00000007226
ENSTRUT00000007299
ENSTRUT00000007309
ENSTRUT00000007433
ENSTRUT00000007456
ENSTRUT00000007540
ENSTRUT00000007585
ENSTRUT00000007633
ENSTRUT00000007652
ENSTRUT00000007719
ENSTRUT00000007852
ENSTRUT00000007887
ENSTRUT00000007950
ENSTRUT00000008128
ENSTRUT00000008130
ENSTRUT00000008156
ENSTRUT00000008193
ENSTRUT00000008194
ENSTRUT00000008229
ENSTRUT00000008280
ENSTRUT00000008366
ENSTRUT00000008408
ENSTRUT00000008447
ENSTRUT00000008452
ENSTRUT00000008454
ENSTRUT00000008602
ENSTRUT00000008672
ENSTRUT00000008702
ENSTRUT00000008723
ENSTRUT00000008724
ENSTRUT00000008908
ENSTRUT00000008972
ENSTRUT00000009025
ENSTRUT00000009160
ENSTRUT00000009176
ENSTRUT00000009298
ENSTRUT00000009303
ENSTRUT00000009319
ENSTRUT00000009332
ENSTRUT00000009471
ENSTRUT00000009477
ENSTRUT00000009668
ENSTRUT00000009720
ENSTRUT00000009721
ENSTRUT00000009771
ENSTRUT00000009773
ENSTRUT00000009778
ENSTRUT00000009803
ENSTRUT00000009804
ENSTRUT00000009807
ENSTRUT00000009808
ENSTRUT00000009835
ENSTRUT00000009977
ENSTRUT00000010009
ENSTRUT00000010037
ENSTRUT00000010041
ENSTRUT00000010042
ENSTRUT00000010057
ENSTRUT00000010099
ENSTRUT00000010100
ENSTRUT00000010105
ENSTRUT00000010119
ENSTRUT00000010236
ENSTRUT00000010283
ENSTRUT00000010442
ENSTRUT00000010594
ENSTRUT00000010640
ENSTRUT00000010668
ENSTRUT00000010681
ENSTRUT00000010709
ENSTRUT00000010877
ENSTRUT00000010948
ENSTRUT00000011033
ENSTRUT00000011047
ENSTRUT00000011087
ENSTRUT00000011090
ENSTRUT00000011152
ENSTRUT00000011153
ENSTRUT00000011206
ENSTRUT00000011463
ENSTRUT00000011573
ENSTRUT00000011607
ENSTRUT00000011672
ENSTRUT00000011674
ENSTRUT00000011697
ENSTRUT00000011748
ENSTRUT00000011783
ENSTRUT00000011864
ENSTRUT00000011865
ENSTRUT00000011886
ENSTRUT00000011894
ENSTRUT00000011906
ENSTRUT00000011936
ENSTRUT00000011977
ENSTRUT00000011990
ENSTRUT00000012070
ENSTRUT00000012076
ENSTRUT00000012132
ENSTRUT00000012229
ENSTRUT00000012247
ENSTRUT00000012275
ENSTRUT00000012288
ENSTRUT00000012351
ENSTRUT00000012393
ENSTRUT00000012521
ENSTRUT00000012680
ENSTRUT00000012742
ENSTRUT00000012856
ENSTRUT00000012859
ENSTRUT00000012868
ENSTRUT00000012906
ENSTRUT00000013001
ENSTRUT00000013047
ENSTRUT00000013049
ENSTRUT00000013060
ENSTRUT00000013076
ENSTRUT00000013133
ENSTRUT00000013135
ENSTRUT00000013299
ENSTRUT00000013388
ENSTRUT00000013459
ENSTRUT00000013626
ENSTRUT00000013631
ENSTRUT00000013739
ENSTRUT00000013747
ENSTRUT00000013791
ENSTRUT00000013875
ENSTRUT00000013885
ENSTRUT00000013890
ENSTRUT00000013925
ENSTRUT00000014034
ENSTRUT00000014036
ENSTRUT00000014038
ENSTRUT00000014043
ENSTRUT00000014044
ENSTRUT00000014046
ENSTRUT00000014049
ENSTRUT00000014092
ENSTRUT00000014094
ENSTRUT00000014109
ENSTRUT00000014141
ENSTRUT00000014145
ENSTRUT00000014169
ENSTRUT00000014171
ENSTRUT00000014175
ENSTRUT00000014202
ENSTRUT00000014224
ENSTRUT00000014246
ENSTRUT00000014353
ENSTRUT00000014415
ENSTRUT00000014420
ENSTRUT00000014459
ENSTRUT00000014546
ENSTRUT00000014548
ENSTRUT00000014602
ENSTRUT00000014673
ENSTRUT00000014853
ENSTRUT00000014854
ENSTRUT00000014907
ENSTRUT00000014957
ENSTRUT00000014964
ENSTRUT00000014965
ENSTRUT00000014974
ENSTRUT00000014993
ENSTRUT00000015074
ENSTRUT00000015093
ENSTRUT00000015193
ENSTRUT00000015215
ENSTRUT00000015229
ENSTRUT00000015257
ENSTRUT00000015271
ENSTRUT00000015317
ENSTRUT00000015322
ENSTRUT00000015323
ENSTRUT00000015369
ENSTRUT00000015380
ENSTRUT00000015420
ENSTRUT00000015670
ENSTRUT00000015737
ENSTRUT00000015745
ENSTRUT00000015766
ENSTRUT00000015825
ENSTRUT00000015869
ENSTRUT00000016047
ENSTRUT00000016091
ENSTRUT00000016093
ENSTRUT00000016094
ENSTRUT00000016113
ENSTRUT00000016148
ENSTRUT00000016283
ENSTRUT00000016331
ENSTRUT00000016399
ENSTRUT00000016400
ENSTRUT00000016401
ENSTRUT00000016440
ENSTRUT00000016475
ENSTRUT00000016517
ENSTRUT00000016570
ENSTRUT00000016584
ENSTRUT00000016686
ENSTRUT00000016817
ENSTRUT00000016818
ENSTRUT00000016956
ENSTRUT00000017033
ENSTRUT00000017063
ENSTRUT00000017158
ENSTRUT00000017188
ENSTRUT00000017223
ENSTRUT00000017224
ENSTRUT00000017284
ENSTRUT00000017298
ENSTRUT00000017312
ENSTRUT00000017316
ENSTRUT00000017326
ENSTRUT00000017381
ENSTRUT00000017471
ENSTRUT00000017502
ENSTRUT00000017601
ENSTRUT00000017671
ENSTRUT00000017698
ENSTRUT00000017826
ENSTRUT00000017868
ENSTRUT00000018047
ENSTRUT00000018056
ENSTRUT00000018104
ENSTRUT00000018108
ENSTRUT00000018133
ENSTRUT00000018173
ENSTRUT00000018231
ENSTRUT00000018232
ENSTRUT00000018294
ENSTRUT00000018314
ENSTRUT00000018399
ENSTRUT00000018402
ENSTRUT00000018412
ENSTRUT00000018468
ENSTRUT00000018558
ENSTRUT00000018582
ENSTRUT00000018592
ENSTRUT00000018657
ENSTRUT00000018701
ENSTRUT00000018702
ENSTRUT00000018703
ENSTRUT00000018717
ENSTRUT00000018946
ENSTRUT00000018963
ENSTRUT00000019018
ENSTRUT00000019066
ENSTRUT00000019197
ENSTRUT00000019200
ENSTRUT00000019201
ENSTRUT00000019214
ENSTRUT00000019374
ENSTRUT00000019438
ENSTRUT00000019455
ENSTRUT00000019566
ENSTRUT00000019570
ENSTRUT00000019636
ENSTRUT00000019638
ENSTRUT00000019645
ENSTRUT00000019714
ENSTRUT00000019715
ENSTRUT00000019763
ENSTRUT00000019789
ENSTRUT00000019820
ENSTRUT00000019859
ENSTRUT00000019928
ENSTRUT00000019974
ENSTRUT00000019998
ENSTRUT00000020049
ENSTRUT00000020127
ENSTRUT00000020195
ENSTRUT00000020209
ENSTRUT00000020211
ENSTRUT00000020259
ENSTRUT00000020317
ENSTRUT00000020357
ENSTRUT00000020440
ENSTRUT00000020475
ENSTRUT00000020607
ENSTRUT00000020626
ENSTRUT00000020672
ENSTRUT00000020673
ENSTRUT00000020833
ENSTRUT00000020899
ENSTRUT00000020911
ENSTRUT00000021011
ENSTRUT00000021184
ENSTRUT00000021186
ENSTRUT00000021257
ENSTRUT00000021415
ENSTRUT00000021440
ENSTRUT00000021474
ENSTRUT00000021518
ENSTRUT00000021534
ENSTRUT00000021599
ENSTRUT00000021657
ENSTRUT00000021717
ENSTRUT00000021877
ENSTRUT00000021884
ENSTRUT00000021957
ENSTRUT00000022098
ENSTRUT00000022129
ENSTRUT00000022163
ENSTRUT00000022183
ENSTRUT00000022268
ENSTRUT00000022422
ENSTRUT00000022522
ENSTRUT00000022568
ENSTRUT00000022588
ENSTRUT00000022592
ENSTRUT00000022596
ENSTRUT00000022681
ENSTRUT00000022683
ENSTRUT00000022728
ENSTRUT00000022729
ENSTRUT00000022768
ENSTRUT00000022864
ENSTRUT00000022865
ENSTRUT00000023001
ENSTRUT00000023015
ENSTRUT00000023029
ENSTRUT00000023151
ENSTRUT00000023225
ENSTRUT00000023257
ENSTRUT00000023280
ENSTRUT00000023414
ENSTRUT00000023467
ENSTRUT00000023490
ENSTRUT00000023537
ENSTRUT00000023566
ENSTRUT00000023641
ENSTRUT00000023767
ENSTRUT00000023771
ENSTRUT00000023787
ENSTRUT00000023805
ENSTRUT00000023890
ENSTRUT00000023906
ENSTRUT00000023964
ENSTRUT00000024004
ENSTRUT00000024177
ENSTRUT00000024218
ENSTRUT00000024242
ENSTRUT00000024390
ENSTRUT00000024438
ENSTRUT00000024443
ENSTRUT00000024577
ENSTRUT00000024601
ENSTRUT00000024674
ENSTRUT00000024714
ENSTRUT00000024725
ENSTRUT00000024764
ENSTRUT00000024789
ENSTRUT00000024790
ENSTRUT00000024792
ENSTRUT00000024891
ENSTRUT00000024901
ENSTRUT00000024998
ENSTRUT00000025100
ENSTRUT00000025103
ENSTRUT00000025104
ENSTRUT00000025195
ENSTRUT00000025272
ENSTRUT00000025274
ENSTRUT00000025412
ENSTRUT00000025633
ENSTRUT00000025638
ENSTRUT00000025689
ENSTRUT00000025698
ENSTRUT00000025699
ENSTRUT00000025702
ENSTRUT00000025785
ENSTRUT00000025795
ENSTRUT00000025855
ENSTRUT00000025977
ENSTRUT00000025986
ENSTRUT00000026034
ENSTRUT00000026184
ENSTRUT00000026359
ENSTRUT00000026375
ENSTRUT00000026486
ENSTRUT00000026497
ENSTRUT00000026660
ENSTRUT00000026750
ENSTRUT00000026804
ENSTRUT00000026845
ENSTRUT00000026957
ENSTRUT00000026994
ENSTRUT00000027018
ENSTRUT00000027040
ENSTRUT00000027145
ENSTRUT00000027148
ENSTRUT00000027150
ENSTRUT00000027183
ENSTRUT00000027287
ENSTRUT00000027308
ENSTRUT00000027318
ENSTRUT00000027350
ENSTRUT00000027373
ENSTRUT00000027382
ENSTRUT00000027386
ENSTRUT00000027389
ENSTRUT00000027453
ENSTRUT00000027494
ENSTRUT00000027626
ENSTRUT00000027696
ENSTRUT00000027697
ENSTRUT00000027765
ENSTRUT00000027768
ENSTRUT00000027849
ENSTRUT00000027853
ENSTRUT00000027858
ENSTRUT00000027863
ENSTRUT00000027941
ENSTRUT00000027943
ENSTRUT00000027991
ENSTRUT00000027992
ENSTRUT00000027995
ENSTRUT00000028065
ENSTRUT00000028091
ENSTRUT00000028133
ENSTRUT00000028197
ENSTRUT00000028198
ENSTRUT00000028250
ENSTRUT00000028262
ENSTRUT00000028312
ENSTRUT00000028373
ENSTRUT00000028497
ENSTRUT00000028519
ENSTRUT00000028628
ENSTRUT00000028638
ENSTRUT00000028687
ENSTRUT00000028794
ENSTRUT00000028894
ENSTRUT00000028905
ENSTRUT00000028911
ENSTRUT00000028960
ENSTRUT00000028965
ENSTRUT00000029030
ENSTRUT00000029045
ENSTRUT00000029093
ENSTRUT00000029098
ENSTRUT00000029181
ENSTRUT00000029214
ENSTRUT00000029227
ENSTRUT00000029243
ENSTRUT00000029306
ENSTRUT00000029400
ENSTRUT00000029413
ENSTRUT00000029427
ENSTRUT00000029489
ENSTRUT00000029505
ENSTRUT00000029527
ENSTRUT00000029646
ENSTRUT00000029710
ENSTRUT00000029720
ENSTRUT00000029733
ENSTRUT00000029816
ENSTRUT00000029872
ENSTRUT00000029924
ENSTRUT00000030021
ENSTRUT00000030028
ENSTRUT00000030035
ENSTRUT00000030124
ENSTRUT00000030127
ENSTRUT00000030214
ENSTRUT00000030249
ENSTRUT00000030256
ENSTRUT00000030262
ENSTRUT00000030263
ENSTRUT00000030301
ENSTRUT00000030308
ENSTRUT00000030337
ENSTRUT00000030402
ENSTRUT00000030472
ENSTRUT00000030550
ENSTRUT00000030563
ENSTRUT00000030618
ENSTRUT00000030650
ENSTRUT00000030663
ENSTRUT00000030734
ENSTRUT00000030746
ENSTRUT00000030747
ENSTRUT00000030753
ENSTRUT00000030812
ENSTRUT00000030872
ENSTRUT00000030964
ENSTRUT00000030999
ENSTRUT00000031025
ENSTRUT00000031027
ENSTRUT00000031135
ENSTRUT00000031136
ENSTRUT00000031137
ENSTRUT00000031140
ENSTRUT00000031231
ENSTRUT00000031239
ENSTRUT00000031288
ENSTRUT00000031365
ENSTRUT00000031369
ENSTRUT00000031415
ENSTRUT00000031416
ENSTRUT00000031478
ENSTRUT00000031592
ENSTRUT00000031610
ENSTRUT00000031615
ENSTRUT00000031644
ENSTRUT00000031694
ENSTRUT00000031695
ENSTRUT00000031811
ENSTRUT00000031874
ENSTRUT00000031915
ENSTRUT00000031918
ENSTRUT00000031919
ENSTRUT00000031933
ENSTRUT00000031959
ENSTRUT00000031997
ENSTRUT00000032060
ENSTRUT00000032128
ENSTRUT00000032154
ENSTRUT00000032155
ENSTRUT00000032181
ENSTRUT00000032201
ENSTRUT00000032311
ENSTRUT00000032324
ENSTRUT00000032364
ENSTRUT00000032386
ENSTRUT00000032414
ENSTRUT00000032533
ENSTRUT00000032534
ENSTRUT00000032535
ENSTRUT00000032564
ENSTRUT00000032565
ENSTRUT00000032577
ENSTRUT00000032600
ENSTRUT00000032655
ENSTRUT00000032711
ENSTRUT00000032815
ENSTRUT00000032925
ENSTRUT00000032936
ENSTRUT00000032988
ENSTRUT00000033073
ENSTRUT00000033094
ENSTRUT00000033146
ENSTRUT00000033322
ENSTRUT00000033323
ENSTRUT00000033327
ENSTRUT00000033329
ENSTRUT00000033428
ENSTRUT00000033429
ENSTRUT00000033431
ENSTRUT00000033493
ENSTRUT00000033497
ENSTRUT00000033619
ENSTRUT00000033620
ENSTRUT00000033621
ENSTRUT00000033676
ENSTRUT00000033716
ENSTRUT00000033720
ENSTRUT00000033768
ENSTRUT00000033790
ENSTRUT00000033791
ENSTRUT00000033807
ENSTRUT00000033810
ENSTRUT00000033866
ENSTRUT00000034010
ENSTRUT00000034088
ENSTRUT00000034164
ENSTRUT00000034203
ENSTRUT00000034367
ENSTRUT00000034382
ENSTRUT00000034385
ENSTRUT00000034427
ENSTRUT00000034429
ENSTRUT00000034492
ENSTRUT00000034507
ENSTRUT00000034514
ENSTRUT00000034529
ENSTRUT00000034606
ENSTRUT00000034683
ENSTRUT00000034748
ENSTRUT00000034749
ENSTRUT00000034753
ENSTRUT00000034798
ENSTRUT00000034802
ENSTRUT00000034819
ENSTRUT00000034881
ENSTRUT00000034894
ENSTRUT00000034974
ENSTRUT00000035031
ENSTRUT00000035033
ENSTRUT00000035040
ENSTRUT00000035059
ENSTRUT00000035083
ENSTRUT00000035131
ENSTRUT00000035177
ENSTRUT00000035181
ENSTRUT00000035193
ENSTRUT00000035200
ENSTRUT00000035204
ENSTRUT00000035232
ENSTRUT00000035275
ENSTRUT00000035347
ENSTRUT00000035402
ENSTRUT00000035458
ENSTRUT00000035465
ENSTRUT00000035466
ENSTRUT00000035493
ENSTRUT00000035501
ENSTRUT00000035552
ENSTRUT00000035566
ENSTRUT00000035568
ENSTRUT00000035670
ENSTRUT00000035699
ENSTRUT00000035785
ENSTRUT00000035799
ENSTRUT00000035830
ENSTRUT00000035857
ENSTRUT00000035860
ENSTRUT00000035867
ENSTRUT00000035898
ENSTRUT00000035945
ENSTRUT00000035953
ENSTRUT00000035998
ENSTRUT00000036024
ENSTRUT00000036029
ENSTRUT00000036076
ENSTRUT00000036154
ENSTRUT00000036163
ENSTRUT00000036164
ENSTRUT00000036165
ENSTRUT00000036192
ENSTRUT00000036222
ENSTRUT00000036253
ENSTRUT00000036318
ENSTRUT00000036385
ENSTRUT00000036468
ENSTRUT00000036475
ENSTRUT00000036485
ENSTRUT00000036537
ENSTRUT00000036567
ENSTRUT00000036577
ENSTRUT00000036594
ENSTRUT00000036637
ENSTRUT00000036647
ENSTRUT00000036659
ENSTRUT00000036694
ENSTRUT00000036706
ENSTRUT00000036759
ENSTRUT00000036813
ENSTRUT00000036994
ENSTRUT00000037094
ENSTRUT00000037095
ENSTRUT00000037307
ENSTRUT00000037385
ENSTRUT00000037395
ENSTRUT00000037495
ENSTRUT00000037508
ENSTRUT00000037511
ENSTRUT00000037519
ENSTRUT00000037555
ENSTRUT00000037807
ENSTRUT00000037872
ENSTRUT00000037887
ENSTRUT00000037978
ENSTRUT00000038021
ENSTRUT00000038024
ENSTRUT00000038240
ENSTRUT00000038249
ENSTRUT00000038314
ENSTRUT00000038357
ENSTRUT00000038358
ENSTRUT00000038386
ENSTRUT00000038413
ENSTRUT00000038473
ENSTRUT00000038495
ENSTRUT00000038504
ENSTRUT00000038584
ENSTRUT00000038617
ENSTRUT00000038638
ENSTRUT00000038682
ENSTRUT00000038840
ENSTRUT00000038845
ENSTRUT00000038846
ENSTRUT00000038910
ENSTRUT00000039043
ENSTRUT00000039234
ENSTRUT00000039237
ENSTRUT00000039238
ENSTRUT00000039256
ENSTRUT00000039322
ENSTRUT00000039359
ENSTRUT00000039415
ENSTRUT00000039458
ENSTRUT00000039470
ENSTRUT00000039480
ENSTRUT00000039523
ENSTRUT00000039529
ENSTRUT00000039530
ENSTRUT00000039531
ENSTRUT00000039532
ENSTRUT00000039547
ENSTRUT00000039708
ENSTRUT00000039713
ENSTRUT00000039730
ENSTRUT00000039761
ENSTRUT00000039828
ENSTRUT00000039838
ENSTRUT00000039972
ENSTRUT00000040031
ENSTRUT00000040070
ENSTRUT00000040223
ENSTRUT00000040281
ENSTRUT00000040340
ENSTRUT00000040461
ENSTRUT00000040477
ENSTRUT00000040478
ENSTRUT00000040513
ENSTRUT00000040528
ENSTRUT00000040532
ENSTRUT00000040541
ENSTRUT00000040554
ENSTRUT00000040558
ENSTRUT00000040596
ENSTRUT00000040682
ENSTRUT00000040691
ENSTRUT00000040707
ENSTRUT00000040717
ENSTRUT00000040757
ENSTRUT00000040758
ENSTRUT00000040817
ENSTRUT00000040860
ENSTRUT00000040863
ENSTRUT00000040898
ENSTRUT00000040909
ENSTRUT00000040916
ENSTRUT00000040954
ENSTRUT00000040963
ENSTRUT00000041054
ENSTRUT00000041056
ENSTRUT00000041097
ENSTRUT00000041234
ENSTRUT00000041244
ENSTRUT00000041325
ENSTRUT00000041455
ENSTRUT00000041542
ENSTRUT00000041587
ENSTRUT00000041654
ENSTRUT00000041738
ENSTRUT00000041753
ENSTRUT00000041775
ENSTRUT00000041799
ENSTRUT00000041836
ENSTRUT00000041875
ENSTRUT00000041913
ENSTRUT00000041922
ENSTRUT00000041941
ENSTRUT00000041965
ENSTRUT00000042007
ENSTRUT00000042042
ENSTRUT00000042053
ENSTRUT00000042055
ENSTRUT00000042075
ENSTRUT00000042080
ENSTRUT00000042299
ENSTRUT00000042361
ENSTRUT00000042383
ENSTRUT00000042420
ENSTRUT00000042440
ENSTRUT00000042450
ENSTRUT00000042522
ENSTRUT00000042523
ENSTRUT00000042526
ENSTRUT00000042598
ENSTRUT00000042690
ENSTRUT00000042852
ENSTRUT00000042877
ENSTRUT00000042883
ENSTRUT00000042909
ENSTRUT00000042910
ENSTRUT00000042923
ENSTRUT00000042990
ENSTRUT00000043009
ENSTRUT00000043038
ENSTRUT00000043118
ENSTRUT00000043225
ENSTRUT00000043236
ENSTRUT00000043244
ENSTRUT00000043297
ENSTRUT00000043350
ENSTRUT00000043439
ENSTRUT00000043476
ENSTRUT00000043584
ENSTRUT00000043704
ENSTRUT00000043747
ENSTRUT00000043760
ENSTRUT00000043874
ENSTRUT00000043948
ENSTRUT00000043949
ENSTRUT00000043978
ENSTRUT00000043991
ENSTRUT00000044168
ENSTRUT00000044210
ENSTRUT00000044211
ENSTRUT00000044222
ENSTRUT00000044244
ENSTRUT00000044245
ENSTRUT00000044363
ENSTRUT00000044369
ENSTRUT00000044399
ENSTRUT00000044576
ENSTRUT00000044616
ENSTRUT00000044631
ENSTRUT00000044643
ENSTRUT00000044679
ENSTRUT00000044755
ENSTRUT00000044762
ENSTRUT00000044849
ENSTRUT00000044853
ENSTRUT00000044873
ENSTRUT00000044984
ENSTRUT00000045005
ENSTRUT00000045018
ENSTRUT00000045025
ENSTRUT00000045026
ENSTRUT00000045040
ENSTRUT00000045162
ENSTRUT00000045177
ENSTRUT00000045224
ENSTRUT00000045295
ENSTRUT00000045313
ENSTRUT00000045318
ENSTRUT00000045387
ENSTRUT00000045450
ENSTRUT00000045551
ENSTRUT00000045576
ENSTRUT00000045710
ENSTRUT00000045712
ENSTRUT00000045756
ENSTRUT00000045757
ENSTRUT00000045770
ENSTRUT00000045782
ENSTRUT00000045817
ENSTRUT00000045846
ENSTRUT00000045943
ENSTRUT00000045962
ENSTRUT00000046015
ENSTRUT00000046046
ENSTRUT00000046069
ENSTRUT00000046071
ENSTRUT00000046122
ENSTRUT00000046172
ENSTRUT00000046173
ENSTRUT00000046177
ENSTRUT00000046196
ENSTRUT00000046352
ENSTRUT00000046431
ENSTRUT00000046434
ENSTRUT00000046471
ENSTRUT00000046627
ENSTRUT00000046768
ENSTRUT00000046829
ENSTRUT00000046841
ENSTRUT00000046853
ENSTRUT00000046856
ENSTRUT00000046903
ENSTRUT00000047010
ENSTRUT00000047045
ENSTRUT00000047064
ENSTRUT00000047066
ENSTRUT00000047067
ENSTRUT00000047115
ENSTRUT00000047172
ENSTRUT00000047243
ENSTRUT00000047362
ENSTRUT00000047419
ENSTRUT00000047593
ENSTRUT00000047645
ENSTRUT00000047855
ENSTRUT00000047880
ENSTRUT00000048015
ENSTRUT00000048063
ENSTRUT00000048095
ENSTRUT00000048104
ENSTRUT00000048162
ENSTRUT00000048200
ENSTRUT00000048202
ENSTRUT00000048259
ENSTRUT00000048291
ENSTRUT00000048300
ENSTRUT00000048320
ENSTRUT00000048370
ENSTRUT00000048371
ENSTRUT00000048372
ENSTRUT00000048391
ENSTRUT00000048400
ENSTRUT00000048405
ENSTRUT00000048411
ENSTRUT00000048432
ENSTRUT00000048433
ENSTRUT00000048448
ENSTRUT00000048492
ENSTRUT00000048520
ENSTRUT00000048546
ENSTRUT00000048550
ENSTRUT00000048567
ENSTRUT00000048611
ENSTRUT00000048613
ENSTRUT00000048627
ENSTRUT00000048657
ENSTRUT00000048724
ENSTRUT00000048746
ENSTRUT00000048763
ENSTRUT00000048794

## Sheet: DTppu
ENSTRUT00000000013
ENSTRUT00000000128
ENSTRUT00000000217
ENSTRUT00000000238
ENSTRUT00000000250
ENSTRUT00000000326
ENSTRUT00000000417
ENSTRUT00000000420
ENSTRUT00000000500
ENSTRUT00000000518
ENSTRUT00000000602
ENSTRUT00000000622
ENSTRUT00000000669
ENSTRUT00000000694
ENSTRUT00000000695
ENSTRUT00000000770
ENSTRUT00000000771
ENSTRUT00000000933
ENSTRUT00000000954
ENSTRUT00000000973
ENSTRUT00000001092
ENSTRUT00000001130
ENSTRUT00000001145
ENSTRUT00000001179
ENSTRUT00000001242
ENSTRUT00000001252
ENSTRUT00000001322
ENSTRUT00000001453
ENSTRUT00000001519
ENSTRUT00000001534
ENSTRUT00000001554
ENSTRUT00000001568
ENSTRUT00000001658
ENSTRUT00000001718
ENSTRUT00000001724
ENSTRUT00000001741
ENSTRUT00000001743
ENSTRUT00000001763
ENSTRUT00000001772
ENSTRUT00000001776
ENSTRUT00000001798
ENSTRUT00000001809
ENSTRUT00000001964
ENSTRUT00000002045
ENSTRUT00000002058
ENSTRUT00000002078
ENSTRUT00000002081
ENSTRUT00000002203
ENSTRUT00000002234
ENSTRUT00000002334
ENSTRUT00000002337
ENSTRUT00000002426
ENSTRUT00000002428
ENSTRUT00000002473
ENSTRUT00000002570
ENSTRUT00000002606
ENSTRUT00000002607
ENSTRUT00000002683
ENSTRUT00000002731
ENSTRUT00000002826
ENSTRUT00000002916
ENSTRUT00000002924
ENSTRUT00000003009
ENSTRUT00000003059
ENSTRUT00000003123
ENSTRUT00000003133
ENSTRUT00000003145
ENSTRUT00000003163
ENSTRUT00000003169
ENSTRUT00000003216
ENSTRUT00000003232
ENSTRUT00000003306
ENSTRUT00000003358
ENSTRUT00000003395
ENSTRUT00000003403
ENSTRUT00000003406
ENSTRUT00000003407
ENSTRUT00000003471
ENSTRUT00000003476
ENSTRUT00000003520
ENSTRUT00000003552
ENSTRUT00000003562
ENSTRUT00000003667
ENSTRUT00000003755
ENSTRUT00000003776
ENSTRUT00000003791
ENSTRUT00000003794
ENSTRUT00000003829
ENSTRUT00000003859
ENSTRUT00000003877
ENSTRUT00000003976
ENSTRUT00000004029
ENSTRUT00000004092
ENSTRUT00000004104
ENSTRUT00000004197
ENSTRUT00000004262
ENSTRUT00000004300
ENSTRUT00000004334
ENSTRUT00000004372
ENSTRUT00000004398
ENSTRUT00000004541
ENSTRUT00000004550
ENSTRUT00000004573
ENSTRUT00000004603
ENSTRUT00000004642
ENSTRUT00000004653
ENSTRUT00000004673
ENSTRUT00000004688
ENSTRUT00000004732
ENSTRUT00000004741
ENSTRUT00000004832
ENSTRUT00000004905
ENSTRUT00000004927
ENSTRUT00000004934
ENSTRUT00000005013
ENSTRUT00000005341
ENSTRUT00000005411
ENSTRUT00000005446
ENSTRUT00000005504
ENSTRUT00000005575
ENSTRUT00000005591
ENSTRUT00000005648
ENSTRUT00000005711
ENSTRUT00000005746
ENSTRUT00000005808
ENSTRUT00000005833
ENSTRUT00000005844
ENSTRUT00000006045
ENSTRUT00000006107
ENSTRUT00000006124
ENSTRUT00000006210
ENSTRUT00000006240
ENSTRUT00000006298
ENSTRUT00000006382
ENSTRUT00000006390
ENSTRUT00000006393
ENSTRUT00000006399
ENSTRUT00000006403
ENSTRUT00000006425
ENSTRUT00000006437
ENSTRUT00000006441
ENSTRUT00000006524
ENSTRUT00000006530
ENSTRUT00000006622
ENSTRUT00000006653
ENSTRUT00000006679
ENSTRUT00000006724
ENSTRUT00000006735
ENSTRUT00000006737
ENSTRUT00000006753
ENSTRUT00000006755
ENSTRUT00000006822
ENSTRUT00000006833
ENSTRUT00000006875
ENSTRUT00000006899
ENSTRUT00000006904
ENSTRUT00000006926
ENSTRUT00000007006
ENSTRUT00000007024
ENSTRUT00000007112
ENSTRUT00000007113
ENSTRUT00000007115
ENSTRUT00000007116
ENSTRUT00000007118
ENSTRUT00000007163
ENSTRUT00000007171
ENSTRUT00000007186
ENSTRUT00000007193
ENSTRUT00000007210
ENSTRUT00000007249
ENSTRUT00000007277
ENSTRUT00000007366
ENSTRUT00000007368
ENSTRUT00000007409
ENSTRUT00000007543
ENSTRUT00000007552
ENSTRUT00000007582
ENSTRUT00000007607
ENSTRUT00000007649
ENSTRUT00000007720
ENSTRUT00000007790
ENSTRUT00000007899
ENSTRUT00000007900
ENSTRUT00000007901
ENSTRUT00000008002
ENSTRUT00000008005
ENSTRUT00000008011
ENSTRUT00000008015
ENSTRUT00000008068
ENSTRUT00000008141
ENSTRUT00000008152
ENSTRUT00000008192
ENSTRUT00000008219
ENSTRUT00000008240
ENSTRUT00000008331
ENSTRUT00000008365
ENSTRUT00000008407
ENSTRUT00000008455
ENSTRUT00000008551
ENSTRUT00000008603
ENSTRUT00000008623
ENSTRUT00000008664
ENSTRUT00000008710
ENSTRUT00000008721
ENSTRUT00000008760
ENSTRUT00000008768
ENSTRUT00000008769
ENSTRUT00000008859
ENSTRUT00000008880
ENSTRUT00000008887
ENSTRUT00000009011
ENSTRUT00000009012
ENSTRUT00000009035
ENSTRUT00000009132
ENSTRUT00000009143
ENSTRUT00000009190
ENSTRUT00000009202
ENSTRUT00000009203
ENSTRUT00000009204
ENSTRUT00000009244
ENSTRUT00000009296
ENSTRUT00000009405
ENSTRUT00000009524
ENSTRUT00000009538
ENSTRUT00000009540
ENSTRUT00000009595
ENSTRUT00000009669
ENSTRUT00000009687
ENSTRUT00000009722
ENSTRUT00000009779
ENSTRUT00000009780
ENSTRUT00000009837
ENSTRUT00000009843
ENSTRUT00000009873
ENSTRUT00000009874
ENSTRUT00000009880
ENSTRUT00000009890
ENSTRUT00000009973
ENSTRUT00000010008
ENSTRUT00000010095
ENSTRUT00000010098
ENSTRUT00000010121
ENSTRUT00000010186
ENSTRUT00000010190
ENSTRUT00000010240
ENSTRUT00000010425
ENSTRUT00000010427
ENSTRUT00000010475
ENSTRUT00000010557
ENSTRUT00000010559
ENSTRUT00000010663
ENSTRUT00000010704
ENSTRUT00000010711
ENSTRUT00000010762
ENSTRUT00000010835
ENSTRUT00000010886
ENSTRUT00000010928
ENSTRUT00000010929
ENSTRUT00000010976
ENSTRUT00000011022
ENSTRUT00000011036
ENSTRUT00000011056
ENSTRUT00000011069
ENSTRUT00000011109
ENSTRUT00000011119
ENSTRUT00000011159
ENSTRUT00000011238
ENSTRUT00000011394
ENSTRUT00000011468
ENSTRUT00000011560
ENSTRUT00000011621
ENSTRUT00000011632
ENSTRUT00000011648
ENSTRUT00000011698
ENSTRUT00000011708
ENSTRUT00000011710
ENSTRUT00000011718
ENSTRUT00000011726
ENSTRUT00000011728
ENSTRUT00000011787
ENSTRUT00000011889
ENSTRUT00000011895
ENSTRUT00000011907
ENSTRUT00000011953
ENSTRUT00000012108
ENSTRUT00000012137
ENSTRUT00000012145
ENSTRUT00000012146
ENSTRUT00000012148
ENSTRUT00000012162
ENSTRUT00000012183
ENSTRUT00000012299
ENSTRUT00000012325
ENSTRUT00000012335
ENSTRUT00000012517
ENSTRUT00000012547
ENSTRUT00000012548
ENSTRUT00000012562
ENSTRUT00000012566
ENSTRUT00000012605
ENSTRUT00000012634
ENSTRUT00000012641
ENSTRUT00000012644
ENSTRUT00000012679
ENSTRUT00000012738
ENSTRUT00000012743
ENSTRUT00000012811
ENSTRUT00000012845
ENSTRUT00000012867
ENSTRUT00000012882
ENSTRUT00000012884
ENSTRUT00000012953
ENSTRUT00000012997
ENSTRUT00000013024
ENSTRUT00000013038
ENSTRUT00000013069
ENSTRUT00000013160
ENSTRUT00000013185
ENSTRUT00000013193
ENSTRUT00000013395
ENSTRUT00000013401
ENSTRUT00000013423
ENSTRUT00000013460
ENSTRUT00000013464
ENSTRUT00000013465
ENSTRUT00000013470
ENSTRUT00000013504
ENSTRUT00000013533
ENSTRUT00000013560
ENSTRUT00000013567
ENSTRUT00000013568
ENSTRUT00000013695
ENSTRUT00000013717
ENSTRUT00000013768
ENSTRUT00000013814
ENSTRUT00000013893
ENSTRUT00000013924
ENSTRUT00000014008
ENSTRUT00000014026
ENSTRUT00000014098
ENSTRUT00000014160
ENSTRUT00000014165
ENSTRUT00000014172
ENSTRUT00000014238
ENSTRUT00000014295
ENSTRUT00000014369
ENSTRUT00000014400
ENSTRUT00000014561
ENSTRUT00000014594
ENSTRUT00000014670
ENSTRUT00000014704
ENSTRUT00000014720
ENSTRUT00000014870
ENSTRUT00000014919
ENSTRUT00000015003
ENSTRUT00000015124
ENSTRUT00000015125
ENSTRUT00000015243
ENSTRUT00000015244
ENSTRUT00000015270
ENSTRUT00000015297
ENSTRUT00000015360
ENSTRUT00000015405
ENSTRUT00000015605
ENSTRUT00000015631
ENSTRUT00000015671
ENSTRUT00000015685
ENSTRUT00000015721
ENSTRUT00000015748
ENSTRUT00000015767
ENSTRUT00000015888
ENSTRUT00000015889
ENSTRUT00000016018
ENSTRUT00000016080
ENSTRUT00000016185
ENSTRUT00000016221
ENSTRUT00000016266
ENSTRUT00000016287
ENSTRUT00000016384
ENSTRUT00000016413
ENSTRUT00000016502
ENSTRUT00000016651
ENSTRUT00000016688
ENSTRUT00000016745
ENSTRUT00000016783
ENSTRUT00000016852
ENSTRUT00000016853
ENSTRUT00000016885
ENSTRUT00000016901
ENSTRUT00000016934
ENSTRUT00000016941
ENSTRUT00000016957
ENSTRUT00000016963
ENSTRUT00000017016
ENSTRUT00000017034
ENSTRUT00000017035
ENSTRUT00000017039
ENSTRUT00000017120
ENSTRUT00000017201
ENSTRUT00000017300
ENSTRUT00000017377
ENSTRUT00000017411
ENSTRUT00000017504
ENSTRUT00000017515
ENSTRUT00000017564
ENSTRUT00000017600
ENSTRUT00000017613
ENSTRUT00000017643
ENSTRUT00000017649
ENSTRUT00000017912
ENSTRUT00000017943
ENSTRUT00000017978
ENSTRUT00000018061
ENSTRUT00000018062
ENSTRUT00000018064
ENSTRUT00000018170
ENSTRUT00000018172
ENSTRUT00000018248
ENSTRUT00000018295
ENSTRUT00000018296
ENSTRUT00000018340
ENSTRUT00000018341
ENSTRUT00000018357
ENSTRUT00000018405
ENSTRUT00000018482
ENSTRUT00000018537
ENSTRUT00000018593
ENSTRUT00000018647
ENSTRUT00000018653
ENSTRUT00000018688
ENSTRUT00000018689
ENSTRUT00000018696
ENSTRUT00000018801
ENSTRUT00000018802
ENSTRUT00000018825
ENSTRUT00000018851
ENSTRUT00000019029
ENSTRUT00000019030
ENSTRUT00000019043
ENSTRUT00000019061
ENSTRUT00000019101
ENSTRUT00000019103
ENSTRUT00000019156
ENSTRUT00000019173
ENSTRUT00000019196
ENSTRUT00000019245
ENSTRUT00000019531
ENSTRUT00000019532
ENSTRUT00000019533
ENSTRUT00000019547
ENSTRUT00000019555
ENSTRUT00000019619
ENSTRUT00000019666
ENSTRUT00000019786
ENSTRUT00000019797
ENSTRUT00000019879
ENSTRUT00000019888
ENSTRUT00000019894
ENSTRUT00000019920
ENSTRUT00000019927
ENSTRUT00000019940
ENSTRUT00000020122
ENSTRUT00000020169
ENSTRUT00000020197
ENSTRUT00000020219
ENSTRUT00000020238
ENSTRUT00000020252
ENSTRUT00000020256
ENSTRUT00000020282
ENSTRUT00000020302
ENSTRUT00000020351
ENSTRUT00000020361
ENSTRUT00000020362
ENSTRUT00000020458
ENSTRUT00000020530
ENSTRUT00000020582
ENSTRUT00000020589
ENSTRUT00000020606
ENSTRUT00000020682
ENSTRUT00000020735
ENSTRUT00000020830
ENSTRUT00000020850
ENSTRUT00000020852
ENSTRUT00000020871
ENSTRUT00000020898
ENSTRUT00000020902
ENSTRUT00000020935
ENSTRUT00000020936
ENSTRUT00000021070
ENSTRUT00000021122
ENSTRUT00000021150
ENSTRUT00000021189
ENSTRUT00000021204
ENSTRUT00000021334
ENSTRUT00000021335
ENSTRUT00000021372
ENSTRUT00000021464
ENSTRUT00000021465
ENSTRUT00000021470
ENSTRUT00000021490
ENSTRUT00000021494
ENSTRUT00000021525
ENSTRUT00000021532
ENSTRUT00000021568
ENSTRUT00000021574
ENSTRUT00000021579
ENSTRUT00000021627
ENSTRUT00000021655
ENSTRUT00000021770
ENSTRUT00000021828
ENSTRUT00000021860
ENSTRUT00000021936
ENSTRUT00000021954
ENSTRUT00000021958
ENSTRUT00000022086
ENSTRUT00000022099
ENSTRUT00000022148
ENSTRUT00000022191
ENSTRUT00000022205
ENSTRUT00000022256
ENSTRUT00000022329
ENSTRUT00000022393
ENSTRUT00000022417
ENSTRUT00000022514
ENSTRUT00000022585
ENSTRUT00000022700
ENSTRUT00000022756
ENSTRUT00000022763
ENSTRUT00000022780
ENSTRUT00000022794
ENSTRUT00000022808
ENSTRUT00000022811
ENSTRUT00000022868
ENSTRUT00000022894
ENSTRUT00000022937
ENSTRUT00000023000
ENSTRUT00000023030
ENSTRUT00000023089
ENSTRUT00000023091
ENSTRUT00000023134
ENSTRUT00000023212
ENSTRUT00000023214
ENSTRUT00000023243
ENSTRUT00000023364
ENSTRUT00000023464
ENSTRUT00000023465
ENSTRUT00000023562
ENSTRUT00000023706
ENSTRUT00000023775
ENSTRUT00000023789
ENSTRUT00000023800
ENSTRUT00000023812
ENSTRUT00000023889
ENSTRUT00000023909
ENSTRUT00000023993
ENSTRUT00000024126
ENSTRUT00000024133
ENSTRUT00000024178
ENSTRUT00000024179
ENSTRUT00000024200
ENSTRUT00000024212
ENSTRUT00000024230
ENSTRUT00000024237
ENSTRUT00000024238
ENSTRUT00000024257
ENSTRUT00000024271
ENSTRUT00000024304
ENSTRUT00000024313
ENSTRUT00000024318
ENSTRUT00000024441
ENSTRUT00000024622
ENSTRUT00000024626
ENSTRUT00000024627
ENSTRUT00000024643
ENSTRUT00000024685
ENSTRUT00000024710
ENSTRUT00000024727
ENSTRUT00000024800
ENSTRUT00000024806
ENSTRUT00000024892
ENSTRUT00000024920
ENSTRUT00000024937
ENSTRUT00000025010
ENSTRUT00000025011
ENSTRUT00000025012
ENSTRUT00000025013
ENSTRUT00000025083
ENSTRUT00000025203
ENSTRUT00000025258
ENSTRUT00000025271
ENSTRUT00000025277
ENSTRUT00000025283
ENSTRUT00000025294
ENSTRUT00000025305
ENSTRUT00000025411
ENSTRUT00000025450
ENSTRUT00000025543
ENSTRUT00000025571
ENSTRUT00000025590
ENSTRUT00000025688
ENSTRUT00000025747
ENSTRUT00000025781
ENSTRUT00000025787
ENSTRUT00000025875
ENSTRUT00000025920
ENSTRUT00000026007
ENSTRUT00000026010
ENSTRUT00000026106
ENSTRUT00000026115
ENSTRUT00000026215
ENSTRUT00000026316
ENSTRUT00000026331
ENSTRUT00000026334
ENSTRUT00000026430
ENSTRUT00000026488
ENSTRUT00000026529
ENSTRUT00000026555
ENSTRUT00000026564
ENSTRUT00000026645
ENSTRUT00000026647
ENSTRUT00000026684
ENSTRUT00000026701
ENSTRUT00000026878
ENSTRUT00000026915
ENSTRUT00000026919
ENSTRUT00000026943
ENSTRUT00000026967
ENSTRUT00000027027
ENSTRUT00000027036
ENSTRUT00000027048
ENSTRUT00000027073
ENSTRUT00000027087
ENSTRUT00000027102
ENSTRUT00000027107
ENSTRUT00000027117
ENSTRUT00000027142
ENSTRUT00000027156
ENSTRUT00000027178
ENSTRUT00000027289
ENSTRUT00000027306
ENSTRUT00000027325
ENSTRUT00000027354
ENSTRUT00000027355
ENSTRUT00000027362
ENSTRUT00000027398
ENSTRUT00000027443
ENSTRUT00000027527
ENSTRUT00000027537
ENSTRUT00000027636
ENSTRUT00000027762
ENSTRUT00000027794
ENSTRUT00000027816
ENSTRUT00000027901
ENSTRUT00000027908
ENSTRUT00000027967
ENSTRUT00000027981
ENSTRUT00000028024
ENSTRUT00000028062
ENSTRUT00000028100
ENSTRUT00000028134
ENSTRUT00000028144
ENSTRUT00000028194
ENSTRUT00000028247
ENSTRUT00000028264
ENSTRUT00000028382
ENSTRUT00000028458
ENSTRUT00000028559
ENSTRUT00000028641
ENSTRUT00000028647
ENSTRUT00000028678
ENSTRUT00000028685
ENSTRUT00000028709
ENSTRUT00000028712
ENSTRUT00000028719
ENSTRUT00000028759
ENSTRUT00000028869
ENSTRUT00000028929
ENSTRUT00000028942
ENSTRUT00000028977
ENSTRUT00000029042
ENSTRUT00000029056
ENSTRUT00000029081
ENSTRUT00000029109
ENSTRUT00000029146
ENSTRUT00000029148
ENSTRUT00000029201
ENSTRUT00000029237
ENSTRUT00000029391
ENSTRUT00000029445
ENSTRUT00000029458
ENSTRUT00000029476
ENSTRUT00000029499
ENSTRUT00000029555
ENSTRUT00000029573
ENSTRUT00000029584
ENSTRUT00000029707
ENSTRUT00000029726
ENSTRUT00000029728
ENSTRUT00000029729
ENSTRUT00000029747
ENSTRUT00000029784
ENSTRUT00000029851
ENSTRUT00000029853
ENSTRUT00000029856
ENSTRUT00000029885
ENSTRUT00000030003
ENSTRUT00000030110
ENSTRUT00000030131
ENSTRUT00000030276
ENSTRUT00000030283
ENSTRUT00000030320
ENSTRUT00000030363
ENSTRUT00000030381
ENSTRUT00000030487
ENSTRUT00000030508
ENSTRUT00000030518
ENSTRUT00000030567
ENSTRUT00000030705
ENSTRUT00000030706
ENSTRUT00000030763
ENSTRUT00000030785
ENSTRUT00000030840
ENSTRUT00000030853
ENSTRUT00000030965
ENSTRUT00000031042
ENSTRUT00000031155
ENSTRUT00000031245
ENSTRUT00000031350
ENSTRUT00000031368
ENSTRUT00000031465
ENSTRUT00000031480
ENSTRUT00000031482
ENSTRUT00000031539
ENSTRUT00000031574
ENSTRUT00000031653
ENSTRUT00000031661
ENSTRUT00000031662
ENSTRUT00000031764
ENSTRUT00000031767
ENSTRUT00000031777
ENSTRUT00000031785
ENSTRUT00000031826
ENSTRUT00000031867
ENSTRUT00000031872
ENSTRUT00000031888
ENSTRUT00000032023
ENSTRUT00000032058
ENSTRUT00000032082
ENSTRUT00000032111
ENSTRUT00000032162
ENSTRUT00000032176
ENSTRUT00000032187
ENSTRUT00000032225
ENSTRUT00000032291
ENSTRUT00000032317
ENSTRUT00000032370
ENSTRUT00000032377
ENSTRUT00000032493
ENSTRUT00000032501
ENSTRUT00000032576
ENSTRUT00000032581
ENSTRUT00000032589
ENSTRUT00000032601
ENSTRUT00000032640
ENSTRUT00000032646
ENSTRUT00000032708
ENSTRUT00000032820
ENSTRUT00000032833
ENSTRUT00000032839
ENSTRUT00000032873
ENSTRUT00000032912
ENSTRUT00000032918
ENSTRUT00000032932
ENSTRUT00000032995
ENSTRUT00000033072
ENSTRUT00000033093
ENSTRUT00000033210
ENSTRUT00000033243
ENSTRUT00000033293
ENSTRUT00000033312
ENSTRUT00000033325
ENSTRUT00000033396
ENSTRUT00000033527
ENSTRUT00000033567
ENSTRUT00000033570
ENSTRUT00000033662
ENSTRUT00000033671
ENSTRUT00000033863
ENSTRUT00000033867
ENSTRUT00000033985
ENSTRUT00000034017
ENSTRUT00000034037
ENSTRUT00000034075
ENSTRUT00000034156
ENSTRUT00000034188
ENSTRUT00000034204
ENSTRUT00000034261
ENSTRUT00000034344
ENSTRUT00000034366
ENSTRUT00000034387
ENSTRUT00000034414
ENSTRUT00000034415
ENSTRUT00000034436
ENSTRUT00000034546
ENSTRUT00000034581
ENSTRUT00000034610
ENSTRUT00000034632
ENSTRUT00000034684
ENSTRUT00000034755
ENSTRUT00000034774
ENSTRUT00000034777
ENSTRUT00000034797
ENSTRUT00000034817
ENSTRUT00000034862
ENSTRUT00000034866
ENSTRUT00000034867
ENSTRUT00000034962
ENSTRUT00000034993
ENSTRUT00000035003
ENSTRUT00000035094
ENSTRUT00000035186
ENSTRUT00000035187
ENSTRUT00000035243
ENSTRUT00000035254
ENSTRUT00000035370
ENSTRUT00000035387
ENSTRUT00000035388
ENSTRUT00000035441
ENSTRUT00000035455
ENSTRUT00000035627
ENSTRUT00000035634
ENSTRUT00000035656
ENSTRUT00000035712
ENSTRUT00000035738
ENSTRUT00000035792
ENSTRUT00000035805
ENSTRUT00000035807
ENSTRUT00000035825
ENSTRUT00000035848
ENSTRUT00000036017
ENSTRUT00000036220
ENSTRUT00000036280
ENSTRUT00000036314
ENSTRUT00000036336
ENSTRUT00000036375
ENSTRUT00000036441
ENSTRUT00000036671
ENSTRUT00000036697
ENSTRUT00000036747
ENSTRUT00000036755
ENSTRUT00000036756
ENSTRUT00000036765
ENSTRUT00000036865
ENSTRUT00000036990
ENSTRUT00000036993
ENSTRUT00000037058
ENSTRUT00000037068
ENSTRUT00000037086
ENSTRUT00000037092
ENSTRUT00000037118
ENSTRUT00000037120
ENSTRUT00000037127
ENSTRUT00000037138
ENSTRUT00000037157
ENSTRUT00000037180
ENSTRUT00000037184
ENSTRUT00000037212
ENSTRUT00000037302
ENSTRUT00000037304
ENSTRUT00000037357
ENSTRUT00000037359
ENSTRUT00000037396
ENSTRUT00000037421
ENSTRUT00000037513
ENSTRUT00000037526
ENSTRUT00000037557
ENSTRUT00000037631
ENSTRUT00000037645
ENSTRUT00000037651
ENSTRUT00000037871
ENSTRUT00000037934
ENSTRUT00000037963
ENSTRUT00000038013
ENSTRUT00000038161
ENSTRUT00000038243
ENSTRUT00000038281
ENSTRUT00000038299
ENSTRUT00000038376
ENSTRUT00000038411
ENSTRUT00000038467
ENSTRUT00000038489
ENSTRUT00000038494
ENSTRUT00000038552
ENSTRUT00000038633
ENSTRUT00000038639
ENSTRUT00000038677
ENSTRUT00000038750
ENSTRUT00000038823
ENSTRUT00000038973
ENSTRUT00000038997
ENSTRUT00000039147
ENSTRUT00000039165
ENSTRUT00000039202
ENSTRUT00000039274
ENSTRUT00000039398
ENSTRUT00000039419
ENSTRUT00000039459
ENSTRUT00000039508
ENSTRUT00000039511
ENSTRUT00000039611
ENSTRUT00000039620
ENSTRUT00000039622
ENSTRUT00000039687
ENSTRUT00000039704
ENSTRUT00000039725
ENSTRUT00000039727
ENSTRUT00000039781
ENSTRUT00000039788
ENSTRUT00000039800
ENSTRUT00000039817
ENSTRUT00000039959
ENSTRUT00000039962
ENSTRUT00000039981
ENSTRUT00000040015
ENSTRUT00000040054
ENSTRUT00000040106
ENSTRUT00000040277
ENSTRUT00000040280
ENSTRUT00000040295
ENSTRUT00000040323
ENSTRUT00000040405
ENSTRUT00000040449
ENSTRUT00000040459
ENSTRUT00000040502
ENSTRUT00000040601
ENSTRUT00000040614
ENSTRUT00000040673
ENSTRUT00000040795
ENSTRUT00000040837
ENSTRUT00000040893
ENSTRUT00000040907
ENSTRUT00000040975
ENSTRUT00000041027
ENSTRUT00000041109
ENSTRUT00000041180
ENSTRUT00000041191
ENSTRUT00000041228
ENSTRUT00000041265
ENSTRUT00000041402
ENSTRUT00000041445
ENSTRUT00000041446
ENSTRUT00000041447
ENSTRUT00000041474
ENSTRUT00000041500
ENSTRUT00000041506
ENSTRUT00000041508
ENSTRUT00000041532
ENSTRUT00000041533
ENSTRUT00000041546
ENSTRUT00000041656
ENSTRUT00000041715
ENSTRUT00000041718
ENSTRUT00000041821
ENSTRUT00000041859
ENSTRUT00000041906
ENSTRUT00000041948
ENSTRUT00000041967
ENSTRUT00000042003
ENSTRUT00000042067
ENSTRUT00000042084
ENSTRUT00000042085
ENSTRUT00000042089
ENSTRUT00000042100
ENSTRUT00000042105
ENSTRUT00000042206
ENSTRUT00000042215
ENSTRUT00000042216
ENSTRUT00000042301
ENSTRUT00000042309
ENSTRUT00000042322
ENSTRUT00000042358
ENSTRUT00000042480
ENSTRUT00000042510
ENSTRUT00000042516
ENSTRUT00000042525
ENSTRUT00000042542
ENSTRUT00000042582
ENSTRUT00000042617
ENSTRUT00000042684
ENSTRUT00000042722
ENSTRUT00000042833
ENSTRUT00000042894
ENSTRUT00000042896
ENSTRUT00000042905
ENSTRUT00000042943
ENSTRUT00000042969
ENSTRUT00000042974
ENSTRUT00000042988
ENSTRUT00000043117
ENSTRUT00000043121
ENSTRUT00000043215
ENSTRUT00000043240
ENSTRUT00000043275
ENSTRUT00000043276
ENSTRUT00000043321
ENSTRUT00000043344
ENSTRUT00000043371
ENSTRUT00000043432
ENSTRUT00000043505
ENSTRUT00000043522
ENSTRUT00000043570
ENSTRUT00000043752
ENSTRUT00000043756
ENSTRUT00000043761
ENSTRUT00000043763
ENSTRUT00000043784
ENSTRUT00000043790
ENSTRUT00000043791
ENSTRUT00000043794
ENSTRUT00000043816
ENSTRUT00000043878
ENSTRUT00000043910
ENSTRUT00000043989
ENSTRUT00000044030
ENSTRUT00000044076
ENSTRUT00000044125
ENSTRUT00000044130
ENSTRUT00000044137
ENSTRUT00000044185
ENSTRUT00000044217
ENSTRUT00000044237
ENSTRUT00000044241
ENSTRUT00000044269
ENSTRUT00000044311
ENSTRUT00000044331
ENSTRUT00000044381
ENSTRUT00000044588
ENSTRUT00000044589
ENSTRUT00000044599
ENSTRUT00000044682
ENSTRUT00000044736
ENSTRUT00000044763
ENSTRUT00000044793
ENSTRUT00000044817
ENSTRUT00000044839
ENSTRUT00000044943
ENSTRUT00000044965
ENSTRUT00000044966
ENSTRUT00000045039
ENSTRUT00000045091
ENSTRUT00000045106
ENSTRUT00000045124
ENSTRUT00000045132
ENSTRUT00000045135
ENSTRUT00000045140
ENSTRUT00000045206
ENSTRUT00000045273
ENSTRUT00000045357
ENSTRUT00000045359
ENSTRUT00000045360
ENSTRUT00000045465
ENSTRUT00000045538
ENSTRUT00000045558
ENSTRUT00000045572
ENSTRUT00000045573
ENSTRUT00000045653
ENSTRUT00000045654
ENSTRUT00000045790
ENSTRUT00000045806
ENSTRUT00000045844
ENSTRUT00000045912
ENSTRUT00000045938
ENSTRUT00000045939
ENSTRUT00000045980
ENSTRUT00000046070
ENSTRUT00000046197
ENSTRUT00000046203
ENSTRUT00000046232
ENSTRUT00000046314
ENSTRUT00000046367
ENSTRUT00000046368
ENSTRUT00000046552
ENSTRUT00000046571
ENSTRUT00000046575
ENSTRUT00000046600
ENSTRUT00000046626
ENSTRUT00000046673
ENSTRUT00000046677
ENSTRUT00000046790
ENSTRUT00000046811
ENSTRUT00000046813
ENSTRUT00000046913
ENSTRUT00000046934
ENSTRUT00000046948
ENSTRUT00000046989
ENSTRUT00000047052
ENSTRUT00000047065
ENSTRUT00000047101
ENSTRUT00000047151
ENSTRUT00000047162
ENSTRUT00000047237
ENSTRUT00000047346
ENSTRUT00000047526
ENSTRUT00000047529
ENSTRUT00000047540
ENSTRUT00000047552
ENSTRUT00000047553
ENSTRUT00000047604
ENSTRUT00000047605
ENSTRUT00000047734
ENSTRUT00000047770
ENSTRUT00000047804
ENSTRUT00000047861
ENSTRUT00000047958
ENSTRUT00000047963
ENSTRUT00000048008
ENSTRUT00000048012
ENSTRUT00000048055
ENSTRUT00000048056
ENSTRUT00000048080
ENSTRUT00000048114
ENSTRUT00000048142
ENSTRUT00000048151
ENSTRUT00000048171
ENSTRUT00000048185
ENSTRUT00000048205
ENSTRUT00000048206
ENSTRUT00000048270
ENSTRUT00000048278
ENSTRUT00000048285
ENSTRUT00000048290
ENSTRUT00000048299
ENSTRUT00000048322
ENSTRUT00000048340
ENSTRUT00000048349
ENSTRUT00000048381
ENSTRUT00000048385
ENSTRUT00000048541
ENSTRUT00000048687
ENSTRUT00000048728
ENSTRUT00000048752
ENSTRUT00000048783
ENSTRUT00000048786

## Sheet: DTco
ENSTRUT00000001744
ENSTRUT00000001774
ENSTRUT00000002251
ENSTRUT00000002576
ENSTRUT00000002644
ENSTRUT00000002765
ENSTRUT00000002974
ENSTRUT00000003077
ENSTRUT00000003166
ENSTRUT00000003880
ENSTRUT00000003889
ENSTRUT00000003890
ENSTRUT00000004574
ENSTRUT00000004649
ENSTRUT00000004900
ENSTRUT00000005058
ENSTRUT00000005678
ENSTRUT00000006201
ENSTRUT00000006372
ENSTRUT00000006386
ENSTRUT00000006806
ENSTRUT00000007198
ENSTRUT00000007634
ENSTRUT00000007763
ENSTRUT00000007951
ENSTRUT00000008101
ENSTRUT00000008683
ENSTRUT00000008764
ENSTRUT00000008765
ENSTRUT00000008923
ENSTRUT00000009299
ENSTRUT00000010010
ENSTRUT00000010198
ENSTRUT00000010337
ENSTRUT00000010339
ENSTRUT00000010342
ENSTRUT00000010666
ENSTRUT00000011263
ENSTRUT00000011317
ENSTRUT00000011561
ENSTRUT00000011717
ENSTRUT00000011788
ENSTRUT00000011789
ENSTRUT00000011866
ENSTRUT00000012341
ENSTRUT00000012347
ENSTRUT00000012379
ENSTRUT00000013065
ENSTRUT00000013194
ENSTRUT00000013222
ENSTRUT00000013250
ENSTRUT00000013595
ENSTRUT00000013995
ENSTRUT00000014399
ENSTRUT00000014547
ENSTRUT00000014852
ENSTRUT00000015870
ENSTRUT00000015883
ENSTRUT00000016367
ENSTRUT00000016966
ENSTRUT00000017178
ENSTRUT00000017208
ENSTRUT00000017696
ENSTRUT00000018298
ENSTRUT00000018799
ENSTRUT00000018914
ENSTRUT00000019716
ENSTRUT00000020170
ENSTRUT00000020171
ENSTRUT00000020199
ENSTRUT00000020239
ENSTRUT00000020420
ENSTRUT00000021848
ENSTRUT00000021974
ENSTRUT00000022303
ENSTRUT00000022553
ENSTRUT00000022736
ENSTRUT00000022863
ENSTRUT00000023098
ENSTRUT00000023099
ENSTRUT00000023358
ENSTRUT00000023360
ENSTRUT00000023492
ENSTRUT00000023568
ENSTRUT00000023749
ENSTRUT00000023769
ENSTRUT00000023878
ENSTRUT00000023989
ENSTRUT00000024176
ENSTRUT00000024799
ENSTRUT00000025106
ENSTRUT00000025390
ENSTRUT00000025500
ENSTRUT00000025503
ENSTRUT00000025991
ENSTRUT00000026932
ENSTRUT00000027124
ENSTRUT00000027182
ENSTRUT00000027399
ENSTRUT00000027403
ENSTRUT00000027457
ENSTRUT00000027764
ENSTRUT00000027829
ENSTRUT00000028029
ENSTRUT00000028584
ENSTRUT00000028651
ENSTRUT00000028665
ENSTRUT00000028795
ENSTRUT00000029304
ENSTRUT00000029398
ENSTRUT00000029429
ENSTRUT00000029509
ENSTRUT00000029884
ENSTRUT00000030123
ENSTRUT00000030126
ENSTRUT00000030169
ENSTRUT00000030170
ENSTRUT00000030425
ENSTRUT00000030779
ENSTRUT00000030811
ENSTRUT00000030871
ENSTRUT00000030944
ENSTRUT00000031024
ENSTRUT00000031026
ENSTRUT00000031142
ENSTRUT00000031433
ENSTRUT00000032568
ENSTRUT00000033125
ENSTRUT00000033369
ENSTRUT00000033535
ENSTRUT00000033940
ENSTRUT00000034051
ENSTRUT00000034073
ENSTRUT00000035088
ENSTRUT00000035111
ENSTRUT00000035132
ENSTRUT00000035225
ENSTRUT00000035473
ENSTRUT00000035625
ENSTRUT00000035628
ENSTRUT00000035906
ENSTRUT00000035966
ENSTRUT00000036054
ENSTRUT00000036474
ENSTRUT00000036592
ENSTRUT00000036702
ENSTRUT00000036811
ENSTRUT00000036995
ENSTRUT00000037007
ENSTRUT00000037075
ENSTRUT00000037563
ENSTRUT00000037806
ENSTRUT00000038077
ENSTRUT00000038245
ENSTRUT00000038271
ENSTRUT00000038475
ENSTRUT00000038637
ENSTRUT00000038723
ENSTRUT00000038748
ENSTRUT00000038986
ENSTRUT00000039485
ENSTRUT00000039542
ENSTRUT00000039732
ENSTRUT00000040355
ENSTRUT00000040356
ENSTRUT00000040385
ENSTRUT00000040572
ENSTRUT00000040680
ENSTRUT00000040683
ENSTRUT00000040718
ENSTRUT00000040861
ENSTRUT00000040955
ENSTRUT00000041243
ENSTRUT00000041616
ENSTRUT00000041617
ENSTRUT00000041619
ENSTRUT00000041796
ENSTRUT00000042058
ENSTRUT00000042591
ENSTRUT00000042626
ENSTRUT00000042819
ENSTRUT00000042820
ENSTRUT00000042907
ENSTRUT00000042928
ENSTRUT00000043068
ENSTRUT00000043437
ENSTRUT00000043449
ENSTRUT00000043451
ENSTRUT00000044586
ENSTRUT00000044789
ENSTRUT00000045002
ENSTRUT00000045470
ENSTRUT00000045544
ENSTRUT00000045728
ENSTRUT00000045730
ENSTRUT00000045769
ENSTRUT00000045807
ENSTRUT00000045959
ENSTRUT00000045977
ENSTRUT00000046617
ENSTRUT00000046706
ENSTRUT00000046707
ENSTRUT00000046708
ENSTRUT00000046855
ENSTRUT00000046958
ENSTRUT00000047169
ENSTRUT00000047360
ENSTRUT00000047698
ENSTRUT00000048094
ENSTRUT00000048277
ENSTRUT00000048343
ENSTRUT00000048689
ENSTRUT00000048760

## Sheet: DThpco
ENSTRUT00000000093
ENSTRUT00000000094
ENSTRUT00000000117
ENSTRUT00000000192
ENSTRUT00000000195
ENSTRUT00000000197
ENSTRUT00000000205
ENSTRUT00000000214
ENSTRUT00000000239
ENSTRUT00000000246
ENSTRUT00000000251
ENSTRUT00000000255
ENSTRUT00000000256
ENSTRUT00000000284
ENSTRUT00000000332
ENSTRUT00000000334
ENSTRUT00000000343
ENSTRUT00000000370
ENSTRUT00000000375
ENSTRUT00000000435
ENSTRUT00000000436
ENSTRUT00000000465
ENSTRUT00000000484
ENSTRUT00000000494
ENSTRUT00000000495
ENSTRUT00000000496
ENSTRUT00000000511
ENSTRUT00000000512
ENSTRUT00000000530
ENSTRUT00000000543
ENSTRUT00000000587
ENSTRUT00000000604
ENSTRUT00000000606
ENSTRUT00000000664
ENSTRUT00000000680
ENSTRUT00000000685
ENSTRUT00000000691
ENSTRUT00000000696
ENSTRUT00000000717
ENSTRUT00000000783
ENSTRUT00000000825
ENSTRUT00000000861
ENSTRUT00000000881
ENSTRUT00000000882
ENSTRUT00000000888
ENSTRUT00000000903
ENSTRUT00000000920
ENSTRUT00000000923
ENSTRUT00000000957
ENSTRUT00000000958
ENSTRUT00000000998
ENSTRUT00000001041
ENSTRUT00000001063
ENSTRUT00000001084
ENSTRUT00000001087
ENSTRUT00000001157
ENSTRUT00000001227
ENSTRUT00000001267
ENSTRUT00000001276
ENSTRUT00000001278
ENSTRUT00000001283
ENSTRUT00000001321
ENSTRUT00000001340
ENSTRUT00000001347
ENSTRUT00000001388
ENSTRUT00000001429
ENSTRUT00000001443
ENSTRUT00000001466
ENSTRUT00000001471
ENSTRUT00000001497
ENSTRUT00000001514
ENSTRUT00000001531
ENSTRUT00000001562
ENSTRUT00000001571
ENSTRUT00000001627
ENSTRUT00000001628
ENSTRUT00000001669
ENSTRUT00000001684
ENSTRUT00000001719
ENSTRUT00000001747
ENSTRUT00000001793
ENSTRUT00000001800
ENSTRUT00000001810
ENSTRUT00000001822
ENSTRUT00000001833
ENSTRUT00000001859
ENSTRUT00000001862
ENSTRUT00000001999
ENSTRUT00000002067
ENSTRUT00000002086
ENSTRUT00000002094
ENSTRUT00000002107
ENSTRUT00000002120
ENSTRUT00000002132
ENSTRUT00000002154
ENSTRUT00000002174
ENSTRUT00000002187
ENSTRUT00000002219
ENSTRUT00000002225
ENSTRUT00000002255
ENSTRUT00000002258
ENSTRUT00000002297
ENSTRUT00000002374
ENSTRUT00000002381
ENSTRUT00000002435
ENSTRUT00000002456
ENSTRUT00000002509
ENSTRUT00000002512
ENSTRUT00000002542
ENSTRUT00000002614
ENSTRUT00000002626
ENSTRUT00000002684
ENSTRUT00000002754
ENSTRUT00000002756
ENSTRUT00000002796
ENSTRUT00000002802
ENSTRUT00000002875
ENSTRUT00000002877
ENSTRUT00000002879
ENSTRUT00000002925
ENSTRUT00000002942
ENSTRUT00000002972
ENSTRUT00000003060
ENSTRUT00000003073
ENSTRUT00000003125
ENSTRUT00000003201
ENSTRUT00000003204
ENSTRUT00000003215
ENSTRUT00000003251
ENSTRUT00000003312
ENSTRUT00000003313
ENSTRUT00000003336
ENSTRUT00000003338
ENSTRUT00000003356
ENSTRUT00000003361
ENSTRUT00000003371
ENSTRUT00000003390
ENSTRUT00000003410
ENSTRUT00000003474
ENSTRUT00000003485
ENSTRUT00000003514
ENSTRUT00000003515
ENSTRUT00000003563
ENSTRUT00000003566
ENSTRUT00000003575
ENSTRUT00000003616
ENSTRUT00000003631
ENSTRUT00000003636
ENSTRUT00000003686
ENSTRUT00000003711
ENSTRUT00000003735
ENSTRUT00000003806
ENSTRUT00000003838
ENSTRUT00000003850
ENSTRUT00000003879
ENSTRUT00000003886
ENSTRUT00000003887
ENSTRUT00000003893
ENSTRUT00000003915
ENSTRUT00000003961
ENSTRUT00000004027
ENSTRUT00000004095
ENSTRUT00000004127
ENSTRUT00000004148
ENSTRUT00000004204
ENSTRUT00000004266
ENSTRUT00000004328
ENSTRUT00000004344
ENSTRUT00000004368
ENSTRUT00000004370
ENSTRUT00000004373
ENSTRUT00000004403
ENSTRUT00000004411
ENSTRUT00000004426
ENSTRUT00000004440
ENSTRUT00000004446
ENSTRUT00000004500
ENSTRUT00000004519
ENSTRUT00000004607
ENSTRUT00000004650
ENSTRUT00000004651
ENSTRUT00000004661
ENSTRUT00000004749
ENSTRUT00000004762
ENSTRUT00000004784
ENSTRUT00000004849
ENSTRUT00000004891
ENSTRUT00000004943
ENSTRUT00000004959
ENSTRUT00000005042
ENSTRUT00000005045
ENSTRUT00000005061
ENSTRUT00000005101
ENSTRUT00000005109
ENSTRUT00000005110
ENSTRUT00000005116
ENSTRUT00000005157
ENSTRUT00000005266
ENSTRUT00000005301
ENSTRUT00000005309
ENSTRUT00000005310
ENSTRUT00000005448
ENSTRUT00000005496
ENSTRUT00000005497
ENSTRUT00000005502
ENSTRUT00000005540
ENSTRUT00000005587
ENSTRUT00000005588
ENSTRUT00000005590
ENSTRUT00000005596
ENSTRUT00000005612
ENSTRUT00000005646
ENSTRUT00000005649
ENSTRUT00000005709
ENSTRUT00000005734
ENSTRUT00000005759
ENSTRUT00000005802
ENSTRUT00000005803
ENSTRUT00000005817
ENSTRUT00000005828
ENSTRUT00000005830
ENSTRUT00000005880
ENSTRUT00000005881
ENSTRUT00000005908
ENSTRUT00000005911
ENSTRUT00000005924
ENSTRUT00000005963
ENSTRUT00000006025
ENSTRUT00000006044
ENSTRUT00000006090
ENSTRUT00000006099
ENSTRUT00000006110
ENSTRUT00000006117
ENSTRUT00000006141
ENSTRUT00000006146
ENSTRUT00000006161
ENSTRUT00000006163
ENSTRUT00000006168
ENSTRUT00000006178
ENSTRUT00000006207
ENSTRUT00000006209
ENSTRUT00000006211
ENSTRUT00000006253
ENSTRUT00000006269
ENSTRUT00000006299
ENSTRUT00000006309
ENSTRUT00000006317
ENSTRUT00000006323
ENSTRUT00000006375
ENSTRUT00000006389
ENSTRUT00000006405
ENSTRUT00000006438
ENSTRUT00000006453
ENSTRUT00000006507
ENSTRUT00000006515
ENSTRUT00000006520
ENSTRUT00000006531
ENSTRUT00000006535
ENSTRUT00000006536
ENSTRUT00000006537
ENSTRUT00000006550
ENSTRUT00000006596
ENSTRUT00000006625
ENSTRUT00000006645
ENSTRUT00000006669
ENSTRUT00000006676
ENSTRUT00000006741
ENSTRUT00000006745
ENSTRUT00000006778
ENSTRUT00000006815
ENSTRUT00000006816
ENSTRUT00000006851
ENSTRUT00000006862
ENSTRUT00000006914
ENSTRUT00000006922
ENSTRUT00000006983
ENSTRUT00000006985
ENSTRUT00000006994
ENSTRUT00000007008
ENSTRUT00000007009
ENSTRUT00000007042
ENSTRUT00000007059
ENSTRUT00000007060
ENSTRUT00000007128
ENSTRUT00000007131
ENSTRUT00000007132
ENSTRUT00000007154
ENSTRUT00000007184
ENSTRUT00000007185
ENSTRUT00000007189
ENSTRUT00000007225
ENSTRUT00000007237
ENSTRUT00000007259
ENSTRUT00000007260
ENSTRUT00000007293
ENSTRUT00000007297
ENSTRUT00000007391
ENSTRUT00000007397
ENSTRUT00000007411
ENSTRUT00000007412
ENSTRUT00000007430
ENSTRUT00000007434
ENSTRUT00000007437
ENSTRUT00000007458
ENSTRUT00000007494
ENSTRUT00000007551
ENSTRUT00000007553
ENSTRUT00000007587
ENSTRUT00000007594
ENSTRUT00000007603
ENSTRUT00000007619
ENSTRUT00000007623
ENSTRUT00000007635
ENSTRUT00000007648
ENSTRUT00000007721
ENSTRUT00000007749
ENSTRUT00000007757
ENSTRUT00000007764
ENSTRUT00000007766
ENSTRUT00000007814
ENSTRUT00000007907
ENSTRUT00000008001
ENSTRUT00000008035
ENSTRUT00000008066
ENSTRUT00000008067
ENSTRUT00000008099
ENSTRUT00000008100
ENSTRUT00000008107
ENSTRUT00000008133
ENSTRUT00000008140
ENSTRUT00000008149
ENSTRUT00000008151
ENSTRUT00000008205
ENSTRUT00000008210
ENSTRUT00000008234
ENSTRUT00000008241
ENSTRUT00000008247
ENSTRUT00000008279
ENSTRUT00000008315
ENSTRUT00000008321
ENSTRUT00000008367
ENSTRUT00000008416
ENSTRUT00000008434
ENSTRUT00000008435
ENSTRUT00000008451
ENSTRUT00000008456
ENSTRUT00000008458
ENSTRUT00000008480
ENSTRUT00000008522
ENSTRUT00000008547
ENSTRUT00000008552
ENSTRUT00000008599
ENSTRUT00000008600
ENSTRUT00000008610
ENSTRUT00000008657
ENSTRUT00000008692
ENSTRUT00000008705
ENSTRUT00000008709
ENSTRUT00000008750
ENSTRUT00000008787
ENSTRUT00000008801
ENSTRUT00000008823
ENSTRUT00000008881
ENSTRUT00000008884
ENSTRUT00000008894
ENSTRUT00000008902
ENSTRUT00000008904
ENSTRUT00000008905
ENSTRUT00000008920
ENSTRUT00000008921
ENSTRUT00000008973
ENSTRUT00000009033
ENSTRUT00000009049
ENSTRUT00000009054
ENSTRUT00000009099
ENSTRUT00000009151
ENSTRUT00000009153
ENSTRUT00000009170
ENSTRUT00000009177
ENSTRUT00000009241
ENSTRUT00000009270
ENSTRUT00000009317
ENSTRUT00000009331
ENSTRUT00000009344
ENSTRUT00000009354
ENSTRUT00000009417
ENSTRUT00000009426
ENSTRUT00000009450
ENSTRUT00000009454
ENSTRUT00000009462
ENSTRUT00000009474
ENSTRUT00000009486
ENSTRUT00000009510
ENSTRUT00000009513
ENSTRUT00000009547
ENSTRUT00000009626
ENSTRUT00000009707
ENSTRUT00000009708
ENSTRUT00000009709
ENSTRUT00000009744
ENSTRUT00000009795
ENSTRUT00000009805
ENSTRUT00000009827
ENSTRUT00000009830
ENSTRUT00000009842
ENSTRUT00000009863
ENSTRUT00000009883
ENSTRUT00000009889
ENSTRUT00000009899
ENSTRUT00000009954
ENSTRUT00000010001
ENSTRUT00000010004
ENSTRUT00000010007
ENSTRUT00000010038
ENSTRUT00000010093
ENSTRUT00000010109
ENSTRUT00000010114
ENSTRUT00000010164
ENSTRUT00000010180
ENSTRUT00000010184
ENSTRUT00000010185
ENSTRUT00000010192
ENSTRUT00000010195
ENSTRUT00000010231
ENSTRUT00000010295
ENSTRUT00000010317
ENSTRUT00000010320
ENSTRUT00000010322
ENSTRUT00000010323
ENSTRUT00000010389
ENSTRUT00000010428
ENSTRUT00000010434
ENSTRUT00000010435
ENSTRUT00000010441
ENSTRUT00000010444
ENSTRUT00000010457
ENSTRUT00000010596
ENSTRUT00000010613
ENSTRUT00000010644
ENSTRUT00000010717
ENSTRUT00000010742
ENSTRUT00000010802
ENSTRUT00000010832
ENSTRUT00000010837
ENSTRUT00000010876
ENSTRUT00000010883
ENSTRUT00000010932
ENSTRUT00000010936
ENSTRUT00000010950
ENSTRUT00000011016
ENSTRUT00000011038
ENSTRUT00000011049
ENSTRUT00000011052
ENSTRUT00000011059
ENSTRUT00000011070
ENSTRUT00000011075
ENSTRUT00000011076
ENSTRUT00000011089
ENSTRUT00000011192
ENSTRUT00000011205
ENSTRUT00000011230
ENSTRUT00000011237
ENSTRUT00000011292
ENSTRUT00000011344
ENSTRUT00000011345
ENSTRUT00000011346
ENSTRUT00000011392
ENSTRUT00000011408
ENSTRUT00000011461
ENSTRUT00000011510
ENSTRUT00000011528
ENSTRUT00000011554
ENSTRUT00000011612
ENSTRUT00000011631
ENSTRUT00000011634
ENSTRUT00000011699
ENSTRUT00000011720
ENSTRUT00000011732
ENSTRUT00000011773
ENSTRUT00000011802
ENSTRUT00000011887
ENSTRUT00000011903
ENSTRUT00000011904
ENSTRUT00000011908
ENSTRUT00000011929
ENSTRUT00000011987
ENSTRUT00000011993
ENSTRUT00000012002
ENSTRUT00000012031
ENSTRUT00000012047
ENSTRUT00000012071
ENSTRUT00000012077
ENSTRUT00000012083
ENSTRUT00000012101
ENSTRUT00000012102
ENSTRUT00000012110
ENSTRUT00000012119
ENSTRUT00000012134
ENSTRUT00000012150
ENSTRUT00000012152
ENSTRUT00000012172
ENSTRUT00000012182
ENSTRUT00000012184
ENSTRUT00000012218
ENSTRUT00000012243
ENSTRUT00000012245
ENSTRUT00000012252
ENSTRUT00000012279
ENSTRUT00000012295
ENSTRUT00000012326
ENSTRUT00000012330
ENSTRUT00000012350
ENSTRUT00000012353
ENSTRUT00000012355
ENSTRUT00000012356
ENSTRUT00000012370
ENSTRUT00000012381
ENSTRUT00000012392
ENSTRUT00000012444
ENSTRUT00000012446
ENSTRUT00000012479
ENSTRUT00000012508
ENSTRUT00000012564
ENSTRUT00000012565
ENSTRUT00000012607
ENSTRUT00000012664
ENSTRUT00000012697
ENSTRUT00000012734
ENSTRUT00000012740
ENSTRUT00000012746
ENSTRUT00000012757
ENSTRUT00000012765
ENSTRUT00000012769
ENSTRUT00000012784
ENSTRUT00000012788
ENSTRUT00000012829
ENSTRUT00000012852
ENSTRUT00000012855
ENSTRUT00000012863
ENSTRUT00000012864
ENSTRUT00000012866
ENSTRUT00000012905
ENSTRUT00000012907
ENSTRUT00000012917
ENSTRUT00000012921
ENSTRUT00000012933
ENSTRUT00000012955
ENSTRUT00000012981
ENSTRUT00000013078
ENSTRUT00000013079
ENSTRUT00000013101
ENSTRUT00000013150
ENSTRUT00000013197
ENSTRUT00000013233
ENSTRUT00000013255
ENSTRUT00000013305
ENSTRUT00000013353
ENSTRUT00000013424
ENSTRUT00000013440
ENSTRUT00000013444
ENSTRUT00000013445
ENSTRUT00000013473
ENSTRUT00000013508
ENSTRUT00000013512
ENSTRUT00000013531
ENSTRUT00000013534
ENSTRUT00000013557
ENSTRUT00000013559
ENSTRUT00000013624
ENSTRUT00000013635
ENSTRUT00000013648
ENSTRUT00000013649
ENSTRUT00000013650
ENSTRUT00000013668
ENSTRUT00000013680
ENSTRUT00000013681
ENSTRUT00000013688
ENSTRUT00000013694
ENSTRUT00000013715
ENSTRUT00000013790
ENSTRUT00000013845
ENSTRUT00000013877
ENSTRUT00000013878
ENSTRUT00000013889
ENSTRUT00000013984
ENSTRUT00000014045
ENSTRUT00000014129
ENSTRUT00000014173
ENSTRUT00000014174
ENSTRUT00000014198
ENSTRUT00000014266
ENSTRUT00000014327
ENSTRUT00000014338
ENSTRUT00000014404
ENSTRUT00000014454
ENSTRUT00000014458
ENSTRUT00000014464
ENSTRUT00000014475
ENSTRUT00000014540
ENSTRUT00000014568
ENSTRUT00000014573
ENSTRUT00000014591
ENSTRUT00000014592
ENSTRUT00000014604
ENSTRUT00000014605
ENSTRUT00000014647
ENSTRUT00000014707
ENSTRUT00000014710
ENSTRUT00000014871
ENSTRUT00000014920
ENSTRUT00000014924
ENSTRUT00000014936
ENSTRUT00000014971
ENSTRUT00000015031
ENSTRUT00000015035
ENSTRUT00000015143
ENSTRUT00000015189
ENSTRUT00000015191
ENSTRUT00000015214
ENSTRUT00000015226
ENSTRUT00000015254
ENSTRUT00000015287
ENSTRUT00000015321
ENSTRUT00000015340
ENSTRUT00000015393
ENSTRUT00000015400
ENSTRUT00000015401
ENSTRUT00000015417
ENSTRUT00000015422
ENSTRUT00000015493
ENSTRUT00000015540
ENSTRUT00000015546
ENSTRUT00000015587
ENSTRUT00000015718
ENSTRUT00000015728
ENSTRUT00000015734
ENSTRUT00000015746
ENSTRUT00000015768
ENSTRUT00000015824
ENSTRUT00000015887
ENSTRUT00000015906
ENSTRUT00000015932
ENSTRUT00000015933
ENSTRUT00000016020
ENSTRUT00000016021
ENSTRUT00000016041
ENSTRUT00000016065
ENSTRUT00000016089
ENSTRUT00000016111
ENSTRUT00000016150
ENSTRUT00000016151
ENSTRUT00000016155
ENSTRUT00000016196
ENSTRUT00000016220
ENSTRUT00000016270
ENSTRUT00000016322
ENSTRUT00000016325
ENSTRUT00000016332
ENSTRUT00000016347
ENSTRUT00000016430
ENSTRUT00000016441
ENSTRUT00000016514
ENSTRUT00000016544
ENSTRUT00000016580
ENSTRUT00000016600
ENSTRUT00000016612
ENSTRUT00000016625
ENSTRUT00000016649
ENSTRUT00000016661
ENSTRUT00000016685
ENSTRUT00000016723
ENSTRUT00000016744
ENSTRUT00000016758
ENSTRUT00000016812
ENSTRUT00000016813
ENSTRUT00000016814
ENSTRUT00000016815
ENSTRUT00000016841
ENSTRUT00000016855
ENSTRUT00000016900
ENSTRUT00000016926
ENSTRUT00000016935
ENSTRUT00000016939
ENSTRUT00000016951
ENSTRUT00000016952
ENSTRUT00000016955
ENSTRUT00000017005
ENSTRUT00000017017
ENSTRUT00000017030
ENSTRUT00000017032
ENSTRUT00000017036
ENSTRUT00000017064
ENSTRUT00000017065
ENSTRUT00000017096
ENSTRUT00000017139
ENSTRUT00000017161
ENSTRUT00000017162
ENSTRUT00000017221
ENSTRUT00000017222
ENSTRUT00000017234
ENSTRUT00000017272
ENSTRUT00000017291
ENSTRUT00000017354
ENSTRUT00000017376
ENSTRUT00000017383
ENSTRUT00000017388
ENSTRUT00000017447
ENSTRUT00000017449
ENSTRUT00000017456
ENSTRUT00000017496
ENSTRUT00000017500
ENSTRUT00000017503
ENSTRUT00000017544
ENSTRUT00000017562
ENSTRUT00000017670
ENSTRUT00000017678
ENSTRUT00000017727
ENSTRUT00000017730
ENSTRUT00000017814
ENSTRUT00000017870
ENSTRUT00000017879
ENSTRUT00000017979
ENSTRUT00000017992
ENSTRUT00000017993
ENSTRUT00000018050
ENSTRUT00000018053
ENSTRUT00000018096
ENSTRUT00000018107
ENSTRUT00000018171
ENSTRUT00000018186
ENSTRUT00000018190
ENSTRUT00000018202
ENSTRUT00000018242
ENSTRUT00000018251
ENSTRUT00000018257
ENSTRUT00000018284
ENSTRUT00000018349
ENSTRUT00000018359
ENSTRUT00000018397
ENSTRUT00000018406
ENSTRUT00000018455
ENSTRUT00000018492
ENSTRUT00000018529
ENSTRUT00000018559
ENSTRUT00000018596
ENSTRUT00000018597
ENSTRUT00000018603
ENSTRUT00000018609
ENSTRUT00000018636
ENSTRUT00000018641
ENSTRUT00000018714
ENSTRUT00000018715
ENSTRUT00000018731
ENSTRUT00000018756
ENSTRUT00000018813
ENSTRUT00000018832
ENSTRUT00000018833
ENSTRUT00000018854
ENSTRUT00000018855
ENSTRUT00000018882
ENSTRUT00000018915
ENSTRUT00000019010
ENSTRUT00000019055
ENSTRUT00000019091
ENSTRUT00000019162
ENSTRUT00000019199
ENSTRUT00000019259
ENSTRUT00000019261
ENSTRUT00000019266
ENSTRUT00000019309
ENSTRUT00000019315
ENSTRUT00000019334
ENSTRUT00000019426
ENSTRUT00000019470
ENSTRUT00000019481
ENSTRUT00000019569
ENSTRUT00000019606
ENSTRUT00000019615
ENSTRUT00000019768
ENSTRUT00000019780
ENSTRUT00000019792
ENSTRUT00000019798
ENSTRUT00000019856
ENSTRUT00000019890
ENSTRUT00000019895
ENSTRUT00000019912
ENSTRUT00000019930
ENSTRUT00000019975
ENSTRUT00000019976
ENSTRUT00000019977
ENSTRUT00000019985
ENSTRUT00000020000
ENSTRUT00000020020
ENSTRUT00000020059
ENSTRUT00000020082
ENSTRUT00000020108
ENSTRUT00000020117
ENSTRUT00000020128
ENSTRUT00000020182
ENSTRUT00000020204
ENSTRUT00000020232
ENSTRUT00000020339
ENSTRUT00000020342
ENSTRUT00000020356
ENSTRUT00000020364
ENSTRUT00000020376
ENSTRUT00000020378
ENSTRUT00000020379
ENSTRUT00000020453
ENSTRUT00000020479
ENSTRUT00000020481
ENSTRUT00000020482
ENSTRUT00000020496
ENSTRUT00000020497
ENSTRUT00000020501
ENSTRUT00000020505
ENSTRUT00000020534
ENSTRUT00000020562
ENSTRUT00000020569
ENSTRUT00000020599
ENSTRUT00000020636
ENSTRUT00000020662
ENSTRUT00000020665
ENSTRUT00000020674
ENSTRUT00000020678
ENSTRUT00000020679
ENSTRUT00000020705
ENSTRUT00000020726
ENSTRUT00000020748
ENSTRUT00000020834
ENSTRUT00000020849
ENSTRUT00000020895
ENSTRUT00000020922
ENSTRUT00000020931
ENSTRUT00000020932
ENSTRUT00000020977
ENSTRUT00000021009
ENSTRUT00000021039
ENSTRUT00000021075
ENSTRUT00000021106
ENSTRUT00000021129
ENSTRUT00000021151
ENSTRUT00000021202
ENSTRUT00000021279
ENSTRUT00000021308
ENSTRUT00000021312
ENSTRUT00000021320
ENSTRUT00000021338
ENSTRUT00000021405
ENSTRUT00000021410
ENSTRUT00000021416
ENSTRUT00000021423
ENSTRUT00000021439
ENSTRUT00000021446
ENSTRUT00000021451
ENSTRUT00000021462
ENSTRUT00000021500
ENSTRUT00000021506
ENSTRUT00000021511
ENSTRUT00000021523
ENSTRUT00000021597
ENSTRUT00000021633
ENSTRUT00000021677
ENSTRUT00000021691
ENSTRUT00000021727
ENSTRUT00000021728
ENSTRUT00000021730
ENSTRUT00000021739
ENSTRUT00000021743
ENSTRUT00000021744
ENSTRUT00000021815
ENSTRUT00000021816
ENSTRUT00000021825
ENSTRUT00000021826
ENSTRUT00000021854
ENSTRUT00000021876
ENSTRUT00000021905
ENSTRUT00000021908
ENSTRUT00000021911
ENSTRUT00000021950
ENSTRUT00000021997
ENSTRUT00000022087
ENSTRUT00000022155
ENSTRUT00000022203
ENSTRUT00000022240
ENSTRUT00000022278
ENSTRUT00000022294
ENSTRUT00000022305
ENSTRUT00000022332
ENSTRUT00000022411
ENSTRUT00000022414
ENSTRUT00000022416
ENSTRUT00000022451
ENSTRUT00000022474
ENSTRUT00000022499
ENSTRUT00000022518
ENSTRUT00000022519
ENSTRUT00000022636
ENSTRUT00000022709
ENSTRUT00000022712
ENSTRUT00000022731
ENSTRUT00000022733
ENSTRUT00000022743
ENSTRUT00000022745
ENSTRUT00000022753
ENSTRUT00000022851
ENSTRUT00000022886
ENSTRUT00000022918
ENSTRUT00000022936
ENSTRUT00000022970
ENSTRUT00000022993
ENSTRUT00000023002
ENSTRUT00000023003
ENSTRUT00000023034
ENSTRUT00000023045
ENSTRUT00000023146
ENSTRUT00000023153
ENSTRUT00000023184
ENSTRUT00000023185
ENSTRUT00000023186
ENSTRUT00000023198
ENSTRUT00000023213
ENSTRUT00000023236
ENSTRUT00000023252
ENSTRUT00000023300
ENSTRUT00000023312
ENSTRUT00000023315
ENSTRUT00000023317
ENSTRUT00000023393
ENSTRUT00000023405
ENSTRUT00000023412
ENSTRUT00000023442
ENSTRUT00000023454
ENSTRUT00000023484
ENSTRUT00000023485
ENSTRUT00000023489
ENSTRUT00000023536
ENSTRUT00000023546
ENSTRUT00000023561
ENSTRUT00000023567
ENSTRUT00000023603
ENSTRUT00000023606
ENSTRUT00000023608
ENSTRUT00000023675
ENSTRUT00000023714
ENSTRUT00000023715
ENSTRUT00000023768
ENSTRUT00000023790
ENSTRUT00000023795
ENSTRUT00000023796
ENSTRUT00000023799
ENSTRUT00000023803
ENSTRUT00000023806
ENSTRUT00000023816
ENSTRUT00000023833
ENSTRUT00000023853
ENSTRUT00000023884
ENSTRUT00000023912
ENSTRUT00000023965
ENSTRUT00000024011
ENSTRUT00000024036
ENSTRUT00000024067
ENSTRUT00000024073
ENSTRUT00000024134
ENSTRUT00000024170
ENSTRUT00000024252
ENSTRUT00000024255
ENSTRUT00000024296
ENSTRUT00000024364
ENSTRUT00000024382
ENSTRUT00000024385
ENSTRUT00000024392
ENSTRUT00000024422
ENSTRUT00000024439
ENSTRUT00000024460
ENSTRUT00000024461
ENSTRUT00000024565
ENSTRUT00000024571
ENSTRUT00000024620
ENSTRUT00000024621
ENSTRUT00000024645
ENSTRUT00000024681
ENSTRUT00000024683
ENSTRUT00000024687
ENSTRUT00000024690
ENSTRUT00000024700
ENSTRUT00000024712
ENSTRUT00000024726
ENSTRUT00000024732
ENSTRUT00000024736
ENSTRUT00000024752
ENSTRUT00000024763
ENSTRUT00000024767
ENSTRUT00000024768
ENSTRUT00000024785
ENSTRUT00000024802
ENSTRUT00000024813
ENSTRUT00000024851
ENSTRUT00000024866
ENSTRUT00000024876
ENSTRUT00000024894
ENSTRUT00000024895
ENSTRUT00000024900
ENSTRUT00000024917
ENSTRUT00000024940
ENSTRUT00000025085
ENSTRUT00000025096
ENSTRUT00000025097
ENSTRUT00000025098
ENSTRUT00000025138
ENSTRUT00000025169
ENSTRUT00000025183
ENSTRUT00000025196
ENSTRUT00000025247
ENSTRUT00000025261
ENSTRUT00000025262
ENSTRUT00000025264
ENSTRUT00000025275
ENSTRUT00000025276
ENSTRUT00000025307
ENSTRUT00000025320
ENSTRUT00000025343
ENSTRUT00000025359
ENSTRUT00000025366
ENSTRUT00000025367
ENSTRUT00000025393
ENSTRUT00000025454
ENSTRUT00000025551
ENSTRUT00000025560
ENSTRUT00000025651
ENSTRUT00000025653
ENSTRUT00000025691
ENSTRUT00000025694
ENSTRUT00000025696
ENSTRUT00000025697
ENSTRUT00000025701
ENSTRUT00000025770
ENSTRUT00000025830
ENSTRUT00000025854
ENSTRUT00000025877
ENSTRUT00000025883
ENSTRUT00000025922
ENSTRUT00000025931
ENSTRUT00000025940
ENSTRUT00000026011
ENSTRUT00000026031
ENSTRUT00000026035
ENSTRUT00000026045
ENSTRUT00000026057
ENSTRUT00000026065
ENSTRUT00000026096
ENSTRUT00000026119
ENSTRUT00000026213
ENSTRUT00000026236
ENSTRUT00000026296
ENSTRUT00000026337
ENSTRUT00000026379
ENSTRUT00000026438
ENSTRUT00000026469
ENSTRUT00000026480
ENSTRUT00000026492
ENSTRUT00000026537
ENSTRUT00000026553
ENSTRUT00000026554
ENSTRUT00000026559
ENSTRUT00000026560
ENSTRUT00000026563
ENSTRUT00000026652
ENSTRUT00000026662
ENSTRUT00000026663
ENSTRUT00000026669
ENSTRUT00000026671
ENSTRUT00000026695
ENSTRUT00000026725
ENSTRUT00000026728
ENSTRUT00000026730
ENSTRUT00000026752
ENSTRUT00000026754
ENSTRUT00000026791
ENSTRUT00000026816
ENSTRUT00000026818
ENSTRUT00000026859
ENSTRUT00000026904
ENSTRUT00000026928
ENSTRUT00000026929
ENSTRUT00000026933
ENSTRUT00000026960
ENSTRUT00000026969
ENSTRUT00000026991
ENSTRUT00000026995
ENSTRUT00000027014
ENSTRUT00000027028
ENSTRUT00000027039
ENSTRUT00000027084
ENSTRUT00000027151
ENSTRUT00000027157
ENSTRUT00000027160
ENSTRUT00000027161
ENSTRUT00000027162
ENSTRUT00000027167
ENSTRUT00000027180
ENSTRUT00000027215
ENSTRUT00000027252
ENSTRUT00000027253
ENSTRUT00000027286
ENSTRUT00000027291
ENSTRUT00000027312
ENSTRUT00000027317
ENSTRUT00000027319
ENSTRUT00000027332
ENSTRUT00000027351
ENSTRUT00000027352
ENSTRUT00000027353
ENSTRUT00000027372
ENSTRUT00000027407
ENSTRUT00000027420
ENSTRUT00000027456
ENSTRUT00000027486
ENSTRUT00000027545
ENSTRUT00000027546
ENSTRUT00000027569
ENSTRUT00000027642
ENSTRUT00000027649
ENSTRUT00000027661
ENSTRUT00000027662
ENSTRUT00000027694
ENSTRUT00000027751
ENSTRUT00000027752
ENSTRUT00000027769
ENSTRUT00000027773
ENSTRUT00000027784
ENSTRUT00000027791
ENSTRUT00000027792
ENSTRUT00000027795
ENSTRUT00000027804
ENSTRUT00000027830
ENSTRUT00000027847
ENSTRUT00000027850
ENSTRUT00000027854
ENSTRUT00000027864
ENSTRUT00000027884
ENSTRUT00000027902
ENSTRUT00000027905
ENSTRUT00000027909
ENSTRUT00000027919
ENSTRUT00000027920
ENSTRUT00000027945
ENSTRUT00000027993
ENSTRUT00000028027
ENSTRUT00000028056
ENSTRUT00000028066
ENSTRUT00000028146
ENSTRUT00000028175
ENSTRUT00000028182
ENSTRUT00000028248
ENSTRUT00000028261
ENSTRUT00000028337
ENSTRUT00000028375
ENSTRUT00000028376
ENSTRUT00000028377
ENSTRUT00000028461
ENSTRUT00000028480
ENSTRUT00000028482
ENSTRUT00000028531
ENSTRUT00000028616
ENSTRUT00000028634
ENSTRUT00000028639
ENSTRUT00000028673
ENSTRUT00000028705
ENSTRUT00000028764
ENSTRUT00000028807
ENSTRUT00000028809
ENSTRUT00000028835
ENSTRUT00000028848
ENSTRUT00000028867
ENSTRUT00000028891
ENSTRUT00000028895
ENSTRUT00000028897
ENSTRUT00000028899
ENSTRUT00000028903
ENSTRUT00000028904
ENSTRUT00000028906
ENSTRUT00000028914
ENSTRUT00000028915
ENSTRUT00000028924
ENSTRUT00000028979
ENSTRUT00000028981
ENSTRUT00000028988
ENSTRUT00000029050
ENSTRUT00000029092
ENSTRUT00000029094
ENSTRUT00000029097
ENSTRUT00000029124
ENSTRUT00000029125
ENSTRUT00000029129
ENSTRUT00000029204
ENSTRUT00000029236
ENSTRUT00000029303
ENSTRUT00000029346
ENSTRUT00000029394
ENSTRUT00000029395
ENSTRUT00000029412
ENSTRUT00000029425
ENSTRUT00000029460
ENSTRUT00000029482
ENSTRUT00000029546
ENSTRUT00000029550
ENSTRUT00000029572
ENSTRUT00000029574
ENSTRUT00000029575
ENSTRUT00000029578
ENSTRUT00000029582
ENSTRUT00000029608
ENSTRUT00000029634
ENSTRUT00000029660
ENSTRUT00000029668
ENSTRUT00000029712
ENSTRUT00000029732
ENSTRUT00000029760
ENSTRUT00000029852
ENSTRUT00000029926
ENSTRUT00000029941
ENSTRUT00000030016
ENSTRUT00000030017
ENSTRUT00000030027
ENSTRUT00000030115
ENSTRUT00000030119
ENSTRUT00000030128
ENSTRUT00000030143
ENSTRUT00000030145
ENSTRUT00000030179
ENSTRUT00000030182
ENSTRUT00000030230
ENSTRUT00000030231
ENSTRUT00000030254
ENSTRUT00000030274
ENSTRUT00000030334
ENSTRUT00000030340
ENSTRUT00000030348
ENSTRUT00000030404
ENSTRUT00000030406
ENSTRUT00000030408
ENSTRUT00000030411
ENSTRUT00000030417
ENSTRUT00000030480
ENSTRUT00000030485
ENSTRUT00000030494
ENSTRUT00000030505
ENSTRUT00000030522
ENSTRUT00000030528
ENSTRUT00000030549
ENSTRUT00000030651
ENSTRUT00000030659
ENSTRUT00000030704
ENSTRUT00000030761
ENSTRUT00000030772
ENSTRUT00000030793
ENSTRUT00000030813
ENSTRUT00000030817
ENSTRUT00000030828
ENSTRUT00000030832
ENSTRUT00000030836
ENSTRUT00000030928
ENSTRUT00000030932
ENSTRUT00000030939
ENSTRUT00000030940
ENSTRUT00000030962
ENSTRUT00000030969
ENSTRUT00000030976
ENSTRUT00000030989
ENSTRUT00000031006
ENSTRUT00000031109
ENSTRUT00000031115
ENSTRUT00000031129
ENSTRUT00000031130
ENSTRUT00000031162
ENSTRUT00000031177
ENSTRUT00000031194
ENSTRUT00000031206
ENSTRUT00000031219
ENSTRUT00000031274
ENSTRUT00000031316
ENSTRUT00000031318
ENSTRUT00000031319
ENSTRUT00000031362
ENSTRUT00000031364
ENSTRUT00000031375
ENSTRUT00000031380
ENSTRUT00000031388
ENSTRUT00000031390
ENSTRUT00000031399
ENSTRUT00000031412
ENSTRUT00000031414
ENSTRUT00000031426
ENSTRUT00000031437
ENSTRUT00000031463
ENSTRUT00000031479
ENSTRUT00000031530
ENSTRUT00000031557
ENSTRUT00000031601
ENSTRUT00000031608
ENSTRUT00000031616
ENSTRUT00000031643
ENSTRUT00000031654
ENSTRUT00000031655
ENSTRUT00000031658
ENSTRUT00000031671
ENSTRUT00000031742
ENSTRUT00000031745
ENSTRUT00000031747
ENSTRUT00000031798
ENSTRUT00000031808
ENSTRUT00000031822
ENSTRUT00000031883
ENSTRUT00000031887
ENSTRUT00000031981
ENSTRUT00000031983
ENSTRUT00000032017
ENSTRUT00000032044
ENSTRUT00000032059
ENSTRUT00000032109
ENSTRUT00000032124
ENSTRUT00000032127
ENSTRUT00000032160
ENSTRUT00000032179
ENSTRUT00000032182
ENSTRUT00000032200
ENSTRUT00000032202
ENSTRUT00000032237
ENSTRUT00000032249
ENSTRUT00000032278
ENSTRUT00000032296
ENSTRUT00000032310
ENSTRUT00000032316
ENSTRUT00000032345
ENSTRUT00000032348
ENSTRUT00000032383
ENSTRUT00000032389
ENSTRUT00000032405
ENSTRUT00000032416
ENSTRUT00000032442
ENSTRUT00000032490
ENSTRUT00000032491
ENSTRUT00000032492
ENSTRUT00000032531
ENSTRUT00000032536
ENSTRUT00000032540
ENSTRUT00000032548
ENSTRUT00000032555
ENSTRUT00000032579
ENSTRUT00000032585
ENSTRUT00000032587
ENSTRUT00000032599
ENSTRUT00000032643
ENSTRUT00000032653
ENSTRUT00000032694
ENSTRUT00000032707
ENSTRUT00000032729
ENSTRUT00000032742
ENSTRUT00000032743
ENSTRUT00000032745
ENSTRUT00000032774
ENSTRUT00000032813
ENSTRUT00000032814
ENSTRUT00000032821
ENSTRUT00000032911
ENSTRUT00000032917
ENSTRUT00000032923
ENSTRUT00000032930
ENSTRUT00000032931
ENSTRUT00000032933
ENSTRUT00000032985
ENSTRUT00000032987
ENSTRUT00000033005
ENSTRUT00000033015
ENSTRUT00000033019
ENSTRUT00000033028
ENSTRUT00000033045
ENSTRUT00000033074
ENSTRUT00000033138
ENSTRUT00000033139
ENSTRUT00000033140
ENSTRUT00000033192
ENSTRUT00000033193
ENSTRUT00000033242
ENSTRUT00000033244
ENSTRUT00000033294
ENSTRUT00000033308
ENSTRUT00000033320
ENSTRUT00000033337
ENSTRUT00000033371
ENSTRUT00000033384
ENSTRUT00000033426
ENSTRUT00000033427
ENSTRUT00000033432
ENSTRUT00000033471
ENSTRUT00000033491
ENSTRUT00000033504
ENSTRUT00000033530
ENSTRUT00000033539
ENSTRUT00000033583
ENSTRUT00000033584
ENSTRUT00000033625
ENSTRUT00000033664
ENSTRUT00000033670
ENSTRUT00000033672
ENSTRUT00000033700
ENSTRUT00000033712
ENSTRUT00000033717
ENSTRUT00000033719
ENSTRUT00000033746
ENSTRUT00000033749
ENSTRUT00000033767
ENSTRUT00000033778
ENSTRUT00000033781
ENSTRUT00000033797
ENSTRUT00000033806
ENSTRUT00000033812
ENSTRUT00000033834
ENSTRUT00000033845
ENSTRUT00000033884
ENSTRUT00000033888
ENSTRUT00000033890
ENSTRUT00000033930
ENSTRUT00000033933
ENSTRUT00000033935
ENSTRUT00000033944
ENSTRUT00000033966
ENSTRUT00000033976
ENSTRUT00000034005
ENSTRUT00000034009
ENSTRUT00000034141
ENSTRUT00000034194
ENSTRUT00000034195
ENSTRUT00000034206
ENSTRUT00000034207
ENSTRUT00000034223
ENSTRUT00000034259
ENSTRUT00000034290
ENSTRUT00000034305
ENSTRUT00000034311
ENSTRUT00000034316
ENSTRUT00000034333
ENSTRUT00000034383
ENSTRUT00000034400
ENSTRUT00000034426
ENSTRUT00000034464
ENSTRUT00000034494
ENSTRUT00000034519
ENSTRUT00000034530
ENSTRUT00000034614
ENSTRUT00000034693
ENSTRUT00000034708
ENSTRUT00000034741
ENSTRUT00000034743
ENSTRUT00000034747
ENSTRUT00000034792
ENSTRUT00000034840
ENSTRUT00000034864
ENSTRUT00000034865
ENSTRUT00000034878
ENSTRUT00000034905
ENSTRUT00000034942
ENSTRUT00000034963
ENSTRUT00000034964
ENSTRUT00000034966
ENSTRUT00000034984
ENSTRUT00000035060
ENSTRUT00000035065
ENSTRUT00000035090
ENSTRUT00000035093
ENSTRUT00000035095
ENSTRUT00000035103
ENSTRUT00000035109
ENSTRUT00000035113
ENSTRUT00000035138
ENSTRUT00000035155
ENSTRUT00000035183
ENSTRUT00000035197
ENSTRUT00000035206
ENSTRUT00000035234
ENSTRUT00000035244
ENSTRUT00000035312
ENSTRUT00000035313
ENSTRUT00000035350
ENSTRUT00000035361
ENSTRUT00000035372
ENSTRUT00000035401
ENSTRUT00000035409
ENSTRUT00000035457
ENSTRUT00000035460
ENSTRUT00000035461
ENSTRUT00000035476
ENSTRUT00000035477
ENSTRUT00000035483
ENSTRUT00000035484
ENSTRUT00000035487
ENSTRUT00000035494
ENSTRUT00000035526
ENSTRUT00000035579
ENSTRUT00000035614
ENSTRUT00000035683
ENSTRUT00000035684
ENSTRUT00000035689
ENSTRUT00000035696
ENSTRUT00000035736
ENSTRUT00000035850
ENSTRUT00000035851
ENSTRUT00000035852
ENSTRUT00000035863
ENSTRUT00000035864
ENSTRUT00000035870
ENSTRUT00000035871
ENSTRUT00000035895
ENSTRUT00000035900
ENSTRUT00000035902
ENSTRUT00000035927
ENSTRUT00000035929
ENSTRUT00000035937
ENSTRUT00000035957
ENSTRUT00000035979
ENSTRUT00000036000
ENSTRUT00000036019
ENSTRUT00000036020
ENSTRUT00000036056
ENSTRUT00000036074
ENSTRUT00000036121
ENSTRUT00000036149
ENSTRUT00000036167
ENSTRUT00000036185
ENSTRUT00000036226
ENSTRUT00000036255
ENSTRUT00000036260
ENSTRUT00000036319
ENSTRUT00000036325
ENSTRUT00000036332
ENSTRUT00000036538
ENSTRUT00000036569
ENSTRUT00000036613
ENSTRUT00000036638
ENSTRUT00000036639
ENSTRUT00000036658
ENSTRUT00000036708
ENSTRUT00000036711
ENSTRUT00000036714
ENSTRUT00000036723
ENSTRUT00000036724
ENSTRUT00000036725
ENSTRUT00000036748
ENSTRUT00000036751
ENSTRUT00000036761
ENSTRUT00000036814
ENSTRUT00000036817
ENSTRUT00000036859
ENSTRUT00000036919
ENSTRUT00000036925
ENSTRUT00000036969
ENSTRUT00000037001
ENSTRUT00000037008
ENSTRUT00000037018
ENSTRUT00000037022
ENSTRUT00000037085
ENSTRUT00000037100
ENSTRUT00000037117
ENSTRUT00000037174
ENSTRUT00000037179
ENSTRUT00000037199
ENSTRUT00000037201
ENSTRUT00000037206
ENSTRUT00000037283
ENSTRUT00000037334
ENSTRUT00000037336
ENSTRUT00000037337
ENSTRUT00000037377
ENSTRUT00000037390
ENSTRUT00000037476
ENSTRUT00000037493
ENSTRUT00000037517
ENSTRUT00000037525
ENSTRUT00000037540
ENSTRUT00000037542
ENSTRUT00000037658
ENSTRUT00000037659
ENSTRUT00000037684
ENSTRUT00000037709
ENSTRUT00000037773
ENSTRUT00000037890
ENSTRUT00000037895
ENSTRUT00000037910
ENSTRUT00000037911
ENSTRUT00000037929
ENSTRUT00000037965
ENSTRUT00000038036
ENSTRUT00000038065
ENSTRUT00000038067
ENSTRUT00000038068
ENSTRUT00000038080
ENSTRUT00000038105
ENSTRUT00000038150
ENSTRUT00000038216
ENSTRUT00000038222
ENSTRUT00000038239
ENSTRUT00000038250
ENSTRUT00000038298
ENSTRUT00000038338
ENSTRUT00000038468
ENSTRUT00000038486
ENSTRUT00000038501
ENSTRUT00000038505
ENSTRUT00000038506
ENSTRUT00000038510
ENSTRUT00000038532
ENSTRUT00000038537
ENSTRUT00000038554
ENSTRUT00000038557
ENSTRUT00000038579
ENSTRUT00000038582
ENSTRUT00000038583
ENSTRUT00000038616
ENSTRUT00000038632
ENSTRUT00000038645
ENSTRUT00000038674
ENSTRUT00000038699
ENSTRUT00000038728
ENSTRUT00000038781
ENSTRUT00000038784
ENSTRUT00000038849
ENSTRUT00000039065
ENSTRUT00000039068
ENSTRUT00000039091
ENSTRUT00000039108
ENSTRUT00000039219
ENSTRUT00000039236
ENSTRUT00000039257
ENSTRUT00000039259
ENSTRUT00000039344
ENSTRUT00000039370
ENSTRUT00000039374
ENSTRUT00000039380
ENSTRUT00000039381
ENSTRUT00000039412
ENSTRUT00000039443
ENSTRUT00000039448
ENSTRUT00000039479
ENSTRUT00000039484
ENSTRUT00000039521
ENSTRUT00000039525
ENSTRUT00000039528
ENSTRUT00000039680
ENSTRUT00000039703
ENSTRUT00000039709
ENSTRUT00000039719
ENSTRUT00000039729
ENSTRUT00000039731
ENSTRUT00000039757
ENSTRUT00000039758
ENSTRUT00000039759
ENSTRUT00000039770
ENSTRUT00000039799
ENSTRUT00000039820
ENSTRUT00000039825
ENSTRUT00000039852
ENSTRUT00000039943
ENSTRUT00000039951
ENSTRUT00000039957
ENSTRUT00000039965
ENSTRUT00000039980
ENSTRUT00000039998
ENSTRUT00000040045
ENSTRUT00000040064
ENSTRUT00000040082
ENSTRUT00000040083
ENSTRUT00000040085
ENSTRUT00000040131
ENSTRUT00000040138
ENSTRUT00000040156
ENSTRUT00000040207
ENSTRUT00000040238
ENSTRUT00000040239
ENSTRUT00000040253
ENSTRUT00000040256
ENSTRUT00000040335
ENSTRUT00000040336
ENSTRUT00000040341
ENSTRUT00000040352
ENSTRUT00000040387
ENSTRUT00000040479
ENSTRUT00000040493
ENSTRUT00000040501
ENSTRUT00000040508
ENSTRUT00000040510
ENSTRUT00000040515
ENSTRUT00000040516
ENSTRUT00000040533
ENSTRUT00000040545
ENSTRUT00000040556
ENSTRUT00000040565
ENSTRUT00000040584
ENSTRUT00000040597
ENSTRUT00000040617
ENSTRUT00000040651
ENSTRUT00000040684
ENSTRUT00000040708
ENSTRUT00000040719
ENSTRUT00000040720
ENSTRUT00000040723
ENSTRUT00000040766
ENSTRUT00000040895
ENSTRUT00000040902
ENSTRUT00000040905
ENSTRUT00000040932
ENSTRUT00000040961
ENSTRUT00000040968
ENSTRUT00000040989
ENSTRUT00000041042
ENSTRUT00000041164
ENSTRUT00000041254
ENSTRUT00000041299
ENSTRUT00000041324
ENSTRUT00000041326
ENSTRUT00000041337
ENSTRUT00000041370
ENSTRUT00000041373
ENSTRUT00000041439
ENSTRUT00000041443
ENSTRUT00000041444
ENSTRUT00000041452
ENSTRUT00000041471
ENSTRUT00000041479
ENSTRUT00000041481
ENSTRUT00000041487
ENSTRUT00000041538
ENSTRUT00000041540
ENSTRUT00000041541
ENSTRUT00000041549
ENSTRUT00000041588
ENSTRUT00000041608
ENSTRUT00000041634
ENSTRUT00000041638
ENSTRUT00000041660
ENSTRUT00000041683
ENSTRUT00000041688
ENSTRUT00000041689
ENSTRUT00000041690
ENSTRUT00000041691
ENSTRUT00000041706
ENSTRUT00000041728
ENSTRUT00000041737
ENSTRUT00000041750
ENSTRUT00000041751
ENSTRUT00000041752
ENSTRUT00000041788
ENSTRUT00000041790
ENSTRUT00000041794
ENSTRUT00000041797
ENSTRUT00000041800
ENSTRUT00000041826
ENSTRUT00000041834
ENSTRUT00000041890
ENSTRUT00000041907
ENSTRUT00000041908
ENSTRUT00000041940
ENSTRUT00000041952
ENSTRUT00000041976
ENSTRUT00000042029
ENSTRUT00000042040
ENSTRUT00000042141
ENSTRUT00000042170
ENSTRUT00000042294
ENSTRUT00000042346
ENSTRUT00000042347
ENSTRUT00000042348
ENSTRUT00000042349
ENSTRUT00000042398
ENSTRUT00000042484
ENSTRUT00000042517
ENSTRUT00000042559
ENSTRUT00000042560
ENSTRUT00000042561
ENSTRUT00000042563
ENSTRUT00000042564
ENSTRUT00000042565
ENSTRUT00000042602
ENSTRUT00000042609
ENSTRUT00000042683
ENSTRUT00000042689
ENSTRUT00000042692
ENSTRUT00000042706
ENSTRUT00000042786
ENSTRUT00000042789
ENSTRUT00000042805
ENSTRUT00000042821
ENSTRUT00000042822
ENSTRUT00000042843
ENSTRUT00000042875
ENSTRUT00000042949
ENSTRUT00000042950
ENSTRUT00000042958
ENSTRUT00000042976
ENSTRUT00000042985
ENSTRUT00000042999
ENSTRUT00000043007
ENSTRUT00000043040
ENSTRUT00000043041
ENSTRUT00000043071
ENSTRUT00000043092
ENSTRUT00000043115
ENSTRUT00000043131
ENSTRUT00000043157
ENSTRUT00000043159
ENSTRUT00000043189
ENSTRUT00000043231
ENSTRUT00000043247
ENSTRUT00000043298
ENSTRUT00000043322
ENSTRUT00000043348
ENSTRUT00000043433
ENSTRUT00000043448
ENSTRUT00000043475
ENSTRUT00000043477
ENSTRUT00000043490
ENSTRUT00000043493
ENSTRUT00000043497
ENSTRUT00000043499
ENSTRUT00000043504
ENSTRUT00000043515
ENSTRUT00000043617
ENSTRUT00000043628
ENSTRUT00000043651
ENSTRUT00000043656
ENSTRUT00000043663
ENSTRUT00000043680
ENSTRUT00000043718
ENSTRUT00000043720
ENSTRUT00000043746
ENSTRUT00000043762
ENSTRUT00000043804
ENSTRUT00000043879
ENSTRUT00000043946
ENSTRUT00000043968
ENSTRUT00000043981
ENSTRUT00000044011
ENSTRUT00000044148
ENSTRUT00000044169
ENSTRUT00000044212
ENSTRUT00000044221
ENSTRUT00000044223
ENSTRUT00000044235
ENSTRUT00000044240
ENSTRUT00000044243
ENSTRUT00000044254
ENSTRUT00000044341
ENSTRUT00000044358
ENSTRUT00000044374
ENSTRUT00000044375
ENSTRUT00000044376
ENSTRUT00000044546
ENSTRUT00000044547
ENSTRUT00000044563
ENSTRUT00000044624
ENSTRUT00000044639
ENSTRUT00000044645
ENSTRUT00000044666
ENSTRUT00000044671
ENSTRUT00000044672
ENSTRUT00000044677
ENSTRUT00000044709
ENSTRUT00000044717
ENSTRUT00000044721
ENSTRUT00000044724
ENSTRUT00000044725
ENSTRUT00000044726
ENSTRUT00000044743
ENSTRUT00000044748
ENSTRUT00000044749
ENSTRUT00000044818
ENSTRUT00000044830
ENSTRUT00000044831
ENSTRUT00000044854
ENSTRUT00000044964
ENSTRUT00000044983
ENSTRUT00000044996
ENSTRUT00000045017
ENSTRUT00000045038
ENSTRUT00000045088
ENSTRUT00000045089
ENSTRUT00000045093
ENSTRUT00000045095
ENSTRUT00000045163
ENSTRUT00000045166
ENSTRUT00000045198
ENSTRUT00000045264
ENSTRUT00000045329
ENSTRUT00000045448
ENSTRUT00000045461
ENSTRUT00000045464
ENSTRUT00000045541
ENSTRUT00000045565
ENSTRUT00000045587
ENSTRUT00000045630
ENSTRUT00000045664
ENSTRUT00000045676
ENSTRUT00000045679
ENSTRUT00000045711
ENSTRUT00000045713
ENSTRUT00000045714
ENSTRUT00000045722
ENSTRUT00000045789
ENSTRUT00000045796
ENSTRUT00000045818
ENSTRUT00000045882
ENSTRUT00000045887
ENSTRUT00000045889
ENSTRUT00000045902
ENSTRUT00000045961
ENSTRUT00000045982
ENSTRUT00000046053
ENSTRUT00000046072
ENSTRUT00000046119
ENSTRUT00000046120
ENSTRUT00000046121
ENSTRUT00000046130
ENSTRUT00000046170
ENSTRUT00000046174
ENSTRUT00000046260
ENSTRUT00000046269
ENSTRUT00000046292
ENSTRUT00000046516
ENSTRUT00000046519
ENSTRUT00000046523
ENSTRUT00000046538
ENSTRUT00000046601
ENSTRUT00000046606
ENSTRUT00000046647
ENSTRUT00000046667
ENSTRUT00000046699
ENSTRUT00000046709
ENSTRUT00000046722
ENSTRUT00000046723
ENSTRUT00000046736
ENSTRUT00000046751
ENSTRUT00000046752
ENSTRUT00000046783
ENSTRUT00000046786
ENSTRUT00000046831
ENSTRUT00000046857
ENSTRUT00000046873
ENSTRUT00000046914
ENSTRUT00000046926
ENSTRUT00000046932
ENSTRUT00000046933
ENSTRUT00000046955
ENSTRUT00000046983
ENSTRUT00000047015
ENSTRUT00000047033
ENSTRUT00000047054
ENSTRUT00000047091
ENSTRUT00000047158
ENSTRUT00000047208
ENSTRUT00000047223
ENSTRUT00000047229
ENSTRUT00000047235
ENSTRUT00000047337
ENSTRUT00000047345
ENSTRUT00000047357
ENSTRUT00000047358
ENSTRUT00000047361
ENSTRUT00000047370
ENSTRUT00000047418
ENSTRUT00000047428
ENSTRUT00000047443
ENSTRUT00000047456
ENSTRUT00000047522
ENSTRUT00000047578
ENSTRUT00000047591
ENSTRUT00000047614
ENSTRUT00000047644
ENSTRUT00000047650
ENSTRUT00000047689
ENSTRUT00000047693
ENSTRUT00000047697
ENSTRUT00000047699
ENSTRUT00000047700
ENSTRUT00000047701
ENSTRUT00000047743
ENSTRUT00000047755
ENSTRUT00000047761
ENSTRUT00000047780
ENSTRUT00000047806
ENSTRUT00000047862
ENSTRUT00000047864
ENSTRUT00000047878
ENSTRUT00000047882
ENSTRUT00000047883
ENSTRUT00000047900
ENSTRUT00000047901
ENSTRUT00000047927
ENSTRUT00000047953
ENSTRUT00000047971
ENSTRUT00000047979
[truncated: 24 more rows]
