# Supplementary material for: Transcriptome Analysis of Artificial Hybrid Pufferfish Jiyan-1 and Its Parental Species: Implications for Pufferfish Heterosis
Source: PLoS One. 2013 Mar 8;8(3):e58453. doi: 10.1371/journal.pone.0058453 (PMC3592836; doi:10.1371/journal.pone.0058453)
Supplement: Table S5 — Enriched GO terms and sequences in DTHPco. (XLSX) [file pone.0058453.s007.xlsx]

## Sheet: DThpco_2_All_exp_over_0.01_modi
GO-ID	Term	Category	FDR	P-Value	#Test Terms	#Ref Terms	#notAnnotTest	#notAnnotRef	Over/Under	TestSeqs
GO:0044238	primary metabolic process	P	7.4391e-06	6.19976e-10	682	11355	813	18771	over	ENSTRUP00000022639,ENSTRUP00000022637,ENSTRUP00000029009,ENSTRUP00000023718,ENSTRUP00000027182,ENSTRUP00000038331,ENSTRUP00000023705,ENSTRUP00000028265,ENSTRUP00000028264,ENSTRUP00000028263,ENSTRUP00000023701,ENSTRUP00000027177,ENSTRUP00000022615,ENSTRUP00000002123,ENSTRUP00000010377,ENSTRUP00000010376,ENSTRUP00000001038,ENSTRUP00000010370,ENSTRUP00000013625,ENSTRUP00000018181,ENSTRUP00000045477,…
GO:0003824	catalytic activity	F	5.11185e-05	1.12139e-08	623	10391	872	19735	over	ENSTRUP00000003596,ENSTRUP00000013652,ENSTRUP00000037255,ENSTRUP00000023718,ENSTRUP00000027182,ENSTRUP00000010383,ENSTRUP00000023705,ENSTRUP00000028265,ENSTRUP00000028264,ENSTRUP00000028263,ENSTRUP00000027177,ENSTRUP00000002123,ENSTRUP00000010377,ENSTRUP00000010376,ENSTRUP00000018181,ENSTRUP00000013981,ENSTRUP00000045477,ENSTRUP00000020420,ENSTRUP00000044021,ENSTRUP00000005724,ENSTRUP00000021509,…
GO:0008152	metabolic process	P	5.11185e-05	1.70409e-08	783	13569	712	16557	over	ENSTRUP00000003596,ENSTRUP00000022639,ENSTRUP00000022637,ENSTRUP00000029009,ENSTRUP00000023718,ENSTRUP00000027182,ENSTRUP00000038331,ENSTRUP00000010386,ENSTRUP00000010383,ENSTRUP00000023705,ENSTRUP00000028265,ENSTRUP00000028264,ENSTRUP00000028263,ENSTRUP00000023701,ENSTRUP00000027177,ENSTRUP00000022615,ENSTRUP00000002123,ENSTRUP00000010377,ENSTRUP00000010376,ENSTRUP00000001038,ENSTRUP00000010370,…
GO:0032555	purine ribonucleotide binding	F	7.12258e-05	4.5372e-08	242	3435	1253	26691	over	ENSTRUP00000013652,ENSTRUP00000037255,ENSTRUP00000023705,ENSTRUP00000028265,ENSTRUP00000028264,ENSTRUP00000028263,ENSTRUP00000027177,ENSTRUP00000010377,ENSTRUP00000010376,ENSTRUP00000046551,ENSTRUP00000022949,ENSTRUP00000031921,ENSTRUP00000000282,ENSTRUP00000043288,ENSTRUP00000004625,ENSTRUP00000004624,ENSTRUP00000020762,ENSTRUP00000001341,ENSTRUP00000002423,ENSTRUP00000000249,ENSTRUP00000018483,…
GO:0032553	ribonucleotide binding	F	7.12258e-05	4.5372e-08	242	3435	1253	26691	over	ENSTRUP00000013652,ENSTRUP00000037255,ENSTRUP00000023705,ENSTRUP00000028265,ENSTRUP00000028264,ENSTRUP00000028263,ENSTRUP00000027177,ENSTRUP00000010377,ENSTRUP00000010376,ENSTRUP00000046551,ENSTRUP00000022949,ENSTRUP00000031921,ENSTRUP00000000282,ENSTRUP00000043288,ENSTRUP00000004625,ENSTRUP00000004624,ENSTRUP00000020762,ENSTRUP00000001341,ENSTRUP00000002423,ENSTRUP00000000249,ENSTRUP00000018483,…
GO:0005622	intracellular	C	7.12258e-05	4.66226e-08	817	14323	678	15803	over	ENSTRUP00000003232,ENSTRUP00000022639,ENSTRUP00000022637,ENSTRUP00000005768,ENSTRUP00000005767,ENSTRUP00000030889,ENSTRUP00000002145,ENSTRUP00000037255,ENSTRUP00000023718,ENSTRUP00000027182,ENSTRUP00000038331,ENSTRUP00000037242,ENSTRUP00000023708,ENSTRUP00000028265,ENSTRUP00000028264,ENSTRUP00000028263,ENSTRUP00000023701,ENSTRUP00000022615,ENSTRUP00000002123,ENSTRUP00000010377,ENSTRUP00000010376,…
GO:0017076	purine nucleotide binding	F	7.12258e-05	4.74878e-08	242	3437	1253	26689	over	ENSTRUP00000013652,ENSTRUP00000037255,ENSTRUP00000023705,ENSTRUP00000028265,ENSTRUP00000028264,ENSTRUP00000028263,ENSTRUP00000027177,ENSTRUP00000010377,ENSTRUP00000010376,ENSTRUP00000046551,ENSTRUP00000022949,ENSTRUP00000031921,ENSTRUP00000000282,ENSTRUP00000043288,ENSTRUP00000004625,ENSTRUP00000004624,ENSTRUP00000020762,ENSTRUP00000001341,ENSTRUP00000002423,ENSTRUP00000000249,ENSTRUP00000018483,…
GO:0000166	nucleotide binding	F	0.000188204	1.41165e-07	298	4474	1197	25652	over	ENSTRUP00000013652,ENSTRUP00000037255,ENSTRUP00000027182,ENSTRUP00000023705,ENSTRUP00000028265,ENSTRUP00000028264,ENSTRUP00000028263,ENSTRUP00000027177,ENSTRUP00000010377,ENSTRUP00000010376,ENSTRUP00000046551,ENSTRUP00000037574,ENSTRUP00000022949,ENSTRUP00000031921,ENSTRUP00000000282,ENSTRUP00000043288,ENSTRUP00000004625,ENSTRUP00000004624,ENSTRUP00000020762,ENSTRUP00000001341,ENSTRUP00000020747,…
GO:0044424	intracellular part	C	0.000199014	1.65859e-07	752	13114	743	17012	over	ENSTRUP00000022639,ENSTRUP00000022637,ENSTRUP00000005768,ENSTRUP00000005767,ENSTRUP00000030889,ENSTRUP00000002145,ENSTRUP00000037255,ENSTRUP00000023718,ENSTRUP00000027182,ENSTRUP00000038331,ENSTRUP00000023708,ENSTRUP00000028265,ENSTRUP00000028264,ENSTRUP00000028263,ENSTRUP00000023701,ENSTRUP00000022615,ENSTRUP00000002123,ENSTRUP00000010377,ENSTRUP00000010376,ENSTRUP00000029343,ENSTRUP00000010370,…
GO:0030695	GTPase regulator activity	F	0.000280841	2.72986e-07	77	813	1418	29313	over	ENSTRUP00000001038,ENSTRUP00000013618,ENSTRUP00000030823,ENSTRUP00000030822,ENSTRUP00000012505,ENSTRUP00000012504,ENSTRUP00000003866,ENSTRUP00000036438,ENSTRUP00000035333,ENSTRUP00000035332,ENSTRUP00000009123,ENSTRUP00000015185,ENSTRUP00000023057,ENSTRUP00000023050,ENSTRUP00000001620,ENSTRUP00000001619,ENSTRUP00000017604,ENSTRUP00000016508,ENSTRUP00000041607,ENSTRUP00000041606,ENSTRUP00000008920,…
GO:0016874	ligase activity	F	0.000280841	2.80865e-07	62	600	1433	29526	over	ENSTRUP00000010383,ENSTRUP00000045477,ENSTRUP00000005724,ENSTRUP00000022938,ENSTRUP00000002444,ENSTRUP00000026014,ENSTRUP00000008052,ENSTRUP00000008051,ENSTRUP00000029615,ENSTRUP00000025264,ENSTRUP00000025263,ENSTRUP00000036407,ENSTRUP00000031292,ENSTRUP00000041997,ENSTRUP00000014338,ENSTRUP00000026930,ENSTRUP00000030114,ENSTRUP00000024712,ENSTRUP00000047202,ENSTRUP00000045011,ENSTRUP00000020620,…
GO:0060589	nucleoside-triphosphatase regulator activity	F	0.000444883	4.81996e-07	77	826	1418	29300	over	ENSTRUP00000001038,ENSTRUP00000013618,ENSTRUP00000030823,ENSTRUP00000030822,ENSTRUP00000012505,ENSTRUP00000012504,ENSTRUP00000003866,ENSTRUP00000036438,ENSTRUP00000035333,ENSTRUP00000035332,ENSTRUP00000009123,ENSTRUP00000015185,ENSTRUP00000023057,ENSTRUP00000023050,ENSTRUP00000001620,ENSTRUP00000001619,ENSTRUP00000017604,ENSTRUP00000016508,ENSTRUP00000041607,ENSTRUP00000041606,ENSTRUP00000008920,…
GO:0016787	hydrolase activity	F	0.00058591	6.83618e-07	279	4217	1216	25909	over	ENSTRUP00000013652,ENSTRUP00000037255,ENSTRUP00000023718,ENSTRUP00000023705,ENSTRUP00000028265,ENSTRUP00000028264,ENSTRUP00000028263,ENSTRUP00000027177,ENSTRUP00000002123,ENSTRUP00000018181,ENSTRUP00000013981,ENSTRUP00000020420,ENSTRUP00000021509,ENSTRUP00000046551,ENSTRUP00000004635,ENSTRUP00000020416,ENSTRUP00000022949,ENSTRUP00000000282,ENSTRUP00000043288,ENSTRUP00000004625,ENSTRUP00000004624,…
GO:0005524	ATP binding	F	0.000620116	7.75209e-07	200	2836	1295	27290	over	ENSTRUP00000013652,ENSTRUP00000037255,ENSTRUP00000023705,ENSTRUP00000028265,ENSTRUP00000028264,ENSTRUP00000028263,ENSTRUP00000027177,ENSTRUP00000010377,ENSTRUP00000010376,ENSTRUP00000046551,ENSTRUP00000022949,ENSTRUP00000031921,ENSTRUP00000000282,ENSTRUP00000043288,ENSTRUP00000004625,ENSTRUP00000004624,ENSTRUP00000001341,ENSTRUP00000002423,ENSTRUP00000000249,ENSTRUP00000018483,ENSTRUP00000025264,…
GO:0032559	adenyl ribonucleotide binding	F	0.00126497	1.75388e-06	200	2873	1295	27253	over	ENSTRUP00000013652,ENSTRUP00000037255,ENSTRUP00000023705,ENSTRUP00000028265,ENSTRUP00000028264,ENSTRUP00000028263,ENSTRUP00000027177,ENSTRUP00000010377,ENSTRUP00000010376,ENSTRUP00000046551,ENSTRUP00000022949,ENSTRUP00000031921,ENSTRUP00000000282,ENSTRUP00000043288,ENSTRUP00000004625,ENSTRUP00000004624,ENSTRUP00000001341,ENSTRUP00000002423,ENSTRUP00000000249,ENSTRUP00000018483,ENSTRUP00000025264,…
GO:0030554	adenyl nucleotide binding	F	0.00126497	1.79219e-06	200	2874	1295	27252	over	ENSTRUP00000013652,ENSTRUP00000037255,ENSTRUP00000023705,ENSTRUP00000028265,ENSTRUP00000028264,ENSTRUP00000028263,ENSTRUP00000027177,ENSTRUP00000010377,ENSTRUP00000010376,ENSTRUP00000046551,ENSTRUP00000022949,ENSTRUP00000031921,ENSTRUP00000000282,ENSTRUP00000043288,ENSTRUP00000004625,ENSTRUP00000004624,ENSTRUP00000001341,ENSTRUP00000002423,ENSTRUP00000000249,ENSTRUP00000018483,ENSTRUP00000025264,…
GO:0019538	protein metabolic process	P	0.0021026	3.15417e-06	320	5046	1175	25080	over	ENSTRUP00000022639,ENSTRUP00000022637,ENSTRUP00000027182,ENSTRUP00000002123,ENSTRUP00000010377,ENSTRUP00000010376,ENSTRUP00000045477,ENSTRUP00000020420,ENSTRUP00000005724,ENSTRUP00000021509,ENSTRUP00000004635,ENSTRUP00000017089,ENSTRUP00000019256,ENSTRUP00000020762,ENSTRUP00000008092,ENSTRUP00000002444,ENSTRUP00000029308,ENSTRUP00000047619,ENSTRUP00000012860,ENSTRUP00000001341,ENSTRUP00000002423,…
GO:0044248	cellular catabolic process	P	0.00233567	3.69846e-06	132	1752	1363	28374	over	ENSTRUP00000027182,ENSTRUP00000023705,ENSTRUP00000028265,ENSTRUP00000028264,ENSTRUP00000028263,ENSTRUP00000027177,ENSTRUP00000001038,ENSTRUP00000045477,ENSTRUP00000006817,ENSTRUP00000013618,ENSTRUP00000005724,ENSTRUP00000004635,ENSTRUP00000037574,ENSTRUP00000020762,ENSTRUP00000008092,ENSTRUP00000022938,ENSTRUP00000002444,ENSTRUP00000012860,ENSTRUP00000003866,ENSTRUP00000042150,ENSTRUP00000038968,…
GO:0004674	protein serine/threonine kinase activity	F	0.00237477	3.95828e-06	86	1016	1409	29110	over	ENSTRUP00000027182,ENSTRUP00000010377,ENSTRUP00000010376,ENSTRUP00000001341,ENSTRUP00000002423,ENSTRUP00000043573,ENSTRUP00000028502,ENSTRUP00000016253,ENSTRUP00000016250,ENSTRUP00000023057,ENSTRUP00000042458,ENSTRUP00000023050,ENSTRUP00000009419,ENSTRUP00000009407,ENSTRUP00000000858,ENSTRUP00000006495,ENSTRUP00000006494,ENSTRUP00000006493,ENSTRUP00000006489,ENSTRUP00000006465,ENSTRUP00000041644,…
GO:0005737	cytoplasm	C	0.00254341	4.45134e-06	508	8597	987	21529	over	ENSTRUP00000022639,ENSTRUP00000022637,ENSTRUP00000005768,ENSTRUP00000005767,ENSTRUP00000030889,ENSTRUP00000037255,ENSTRUP00000023718,ENSTRUP00000027182,ENSTRUP00000038331,ENSTRUP00000028265,ENSTRUP00000028264,ENSTRUP00000028263,ENSTRUP00000022615,ENSTRUP00000002123,ENSTRUP00000010377,ENSTRUP00000010376,ENSTRUP00000012547,ENSTRUP00000013981,ENSTRUP00000045477,ENSTRUP00000006817,ENSTRUP00000047645,…
GO:0005085	guanyl-nucleotide exchange factor activity	F	0.00362973	6.65505e-06	41	371	1454	29755	over	ENSTRUP00000030823,ENSTRUP00000030822,ENSTRUP00000012505,ENSTRUP00000012504,ENSTRUP00000036438,ENSTRUP00000035333,ENSTRUP00000035332,ENSTRUP00000001620,ENSTRUP00000001619,ENSTRUP00000016508,ENSTRUP00000031860,ENSTRUP00000031858,ENSTRUP00000036055,ENSTRUP00000030405,ENSTRUP00000014966,ENSTRUP00000014903,ENSTRUP00000010877,ENSTRUP00000033680,ENSTRUP00000041896,ENSTRUP00000008843,ENSTRUP00000012011,…
GO:0006508	proteolysis	P	0.00536966	1.02927e-05	86	1044	1409	29082	over	ENSTRUP00000045477,ENSTRUP00000005724,ENSTRUP00000021509,ENSTRUP00000004635,ENSTRUP00000008092,ENSTRUP00000002444,ENSTRUP00000026373,ENSTRUP00000003859,ENSTRUP00000012805,ENSTRUP00000001990,ENSTRUP00000025597,ENSTRUP00000025593,ENSTRUP00000025592,ENSTRUP00000025590,ENSTRUP00000006130,ENSTRUP00000016553,ENSTRUP00000007215,ENSTRUP00000007214,ENSTRUP00000023357,ENSTRUP00000006125,ENSTRUP00000006123,…
GO:0005083	small GTPase regulator activity	F	0.00717172	1.43446e-05	50	510	1445	29616	over	ENSTRUP00000001038,ENSTRUP00000012505,ENSTRUP00000012504,ENSTRUP00000003866,ENSTRUP00000035333,ENSTRUP00000035332,ENSTRUP00000009123,ENSTRUP00000015185,ENSTRUP00000023057,ENSTRUP00000023050,ENSTRUP00000001619,ENSTRUP00000041607,ENSTRUP00000041606,ENSTRUP00000008920,ENSTRUP00000031860,ENSTRUP00000021435,ENSTRUP00000031858,ENSTRUP00000030405,ENSTRUP00000036037,ENSTRUP00000014966,ENSTRUP00000028799,…
GO:0009056	catabolic process	P	0.0076948	1.60322e-05	145	2029	1350	28097	over	ENSTRUP00000027182,ENSTRUP00000023705,ENSTRUP00000028265,ENSTRUP00000028264,ENSTRUP00000028263,ENSTRUP00000027177,ENSTRUP00000001038,ENSTRUP00000018181,ENSTRUP00000045477,ENSTRUP00000006817,ENSTRUP00000013618,ENSTRUP00000005724,ENSTRUP00000004635,ENSTRUP00000037574,ENSTRUP00000020762,ENSTRUP00000008092,ENSTRUP00000022938,ENSTRUP00000002444,ENSTRUP00000012860,ENSTRUP00000003866,ENSTRUP00000042150,…
