# Supplementary material for: Transcriptome Analysis of Artificial Hybrid Pufferfish Jiyan-1 and Its Parental Species: Implications for Pufferfish Heterosis
Source: PLoS One. 2013 Mar 8;8(3):e58453. doi: 10.1371/journal.pone.0058453 (PMC3592836; doi:10.1371/journal.pone.0058453)
Supplement: Table S6 — Annotation for all enriched sequence. (XLSX) [file pone.0058453.s008.xlsx]

## Sheet: Final_anno_foldCh_hta
Ensembl gene ID	Ensembl transcript IDEnsembl protein ID		ln(fold_change)HTa	ln(fold_change)HTi	Annotation(function prediction)
ENSTRUG00000000087	ENSTRUT00000000192	ENSTRUP00000000192	-1.51148	-1.17469	integrin-linked kinase-associated serine/threonine phosphatase [Source:HGNC Symbol;Acc:15566]
ENSTRUG00000000094	ENSTRUT00000000205	ENSTRUP00000000205	-1.41456	-2.55196	ERGIC and golgi 3 [Source:HGNC Symbol;Acc:15927]
ENSTRUG00000000117	ENSTRUT00000000251	ENSTRUP00000000249	-2.74024	-2.31887	ATPase, aminophospholipid transporter, class I, type 8B, member 1 [Source:HGNC Symbol;Acc:3706]
ENSTRUG00000000117	ENSTRUT00000000255	ENSTRUP00000000253	-1.04961	-1.31035	ATPase, aminophospholipid transporter, class I, type 8B, member 1 [Source:HGNC Symbol;Acc:3706]
ENSTRUG00000000118	ENSTRUT00000000256	ENSTRUP00000000254	-1.25189	-2.19993	microtubule-associated protein 1 light chain 3 alpha [Source:HGNC Symbol;Acc:6838]
ENSTRUG00000000137	ENSTRUT00000000284	ENSTRUP00000000282	-1.54609	-1.37702	chromodomain helicase DNA binding protein 4 [Source:HGNC Symbol;Acc:1919]
ENSTRUG00000000164	ENSTRUT00000000332	ENSTRUP00000000329	-1.12464	-1.67474	thioredoxin-like 1 [Source:HGNC Symbol;Acc:12436]
ENSTRUG00000000168	ENSTRUT00000000343	ENSTRUP00000000340	-2.3515	-1.79769e+308	unnamed protein product [Tetraodon nigroviridis]
ENSTRUG00000000176	ENSTRUT00000000370	ENSTRUP00000000367	-2.43375	-2.44309	serine palmitoyltransferase, long chain base subunit 3 [Source:HGNC Symbol;Acc:16253]
ENSTRUG00000000209	ENSTRUT00000000465	ENSTRUP00000000462	2.85373	2.12798	taspase, threonine aspartase, 1 [Source:HGNC Symbol;Acc:15859]
ENSTRUG00000000221	ENSTRUT00000000484	ENSTRUP00000000481	-3.06007	-1.805	phospholipase A2, group IVC (cytosolic, calcium- independent) [Source:HGNC Symbol;Acc:9037]
ENSTRUG00000000225	ENSTRUT00000000494	ENSTRUP00000000491	-4.12322	-3.03719	glutamine-fructose-6-phosphate transaminase 2 [Source:HGNC Symbol;Acc:4242]
ENSTRUG00000000225	ENSTRUT00000000495	ENSTRUP00000000492	1.79769e+308	1.79769e+308	glutamine-fructose-6-phosphate transaminase 2 [Source:HGNC Symbol;Acc:4242]
ENSTRUG00000000225	ENSTRUT00000000496	ENSTRUP00000000493	-0.993435	-1.11389	glutamine-fructose-6-phosphate transaminase 2 [Source:HGNC Symbol;Acc:4242]
ENSTRUG00000000275	ENSTRUT00000000606	ENSTRUP00000000603	-1.79769e+308	-1.6846	vasodilator-stimulated phosphoprotein [Source:HGNC Symbol;Acc:12652]
ENSTRUG00000000303	ENSTRUT00000000680	ENSTRUP00000000677	-1.83413	-2.4781	septin 2 [Source:HGNC Symbol;Acc:7729]
ENSTRUG00000000304	ENSTRUT00000000685	ENSTRUP00000000682	-1.37293	-1.36659	casein kinase 1, alpha 1 [Source:HGNC Symbol;Acc:2451]
ENSTRUG00000000305	ENSTRUT00000000691	ENSTRUP00000000688	-2.21376	-1.79769e+308	lysine (K)-specific demethylase 5D [Source:HGNC Symbol;Acc:11115]
ENSTRUG00000000306	ENSTRUT00000000696	ENSTRUP00000000693	-1.48131	-1.40302	aspartyl aminopeptidase [Source:HGNC Symbol;Acc:2981]
ENSTRUG00000000318	ENSTRUT00000000717	ENSTRUP00000000714	-1.48807	-1.41398	5'-nucleotidase, cytosolic III [Source:HGNC Symbol;Acc:17820]
ENSTRUG00000000355	ENSTRUT00000000825	ENSTRUP00000000822	-2.34607	-1.94878	nucleobindin 1 [Source:HGNC Symbol;Acc:8043]
ENSTRUG00000000369	ENSTRUT00000000861	ENSTRUP00000000858	-1.16761	-1.4228	unnamed protein product [Tetraodon nigroviridis]
ENSTRUG00000000378	ENSTRUT00000000882	ENSTRUP00000000879	-4.29583	-3.64959	CTD (carboxy-terminal domain, RNA polymerase II, polypeptide A) small phosphatase 2 [Source:HGNC Symbol;Acc:17077]
ENSTRUG00000000386	ENSTRUT00000000903	ENSTRUP00000000900	-1.27008	-2.17014	jumonji domain containing 8 [Source:HGNC Symbol;Acc:14148]
ENSTRUG00000000392	ENSTRUT00000000920	ENSTRUP00000000917	-1.79769e+308	-1.79769e+308	PC4 and SFRS1 interacting protein 1 [Salmo salar] >gi|209155714|gb|ACI34089.1| Lens epithelium-derived growth factor [Salmo salar]
ENSTRUG00000000392	ENSTRUT00000000923	ENSTRUP00000000920	-2.10662	-1.79769e+308	PREDICTED: PC4 and SFRS1 interacting protein 1 [Taeniopygia guttata]
ENSTRUG00000000405	ENSTRUT00000000957	ENSTRUP00000000954	-1.79769e+308	-1.79769e+308	replication protein A1, 70kDa [Source:HGNC Symbol;Acc:10289]
ENSTRUG00000000405	ENSTRUT00000000958	ENSTRUP00000000955	2.92336	2.21743	replication protein A1, 70kDa [Source:HGNC Symbol;Acc:10289]
ENSTRUG00000000420	ENSTRUT00000000998	ENSTRUP00000000995	-1.79769e+308	-2.33799	TBC1 domain family, member 17 [Source:HGNC Symbol;Acc:25699]
ENSTRUG00000000437	ENSTRUT00000001041	ENSTRUP00000001038	-1.23049	-1.02649	ecotropic viral integration site 5 [Source:HGNC Symbol;Acc:3501]
ENSTRUG00000000449	ENSTRUT00000001063	ENSTRUP00000001060	2.67489	1.95564	thioredoxin reductase 3 [Source:HGNC Symbol;Acc:20667]
ENSTRUG00000000458	ENSTRUT00000001084	ENSTRUP00000001081	-1.79769e+308	-1.92695	cytochrome P450, family 2, subfamily W, polypeptide 1 [Source:HGNC Symbol;Acc:20243]
ENSTRUG00000000459	ENSTRUT00000001087	ENSTRUP00000001084	-1.57989	-3.74441	iduronate 2-sulfatase [Source:HGNC Symbol;Acc:5389]
ENSTRUG00000000488	ENSTRUT00000001157	ENSTRUP00000001153	-1.79769e+308	-1.79769e+308	helicase with zinc finger [Source:HGNC Symbol;Acc:16878]
ENSTRUG00000000514	ENSTRUT00000001227	ENSTRUP00000001222	-1.28432	-1.3918	reggie protein 1b [Source:RefSeq peptide;Acc:NP_001092131]
ENSTRUG00000000535	ENSTRUT00000001267	ENSTRUP00000001261	-1.46391	-2.23406	heterogeneous nuclear ribonucleoprotein K [Source:HGNC Symbol;Acc:5044]
ENSTRUG00000000540	ENSTRUT00000001276	ENSTRUP00000001270	-2.32009	-3.06782	inner membrane protein, mitochondrial [Source:HGNC Symbol;Acc:6047]
ENSTRUG00000000540	ENSTRUT00000001278	ENSTRUP00000001272	-1.97966	-3.5864	inner membrane protein, mitochondrial [Source:HGNC Symbol;Acc:6047]
ENSTRUG00000000540	ENSTRUT00000001283	ENSTRUP00000001277	-1.43589	-2.00472	inner membrane protein, mitochondrial [Source:HGNC Symbol;Acc:6047]
ENSTRUG00000000567	ENSTRUT00000001347	ENSTRUP00000001341	-2.17785	-1.37191	ribosomal protein S6 kinase, 90kDa, polypeptide 4 [Source:HGNC Symbol;Acc:10433]
ENSTRUG00000000601	ENSTRUT00000001443	ENSTRUP00000001437	-0.918532	-1.51042	arginyl-tRNA synthetase [Source:HGNC Symbol;Acc:9870]
ENSTRUG00000000613	ENSTRUT00000001466	ENSTRUP00000001459	-1.83572	-2.11197	titin [Source:HGNC Symbol;Acc:12403]
ENSTRUG00000000613	ENSTRUT00000001471	ENSTRUP00000001464	-1.59011	-1.57177	titin [Source:HGNC Symbol;Acc:12403]
ENSTRUG00000000620	ENSTRUT00000001497	ENSTRUP00000001490	-1.30266	-1.31909	ATPase, H+ transporting, lysosomal 14kDa, V1 subunit F [Source:HGNC Symbol;Acc:16832]
ENSTRUG00000000638	ENSTRUT00000001531	ENSTRUP00000001523	-0.92071	-0.960534	succinate-CoA ligase, alpha subunit [Source:HGNC Symbol;Acc:11449]
ENSTRUG00000000654	ENSTRUT00000001571	ENSTRUP00000001563	-4.01922	-2.9466	cathepsin A [Source:HGNC Symbol;Acc:9251]
ENSTRUG00000000678	ENSTRUT00000001627	ENSTRUP00000001619	-2.30065	-2.66938	Rho guanine nucleotide exchange factor (GEF) 11 [Source:HGNC Symbol;Acc:14580]
ENSTRUG00000000678	ENSTRUT00000001628	ENSTRUP00000001620	-1.79769e+308	-1.79769e+308	Rho guanine nucleotide exchange factor (GEF) 11 [Source:HGNC Symbol;Acc:14580]
ENSTRUG00000000691	ENSTRUT00000001669	ENSTRUP00000001661	-1.95189	-1.54508	mannosidase, alpha, class 2A, member 2 [Source:HGNC Symbol;Acc:6825]
ENSTRUG00000000700	ENSTRUT00000001684	ENSTRUP00000001676	-1.46769	-1.29514	nuclear receptor corepressor 1 [Source:HGNC Symbol;Acc:7672]
ENSTRUG00000000710	ENSTRUT00000001719	ENSTRUP00000001711	-1.74129	-1.17704	phospholipase C, gamma 1 [Source:HGNC Symbol;Acc:9065]
ENSTRUG00000000741	ENSTRUT00000001793	ENSTRUP00000001785	-2.4613	-1.89428	integrin, alpha V (vitronectin receptor, alpha polypeptide, antigen CD51) [Source:HGNC Symbol;Acc:6150]
ENSTRUG00000000750	ENSTRUT00000001810	ENSTRUP00000001802	-2.30832	-2.8909	zinc finger, CCHC domain containing 6 [Source:HGNC Symbol;Acc:25817]
ENSTRUG00000000755	ENSTRUT00000001822	ENSTRUP00000001814	3.01828	2.85381	myosin VIIB [Source:HGNC Symbol;Acc:7607]
ENSTRUG00000000827	ENSTRUT00000001999	ENSTRUP00000001990	-1.96923	-1.23708	matrix metalloproteinase-9 [Source:RefSeq peptide;Acc:NP_001032959]
ENSTRUG00000000873	ENSTRUT00000002094	ENSTRUP00000002085	-2.11802	-1.97483	PREDICTED: uncharacterized oxidoreductase C663.06c-like [Oreochromis niloticus]
ENSTRUG00000000877	ENSTRUT00000002107	ENSTRUP00000002098	-3.1488	-2.35056	myocyte enhancer factor 2C [Source:HGNC Symbol;Acc:6996]
ENSTRUG00000000891	ENSTRUT00000002132	ENSTRUP00000002123	-1.07792	-0.976733	unnamed protein product [Tetraodon nigroviridis]
ENSTRUG00000000904	ENSTRUT00000002154	ENSTRUP00000002145	-1.36989	-0.948319	actin related protein 2/3 complex, subunit 3, 21kDa [Source:HGNC Symbol;Acc:706]
ENSTRUG00000000933	ENSTRUT00000002225	ENSTRUP00000002215	-3.57107	-4.58449	PREDICTED: keratin, type I cytoskeletal 13-like [Oreochromis niloticus]
ENSTRUG00000000949	ENSTRUT00000002258	ENSTRUP00000002248	1.8464	2.06402	patatin-like phospholipase domain containing 7 [Source:HGNC Symbol;Acc:24768]
ENSTRUG00000001036	ENSTRUT00000002435	ENSTRUP00000002423	-1.07133	-1.33958	G protein-coupled receptor kinase 6 [Source:HGNC Symbol;Acc:4545]
ENSTRUG00000001045	ENSTRUT00000002456	ENSTRUP00000002444	-1.54729	-1.26735	synovial apoptosis inhibitor 1, synoviolin [Source:HGNC Symbol;Acc:20738]
ENSTRUG00000001170	ENSTRUT00000002754	ENSTRUP00000002738	-1.80119	-2.52563	sulfotransferase family 1E, estrogen-preferring, member 1 [Source:HGNC Symbol;Acc:11377]
ENSTRUG00000001192	ENSTRUT00000002802	ENSTRUP00000002786	-1.19956	-1.89043	PREDICTED: SAM domain and HD domain-containing protein 1-like [Oreochromis niloticus]
ENSTRUG00000001230	ENSTRUT00000002875	ENSTRUP00000002858	-2.661	-1.55077	DEAH (Asp-Glu-Ala-His) box polypeptide 36 [Source:HGNC Symbol;Acc:14410]
ENSTRUG00000001231	ENSTRUT00000002877	ENSTRUP00000002860	-2.11298	-2.0216	tRNA 5-methylaminomethyl-2-thiouridylate methyltransferase [Source:HGNC Symbol;Acc:25481]
ENSTRUG00000001232	ENSTRUT00000002879	ENSTRUP00000002862	-1.79769e+308	-1.79769e+308	drebrin 1 [Source:HGNC Symbol;Acc:2695]
ENSTRUG00000001254	ENSTRUT00000002925	ENSTRUP00000002908	-2.22146	-1.61706	golgi phosphoprotein 3 (coat-protein) [Source:HGNC Symbol;Acc:15452]
ENSTRUG00000001260	ENSTRUT00000002942	ENSTRUP00000002925	-2.17448	-2.04669	tropomyosin 2 (beta) [Source:HGNC Symbol;Acc:12011]
ENSTRUG00000001275	ENSTRUT00000002972	ENSTRUP00000002954	-2.01033	-3.57103	RAB, member of RAS oncogene family-like 3 [Source:HGNC Symbol;Acc:18072]
ENSTRUG00000001326	ENSTRUT00000003073	ENSTRUP00000003055	-1.85767	-3.59375	unnamed protein product [Tetraodon nigroviridis]
ENSTRUG00000001407	ENSTRUT00000003251	ENSTRUP00000003232	-1.95994	-2.26983	SLIT-ROBO Rho GTPase activating protein 2 [Source:HGNC Symbol;Acc:19751]
ENSTRUG00000001429	ENSTRUT00000003312	ENSTRUP00000003293	-1.01547	-1.20659	CD81 molecule [Source:HGNC Symbol;Acc:1701]
ENSTRUG00000001430	ENSTRUT00000003313	ENSTRUP00000003294	-2.61928	-3.84663	SAM pointed domain containing ets transcription factor [Source:HGNC Symbol;Acc:17257]
ENSTRUG00000001439	ENSTRUT00000003336	ENSTRUP00000003317	-2.94785	-1.88092	TAF4 RNA polymerase II, TATA box binding protein (TBP)-associated factor, 135kDa [Source:HGNC Symbol;Acc:11537]
ENSTRUG00000001440	ENSTRUT00000003338	ENSTRUP00000003319	-1.79769e+308	-2.20292	TBC1 (tre-2/USP6, BUB2, cdc16) domain family, member 1 [Source:HGNC Symbol;Acc:11578]
ENSTRUG00000001449	ENSTRUT00000003356	ENSTRUP00000003337	-2.26815	-1.89935	hepsin [Source:HGNC Symbol;Acc:5155]
ENSTRUG00000001452	ENSTRUT00000003361	ENSTRUP00000003342	-1.86061	-1.69373	PR domain containing 15 [Source:HGNC Symbol;Acc:13999]
ENSTRUG00000001458	ENSTRUT00000003371	ENSTRUP00000003352	-1.67367	-1.0931	forkhead box O3 [Source:HGNC Symbol;Acc:3821]
ENSTRUG00000001467	ENSTRUT00000003390	ENSTRUP00000003371	-1.33422	-1.74299	ectonucleoside triphosphate diphosphohydrolase 4 [Source:HGNC Symbol;Acc:14573]
ENSTRUG00000001476	ENSTRUT00000003410	ENSTRUP00000003391	-2.52328	-2.79622	nucleoporin like 1 [Source:HGNC Symbol;Acc:20261]
ENSTRUG00000001507	ENSTRUT00000003485	ENSTRUP00000003465	-2.33458	-3.263	spermine oxidase [Source:HGNC Symbol;Acc:15862]
ENSTRUG00000001517	ENSTRUT00000003514	ENSTRUP00000003494	-3.03707	-1.85336	frRunx3/p45 [Source:RefSeq peptide;Acc:NP_001092121]
ENSTRUG00000001517	ENSTRUT00000003515	ENSTRUP00000003495	-3.34556	-2.80521	frRunx3/p45 [Source:RefSeq peptide;Acc:NP_001092121]
ENSTRUG00000001568	ENSTRUT00000003616	ENSTRUP00000003596	-1.94815	-1.35504	mitogen-activated protein kinase associated protein 1 [Source:HGNC Symbol;Acc:18752]
ENSTRUG00000001574	ENSTRUT00000003636	ENSTRUP00000003616	-2.33731	-3.04062	BMP2 inducible kinase [Source:HGNC Symbol;Acc:18041]
ENSTRUG00000001588	ENSTRUT00000003686	ENSTRUP00000003666	1.79769e+308	1.79769e+308	complement component 8, gamma polypeptide [Source:HGNC Symbol;Acc:1354]
ENSTRUG00000001596	ENSTRUT00000003711	ENSTRUP00000003691	-2.58108	-2.14757	minichromosome maintenance complex component 3 [Source:HGNC Symbol;Acc:6945]
ENSTRUG00000001643	ENSTRUT00000003806	ENSTRUP00000003786	-1.42804	-1.31166	leptin receptor gene-related protein [Source:RefSeq peptide;Acc:NP_001129621]
ENSTRUG00000001685	ENSTRUT00000003879	ENSTRUP00000003859	3.07988	2.37261	unnamed protein product [Tetraodon nigroviridis]
ENSTRUG00000001690	ENSTRUT00000003886	ENSTRUP00000003866	-2.10649	-1.8009	RAB GTPase activating protein 1-like [Source:HGNC Symbol;Acc:24663]
ENSTRUG00000001719	ENSTRUT00000003961	ENSTRUP00000003941	-0.97716	-1.22443	histone H2B [Oryzias latipes]
ENSTRUG00000001749	ENSTRUT00000004027	ENSTRUP00000004007	-1.61475	-2.37308	creatine kinase, muscle [Source:HGNC Symbol;Acc:1994]
ENSTRUG00000001780	ENSTRUT00000004127	ENSTRUP00000004105	-2.58921	-2.53722	phosphatidylinositol glycan anchor biosynthesis, class Q [Source:HGNC Symbol;Acc:14135]
ENSTRUG00000001788	ENSTRUT00000004148	ENSTRUP00000004126	-1.81271	-1.99442	B-cell CLL/lymphoma 6 [Source:HGNC Symbol;Acc:1001]
ENSTRUG00000001889	ENSTRUT00000004368	ENSTRUP00000004344	-2.77667	-1.35372	Fas (TNFRSF6) associated factor 1 [Source:HGNC Symbol;Acc:3578]
ENSTRUG00000001905	ENSTRUT00000004411	ENSTRUP00000004387	-2.71136	-2.4153	staufen, RNA binding protein, homolog 2 (Drosophila) [Source:HGNC Symbol;Acc:11371]
ENSTRUG00000001990	ENSTRUT00000004607	ENSTRUP00000004582	-3.22379	-2.59359	proteasome (prosome, macropain) subunit, beta type, 5 [Source:HGNC Symbol;Acc:9542]
ENSTRUG00000002010	ENSTRUT00000004650	ENSTRUP00000004624	-1.5655	-1.09372	ATPase, Ca++ transporting, ubiquitous [Source:HGNC Symbol;Acc:813]
ENSTRUG00000002010	ENSTRUT00000004651	ENSTRUP00000004625	-2.06132	-2.70403	ATPase, Ca++ transporting, ubiquitous [Source:HGNC Symbol;Acc:813]
ENSTRUG00000002016	ENSTRUT00000004661	ENSTRUP00000004635	-1.91047	-2.03336	Proteasome subunit beta type [Source:UniProtKB/TrEMBL;Acc:Q9DES2]
ENSTRUG00000002093	ENSTRUT00000004849	ENSTRUP00000004820	-1.22799	-1.31264	LSM2 homolog, U6 small nuclear RNA associated (S. cerevisiae) [Source:HGNC Symbol;Acc:13940]
ENSTRUG00000002146	ENSTRUT00000004959	ENSTRUP00000004929	-3.00556	-2.76557	ets homologous factor [Source:HGNC Symbol;Acc:3246]
ENSTRUG00000002183	ENSTRUT00000005042	ENSTRUP00000005012	-1.94888	-1.08085	lysine (K)-specific demethylase 5A [Source:HGNC Symbol;Acc:9886]
ENSTRUG00000002190	ENSTRUT00000005061	ENSTRUP00000005031	1.79769e+308	1.79769e+308	heterogeneous nuclear ribonucleoprotein A1 [Source:HGNC Symbol;Acc:5031]
ENSTRUG00000002218	ENSTRUT00000005116	ENSTRUP00000005086	-1.5229	-2.28522	inhibitor of kappa light polypeptide gene enhancer in B-cells, kinase epsilon [Source:HGNC Symbol;Acc:14552]
ENSTRUG00000002294	ENSTRUT00000005309	ENSTRUP00000005276	-2.48525	-1.79769e+308	branched chain keto acid dehydrogenase E1, beta polypeptide [Source:HGNC Symbol;Acc:987]
ENSTRUG00000002294	ENSTRUT00000005310	ENSTRUP00000005277	-2.67981	-1.79769e+308	branched chain keto acid dehydrogenase E1, beta polypeptide [Source:HGNC Symbol;Acc:987]
ENSTRUG00000002369	ENSTRUT00000005496	ENSTRUP00000005463	-1.74917	-1.56751	low density lipoprotein receptor [Source:HGNC Symbol;Acc:6547]
ENSTRUG00000002369	ENSTRUT00000005497	ENSTRUP00000005464	-2.54951	-2.10988	low density lipoprotein receptor [Source:HGNC Symbol;Acc:6547]
ENSTRUG00000002370	ENSTRUT00000005502	ENSTRUP00000005469	-1.90888	-1.43029	suppressor of Ty 5 homolog (S. cerevisiae) [Source:HGNC Symbol;Acc:11469]
ENSTRUG00000002402	ENSTRUT00000005587	ENSTRUP00000005553	1.6771	1.91148	ATP-binding cassette, sub-family C (CFTR/MRP), member 3 [Source:HGNC Symbol;Acc:54]
ENSTRUG00000002402	ENSTRUT00000005588	ENSTRUP00000005554	1.73861	1.62956	ATP-binding cassette, sub-family C (CFTR/MRP), member 3 [Source:HGNC Symbol;Acc:54]
ENSTRUG00000002402	ENSTRUT00000005590	ENSTRUP00000005556	-1.79769e+308	-3.03667	ATP-binding cassette, sub-family C (CFTR/MRP), member 3 [Source:HGNC Symbol;Acc:54]
ENSTRUG00000002403	ENSTRUT00000005596	ENSTRUP00000005562	-1.79769e+308	-1.47026	bone morphogenetic protein 1 [Source:HGNC Symbol;Acc:1067]
ENSTRUG00000002423	ENSTRUT00000005646	ENSTRUP00000005611	4.63121	3.91496	carboxyl ester lipase (bile salt-stimulated lipase) [Source:HGNC Symbol;Acc:1848]
ENSTRUG00000002423	ENSTRUT00000005649	ENSTRUP00000005614	2.05511	2.29766	carboxyl ester lipase (bile salt-stimulated lipase) [Source:HGNC Symbol;Acc:1848]
ENSTRUG00000002452	ENSTRUT00000005709	ENSTRUP00000005674	-1.49591	-1.99352	titin [Source:HGNC Symbol;Acc:12403]
ENSTRUG00000002473	ENSTRUT00000005759	ENSTRUP00000005724	2.01933	1.96061	WW domain containing E3 ubiquitin protein ligase 1 [Source:HGNC Symbol;Acc:17004]
ENSTRUG00000002489	ENSTRUT00000005802	ENSTRUP00000005767	-1.00324	-2.17774	A kinase (PRKA) anchor protein 10 [Source:HGNC Symbol;Acc:368]
ENSTRUG00000002489	ENSTRUT00000005803	ENSTRUP00000005768	1.95885	1.73953	A kinase (PRKA) anchor protein 10 [Source:HGNC Symbol;Acc:368]
ENSTRUG00000002498	ENSTRUT00000005828	ENSTRUP00000005792	-2.26136	-1.6123	CD45 [Source:RefSeq peptide;Acc:NP_001027788]
ENSTRUG00000002519	ENSTRUT00000005880	ENSTRUP00000005844	1.75118	1.71862	SRm160/300 splicing coactivator [Source:UniProtKB/TrEMBL;Acc:Q8QGK3]
ENSTRUG00000002519	ENSTRUT00000005881	ENSTRUP00000005845	-1.18187	-1.25112	SRm160/300 splicing coactivator [Source:UniProtKB/TrEMBL;Acc:Q8QGK3]
ENSTRUG00000002530	ENSTRUT00000005908	ENSTRUP00000005872	2.03666	2.07468	UDP-glucose glycoprotein glucosyltransferase 2 [Source:HGNC Symbol;Acc:15664]
ENSTRUG00000002530	ENSTRUT00000005911	ENSTRUP00000005875	-2.88029	-1.79769e+308	UDP-glucose glycoprotein glucosyltransferase 2 [Source:HGNC Symbol;Acc:15664]
ENSTRUG00000002578	ENSTRUT00000006025	ENSTRUP00000005989	-1.15485	-1.83025	poly (ADP-ribose) polymerase family, member 3 [Source:HGNC Symbol;Acc:273]
ENSTRUG00000002605	ENSTRUT00000006099	ENSTRUP00000006061	-1.15025	-1.07759	PREDICTED: mitochondrial glutamate carrier 1-like [Oreochromis niloticus]
ENSTRUG00000002612	ENSTRUT00000006110	ENSTRUP00000006072	-1.34648	-2.25538	unnamed protein product [Tetraodon nigroviridis]
ENSTRUG00000002617	ENSTRUT00000006117	ENSTRUP00000006079	-1.64979	-1.05436	REV3-like, catalytic subunit of DNA polymerase zeta (yeast) [Source:HGNC Symbol;Acc:9968]
ENSTRUG00000002626	ENSTRUT00000006141	ENSTRUP00000006103	-2.20575	-1.75658	sideroflexin 1 [Source:HGNC Symbol;Acc:16085]
ENSTRUG00000002630	ENSTRUT00000006161	ENSTRUP00000006123	-1.79769e+308	-1.79769e+308	calpain 9 [Source:HGNC Symbol;Acc:1486]
ENSTRUG00000002630	ENSTRUT00000006163	ENSTRUP00000006125	-1.79769e+308	-1.61135	calpain 9 [Source:HGNC Symbol;Acc:1486]
ENSTRUG00000002630	ENSTRUT00000006168	ENSTRUP00000006130	-1.55963	-3.00966	calpain 9 [Source:HGNC Symbol;Acc:1486]
ENSTRUG00000002668	ENSTRUT00000006253	ENSTRUP00000006215	-2.23383	-1.50042	epithelial cell transforming sequence 2 oncogene [Source:HGNC Symbol;Acc:3155]
ENSTRUG00000002683	ENSTRUT00000006299	ENSTRUP00000006261	-1.80856	-1.76626	pantothenate kinase 4 [Source:HGNC Symbol;Acc:19366]
ENSTRUG00000002719	ENSTRUT00000006375	ENSTRUP00000006335	-1.30303	-1.65067	PREDICTED: SAM domain and HD domain-containing protein 1-like [Oreochromis niloticus]
ENSTRUG00000002753	ENSTRUT00000006438	ENSTRUP00000006398	-1.79769e+308	-3.45032	kinesin family member C3 [Source:HGNC Symbol;Acc:6326]
ENSTRUG00000002784	ENSTRUT00000006507	ENSTRUP00000006465	-1.04264	-1.31286	serum/glucocorticoid regulated kinase 1 [Source:HGNC Symbol;Acc:10810]
ENSTRUG00000002791	ENSTRUT00000006531	ENSTRUP00000006489	-1.79769e+308	-5.38026	eukaryotic translation initiation factor 2-alpha kinase 2 [Source:HGNC Symbol;Acc:9437]
ENSTRUG00000002794	ENSTRUT00000006535	ENSTRUP00000006493	1.79769e+308	1.79769e+308	TTK protein kinase [Source:HGNC Symbol;Acc:12401]
ENSTRUG00000002794	ENSTRUT00000006536	ENSTRUP00000006494	-4.78829	-3.13245	TTK protein kinase [Source:HGNC Symbol;Acc:12401]
ENSTRUG00000002794	ENSTRUT00000006537	ENSTRUP00000006495	1.79769e+308	1.79769e+308	TTK protein kinase [Source:HGNC Symbol;Acc:12401]
ENSTRUG00000002797	ENSTRUT00000006550	ENSTRUP00000006508	-1.94914	-5.10593	NDRG family member 2 [Source:HGNC Symbol;Acc:14460]
ENSTRUG00000002827	ENSTRUT00000006625	ENSTRUP00000006583	-2.94435	-2.26068	solute carrier family 4, anion exchanger, member 1 (erythrocyte membrane protein band 3, Diego blood group) [Source:HGNC Symbol;Acc:11027]
ENSTRUG00000002881	ENSTRUT00000006741	ENSTRUP00000006696	-1.40299	-1.8786	unnamed protein product [Tetraodon nigroviridis]
ENSTRUG00000002889	ENSTRUT00000006778	ENSTRUP00000006733	-1.87436	-6.53727	ATP-binding cassette, sub-family A (ABC1), member 1 [Source:HGNC Symbol;Acc:29]
ENSTRUG00000002917	ENSTRUT00000006851	ENSTRUP00000006806	-2.10299	-1.79769e+308	unnamed protein product [Tetraodon nigroviridis]
ENSTRUG00000002924	ENSTRUT00000006862	ENSTRUP00000006817	-1.73612	-2.3872	CCR4-NOT transcription complex, subunit 2 [Source:HGNC Symbol;Acc:7878]
ENSTRUG00000002944	ENSTRUT00000006914	ENSTRUP00000006869	-2.11802	-3.88437	exostoses (multiple)-like 1 [Source:HGNC Symbol;Acc:3515]
ENSTRUG00000002973	ENSTRUT00000006994	ENSTRUP00000006949	-1.79769e+308	-1.79769e+308	unnamed protein product [Tetraodon nigroviridis]
ENSTRUG00000002980	ENSTRUT00000007009	ENSTRUP00000006964	-1.47139	-1.09648	small nuclear ribonucleoprotein D3 polypeptide 18kDa [Source:HGNC Symbol;Acc:11160]
ENSTRUG00000003001	ENSTRUT00000007059	ENSTRUP00000007014	2.63438	1.70023	unnamed protein product [Tetraodon nigroviridis]
ENSTRUG00000003001	ENSTRUT00000007060	ENSTRUP00000007015	-2.62844	-3.32084	unnamed protein product [Tetraodon nigroviridis]
ENSTRUG00000003034	ENSTRUT00000007128	ENSTRUP00000007083	-1.38561	-1.2872	mitogen-activated protein kinase kinase kinase 8 [Source:HGNC Symbol;Acc:6860]
ENSTRUG00000003035	ENSTRUT00000007131	ENSTRUP00000007086	-2.36853	-3.11845	Ras association (RalGDS/AF-6) domain family member 5 [Source:HGNC Symbol;Acc:17609]
ENSTRUG00000003035	ENSTRUT00000007132	ENSTRUP00000007087	-2.25797	-2.2388	Ras association (RalGDS/AF-6) domain family member 5 [Source:HGNC Symbol;Acc:17609]
ENSTRUG00000003058	ENSTRUT00000007184	ENSTRUP00000007139	-1.58229	-2.56149	bromodomain adjacent to zinc finger domain, 2A [Source:HGNC Symbol;Acc:962]
ENSTRUG00000003059	ENSTRUT00000007185	ENSTRUP00000007140	-2.14469	-1.55581	cyclin-dependent kinase 1 [Source:HGNC Symbol;Acc:1722]
ENSTRUG00000003060	ENSTRUT00000007189	ENSTRUP00000007144	-0.999273	-1.45509	reticulon 4 [Source:RefSeq peptide;Acc:NP_001032968]
ENSTRUG00000003075	ENSTRUT00000007225	ENSTRUP00000007180	-2.34372	-1.60569	ubiquitin-conjugating enzyme E2W (putative) [Source:HGNC Symbol;Acc:25616]
ENSTRUG00000003080	ENSTRUT00000007237	ENSTRUP00000007192	-2.08175	-1.59277	coagulation factor VIII-associated 2 [Source:HGNC Symbol;Acc:31849]
ENSTRUG00000003092	ENSTRUT00000007259	ENSTRUP00000007214	-2.03011	-2.66061	matrix metallopeptidase 16 (membrane-inserted) [Source:HGNC Symbol;Acc:7162]
ENSTRUG00000003092	ENSTRUT00000007260	ENSTRUP00000007215	-1.79769e+308	-4.20147	matrix metallopeptidase 16 (membrane-inserted) [Source:HGNC Symbol;Acc:7162]
ENSTRUG00000003101	ENSTRUT00000007293	ENSTRUP00000007248	-2.32186	-3.73144	exocyst complex component 7 [Source:HGNC Symbol;Acc:23214]
ENSTRUG00000003135	ENSTRUT00000007391	ENSTRUP00000007346	-1.65793	-1.98661	tubulin, alpha 4a [Source:HGNC Symbol;Acc:12407]
ENSTRUG00000003141	ENSTRUT00000007397	ENSTRUP00000007352	-1.84448	-1.49365	unnamed protein product [Tetraodon nigroviridis] >gi|47225206|emb|CAF98833.1| unnamed protein product [Tetraodon nigroviridis]
ENSTRUG00000003152	ENSTRUT00000007430	ENSTRUP00000007385	-1.79769e+308	-1.79769e+308	syntaxin binding protein 5 (tomosyn) [Source:HGNC Symbol;Acc:19665]
ENSTRUG00000003154	ENSTRUT00000007434	ENSTRUP00000007389	1.6163	1.61549	ribosomal protein L22-like 1 [Source:HGNC Symbol;Acc:27610]
ENSTRUG00000003156	ENSTRUT00000007437	ENSTRUP00000007392	-1.65009	-2.03784	probable E3 ubiquitin-protein ligase makorin-2 [Source:RefSeq peptide;Acc:NP_001072101]
ENSTRUG00000003163	ENSTRUT00000007458	ENSTRUP00000007413	-2.53493	-1.79769e+308	X-ray repair complementing defective repair in Chinese hamster cells 1 [Source:HGNC Symbol;Acc:12828]
ENSTRUG00000003173	ENSTRUT00000007494	ENSTRUP00000007448	-1.69503	-1.62258	voltage-dependent anion channel 2 [Source:HGNC Symbol;Acc:12672]
ENSTRUG00000003203	ENSTRUT00000007551	ENSTRUP00000007504	-2.24326	-2.80048	forkhead box K2 [Source:HGNC Symbol;Acc:6036]
ENSTRUG00000003203	ENSTRUT00000007553	ENSTRUP00000007506	-2.46999	-2.86707	forkhead box K2 [Source:HGNC Symbol;Acc:6036]
ENSTRUG00000003219	ENSTRUT00000007587	ENSTRUP00000007540	-1.64049	-1.46009	period homolog 3 (Drosophila) [Source:HGNC Symbol;Acc:8847]
ENSTRUG00000003227	ENSTRUT00000007603	ENSTRUP00000007556	-2.05052	-3.48897	paired box 5 [Source:HGNC Symbol;Acc:8619]
ENSTRUG00000003235	ENSTRUT00000007635	ENSTRUP00000007588	-2.59301	-2.79707	PREDICTED: keratin, type I cytoskeletal 13-like [Oreochromis niloticus]
ENSTRUG00000003242	ENSTRUT00000007648	ENSTRUP00000007601	-1.04592	-1.06612	cytokine receptor-like factor 3 [Source:HGNC Symbol;Acc:17177]
ENSTRUG00000003283	ENSTRUT00000007721	ENSTRUP00000007674	-1.93125	-1.69611	unnamed protein product [Tetraodon nigroviridis]
ENSTRUG00000003300	ENSTRUT00000007757	ENSTRUP00000007710	-2.57628	-1.37226	zinc finger, RAN-binding domain containing 2 [Source:HGNC Symbol;Acc:13058]
ENSTRUG00000003320	ENSTRUT00000007814	ENSTRUP00000007767	-2.69044	-3.8642	erbb2 interacting protein [Source:HGNC Symbol;Acc:15842]
ENSTRUG00000003361	ENSTRUT00000007907	ENSTRUP00000007860	-1.74704	-1.95802	bromodomain, testis-specific [Source:HGNC Symbol;Acc:1105]
ENSTRUG00000003394	ENSTRUT00000008001	ENSTRUP00000007953	-1.70079	-1.8786	ataxia telangiectasia mutated [Source:HGNC Symbol;Acc:795]
ENSTRUG00000003427	ENSTRUT00000008099	ENSTRUP00000008051	-1.79769e+308	-1.79769e+308	hect domain and RLD 5 [Source:HGNC Symbol;Acc:24368]
ENSTRUG00000003427	ENSTRUT00000008100	ENSTRUP00000008052	-1.79769e+308	-1.49758	hect domain and RLD 5 [Source:HGNC Symbol;Acc:24368]
ENSTRUG00000003446	ENSTRUT00000008133	ENSTRUP00000008085	-2.79994	-2.12469	transmembrane emp24 protein transport domain containing 4 [Source:HGNC Symbol;Acc:22301]
ENSTRUG00000003450	ENSTRUT00000008140	ENSTRUP00000008092	-1.65656	-1.55207	anaphase promoting complex subunit 2 [Source:HGNC Symbol;Acc:19989]
ENSTRUG00000003492	ENSTRUT00000008241	ENSTRUP00000008193	-1.66828	-1.52544	unnamed protein product [Tetraodon nigroviridis]
ENSTRUG00000003494	ENSTRUT00000008247	ENSTRUP00000008199	-2.11986	-1.67961	mitogen-activated protein kinase kinase 4 [Source:HGNC Symbol;Acc:6844]
ENSTRUG00000003523	ENSTRUT00000008315	ENSTRUP00000008266	-2.16163	-1.9411	angiopoietin 1 [Source:HGNC Symbol;Acc:484]
ENSTRUG00000003526	ENSTRUT00000008321	ENSTRUP00000008272	-1.79061	-1.59412	tubulin, alpha 4a [Source:HGNC Symbol;Acc:12407]
ENSTRUG00000003565	ENSTRUT00000008416	ENSTRUP00000008366	-1.55411	-2.03224	thyrotrophic embryonic factor [Source:HGNC Symbol;Acc:11722]
ENSTRUG00000003572	ENSTRUT00000008434	ENSTRUP00000008384	-1.99215	-1.91246	PREDICTED: plexin-A1-like [Oreochromis niloticus]
ENSTRUG00000003572	ENSTRUT00000008435	ENSTRUP00000008385	-6.11115	-1.86134	PREDICTED: plexin-A1-like [Oreochromis niloticus]
ENSTRUG00000003579	ENSTRUT00000008456	ENSTRUP00000008406	-1.42663	-1.49707	sperm associated antigen 9 [Source:HGNC Symbol;Acc:14524]
ENSTRUG00000003579	ENSTRUT00000008458	ENSTRUP00000008408	-2.43738	-1.6653	sperm associated antigen 9 [Source:HGNC Symbol;Acc:14524]
ENSTRUG00000003592	ENSTRUT00000008480	ENSTRUP00000008429	-1.09694	-1.39232	uroporphyrinogen decarboxylase [Source:HGNC Symbol;Acc:12591]
ENSTRUG00000003626	ENSTRUT00000008552	ENSTRUP00000008501	-1.62813	-2.10018	zinc finger and BTB domain containing 8B [Source:HGNC Symbol;Acc:37057]
ENSTRUG00000003650	ENSTRUT00000008599	ENSTRUP00000008548	-2.41569	-1.79769e+308	ectonucleoside triphosphate diphosphohydrolase 2 [Source:HGNC Symbol;Acc:3364]
ENSTRUG00000003650	ENSTRUT00000008600	ENSTRUP00000008549	-2.17468	-1.79769e+308	ectonucleoside triphosphate diphosphohydrolase 2 [Source:HGNC Symbol;Acc:3364]
ENSTRUG00000003656	ENSTRUT00000008610	ENSTRUP00000008559	-4.07596	-3.68928	sulfotransferase family 1E, estrogen-preferring, member 1 [Source:HGNC Symbol;Acc:11377]
ENSTRUG00000003693	ENSTRUT00000008705	ENSTRUP00000008654	-2.59568	-1.5507	solute carrier family 4, sodium bicarbonate cotransporter, member 7 [Source:HGNC Symbol;Acc:11033]
ENSTRUG00000003693	ENSTRUT00000008709	ENSTRUP00000008658	-1.88108	-2.22388	solute carrier family 4, sodium bicarbonate cotransporter, member 7 [Source:HGNC Symbol;Acc:11033]
ENSTRUG00000003721	ENSTRUT00000008787	ENSTRUP00000008736	-1.46743	-1.533	Yip1 domain family, member 6 [Source:HGNC Symbol;Acc:28304]
ENSTRUG00000003724	ENSTRUT00000008801	ENSTRUP00000008750	-2.15448	-2.09111	ubiquitin-conjugating enzyme E2S [Source:HGNC Symbol;Acc:17895]
ENSTRUG00000003760	ENSTRUT00000008884	ENSTRUP00000008833	-1.10209	-1.41214	membrane-associated ring finger (C3HC4) 8 [Source:HGNC Symbol;Acc:23356]
ENSTRUG00000003764	ENSTRUT00000008894	ENSTRUP00000008843	-2.73622	-3.5464	titin [Source:HGNC Symbol;Acc:12403]
ENSTRUG00000003771	ENSTRUT00000008904	ENSTRUP00000008853	-1.15725	-1.68158	low molecular mass polypeptide subunit PSMB9 [Takifugu rubripes]
ENSTRUG00000003771	ENSTRUT00000008905	ENSTRUP00000008854	-1.12832	-1.53051	transport associated protein [Takifugu rubripes]
ENSTRUG00000003774	ENSTRUT00000008921	ENSTRUP00000008870	1.47907	1.49174	plexin B1 [Source:HGNC Symbol;Acc:9103]
ENSTRUG00000003796	ENSTRUT00000008973	ENSTRUP00000008920	-1.18254	-1.44824	golgi-associated PDZ and coiled-coil motif containing [Source:HGNC Symbol;Acc:17643]
ENSTRUG00000003818	ENSTRUT00000009049	ENSTRUP00000008996	-2.1496	-1.79769e+308	PREDICTED: protein CYR61-like [Oreochromis niloticus]
ENSTRUG00000003818	ENSTRUT00000009054	ENSTRUP00000009001	-2.13162	-1.79769e+308	PREDICTED: protein CYR61-like [Oreochromis niloticus]
ENSTRUG00000003860	ENSTRUT00000009151	ENSTRUP00000009097	2.2473	2.83573	PREDICTED: chromatin complexes subunit BAP18-like isoform 1 [Oreochromis niloticus]
ENSTRUG00000003860	ENSTRUT00000009153	ENSTRUP00000009099	-1.19391	-1.56391	PREDICTED: chromatin complexes subunit BAP18-like isoform 1 [Oreochromis niloticus]
ENSTRUG00000003868	ENSTRUT00000009170	ENSTRUP00000009116	-1.13154	-1.97293	inositol(myo)-1(or 4)-monophosphatase 1 [Source:HGNC Symbol;Acc:6050]
ENSTRUG00000003870	ENSTRUT00000009177	ENSTRUP00000009123	-1.16954	-1.34392	TBC1 domain family, member 15 [Source:HGNC Symbol;Acc:25694]
ENSTRUG00000003908	ENSTRUT00000009270	ENSTRUP00000009215	-0.93679	-1.25461	proteasome (prosome, macropain) 26S subunit, ATPase, 1 [Source:HGNC Symbol;Acc:9547]
ENSTRUG00000003933	ENSTRUT00000009344	ENSTRUP00000009289	-1.89052	-1.74667	Methylthioadenosine phosphorylase [Source:UniProtKB/TrEMBL;Acc:Q9DES5]
ENSTRUG00000003968	ENSTRUT00000009450	ENSTRUP00000009395	-3.63456	-2.84482	tripartite motif containing 29 [Source:HGNC Symbol;Acc:17274]
ENSTRUG00000003970	ENSTRUT00000009462	ENSTRUP00000009407	-2.42107	-2.38538	receptor-interacting serine-threonine kinase 2 [Source:HGNC Symbol;Acc:10020]
ENSTRUG00000003975	ENSTRUT00000009474	ENSTRUP00000009419	-2.93114	-3.70435	MAP/microtubule affinity-regulating kinase 2 [Source:HGNC Symbol;Acc:3332]
ENSTRUG00000004036	ENSTRUT00000009626	ENSTRUP00000009571	-1.79769e+308	-3.79612	PREDICTED: ras-related protein Rab-32-like [Oreochromis niloticus]
ENSTRUG00000004087	ENSTRUT00000009744	ENSTRUP00000009689	-2.02937	-1.87579	hypoxia up-regulated 1 [Source:HGNC Symbol;Acc:16931]
ENSTRUG00000004128	ENSTRUT00000009827	ENSTRUP00000009772	-2.17374	-2.5726	proteasome (prosome, macropain) 26S subunit, non- ATPase, 10 [Source:HGNC Symbol;Acc:9555]
ENSTRUG00000004130	ENSTRUT00000009830	ENSTRUP00000009775	-2.07874	-2.03446	PHD finger protein 2 [Source:HGNC Symbol;Acc:8920]
ENSTRUG00000004135	ENSTRUT00000009842	ENSTRUP00000009787	-1.04679	-1.37178	chromosome 9 open reading frame 86 [Source:HGNC Symbol;Acc:24703]
ENSTRUG00000004157	ENSTRUT00000009889	ENSTRUP00000009833	-3.01569	-2.69819	adaptor-related protein complex 1, gamma 2 subunit [Source:HGNC Symbol;Acc:556]
ENSTRUG00000004160	ENSTRUT00000009899	ENSTRUP00000009843	-1.49858	-1.42058	kinesin family member 4A [Source:HGNC Symbol;Acc:13339]
ENSTRUG00000004180	ENSTRUT00000009954	ENSTRUP00000009898	-1.94639	-5.99868	apolipoprotein D [Source:HGNC Symbol;Acc:612]
ENSTRUG00000004203	ENSTRUT00000010004	ENSTRUP00000009948	-1.22448	-2.01609	betaine--homocysteine S-methyltransferase 1 [Salmo salar] >gi|197632195|gb|ACH70821.1| betaine-homocysteine methyltransferase [Salmo salar]
ENSTRUG00000004205	ENSTRUT00000010007	ENSTRUP00000009951	2.65892	1.83733	solute carrier family 27 (fatty acid transporter), member 6 [Source:HGNC Symbol;Acc:11000]
ENSTRUG00000004268	ENSTRUT00000010180	ENSTRUP00000010124	-1.62849	-2.94283	APEX nuclease (multifunctional DNA repair enzyme) 1 [Source:HGNC Symbol;Acc:587]
ENSTRUG00000004271	ENSTRUT00000010184	ENSTRUP00000010128	-1.45624	-2.54482	TRAILR protein [Siniperca chuatsi]
ENSTRUG00000004271	ENSTRUT00000010185	ENSTRUP00000010129	-1.41227	-1.09917	TRAILR protein [Siniperca chuatsi]
ENSTRUG00000004275	ENSTRUT00000010192	ENSTRUP00000010136	3.75909	3.04356	hypothetical protein LOC445946 [Source:RefSeq peptide;Acc:NP_001027923]
ENSTRUG00000004276	ENSTRUT00000010195	ENSTRUP00000010139	-1.51382	-1.81545	mediator complex subunit 17 [Source:HGNC Symbol;Acc:2375]
ENSTRUG00000004292	ENSTRUT00000010231	ENSTRUP00000010175	-1.70236	-2.91523	WD repeat domain, phosphoinositide interacting 2 [Source:HGNC Symbol;Acc:32225]
ENSTRUG00000004321	ENSTRUT00000010295	ENSTRUP00000010237	-1.51327	-1.93187	interferon regulatory factor 1 [Source:HGNC Symbol;Acc:6116]
ENSTRUG00000004326	ENSTRUT00000010317	ENSTRUP00000010259	-1.18462	-2.0759	lamin B2 [Source:HGNC Symbol;Acc:6638]
ENSTRUG00000004326	ENSTRUT00000010320	ENSTRUP00000010262	2.7099	1.7523	lamin B2 [Source:HGNC Symbol;Acc:6638]
ENSTRUG00000004326	ENSTRUT00000010322	ENSTRUP00000010264	1.79769e+308	1.79769e+308	lamin B2 [Source:HGNC Symbol;Acc:6638]
ENSTRUG00000004326	ENSTRUT00000010323	ENSTRUP00000010265	-3.24092	-1.79769e+308	lamin B2 [Source:HGNC Symbol;Acc:6638]
ENSTRUG00000004360	ENSTRUT00000010428	ENSTRUP00000010370	-1.25709	-2.1851	nuclear factor of kappa light polypeptide gene enhancer in B-cells 2 (p49/p100) [Source:HGNC Symbol;Acc:7795]
ENSTRUG00000004362	ENSTRUT00000010434	ENSTRUP00000010376	-1.79769e+308	-1.79769e+308	maternal embryonic leucine zipper kinase [Source:HGNC Symbol;Acc:16870]
ENSTRUG00000004362	ENSTRUT00000010435	ENSTRUP00000010377	-1.79769e+308	-1.79769e+308	maternal embryonic leucine zipper kinase [Source:HGNC Symbol;Acc:16870]
ENSTRUG00000004367	ENSTRUT00000010441	ENSTRUP00000010383	-1.48565	-3.13552	PREDICTED: long-chain-fatty-acid--CoA ligase 1-like [Oreochromis niloticus]
ENSTRUG00000004367	ENSTRUT00000010444	ENSTRUP00000010386	-1.46761	-3.09538	PREDICTED: long-chain-fatty-acid--CoA ligase 1-like [Oreochromis niloticus]
ENSTRUG00000004439	ENSTRUT00000010613	ENSTRUP00000010555	-2.90028	-1.42727	vacuolar protein sorting 4 homolog B (S. cerevisiae) [Source:HGNC Symbol;Acc:10895]
ENSTRUG00000004500	ENSTRUT00000010742	ENSTRUP00000010684	-1.01121	-0.947759	spermidine/spermine N1-acetyltransferase 1 [Source:HGNC Symbol;Acc:10540]
ENSTRUG00000004524	ENSTRUT00000010802	ENSTRUP00000010744	-1.31066	-1.61638	angiomotin like 2 [Source:HGNC Symbol;Acc:17812]
ENSTRUG00000004533	ENSTRUT00000010837	ENSTRUP00000010779	-1.79769e+308	-1.60596	PREDICTED: ephrin type-A receptor 5 [Bos taurus]
ENSTRUG00000004572	ENSTRUT00000010932	ENSTRUP00000010873	-2.23969	-2.00712	RFNG O-fucosylpeptide 3-beta-N- acetylglucosaminyltransferase [Source:HGNC Symbol;Acc:9974]
ENSTRUG00000004573	ENSTRUT00000010936	ENSTRUP00000010877	-1.1465	-1.00483	guanine nucleotide binding protein (G protein), alpha inhibiting activity polypeptide 3 [Source:HGNC Symbol;Acc:4387]
ENSTRUG00000004607	ENSTRUT00000011016	ENSTRUP00000010957	-2.32496	-2.56513	nuclear receptor binding protein 2 [Source:HGNC Symbol;Acc:19339]
ENSTRUG00000004615	ENSTRUT00000011038	ENSTRUP00000010979	-2.15592	-1.83932	far upstream element (FUSE) binding protein 1 [Source:HGNC Symbol;Acc:4004]
ENSTRUG00000004622	ENSTRUT00000011052	ENSTRUP00000010993	-1.20516	-2.7762	TAF5-like RNA polymerase II, p300/CBP-associated factor (PCAF)-associated factor, 65kDa [Source:HGNC Symbol;Acc:17304]
ENSTRUG00000004627	ENSTRUT00000011059	ENSTRUP00000011000	-2.35316	-1.61018	tumor protein D52-like 2 [Source:HGNC Symbol;Acc:12007]
ENSTRUG00000004634	ENSTRUT00000011070	ENSTRUP00000011011	-1.32846	-1.16113	leucine zipper-EF-hand containing transmembrane protein 1 [Source:HGNC Symbol;Acc:6556]
ENSTRUG00000004636	ENSTRUT00000011075	ENSTRUP00000011016	-1.29348	-2.38625	protein tyrosine phosphatase, receptor type, G [Source:HGNC Symbol;Acc:9671]
ENSTRUG00000004636	ENSTRUT00000011076	ENSTRUP00000011017	1.73957	2.06126	protein tyrosine phosphatase, receptor type, G [Source:HGNC Symbol;Acc:9671]
ENSTRUG00000004696	ENSTRUT00000011205	ENSTRUP00000011145	-1.27165	-1.01089	exportin 6 [Source:HGNC Symbol;Acc:19733]
ENSTRUG00000004707	ENSTRUT00000011230	ENSTRUP00000011170	-2.80997	-1.80904	mitochondrial ribosomal protein L51 [Source:HGNC Symbol;Acc:14044]
ENSTRUG00000004710	ENSTRUT00000011237	ENSTRUP00000011177	-2.1713	-1.91696	heme oxygenase (decycling) 1 [Source:HGNC Symbol;Acc:5013]
ENSTRUG00000004741	ENSTRUT00000011346	ENSTRUP00000011286	1.79769e+308	1.79769e+308	unnamed protein product [Tetraodon nigroviridis]
ENSTRUG00000004760	ENSTRUT00000011392	ENSTRUP00000011332	-1.04228	-1.62433	GA binding protein transcription factor, beta subunit 2 [Source:HGNC Symbol;Acc:28441]
ENSTRUG00000004885	ENSTRUT00000011720	ENSTRUP00000011660	-1.21753	-1.64659	SWI/SNF related, matrix associated, actin dependent regulator of chromatin, subfamily a, member 4 [Source:HGNC Symbol;Acc:11100]
ENSTRUG00000004892	ENSTRUT00000011732	ENSTRUP00000011672	2.37398	2.69494	meprin A, alpha (PABA peptide hydrolase) [Source:HGNC Symbol;Acc:7015]
ENSTRUG00000004953	ENSTRUT00000011903	ENSTRUP00000011843	-2.20037	-1.79769e+308	ATP-binding cassette, sub-family A (ABC1), member 7 [Source:HGNC Symbol;Acc:37]
ENSTRUG00000004953	ENSTRUT00000011904	ENSTRUP00000011844	-2.84783	-2.9783	ATP-binding cassette, sub-family A (ABC1), member 7 [Source:HGNC Symbol;Acc:37]
ENSTRUG00000004953	ENSTRUT00000011908	ENSTRUP00000011848	-2.93317	-1.79769e+308	ATP-binding cassette, sub-family A (ABC1), member 7 [Source:HGNC Symbol;Acc:37]
ENSTRUG00000004960	ENSTRUT00000011929	ENSTRUP00000011869	-2.9328	-2.86199	tyrosine phosphatase [Xenopus laevis]
ENSTRUG00000004980	ENSTRUT00000011993	ENSTRUP00000011933	-1.21538	-1.5903	CDC42 small effector 1 [Source:HGNC Symbol;Acc:17719]
ENSTRUG00000004986	ENSTRUT00000012002	ENSTRUP00000011942	-2.78363	-2.60004	BCL2/adenovirus E1B 19kD interacting protein like [Source:HGNC Symbol;Acc:16976]
ENSTRUG00000005006	ENSTRUT00000012047	ENSTRUP00000011987	-1.50535	-1.45421	adaptor-related protein complex 4, beta 1 subunit [Source:HGNC Symbol;Acc:572]
ENSTRUG00000005014	ENSTRUT00000012071	ENSTRUP00000012011	-1.79769e+308	-1.79769e+308	ADP-ribosylation factor guanine nucleotide-exchange factor 2 (brefeldin A-inhibited) [Source:HGNC Symbol;Acc:15853]
ENSTRUG00000005015	ENSTRUT00000012077	ENSTRUP00000012017	-1.34445	-3.08419	high mobility group box 4 [Source:HGNC Symbol;Acc:24954]
ENSTRUG00000005017	ENSTRUT00000012083	ENSTRUP00000012023	-1.79769e+308	-2.60401	complement factor D (adipsin) [Source:HGNC Symbol;Acc:2771]
ENSTRUG00000005025	ENSTRUT00000012101	ENSTRUP00000012041	-2.84369	-3.48397	adaptor-related protein complex 3, delta 1 subunit [Source:HGNC Symbol;Acc:568]
ENSTRUG00000005025	ENSTRUT00000012102	ENSTRUP00000012042	-2.11629	-1.41282	adaptor-related protein complex 3, delta 1 subunit [Source:HGNC Symbol;Acc:568]
ENSTRUG00000005030	ENSTRUT00000012110	ENSTRUP00000012050	-1.29019	-1.48509	nuclear factor I/X (CCAAT-binding transcription factor) [Source:HGNC Symbol;Acc:7788]
ENSTRUG00000005035	ENSTRUT00000012119	ENSTRUP00000012059	2.61554	3.50336	solute carrier family 7 (anionic amino acid transporter light chain, xc- system), member 11 [Source:HGNC Symbol;Acc:11059]
ENSTRUG00000005043	ENSTRUT00000012150	ENSTRUP00000012090	2.86968	2.68724	ubiquitin specific peptidase 4 (proto-oncogene) [Source:HGNC Symbol;Acc:12627]
ENSTRUG00000005043	ENSTRUT00000012152	ENSTRUP00000012092	-1.2668	-2.29638	ubiquitin specific peptidase 4 (proto-oncogene) [Source:HGNC Symbol;Acc:12627]
ENSTRUG00000005048	ENSTRUT00000012172	ENSTRUP00000012112	-2.3484	-1.9712	DNA replication helicase 2 homolog (yeast) [Source:HGNC Symbol;Acc:2939]
ENSTRUG00000005067	ENSTRUT00000012218	ENSTRUP00000012158	-1.9529	-1.36146	CREB binding protein [Source:HGNC Symbol;Acc:2348]
ENSTRUG00000005077	ENSTRUT00000012245	ENSTRUP00000012185	-1.57207	-1.41712	endoplasmic reticulum aminopeptidase 1 [Source:HGNC Symbol;Acc:18173]
ENSTRUG00000005080	ENSTRUT00000012252	ENSTRUP00000012192	-1.47601	-1.37056	ADP-ribosylation factor-like 4D [Source:HGNC Symbol;Acc:656]
ENSTRUG00000005093	ENSTRUT00000012279	ENSTRUP00000012219	-1.9852	-2.05435	Rac/Cdc42 guanine nucleotide exchange factor (GEF) 6 [Source:HGNC Symbol;Acc:685]
ENSTRUG00000005102	ENSTRUT00000012295	ENSTRUP00000012235	-1.16046	-1.35642	cytokine induced apoptosis inhibitor 1 [Source:HGNC Symbol;Acc:28050]
ENSTRUG00000005120	ENSTRUT00000012326	ENSTRUP00000012266	-1.72425	-2.00345	mitogen-activated protein kinase 12 [Source:HGNC Symbol;Acc:6874]
ENSTRUG00000005121	ENSTRUT00000012330	ENSTRUP00000012270	-1.90728	-1.77573	unnamed protein product [Tetraodon nigroviridis]
ENSTRUG00000005130	ENSTRUT00000012350	ENSTRUP00000012290	1.79769e+308	1.79769e+308	retinoblastoma-like 1 (p107) [Source:HGNC Symbol;Acc:9893]
ENSTRUG00000005130	ENSTRUT00000012353	ENSTRUP00000012293	-5.28556	-3.77364	retinoblastoma-like 1 (p107) [Source:HGNC Symbol;Acc:9893]
ENSTRUG00000005131	ENSTRUT00000012355	ENSTRUP00000012295	-2.9605	-2.4913	UPF1 regulator of nonsense transcripts homolog (yeast) [Source:HGNC Symbol;Acc:9962]
ENSTRUG00000005131	ENSTRUT00000012356	ENSTRUP00000012296	-2.7551	-1.20462	UPF1 regulator of nonsense transcripts homolog (yeast) [Source:HGNC Symbol;Acc:9962]
ENSTRUG00000005168	ENSTRUT00000012444	ENSTRUP00000012384	-1.42701	-2.60801	TAO kinase 1 [Source:HGNC Symbol;Acc:29259]
ENSTRUG00000005188	ENSTRUT00000012508	ENSTRUP00000012448	-2.05242	-1.79769e+308	unnamed protein product [Tetraodon nigroviridis]
ENSTRUG00000005204	ENSTRUT00000012564	ENSTRUP00000012504	-1.79769e+308	-1.79769e+308	vav 2 guanine nucleotide exchange factor [Source:HGNC Symbol;Acc:12658]
ENSTRUG00000005204	ENSTRUT00000012565	ENSTRUP00000012505	-1.79769e+308	-1.79769e+308	vav 2 guanine nucleotide exchange factor [Source:HGNC Symbol;Acc:12658]
ENSTRUG00000005224	ENSTRUT00000012607	ENSTRUP00000012547	-3.14477	-1.52105	solute carrier family 25, member 28 [Source:HGNC Symbol;Acc:23472]
ENSTRUG00000005254	ENSTRUT00000012664	ENSTRUP00000012603	-2.08263	-2.49711	Putative Jade1 [Source:UniProtKB/TrEMBL;Acc:Q6IE88]
ENSTRUG00000005282	ENSTRUT00000012734	ENSTRUP00000012673	-1.61545	-1.38564	regulator of G-protein signaling 5 [Source:HGNC Symbol;Acc:10001]
ENSTRUG00000005297	ENSTRUT00000012784	ENSTRUP00000012723	-2.49622	-2.01987	transcription factor MTF-1 [Source:RefSeq peptide;Acc:NP_001027866]
ENSTRUG00000005322	ENSTRUT00000012829	ENSTRUP00000012768	-1.08642	-1.52198	unnamed protein product [Tetraodon nigroviridis]
ENSTRUG00000005338	ENSTRUT00000012866	ENSTRUP00000012805	-2.18353	-1.94031	ubiquitin specific peptidase 33 [Source:HGNC Symbol;Acc:20059]
ENSTRUG00000005350	ENSTRUT00000012905	ENSTRUP00000012844	-1.79769e+308	-1.79769e+308	heterogeneous nuclear ribonucleoprotein H3 (2H9) [Source:HGNC Symbol;Acc:5043]
ENSTRUG00000005350	ENSTRUT00000012907	ENSTRUP00000012846	-1.45278	-2.00186	heterogeneous nuclear ribonucleoprotein H3 (2H9) [Source:HGNC Symbol;Acc:5043]
ENSTRUG00000005357	ENSTRUT00000012917	ENSTRUP00000012856	-1.38366	-1.49968	PREDICTED: adenylate cyclase type 2-like [Oreochromis niloticus]
ENSTRUG00000005357	ENSTRUT00000012921	ENSTRUP00000012860	-3.0659	-3.25465	PREDICTED: adenylate cyclase type 2-like [Oreochromis niloticus]
ENSTRUG00000005362	ENSTRUT00000012933	ENSTRUP00000012872	-1.84522	-1.79103	fragile X mental retardation 1 [Source:HGNC Symbol;Acc:3775]
ENSTRUG00000005373	ENSTRUT00000012955	ENSTRUP00000012894	4.04577	3.17764	androgen receptor [Source:HGNC Symbol;Acc:644]
ENSTRUG00000005433	ENSTRUT00000013101	ENSTRUP00000013040	-1.65395	-1.79769e+308	protein kinase, AMP-activated, gamma 2 non- catalytic subunit [Source:HGNC Symbol;Acc:9386]
ENSTRUG00000005469	ENSTRUT00000013197	ENSTRUP00000013136	-1.5057	-1.37513	microtubule-actin crosslinking factor 1 [Source:HGNC Symbol;Acc:13664]
ENSTRUG00000005485	ENSTRUT00000013233	ENSTRUP00000013172	-3.4138	-2.99092	RNA binding motif protein 45 [Source:HGNC Symbol;Acc:24468]
ENSTRUG00000005559	ENSTRUT00000013440	ENSTRUP00000013378	-1.79769e+308	-2.01375	septin 10 [Source:HGNC Symbol;Acc:14349]
ENSTRUG00000005559	ENSTRUT00000013444	ENSTRUP00000013382	2.42073	1.8695	septin 10 [Source:HGNC Symbol;Acc:14349]
ENSTRUG00000005559	ENSTRUT00000013445	ENSTRUP00000013383	-3.48609	-1.85277	septin 10 [Source:HGNC Symbol;Acc:14349]
ENSTRUG00000005582	ENSTRUT00000013508	ENSTRUP00000013446	-2.44218	-2.56841	PREDICTED: extracellular sulfatase Sulf-2-like [Oreochromis niloticus]
ENSTRUG00000005582	ENSTRUT00000013512	ENSTRUP00000013450	3.87089	2.83729	PREDICTED: extracellular sulfatase Sulf-2-like [Oreochromis niloticus]
ENSTRUG00000005595	ENSTRUT00000013557	ENSTRUP00000013495	-2.65665	-4.58281	mindbomb homolog 2 (Drosophila) [Source:HGNC Symbol;Acc:30577]
ENSTRUG00000005596	ENSTRUT00000013559	ENSTRUP00000013497	-1.25981	-1.49488	protein kinase C, iota [Source:HGNC Symbol;Acc:9404]
ENSTRUG00000005620	ENSTRUT00000013624	ENSTRUP00000013562	-2.66126	-1.63658	lactamase, beta 2 [Source:HGNC Symbol;Acc:18512]
ENSTRUG00000005627	ENSTRUT00000013648	ENSTRUP00000013585	-1.85725	-1.79769e+308	endothelial PAS domain protein 1 [Source:HGNC Symbol;Acc:3374]
ENSTRUG00000005627	ENSTRUT00000013649	ENSTRUP00000013586	-2.01371	-1.57756	endothelial PAS domain protein 1 [Source:HGNC Symbol;Acc:3374]
ENSTRUG00000005627	ENSTRUT00000013650	ENSTRUP00000013587	-1.05551	-2.41735	endothelial PAS domain protein 1 [Source:HGNC Symbol;Acc:3374]
ENSTRUG00000005636	ENSTRUT00000013681	ENSTRUP00000013618	-1.82092	-1.66048	PREDICTED: arf-GAP with Rho-GAP domain, ANK repeat and PH domain-containing protein 1-like, partial [Danio rerio]
ENSTRUG00000005639	ENSTRUT00000013688	ENSTRUP00000013625	-1.76944	-1.71839	basic helix-loop-helix family, member e41 [Source:HGNC Symbol;Acc:16617]
ENSTRUG00000005649	ENSTRUT00000013715	ENSTRUP00000013652	2.88547	2.78539	DEAD (Asp-Glu-Ala-Asp) box polypeptide 18 [Source:HGNC Symbol;Acc:2741]
ENSTRUG00000005671	ENSTRUT00000013790	ENSTRUP00000013727	1.79769e+308	1.79769e+308	RAB3 GTPase activating protein subunit 1 (catalytic) [Source:HGNC Symbol;Acc:17063]
ENSTRUG00000005689	ENSTRUT00000013845	ENSTRUP00000013782	-1.85523	-2.12757	PREDICTED: kinesin-like protein KIF13B-like [Oreochromis niloticus]
ENSTRUG00000005700	ENSTRUT00000013878	ENSTRUP00000013815	-1.30275	-1.37348	Rho GTPase activating protein 27 [Source:HGNC Symbol;Acc:31813]
ENSTRUG00000005730	ENSTRUT00000013984	ENSTRUP00000013920	-2.33923	-1.79769e+308	ataxin 3-like [Source:HGNC Symbol;Acc:24173]
ENSTRUG00000005753	ENSTRUT00000014045	ENSTRUP00000013981	-4.14684	-2.29336	dynactin 1 [Source:HGNC Symbol;Acc:2711]
ENSTRUG00000005777	ENSTRUT00000014129	ENSTRUP00000014064	-1.94507	-2.02289	PAN3 poly(A) specific ribonuclease subunit homolog (S. cerevisiae) [Source:HGNC Symbol;Acc:29991]
ENSTRUG00000005828	ENSTRUT00000014266	ENSTRUP00000014201	1.73279	1.57783	myeloid/lymphoid or mixed-lineage leukemia (trithorax homolog, Drosophila); translocated to, 4 [Source:HGNC Symbol;Acc:7137]
ENSTRUG00000005887	ENSTRUT00000014404	ENSTRUP00000014338	-1.77986	-1.73957	phenylalanyl-tRNA synthetase 2, mitochondrial [Source:HGNC Symbol;Acc:21062]
ENSTRUG00000005911	ENSTRUT00000014458	ENSTRUP00000014392	-2.29455	-2.5783	nucleoporin 160kDa [Source:HGNC Symbol;Acc:18017]
ENSTRUG00000005913	ENSTRUT00000014464	ENSTRUP00000014398	-2.01328	-1.95471	charged multivesicular body protein 6 [Source:HGNC Symbol;Acc:25675]
ENSTRUG00000005918	ENSTRUT00000014475	ENSTRUP00000014409	-1.5805	-1.84015	PREDICTED: gelsolin [Oreochromis niloticus]
ENSTRUG00000005975	ENSTRUT00000014604	ENSTRUP00000014536	-1.94941	-1.79769e+308	arachidonate 12-lipoxygenase, 12S-type [Danio rerio] >gi|32451918|gb|AAH54621.1| Arachidonate 12-lipoxygenase [Danio rerio]
ENSTRUG00000005975	ENSTRUT00000014605	ENSTRUP00000014537	2.96264	2.39583	PREDICTED: arachidonate 5-lipoxygenase-like [Oreochromis niloticus]
ENSTRUG00000005991	ENSTRUT00000014647	ENSTRUP00000014579	-1.31483	-1.00304	oligosaccharyltransferase complex subunit [Source:HGNC Symbol;Acc:24448]
ENSTRUG00000006022	ENSTRUT00000014710	ENSTRUP00000014642	-2.91713	-2.53718	poly (ADP-ribose) polymerase family, member 16 [Source:HGNC Symbol;Acc:26040]
ENSTRUG00000006119	ENSTRUT00000014936	ENSTRUP00000014868	-1.30439	-1.14698	SMEK homolog 2, suppressor of mek1 (Dictyostelium) [Source:HGNC Symbol;Acc:29267]
ENSTRUG00000006132	ENSTRUT00000014971	ENSTRUP00000014903	-1.73348	-1.25901	Rap guanine nucleotide exchange factor (GEF) 6 [Source:HGNC Symbol;Acc:20655]
ENSTRUG00000006156	ENSTRUT00000015031	ENSTRUP00000014962	-1.30341	-2.39065	dicer 1, ribonuclease type III [Source:HGNC Symbol;Acc:17098]
ENSTRUG00000006157	ENSTRUT00000015035	ENSTRUP00000014966	-1.5475	-2.52559	Cdc42 guanine nucleotide exchange factor (GEF) 9 [Source:HGNC Symbol;Acc:14561]
ENSTRUG00000006211	ENSTRUT00000015189	ENSTRUP00000015120	-1.79769e+308	-1.79769e+308	unnamed protein product [Tetraodon nigroviridis]
ENSTRUG00000006211	ENSTRUT00000015191	ENSTRUP00000015122	1.46162	1.68231	PREDICTED: multidrug resistance-associated protein 4-like [Oreochromis niloticus]
ENSTRUG00000006224	ENSTRUT00000015226	ENSTRUP00000015157	-2.87617	-4.06057	unnamed protein product [Tetraodon nigroviridis]
ENSTRUG00000006232	ENSTRUT00000015254	ENSTRUP00000015185	-2.26454	-2.53135	PREDICTED: SLIT-ROBO Rho GTPase-activating protein 3-like [Oreochromis niloticus]
ENSTRUG00000006251	ENSTRUT00000015321	ENSTRUP00000015252	-2.33116	-1.79769e+308	transient receptor potential cation channel, subfamily M, member 7 [Source:HGNC Symbol;Acc:17994]
ENSTRUG00000006255	ENSTRUT00000015340	ENSTRUP00000015271	-1.69491	-2.3633	parvin, alpha [Source:HGNC Symbol;Acc:14652]
ENSTRUG00000006283	ENSTRUT00000015417	ENSTRUP00000015348	-1.42458	-1.53628	dihydrofolate reductase [Source:HGNC Symbol;Acc:2861]
ENSTRUG00000006286	ENSTRUT00000015422	ENSTRUP00000015353	-2.27475	-4.21397	brain and reproductive organ-expressed (TNFRSF1A modulator) [Source:HGNC Symbol;Acc:1106]
ENSTRUG00000006337	ENSTRUT00000015546	ENSTRUP00000015477	-2.11554	-3.55766	phospholipase A2, group VII (platelet-activating factor acetylhydrolase, plasma) [Source:HGNC Symbol;Acc:9040]
ENSTRUG00000006401	ENSTRUT00000015718	ENSTRUP00000015649	-1.79769e+308	-1.79769e+308	UDP glycosyltransferase 8 [Source:HGNC Symbol;Acc:12555]
ENSTRUG00000006404	ENSTRUT00000015734	ENSTRUP00000015665	-1.91735	-1.77829	Fra2 protein [Source:UniProtKB/TrEMBL;Acc:Q800A8]
ENSTRUG00000006439	ENSTRUT00000015824	ENSTRUP00000015755	-1.15745	-1.06841	unnamed protein product [Tetraodon nigroviridis]
ENSTRUG00000006481	ENSTRUT00000015933	ENSTRUP00000015863	-2.91894	-2.24644	transporter 1, ATP-binding cassette, sub-family B (MDR/TAP) [Source:HGNC Symbol;Acc:43]
ENSTRUG00000006511	ENSTRUT00000016020	ENSTRUP00000015949	-1.79769e+308	-1.57177	MASK [Siniperca chuatsi]
ENSTRUG00000006511	ENSTRUT00000016021	ENSTRUP00000015950	-4.25629	-2.048	MASK [Siniperca chuatsi]
ENSTRUG00000006517	ENSTRUT00000016041	ENSTRUP00000015970	-1.79769e+308	-1.79769e+308	Rho GTPase activating protein 26 [Source:HGNC Symbol;Acc:17073]
ENSTRUG00000006519	ENSTRUT00000016065	ENSTRUP00000015994	-1.79769e+308	-2.44232	ATPase type 13A2 [Source:HGNC Symbol;Acc:30213]
ENSTRUG00000006537	ENSTRUT00000016111	ENSTRUP00000016040	-1.05938	-1.22572	phosphatidylinositol glycan anchor biosynthesis, class K [Source:HGNC Symbol;Acc:8965]
ENSTRUG00000006549	ENSTRUT00000016150	ENSTRUP00000016078	2.75799	2.39742	sarcolemma associated protein [Source:HGNC Symbol;Acc:16643]
ENSTRUG00000006549	ENSTRUT00000016151	ENSTRUP00000016079	-3.81682	-3.33548	sarcolemma associated protein [Source:HGNC Symbol;Acc:16643]
ENSTRUG00000006568	ENSTRUT00000016196	ENSTRUP00000016124	-3.53385	-4.22852	microtubule associated monoxygenase, calponin and LIM domain containing 2 [Source:HGNC Symbol;Acc:24693]
ENSTRUG00000006611	ENSTRUT00000016322	ENSTRUP00000016250	-2.70029	-2.04408	serine/threonine protein kinase RAF1 [Source:RefSeq peptide;Acc:NP_001033078]
ENSTRUG00000006611	ENSTRUT00000016325	ENSTRUP00000016253	-1.52243	-2.36237	serine/threonine protein kinase RAF1 [Source:RefSeq peptide;Acc:NP_001033078]
ENSTRUG00000006615	ENSTRUT00000016332	ENSTRUP00000016260	-3.7286	-2.3504	phosphorylase, glycogen; brain [Source:HGNC Symbol;Acc:9723]
ENSTRUG00000006619	ENSTRUT00000016347	ENSTRUP00000016275	4.22532	4.02605	nuclear receptor coactivator 1 [Source:HGNC Symbol;Acc:7668]
ENSTRUG00000006655	ENSTRUT00000016430	ENSTRUP00000016358	-2.4315	-1.18994	echinoderm microtubule associated protein like 4 [Source:HGNC Symbol;Acc:1316]
ENSTRUG00000006714	ENSTRUT00000016580	ENSTRUP00000016508	-1.54677	-1.21948	dedicator of cytokinesis 9 [Source:HGNC Symbol;Acc:14132]
ENSTRUG00000006720	ENSTRUT00000016600	ENSTRUP00000016528	-1.41777	-2.02943	arsA arsenite transporter, ATP-binding, homolog 1 (bacterial) [Source:HGNC Symbol;Acc:752]
ENSTRUG00000006734	ENSTRUT00000016625	ENSTRUP00000016553	-1.54091	-2.44	cathepsin C [Source:HGNC Symbol;Acc:2528]
ENSTRUG00000006753	ENSTRUT00000016661	ENSTRUP00000016589	-1.40087	-1.78199	H2.0-like homeobox [Source:HGNC Symbol;Acc:4978]
ENSTRUG00000006764	ENSTRUT00000016685	ENSTRUP00000016613	-1.11762	-1.85763	PREDICTED: tyrosine-protein phosphatase non-receptor type 11-like [Oreochromis niloticus]
ENSTRUG00000006777	ENSTRUT00000016723	ENSTRUP00000016651	-1.79769e+308	-1.79769e+308	kinesin family member 21A [Source:HGNC Symbol;Acc:19349]
ENSTRUG00000006791	ENSTRUT00000016758	ENSTRUP00000016686	1.79769e+308	1.79769e+308	dedicator of cytokinesis 1 [Source:HGNC Symbol;Acc:2987]
ENSTRUG00000006828	ENSTRUT00000016841	ENSTRUP00000016768	-2.27593	-2.27616	short chain dehydrogenase/reductase family 39U, member 1 [Source:HGNC Symbol;Acc:20275]
ENSTRUG00000006832	ENSTRUT00000016855	ENSTRUP00000016782	-1.25034	-1.76778	UDP-galactose-4-epimerase [Source:HGNC Symbol;Acc:4116]
ENSTRUG00000006856	ENSTRUT00000016900	ENSTRUP00000016827	-1.48566	-1.7345	signal recognition particle receptor (docking protein) [Source:HGNC Symbol;Acc:11307]
ENSTRUG00000006874	ENSTRUT00000016939	ENSTRUP00000016866	-1.60513	-3.17209	PREDICTED: eukaryotic translation initiation factor 4E type 2-like [Oreochromis niloticus]
ENSTRUG00000006878	ENSTRUT00000016951	ENSTRUP00000016878	-1.79769e+308	-1.79769e+308	retinoid X receptor, gamma [Source:HGNC Symbol;Acc:10479]
ENSTRUG00000006878	ENSTRUT00000016952	ENSTRUP00000016879	-1.79769e+308	-1.79769e+308	retinoid X receptor, gamma [Source:HGNC Symbol;Acc:10479]
ENSTRUG00000006878	ENSTRUT00000016955	ENSTRUP00000016882	2.85788	2.53706	retinoid X receptor, gamma [Source:HGNC Symbol;Acc:10479]
ENSTRUG00000006901	ENSTRUT00000017017	ENSTRUP00000016944	-1.73833	-1.5366	glutamyl-prolyl-tRNA synthetase [Source:HGNC Symbol;Acc:3418]
ENSTRUG00000006907	ENSTRUT00000017030	ENSTRUP00000016957	-3.49074	-2.64382	synaptojanin 1 [Source:HGNC Symbol;Acc:11503]
ENSTRUG00000006907	ENSTRUT00000017032	ENSTRUP00000016959	-1.92025	-1.35029	synaptojanin 1 [Source:HGNC Symbol;Acc:11503]
ENSTRUG00000006908	ENSTRUT00000017036	ENSTRUP00000016963	-2.96142	-1.79232	MAP/microtubule affinity-regulating kinase 3 [Source:HGNC Symbol;Acc:6897]
ENSTRUG00000006919	ENSTRUT00000017064	ENSTRUP00000016991	-1.50163	-1.18066	SMC4 protein [Source:RefSeq peptide;Acc:NP_001027927]
ENSTRUG00000006919	ENSTRUT00000017065	ENSTRUP00000016992	-1.91945	-1.72774	SMC4 protein [Source:RefSeq peptide;Acc:NP_001027927]
ENSTRUG00000006951	ENSTRUT00000017139	ENSTRUP00000017066	-1.7269	-2.10017	interferon regulatory factor 6 [Source:HGNC Symbol;Acc:6121]
ENSTRUG00000006961	ENSTRUT00000017162	ENSTRUP00000017089	-3.5266	-1.79769e+308	low density lipoprotein receptor-related protein 1 [Source:HGNC Symbol;Acc:6692]
ENSTRUG00000006986	ENSTRUT00000017221	ENSTRUP00000017148	-1.66179	-3.61461	alkB, alkylation repair homolog 8 (E. coli) [Source:HGNC Symbol;Acc:25189]
ENSTRUG00000006986	ENSTRUT00000017222	ENSTRUP00000017149	-1.5694	-3.17253	alkB, alkylation repair homolog 8 (E. coli) [Source:HGNC Symbol;Acc:25189]
ENSTRUG00000007045	ENSTRUT00000017383	ENSTRUP00000017309	-1.09618	-1.30287	coactosin-like 1 (Dictyostelium) [Source:HGNC Symbol;Acc:18304]
ENSTRUG00000007071	ENSTRUT00000017449	ENSTRUP00000017375	-1.2901	-1.29541	fatty acyl CoA reductase 1 [Source:HGNC Symbol;Acc:26222]
ENSTRUG00000007075	ENSTRUT00000017456	ENSTRUP00000017382	-1.23381	-1.71641	GDP-mannose 4,6-dehydratase [Source:HGNC Symbol;Acc:4369]
ENSTRUG00000007109	ENSTRUT00000017544	ENSTRUP00000017470	-1.12857	-1.17873	peroxiredoxin 2 [Source:HGNC Symbol;Acc:9353]
ENSTRUG00000007114	ENSTRUT00000017562	ENSTRUP00000017488	-1.79769e+308	-1.79769e+308	adenylate cyclase 7 [Source:HGNC Symbol;Acc:238]
ENSTRUG00000007161	ENSTRUT00000017670	ENSTRUP00000017596	-1.7136	-1.18288	unnamed protein product [Tetraodon nigroviridis]
ENSTRUG00000007162	ENSTRUT00000017678	ENSTRUP00000017604	-1.08114	-1.95593	Ral GTPase activating protein, alpha subunit 2 (catalytic) [Source:HGNC Symbol;Acc:16207]
ENSTRUG00000007179	ENSTRUT00000017727	ENSTRUP00000017653	-1.87318	-1.79769e+308	phosphoinositide-3-kinase, catalytic, beta polypeptide [Source:HGNC Symbol;Acc:8976]
ENSTRUG00000007179	ENSTRUT00000017730	ENSTRUP00000017656	-1.2668	-1.63283	phosphoinositide-3-kinase, catalytic, beta polypeptide [Source:HGNC Symbol;Acc:8976]
ENSTRUG00000007260	ENSTRUT00000017979	ENSTRUP00000017905	1.88028	2.58657	Nipped-B homolog (Drosophila) [Source:HGNC Symbol;Acc:28862]
ENSTRUG00000007265	ENSTRUT00000017992	ENSTRUP00000017918	-1.29322	-2.76613	phospholipase C, gamma 2 (phosphatidylinositol- specific) [Source:HGNC Symbol;Acc:9066]
ENSTRUG00000007265	ENSTRUT00000017993	ENSTRUP00000017919	-2.46331	-2.52606	phospholipase C, gamma 2 (phosphatidylinositol- specific) [Source:HGNC Symbol;Acc:9066]
ENSTRUG00000007293	ENSTRUT00000018050	ENSTRUP00000017976	-1.15927	-1.78169	RAB31, member RAS oncogene family [Source:HGNC Symbol;Acc:9771]
ENSTRUG00000007295	ENSTRUT00000018053	ENSTRUP00000017979	-1.4099	-1.35676	cathepsin F [Source:HGNC Symbol;Acc:2531]
ENSTRUG00000007310	ENSTRUT00000018107	ENSTRUP00000018033	-1.8039	-1.77004	ATP-binding cassette, sub-family A (ABC1), member 3 [Source:HGNC Symbol;Acc:33]
ENSTRUG00000007332	ENSTRUT00000018186	ENSTRUP00000018112	-2.02173	-1.79769e+308	NADPH dependent diflavin oxidoreductase 1 [Source:HGNC Symbol;Acc:29838]
ENSTRUG00000007333	ENSTRUT00000018190	ENSTRUP00000018116	-2.4596	-1.46482	pinin, desmosome associated protein [Source:HGNC Symbol;Acc:9162]
ENSTRUG00000007339	ENSTRUT00000018202	ENSTRUP00000018127	-1.97218	-2.1316	lysophospholipase I [Source:HGNC Symbol;Acc:6737]
ENSTRUG00000007356	ENSTRUT00000018257	ENSTRUP00000018181	-1.79769e+308	-1.79769e+308	phospholipase C, beta 3 (phosphatidylinositol- specific) [Source:HGNC Symbol;Acc:9056]
ENSTRUG00000007365	ENSTRUT00000018284	ENSTRUP00000018208	-2.70373	-3.77911	nucleolar protein 10 [Source:HGNC Symbol;Acc:25862]
ENSTRUG00000007390	ENSTRUT00000018349	ENSTRUP00000018273	-1.30304	-2.30199	phospholipase A2, group XV [Source:HGNC Symbol;Acc:17163]
ENSTRUG00000007413	ENSTRUT00000018397	ENSTRUP00000018321	-2.5946	-4.10239	sterol regulatory element binding transcription factor 2 [Source:HGNC Symbol;Acc:11290]
ENSTRUG00000007415	ENSTRUT00000018406	ENSTRUP00000018330	-3.19565	-1.8619	X-prolyl aminopeptidase (aminopeptidase P) 3, putative [Source:HGNC Symbol;Acc:28052]
ENSTRUG00000007432	ENSTRUT00000018455	ENSTRUP00000018379	-2.45359	-1.86941	calpain 2, (m/II) large subunit [Source:HGNC Symbol;Acc:1479]
ENSTRUG00000007443	ENSTRUT00000018492	ENSTRUP00000018416	-1.82281	-1.78219	nuclear receptor subfamily 3, group C, member 1 (glucocorticoid receptor) [Source:HGNC Symbol;Acc:7978]
ENSTRUG00000007464	ENSTRUT00000018559	ENSTRUP00000018483	-1.80803	-1.9025	kinesin family member 21B [Source:HGNC Symbol;Acc:29442]
ENSTRUG00000007479	ENSTRUT00000018603	ENSTRUP00000018527	-1.79769e+308	-1.79769e+308	transferrin receptor (p90, CD71) [Source:HGNC Symbol;Acc:11763]
ENSTRUG00000007491	ENSTRUT00000018636	ENSTRUP00000018560	-2.83791	-2.30769	cyclin E2 [Source:HGNC Symbol;Acc:1590]
ENSTRUG00000007493	ENSTRUT00000018641	ENSTRUP00000018565	3.64063	3.01345	IQ motif and Sec7 domain 1 [Source:HGNC Symbol;Acc:29112]
ENSTRUG00000007524	ENSTRUT00000018714	ENSTRUP00000018638	-2.87482	-1.65514	SET binding factor 1 [Source:HGNC Symbol;Acc:10542]
ENSTRUG00000007524	ENSTRUT00000018715	ENSTRUP00000018639	-1.79769e+308	-2.51996	SET binding factor 1 [Source:HGNC Symbol;Acc:10542]
ENSTRUG00000007528	ENSTRUT00000018731	ENSTRUP00000018655	-2.12518	-1.75663	platelet-derived growth factor receptor, beta polypeptide [Source:HGNC Symbol;Acc:8804]
ENSTRUG00000007560	ENSTRUT00000018813	ENSTRUP00000018735	-1.79769e+308	-2.84911	activating transcription factor 7 [Source:HGNC Symbol;Acc:792]
ENSTRUG00000007567	ENSTRUT00000018832	ENSTRUP00000018754	-1.79769e+308	-1.79769e+308	alpha-2,3-sialyltransferase ST3Gal III [Source:RefSeq peptide;Acc:NP_001027932]
ENSTRUG00000007567	ENSTRUT00000018833	ENSTRUP00000018755	-1.79769e+308	-1.79769e+308	alpha-2,3-sialyltransferase ST3Gal III [Source:RefSeq peptide;Acc:NP_001027932]
ENSTRUG00000007576	ENSTRUT00000018854	ENSTRUP00000018776	2.08287	1.2844	myosin IF [Source:HGNC Symbol;Acc:7600]
ENSTRUG00000007576	ENSTRUT00000018855	ENSTRUP00000018777	-2.02687	-1.18355	myosin IF [Source:HGNC Symbol;Acc:7600]
ENSTRUG00000007600	ENSTRUT00000018915	ENSTRUP00000018837	-1.79769e+308	-2.94607	insulin receptor [Source:HGNC Symbol;Acc:6091]
ENSTRUG00000007634	ENSTRUT00000019010	ENSTRUP00000018932	-1.79152	-3.3586	2-oxoglutarate and iron-dependent oxygenase domain containing 2 [Source:HGNC Symbol;Acc:25823]
ENSTRUG00000007654	ENSTRUT00000019055	ENSTRUP00000018977	-1.62722	-2.14838	ribosomal protein L7-like 1 [Source:HGNC Symbol;Acc:21370]
ENSTRUG00000007668	ENSTRUT00000019091	ENSTRUP00000019013	-1.56829	-2.71861	hydroxysteroid (11-beta) dehydrogenase 2 [Source:HGNC Symbol;Acc:5209]
ENSTRUG00000007690	ENSTRUT00000019162	ENSTRUP00000019084	-1.79769e+308	-1.79769e+308	Friend leukemia virus integration 1 [Source:HGNC Symbol;Acc:3749]
ENSTRUG00000007719	ENSTRUT00000019259	ENSTRUP00000019181	-3.39911	-2.64281	protein tyrosine phosphatase, receptor type, J [Source:HGNC Symbol;Acc:9673]
ENSTRUG00000007719	ENSTRUT00000019261	ENSTRUP00000019183	1.79769e+308	1.79769e+308	protein tyrosine phosphatase, receptor type, J [Source:HGNC Symbol;Acc:9673]
ENSTRUG00000007722	ENSTRUT00000019266	ENSTRUP00000019188	-1.73318	-2.87092	unnamed protein product [Tetraodon nigroviridis]
ENSTRUG00000007734	ENSTRUT00000019309	ENSTRUP00000019231	-1.76996	-2.28359	laminin, beta 1 [Source:HGNC Symbol;Acc:6486]
ENSTRUG00000007742	ENSTRUT00000019334	ENSTRUP00000019256	-3.04989	-1.79769e+308	nuclear receptor subfamily 2, group F, member 2 [Source:HGNC Symbol;Acc:7976]
ENSTRUG00000007804	ENSTRUT00000019470	ENSTRUP00000019392	-1.79769e+308	-2.23145	galactokinase 1 [Source:HGNC Symbol;Acc:4118]
ENSTRUG00000007840	ENSTRUT00000019569	ENSTRUP00000019490	2.04721	2.05275	lamin A/C [Source:HGNC Symbol;Acc:6636]
ENSTRUG00000007852	ENSTRUT00000019606	ENSTRUP00000019527	-2.35441	-3.24529	N-acetylglutamate synthase [Source:HGNC Symbol;Acc:17996]
ENSTRUG00000007905	ENSTRUT00000019768	ENSTRUP00000019688	-2.08976	-2.0161	methyltransferase like 21A [Source:HGNC Symbol;Acc:30476]
ENSTRUG00000007911	ENSTRUT00000019780	ENSTRUP00000019700	-3.09885	-2.78576	unnamed protein product [Tetraodon nigroviridis]
ENSTRUG00000007941	ENSTRUT00000019856	ENSTRUP00000019775	-1.29258	-1.94082	epithelial splicing regulatory protein 2 [Source:HGNC Symbol;Acc:26152]
ENSTRUG00000007992	ENSTRUT00000019975	ENSTRUP00000019894	1.79769e+308	1.79769e+308	unnamed protein product [Tetraodon nigroviridis]
ENSTRUG00000007992	ENSTRUT00000019976	ENSTRUP00000019895	-1.06372	-1.07388	unnamed protein product [Tetraodon nigroviridis]
ENSTRUG00000007992	ENSTRUT00000019977	ENSTRUP00000019896	2.62282	2.25863	unnamed protein product [Tetraodon nigroviridis]
ENSTRUG00000007996	ENSTRUT00000019985	ENSTRUP00000019904	-1.74169	-1.79862	cold shock domain containing E1, RNA-binding [Source:HGNC Symbol;Acc:29905]
ENSTRUG00000007999	ENSTRUT00000020000	ENSTRUP00000019919	-1.54646	-1.84205	ankyrin repeat domain 12 [Source:HGNC Symbol;Acc:29135]
ENSTRUG00000008007	ENSTRUT00000020020	ENSTRUP00000019939	-0.946263	-1.34875	S-phase kinase-associated protein 1 [Source:HGNC Symbol;Acc:10899]
ENSTRUG00000008020	ENSTRUT00000020059	ENSTRUP00000019978	-1.88825	-2.1414	matrix metallopeptidase 14 (membrane-inserted) [Source:HGNC Symbol;Acc:7160]
ENSTRUG00000008032	ENSTRUT00000020082	ENSTRUP00000020001	-2.06991	-2.45039	activating transcription factor 1 [Source:HGNC Symbol;Acc:783]
ENSTRUG00000008044	ENSTRUT00000020128	ENSTRUP00000020047	1.79769e+308	1.79769e+308	multiple C2 domains, transmembrane 2 [Source:HGNC Symbol;Acc:25636]
ENSTRUG00000008065	ENSTRUT00000020204	ENSTRUP00000020122	-1.25674	-1.67316	SUMO1 activating enzyme subunit 1 [Source:HGNC Symbol;Acc:30660]
ENSTRUG00000008079	ENSTRUT00000020232	ENSTRUP00000020148	-1.13824	-1.89453	paired box 1 [Source:HGNC Symbol;Acc:8615]
ENSTRUG00000008108	ENSTRUT00000020339	ENSTRUP00000020255	-1.18317	-1.18354	alpha thalassemia/mental retardation syndrome X- linked [Source:HGNC Symbol;Acc:886]
ENSTRUG00000008121	ENSTRUT00000020379	ENSTRUP00000020295	3.25398	3.13691	patatin-like phospholipase domain containing 6 [Source:HGNC Symbol;Acc:16268]
ENSTRUG00000008157	ENSTRUT00000020479	ENSTRUP00000020394	2.81362	2.29513	calpain 1, (mu/I) large subunit [Source:HGNC Symbol;Acc:1476]
ENSTRUG00000008157	ENSTRUT00000020481	ENSTRUP00000020396	-2.29202	-1.56085	calpain 1, (mu/I) large subunit [Source:HGNC Symbol;Acc:1476]
ENSTRUG00000008157	ENSTRUT00000020482	ENSTRUP00000020397	1.79769e+308	1.79769e+308	calpain 1, (mu/I) large subunit [Source:HGNC Symbol;Acc:1476]
ENSTRUG00000008162	ENSTRUT00000020496	ENSTRUP00000020411	-1.79769e+308	-1.79769e+308	kelch-like 5 (Drosophila) [Source:HGNC Symbol;Acc:6356]
ENSTRUG00000008162	ENSTRUT00000020497	ENSTRUP00000020412	-1.86604	-2.74479	kelch-like 5 (Drosophila) [Source:HGNC Symbol;Acc:6356]
ENSTRUG00000008163	ENSTRUT00000020501	ENSTRUP00000020416	-1.14183	-2.00646	acid phosphatase 5, tartrate resistant [Source:HGNC Symbol;Acc:124]
ENSTRUG00000008165	ENSTRUT00000020505	ENSTRUP00000020420	-1.79769e+308	-1.79769e+308	protein phosphatase, Mg2+/Mn2+ dependent, 1B [Source:HGNC Symbol;Acc:9276]
ENSTRUG00000008182	ENSTRUT00000020562	ENSTRUP00000020477	-1.55774	-2.0274	proline-rich coiled-coil 1 [Source:HGNC Symbol;Acc:28164]
ENSTRUG00000008185	ENSTRUT00000020569	ENSTRUP00000020484	1.79769e+308	1.79769e+308	nucleolin [Source:HGNC Symbol;Acc:7667]
ENSTRUG00000008197	ENSTRUT00000020599	ENSTRUP00000020514	-2.44499	-3.28469	sterol regulatory element binding transcription factor 1 [Source:HGNC Symbol;Acc:11289]
ENSTRUG00000008215	ENSTRUT00000020636	ENSTRUP00000020551	-1.56705	-1.44255	solute carrier family 25, member 36 [Source:HGNC Symbol;Acc:25554]
ENSTRUG00000008223	ENSTRUT00000020662	ENSTRUP00000020577	-1.15025	-1.21849	GTPase activating protein and VPS9 domains 1 [Source:HGNC Symbol;Acc:23375]
ENSTRUG00000008223	ENSTRUT00000020665	ENSTRUP00000020580	-1.79769e+308	-3.24026	GTPase activating protein and VPS9 domains 1 [Source:HGNC Symbol;Acc:23375]
ENSTRUG00000008226	ENSTRUT00000020674	ENSTRUP00000020589	-1.79769e+308	-4.40331	unnamed protein product [Tetraodon nigroviridis]
ENSTRUG00000008226	ENSTRUT00000020678	ENSTRUP00000020593	-1.79769e+308	-5.54142	unnamed protein product [Tetraodon nigroviridis]
ENSTRUG00000008226	ENSTRUT00000020679	ENSTRUP00000020594	-1.79769e+308	-6.24269	unnamed protein product [Tetraodon nigroviridis]
ENSTRUG00000008237	ENSTRUT00000020705	ENSTRUP00000020620	-2.09404	-2.27373	autocrine motility factor receptor [Source:HGNC Symbol;Acc:463]
ENSTRUG00000008243	ENSTRUT00000020726	ENSTRUP00000020641	-0.978218	-1.04481	ATPase, Na+/K+ transporting, alpha 3 polypeptide [Source:HGNC Symbol;Acc:801]
ENSTRUG00000008257	ENSTRUT00000020748	ENSTRUP00000020663	-1.25874	-1.52257	glutaryl-CoA dehydrogenase [Source:HGNC Symbol;Acc:4189]
ENSTRUG00000008292	ENSTRUT00000020834	ENSTRUP00000020747	-1.84397	-2.16566	RNA binding motif protein 5 [Source:HGNC Symbol;Acc:9902]
ENSTRUG00000008300	ENSTRUT00000020849	ENSTRUP00000020762	-1.04711	-2.4201	Tu translation elongation factor, mitochondrial [Source:HGNC Symbol;Acc:12420]
ENSTRUG00000008317	ENSTRUT00000020895	ENSTRUP00000020808	-1.83649	-2.66723	CDK5 regulatory subunit associated protein 1-like 1 [Source:HGNC Symbol;Acc:21050]
ENSTRUG00000008327	ENSTRUT00000020922	ENSTRUP00000020835	-1.81846	-1.40497	PRP4 pre-mRNA processing factor 4 homolog B (yeast) [Source:HGNC Symbol;Acc:17346]
ENSTRUG00000008330	ENSTRUT00000020931	ENSTRUP00000020844	-1.36164	-1.93937	homeodomain interacting protein kinase 2 [Source:HGNC Symbol;Acc:14402]
ENSTRUG00000008331	ENSTRUT00000020932	ENSTRUP00000020845	-3.77226	-2.93391	chromosome 14 open reading frame 166 [Source:HGNC Symbol;Acc:23169]
ENSTRUG00000008368	ENSTRUT00000021039	ENSTRUP00000020952	-2.42263	-3.05659	acid phosphatase-like 2 [Source:HGNC Symbol;Acc:26303]
ENSTRUG00000008382	ENSTRUT00000021075	ENSTRUP00000020988	-1.5659	-1.35182	ATPase, Ca++ transporting, plasma membrane 4 [Source:HGNC Symbol;Acc:817]
ENSTRUG00000008404	ENSTRUT00000021129	ENSTRUP00000021042	-2.60833	-2.52358	phosphatidic acid phosphatase type 2 domain containing 3 [Source:HGNC Symbol;Acc:28174]
ENSTRUG00000008411	ENSTRUT00000021151	ENSTRUP00000021064	-1.21221	-2.32235	heterogeneous nuclear ribonucleoprotein A/B [Source:HGNC Symbol;Acc:5034]
ENSTRUG00000008430	ENSTRUT00000021202	ENSTRUP00000021114	-2.16745	-1.57509	microtubule associated serine/threonine kinase 3 [Source:HGNC Symbol;Acc:19036]
ENSTRUG00000008482	ENSTRUT00000021320	ENSTRUP00000021232	-1.10289	-1.98634	polymerase (RNA) II (DNA directed) polypeptide F [Source:HGNC Symbol;Acc:9193]
ENSTRUG00000008509	ENSTRUT00000021405	ENSTRUP00000021317	-2.23913	-2.74335	retinoid X receptor, beta [Source:HGNC Symbol;Acc:10478]
ENSTRUG00000008510	ENSTRUT00000021410	ENSTRUP00000021322	-2.86722	-2.36237	ribosomal RNA processing 15 homolog (S. cerevisiae) [Source:HGNC Symbol;Acc:24255]
ENSTRUG00000008521	ENSTRUT00000021439	ENSTRUP00000021351	-1.82782	-2.33363	coiled-coil domain containing 88C [Source:HGNC Symbol;Acc:19967]
ENSTRUG00000008523	ENSTRUT00000021446	ENSTRUP00000021358	-1.54384	-1.81146	pyruvate dehydrogenase kinase, isozyme 3 [Source:HGNC Symbol;Acc:8811]
ENSTRUG00000008546	ENSTRUT00000021500	ENSTRUP00000021412	-2.20746	-1.79769e+308	cut-like homeobox 1 [Source:HGNC Symbol;Acc:2557]
ENSTRUG00000008552	ENSTRUT00000021511	ENSTRUP00000021423	-1.36653	-2.59329	ADAM metallopeptidase domain 10 [Source:HGNC Symbol;Acc:188]
ENSTRUG00000008555	ENSTRUT00000021523	ENSTRUP00000021435	-2.00368	-1.5925	myosin IXB [Source:HGNC Symbol;Acc:7609]
ENSTRUG00000008578	ENSTRUT00000021597	ENSTRUP00000021509	2.70573	2.04991	plasminogen [Source:HGNC Symbol;Acc:9071]
ENSTRUG00000008614	ENSTRUT00000021691	ENSTRUP00000021603	-1.58746	-2.3549	wingless-type MMTV integration site family, member 5A [Source:HGNC Symbol;Acc:12784]
ENSTRUG00000008627	ENSTRUT00000021727	ENSTRUP00000021639	1.88824	1.6523	mitogen-activated protein kinase 13 [Source:HGNC Symbol;Acc:6875]
ENSTRUG00000008627	ENSTRUT00000021728	ENSTRUP00000021640	-1.66118	-2.25006	mitogen-activated protein kinase 13 [Source:HGNC Symbol;Acc:6875]
ENSTRUG00000008627	ENSTRUT00000021730	ENSTRUP00000021642	-1.79769e+308	-2.46572	mitogen-activated protein kinase 13 [Source:HGNC Symbol;Acc:6875]
ENSTRUG00000008632	ENSTRUT00000021739	ENSTRUP00000021651	-1.66011	-2.80075	chromodomain helicase DNA binding protein 7 [Source:HGNC Symbol;Acc:20626]
ENSTRUG00000008633	ENSTRUT00000021743	ENSTRUP00000021655	-2.21528	-3.05932	v-akt murine thymoma viral oncogene homolog 2 [Source:HGNC Symbol;Acc:392]
ENSTRUG00000008634	ENSTRUT00000021744	ENSTRUP00000021656	-2.54696	-1.21048	ArfGAP with RhoGAP domain, ankyrin repeat and PH domain 1 [Source:HGNC Symbol;Acc:16925]
ENSTRUG00000008660	ENSTRUT00000021825	ENSTRUP00000021737	-1.31454	-1.34382	lysine (K)-specific demethylase 4A [Source:HGNC Symbol;Acc:22978]
ENSTRUG00000008660	ENSTRUT00000021826	ENSTRUP00000021738	-1.40782	-1.35063	lysine (K)-specific demethylase 4A [Source:HGNC Symbol;Acc:22978]
ENSTRUG00000008670	ENSTRUT00000021854	ENSTRUP00000021766	-1.41741	-1.52329	thioredoxin-related transmembrane protein 3 [Source:HGNC Symbol;Acc:24718]
ENSTRUG00000008680	ENSTRUT00000021876	ENSTRUP00000021788	-1.14945	-1.46281	polymerase (RNA) III (DNA directed) polypeptide B [Source:HGNC Symbol;Acc:30348]
ENSTRUG00000008723	ENSTRUT00000021997	ENSTRUP00000021907	-1.69257	-1.37397	p38a [Epinephelus coioides]
ENSTRUG00000008757	ENSTRUT00000022087	ENSTRUP00000021997	-1.54467	-1.29249	translocase of outer mitochondrial membrane 7 homolog (yeast) [Source:HGNC Symbol;Acc:21648]
ENSTRUG00000008781	ENSTRUT00000022155	ENSTRUP00000022065	-1.79769e+308	-2.37184	death inducer-obliterator 1 [Source:HGNC Symbol;Acc:2680]
ENSTRUG00000008815	ENSTRUT00000022240	ENSTRUP00000022150	-2.21884	-1.7056	ring finger protein 14 [Source:HGNC Symbol;Acc:10058]
ENSTRUG00000008828	ENSTRUT00000022278	ENSTRUP00000022188	-1.63221	-2.13635	Aly/REF export factor [Source:HGNC Symbol;Acc:19071]
ENSTRUG00000008842	ENSTRUT00000022305	ENSTRUP00000022214	-3.54803	-1.95788	chromodomain helicase DNA binding protein 2 [Source:HGNC Symbol;Acc:1917]
ENSTRUG00000008878	ENSTRUT00000022411	ENSTRUP00000022319	1.79769e+308	1.79769e+308	DEAD (Asp-Glu-Ala-Asp) box polypeptide 46 [Source:HGNC Symbol;Acc:18681]
ENSTRUG00000008879	ENSTRUT00000022414	ENSTRUP00000022322	-3.29991	-3.58178	HECT domain and ankyrin repeat containing, E3 ubiquitin protein ligase 1 [Source:HGNC Symbol;Acc:21033]
ENSTRUG00000008880	ENSTRUT00000022416	ENSTRUP00000022324	-1.13599	-1.67361	LanC lantibiotic synthetase component C-like 1 (bacterial) [Source:HGNC Symbol;Acc:6508]
ENSTRUG00000008892	ENSTRUT00000022451	ENSTRUP00000022359	-1.63348	-6.26842	aminomethyltransferase [Source:HGNC Symbol;Acc:473]
ENSTRUG00000008967	ENSTRUT00000022636	ENSTRUP00000022542	-2.34492	-2.71146	PREDICTED: myosin-X [Danio rerio]
ENSTRUG00000008991	ENSTRUT00000022709	ENSTRUP00000022615	-2.18048	-2.45107	synovial sarcoma translocation, chromosome 18 [Source:HGNC Symbol;Acc:11340]
ENSTRUG00000008999	ENSTRUT00000022731	ENSTRUP00000022637	-1.03433	-1.03362	Nedd4 family interacting protein 1 [Source:HGNC Symbol;Acc:17592]
ENSTRUG00000008999	ENSTRUT00000022733	ENSTRUP00000022639	2.74594	2.67116	Nedd4 family interacting protein 1 [Source:HGNC Symbol;Acc:17592]
ENSTRUG00000009005	ENSTRUT00000022743	ENSTRUP00000022649	-1.79769e+308	-2.67662	caspase 6, apoptosis-related cysteine peptidase [Source:HGNC Symbol;Acc:1507]
ENSTRUG00000009005	ENSTRUT00000022745	ENSTRUP00000022651	-2.22501	-1.79769e+308	caspase 6, apoptosis-related cysteine peptidase [Source:HGNC Symbol;Acc:1507]
ENSTRUG00000009064	ENSTRUT00000022886	ENSTRUP00000022791	-1.8623	-2.13978	serum/glucocorticoid regulated kinase family, member 3 [Source:HGNC Symbol;Acc:10812]
ENSTRUG00000009079	ENSTRUT00000022918	ENSTRUP00000022823	-1.6118	-2.05331	zinc finger CCCH-type containing 14 [Source:HGNC Symbol;Acc:20509]
ENSTRUG00000009086	ENSTRUT00000022936	ENSTRUP00000022841	-2.43144	-1.71215	general transcription factor IIH, polypeptide 1, 62kDa [Source:HGNC Symbol;Acc:4655]
ENSTRUG00000009100	ENSTRUT00000022970	ENSTRUP00000022875	-3.35144	-3.29891	rhomboid, veinlet-like 2 (Drosophila) [Source:HGNC Symbol;Acc:16083]
ENSTRUG00000009122	ENSTRUT00000023034	ENSTRUP00000022938	-1.25091	-1.06099	D-tyrosyl-tRNA deacylase 1 homolog (S. cerevisiae) [Source:HGNC Symbol;Acc:16219]
ENSTRUG00000009125	ENSTRUT00000023045	ENSTRUP00000022949	-3.52392	-2.9737	chromodomain helicase DNA binding protein 9 [Source:HGNC Symbol;Acc:25701]
ENSTRUG00000009167	ENSTRUT00000023146	ENSTRUP00000023050	-1.79769e+308	-1.80941	mitogen-activated protein kinase kinase kinase kinase 5 [Source:HGNC Symbol;Acc:6867]
ENSTRUG00000009167	ENSTRUT00000023153	ENSTRUP00000023057	-1.52905	-1.79769e+308	mitogen-activated protein kinase kinase kinase kinase 5 [Source:HGNC Symbol;Acc:6867]
ENSTRUG00000009180	ENSTRUT00000023184	ENSTRUP00000023088	-2.09814	-1.79769e+308	nuclear receptor subfamily 1, group D, member 2 [Source:HGNC Symbol;Acc:7963]
ENSTRUG00000009180	ENSTRUT00000023186	ENSTRUP00000023090	-1.87411	-2.34127	nuclear receptor subfamily 1, group D, member 2 [Source:HGNC Symbol;Acc:7963]
ENSTRUG00000009187	ENSTRUT00000023213	ENSTRUP00000023117	-1.14984	-2.20126	peptidylglycine alpha-amidating monooxygenase [Source:HGNC Symbol;Acc:8596]
ENSTRUG00000009205	ENSTRUT00000023252	ENSTRUP00000023155	-2.15201	-3.52699	solute carrier family 25 (mitochondrial carrier, brain), member 14 [Source:HGNC Symbol;Acc:10984]
ENSTRUG00000009233	ENSTRUT00000023312	ENSTRUP00000023215	-1.54232	-1.26184	DnaJ (Hsp40) homolog, subfamily B, member 8 [Source:HGNC Symbol;Acc:23699]
ENSTRUG00000009264	ENSTRUT00000023393	ENSTRUP00000023296	-0.962609	-1.29739	Mitochondrial ATP synthase F0 complex subunit c isoform 1 [Source:UniProtKB/TrEMBL;Acc:Q1KKY5]
ENSTRUG00000009273	ENSTRUT00000023412	ENSTRUP00000023315	-1.79064	-1.79769e+308	gephyrin [Source:HGNC Symbol;Acc:15465]
ENSTRUG00000009287	ENSTRUT00000023442	ENSTRUP00000023345	-2.99799	-2.2601	epithelial splicing regulatory protein 1 [Source:HGNC Symbol;Acc:25966]
ENSTRUG00000009290	ENSTRUT00000023454	ENSTRUP00000023357	-1.13302	-2.05918	unnamed protein product [Tetraodon nigroviridis]
ENSTRUG00000009320	ENSTRUT00000023536	ENSTRUP00000023439	-1.18318	-2.02297	early B-cell factor 1 [Source:HGNC Symbol;Acc:3126]
ENSTRUG00000009323	ENSTRUT00000023546	ENSTRUP00000023449	-1.38713	-1.76719	ring finger protein 144B [Source:HGNC Symbol;Acc:21578]
ENSTRUG00000009329	ENSTRUT00000023561	ENSTRUP00000023464	-1.79769e+308	-2.62361	ATP-binding cassette, sub-family C (CFTR/MRP), member 2 [Source:HGNC Symbol;Acc:53]
ENSTRUG00000009329	ENSTRUT00000023567	ENSTRUP00000023470	-1.79769e+308	-2.13771	ATP-binding cassette, sub-family C (CFTR/MRP), member 2 [Source:HGNC Symbol;Acc:53]
ENSTRUG00000009345	ENSTRUT00000023603	ENSTRUP00000023506	-1.11046	-1.41576	CAP, adenylate cyclase-associated protein 1 (yeast) [Source:HGNC Symbol;Acc:20040]
ENSTRUG00000009346	ENSTRUT00000023606	ENSTRUP00000023509	-4.3363	-3.09987	matrix metallopeptidase 11 (stromelysin 3) [Source:HGNC Symbol;Acc:7157]
ENSTRUG00000009346	ENSTRUT00000023608	ENSTRUP00000023511	-3.72496	-2.50596	matrix metallopeptidase 11 (stromelysin 3) [Source:HGNC Symbol;Acc:7157]
ENSTRUG00000009399	ENSTRUT00000023715	ENSTRUP00000023617	-1.94857	-3.09918	paroxysmal nonkinesigenic dyskinesia [Source:HGNC Symbol;Acc:9153]
ENSTRUG00000009422	ENSTRUT00000023768	ENSTRUP00000023670	1.79769e+308	1.79769e+308	NADH dehydrogenase (ubiquinone) 1 alpha subcomplex, 10, 42kDa [Source:HGNC Symbol;Acc:7684]
ENSTRUG00000009428	ENSTRUT00000023790	ENSTRUP00000023692	-2.9139	-2.73657	solute carrier family 23 (nucleobase transporters), member 1 [Source:HGNC Symbol;Acc:10974]
ENSTRUG00000009432	ENSTRUT00000023795	ENSTRUP00000023697	-2.15101	-1.8611	alkaline ceramidase 2 [Source:HGNC Symbol;Acc:23675]
ENSTRUG00000009432	ENSTRUT00000023796	ENSTRUP00000023698	-0.938522	-1.7797	alkaline ceramidase 2 [Source:HGNC Symbol;Acc:23675]
ENSTRUG00000009434	ENSTRUT00000023799	ENSTRUP00000023701	-1.21469	-2.38505	SWI/SNF related, matrix associated, actin dependent regulator of chromatin, subfamily c, member 1 [Source:HGNC Symbol;Acc:11104]
ENSTRUG00000009436	ENSTRUT00000023803	ENSTRUP00000023705	-1.0688	-1.48658	ATP-binding cassette, sub-family G (WHITE), member 5 [Source:HGNC Symbol;Acc:13886]
ENSTRUG00000009437	ENSTRUT00000023806	ENSTRUP00000023708	-1.26335	-1.83885	nucleolar complex associated 2 homolog (S. cerevisiae) [Source:HGNC Symbol;Acc:24517]
ENSTRUG00000009438	ENSTRUT00000023816	ENSTRUP00000023718	-1.59222	-1.2698	inositol polyphosphate phosphatase-like 1 [Source:HGNC Symbol;Acc:6080]
ENSTRUG00000009446	ENSTRUT00000023833	ENSTRUP00000023735	-2.42679	-2.47509	SHQ1 homolog (S. cerevisiae) [Source:HGNC Symbol;Acc:25543]
ENSTRUG00000009478	ENSTRUT00000023912	ENSTRUP00000023814	-2.4057	-2.09261	phosphatase, orphan 1 [Source:HGNC Symbol;Acc:16815]
ENSTRUG00000009518	ENSTRUT00000024011	ENSTRUP00000023912	-2.05488	-1.4411	5-methyltetrahydrofolate-homocysteine methyltransferase reductase [Source:HGNC Symbol;Acc:7473]
ENSTRUG00000009526	ENSTRUT00000024036	ENSTRUP00000023937	-2.77349	-1.8961	Rab interacting lysosomal protein-like 1 [Source:HGNC Symbol;Acc:26814]
ENSTRUG00000009537	ENSTRUT00000024067	ENSTRUP00000023968	-1.85359	-2.00528	engulfment and cell motility 3 [Source:HGNC Symbol;Acc:17289]
ENSTRUG00000009612	ENSTRUT00000024252	ENSTRUP00000024153	-1.1364	-1.48745	biglycan [Source:HGNC Symbol;Acc:1044]
ENSTRUG00000009632	ENSTRUT00000024296	ENSTRUP00000024197	-3.01036	-3.89627	suppressor of Ty 7 (S. cerevisiae)-like [Source:HGNC Symbol;Acc:30632]
ENSTRUG00000009668	ENSTRUT00000024382	ENSTRUP00000024283	-2.316	-1.79769e+308	alpha-synuclein [Source:RefSeq peptide;Acc:NP_001029020]
ENSTRUG00000009681	ENSTRUT00000024422	ENSTRUP00000024323	-2.12018	-2.59013	carnitine palmitoyltransferase 1A (liver) [Source:HGNC Symbol;Acc:2328]
ENSTRUG00000009694	ENSTRUT00000024460	ENSTRUP00000024361	-1.79769e+308	-1.79769e+308	discs, large homolog 3 (Drosophila) [Source:HGNC Symbol;Acc:2902]
ENSTRUG00000009694	ENSTRUT00000024461	ENSTRUP00000024362	-1.79769e+308	-1.79769e+308	discs, large homolog 3 (Drosophila) [Source:HGNC Symbol;Acc:2902]
ENSTRUG00000009769	ENSTRUT00000024645	ENSTRUP00000024546	1.44961	1.74787	nitric oxide synthase interacting protein [Source:HGNC Symbol;Acc:17946]
ENSTRUG00000009783	ENSTRUT00000024683	ENSTRUP00000024584	-1.26385	-1.48383	calponin 2 [Source:HGNC Symbol;Acc:2156]
ENSTRUG00000009785	ENSTRUT00000024687	ENSTRUP00000024588	-2.91287	-1.53963	cullin 4B [Source:HGNC Symbol;Acc:2555]
ENSTRUG00000009787	ENSTRUT00000024690	ENSTRUP00000024591	-1.9807	-1.79769e+308	golgi-associated, gamma adaptin ear containing, ARF binding protein 1 [Source:HGNC Symbol;Acc:17842]
ENSTRUG00000009789	ENSTRUT00000024700	ENSTRUP00000024601	-2.22752	-1.83829	guanine nucleotide binding protein-like 2 (nucleolar) [Source:HGNC Symbol;Acc:29925]
ENSTRUG00000009800	ENSTRUT00000024732	ENSTRUP00000024632	-2.28933	-3.01713	spleen tyrosine kinase [Source:HGNC Symbol;Acc:11491]
ENSTRUG00000009800	ENSTRUT00000024736	ENSTRUP00000024636	-1.79769e+308	-1.79769e+308	spleen tyrosine kinase [Source:HGNC Symbol;Acc:11491]
ENSTRUG00000009808	ENSTRUT00000024752	ENSTRUP00000024652	-1.54582	-1.67151	ubiquitin-conjugating enzyme E2H [Source:HGNC Symbol;Acc:12484]
ENSTRUG00000009815	ENSTRUT00000024763	ENSTRUP00000024663	-1.57025	-2.3124	ras homolog gene family, member F (in filopodia) [Source:HGNC Symbol;Acc:15703]
ENSTRUG00000009816	ENSTRUT00000024767	ENSTRUP00000024667	-0.967848	-1.13666	chromosome 17 open reading frame 27 [Takifugu rubripes]
ENSTRUG00000009828	ENSTRUT00000024802	ENSTRUP00000024701	-1.79769e+308	-1.79769e+308	growth factor receptor-bound protein 10 [Source:HGNC Symbol;Acc:4564]
ENSTRUG00000009834	ENSTRUT00000024813	ENSTRUP00000024712	-1.55113	-1.72923	CTP synthase [Source:HGNC Symbol;Acc:2519]
ENSTRUG00000009874	ENSTRUT00000024894	ENSTRUP00000024793	-3.35241	-2.22537	solute carrier family 2 (facilitated glucose transporter), member 8 [Source:HGNC Symbol;Acc:13812]
ENSTRUG00000009939	ENSTRUT00000025085	ENSTRUP00000024982	-1.79769e+308	-1.79769e+308	serine incorporator 5 [Source:HGNC Symbol;Acc:18825]
ENSTRUG00000009941	ENSTRUT00000025096	ENSTRUP00000024993	-1.878	-3.16799	inositol 1,4,5-trisphosphate receptor, type 1 [Source:HGNC Symbol;Acc:6180]
ENSTRUG00000009941	ENSTRUT00000025097	ENSTRUP00000024994	-1.92705	-3.10593	inositol 1,4,5-trisphosphate receptor, type 1 [Source:HGNC Symbol;Acc:6180]
ENSTRUG00000009941	ENSTRUT00000025098	ENSTRUP00000024995	5.64098	6.44973	inositol 1,4,5-trisphosphate receptor, type 1 [Source:HGNC Symbol;Acc:6180]
ENSTRUG00000009955	ENSTRUT00000025138	ENSTRUP00000025035	-2.98728	-2.66673	quiescin Q6 sulfhydryl oxidase 1 [Source:HGNC Symbol;Acc:9756]
ENSTRUG00000009968	ENSTRUT00000025183	ENSTRUP00000025080	-3.13242	-2.98264	6-phosphofructo-2-kinase/fructose-2,6-biphosphatase 2 [Source:HGNC Symbol;Acc:8873]
ENSTRUG00000009996	ENSTRUT00000025247	ENSTRUP00000025144	-1.07742	-1.2217	sciellin [Source:HGNC Symbol;Acc:10573]
ENSTRUG00000010000	ENSTRUT00000025261	ENSTRUP00000025158	1.96644	1.40385	MYC binding protein 2 [Source:HGNC Symbol;Acc:23386]
ENSTRUG00000010000	ENSTRUT00000025262	ENSTRUP00000025159	1.24625	1.08439	MYC binding protein 2 [Source:HGNC Symbol;Acc:23386]
ENSTRUG00000010000	ENSTRUT00000025264	ENSTRUP00000025161	-2.87732	-2.03001	MYC binding protein 2 [Source:HGNC Symbol;Acc:23386]
ENSTRUG00000010005	ENSTRUT00000025275	ENSTRUP00000025172	1.95265	1.88864	guanine nucleotide binding protein (G protein), alpha activating activity polypeptide, olfactory type [Source:HGNC Symbol;Acc:4388]
ENSTRUG00000010005	ENSTRUT00000025276	ENSTRUP00000025173	-1.77682	-1.99231	guanine nucleotide binding protein (G protein), alpha activating activity polypeptide, olfactory type [Source:HGNC Symbol;Acc:4388]
ENSTRUG00000010017	ENSTRUT00000025307	ENSTRUP00000025204	-2.00917	-2.43922	retinoblastoma binding protein 5 [Source:HGNC Symbol;Acc:9888]
ENSTRUG00000010023	ENSTRUT00000025320	ENSTRUP00000025217	-2.80336	-3.21375	G protein-coupled receptor 155 [Source:RefSeq peptide;Acc:NP_001098703]
ENSTRUG00000010034	ENSTRUT00000025343	ENSTRUP00000025240	-1.6896	-5.60332	macrophage stimulating 1 receptor (c-met-related tyrosine kinase) [Source:HGNC Symbol;Acc:7381]
ENSTRUG00000010043	ENSTRUT00000025366	ENSTRUP00000025263	-1.73477	-2.55444	acetyl-CoA carboxylase alpha [Source:HGNC Symbol;Acc:84]
ENSTRUG00000010043	ENSTRUT00000025367	ENSTRUP00000025264	1.48473	1.21336	acetyl-CoA carboxylase alpha [Source:HGNC Symbol;Acc:84]
ENSTRUG00000010076	ENSTRUT00000025454	ENSTRUP00000025351	-1.41662	-1.31714	phosphorylase kinase, beta [Source:HGNC Symbol;Acc:8927]
ENSTRUG00000010149	ENSTRUT00000025653	ENSTRUP00000025549	-1.33774	-2.0767	adenosine monophosphate deaminase 3 [Source:HGNC Symbol;Acc:470]
ENSTRUG00000010165	ENSTRUT00000025694	ENSTRUP00000025590	-1.86544	-2.69974	matrix metalloproteinase-2 [Source:RefSeq peptide;Acc:NP_001032958]
ENSTRUG00000010165	ENSTRUT00000025696	ENSTRUP00000025592	-6.06137	-4.01535	matrix metalloproteinase-2 [Source:RefSeq peptide;Acc:NP_001032958]
ENSTRUG00000010165	ENSTRUT00000025697	ENSTRUP00000025593	-1.79769e+308	-4.41985	matrix metalloproteinase-2 [Source:RefSeq peptide;Acc:NP_001032958]
ENSTRUG00000010165	ENSTRUT00000025701	ENSTRUP00000025597	-5.49427	-2.29822	matrix metalloproteinase-2 [Source:RefSeq peptide;Acc:NP_001032958]
ENSTRUG00000010215	ENSTRUT00000025830	ENSTRUP00000025726	-2.66534	-2.19781	RNA binding motif protein 10 [Source:HGNC Symbol;Acc:9896]
ENSTRUG00000010230	ENSTRUT00000025877	ENSTRUP00000025773	-2.44425	-2.4329	lysine-specific demethylase 2B [Xenopus laevis] >gi|82180866|sp|Q640I9.1|KDM2B_XENLA RecName: Full=Lysine-specific demethylase 2B; AltName: Full=F-box and leucine-rich repeat protein 10; AltName: Full=F-box/LRR-repeat protein 10; AltName: Full=JmjC domain-containing histone demethylation protein 1B; AltName: Full=[Histone-H3]-lysine-36 demethylase 1B >gi|52138911|gb|AAH82636.1| MGC80880 protein […
ENSTRUG00000010233	ENSTRUT00000025883	ENSTRUP00000025779	-3.14211	-3.65853	cyclin-dependent kinase 7 [Source:HGNC Symbol;Acc:1778]
ENSTRUG00000010252	ENSTRUT00000025922	ENSTRUP00000025818	-2.90191	-3.07564	minichromosome maintenance complex component 6 [Source:HGNC Symbol;Acc:6949]
ENSTRUG00000010255	ENSTRUT00000025931	ENSTRUP00000025827	-1.51857	-2.43143	GATA binding protein 2 [Source:HGNC Symbol;Acc:4171]
ENSTRUG00000010264	ENSTRUT00000025940	ENSTRUP00000025835	-1.79769e+308	-2.72525	lysyl oxidase-like 1 [Source:HGNC Symbol;Acc:6665]
ENSTRUG00000010290	ENSTRUT00000026011	ENSTRUP00000025906	-1.52061	-2.71119	eukaryotic translation initiation factor 4H [Source:HGNC Symbol;Acc:12741]
ENSTRUG00000010302	ENSTRUT00000026031	ENSTRUP00000025926	-1.72943	-2.10905	PREDICTED: ER degradation-enhancing alpha-mannosidase-like 3-like [Oreochromis niloticus]
ENSTRUG00000010304	ENSTRUT00000026035	ENSTRUP00000025930	-2.71849	-1.79769e+308	multiple inositol-polyphosphate phosphatase 1 [Source:HGNC Symbol;Acc:7102]
ENSTRUG00000010308	ENSTRUT00000026045	ENSTRUP00000025940	-1.30826	-1.90026	ATP-binding cassette, sub-family F (GCN20), member 2 [Source:HGNC Symbol;Acc:71]
ENSTRUG00000010313	ENSTRUT00000026057	ENSTRUP00000025952	-2.35318	-2.30308	microtubule associated serine/threonine kinase 3 [Source:HGNC Symbol;Acc:19036]
ENSTRUG00000010315	ENSTRUT00000026065	ENSTRUP00000025960	-2.12999	-2.33987	mitochondrial ribosomal protein L39 [Source:HGNC Symbol;Acc:14027]
ENSTRUG00000010339	ENSTRUT00000026119	ENSTRUP00000026014	-2.03152	-1.36479	ubiquitin-like with PHD and ring finger domains 1 [Source:HGNC Symbol;Acc:12556]
ENSTRUG00000010368	ENSTRUT00000026213	ENSTRUP00000026108	-1.83681	-1.756	Rho GTPase activating protein 39 [Source:HGNC Symbol;Acc:29351]
ENSTRUG00000010419	ENSTRUT00000026337	ENSTRUP00000026230	-2.89224	-1.68712	optineurin [Source:HGNC Symbol;Acc:17142]
ENSTRUG00000010435	ENSTRUT00000026379	ENSTRUP00000026272	-1.8317	-1.79769e+308	ceramide synthase 5 [Source:HGNC Symbol;Acc:23749]
ENSTRUG00000010461	ENSTRUT00000026438	ENSTRUP00000026331	2.65749	2.33966	PHD finger protein 20 [Source:HGNC Symbol;Acc:16098]
ENSTRUG00000010471	ENSTRUT00000026480	ENSTRUP00000026373	-1.78246	-2.91644	PREDICTED: testisin-like [Oreochromis niloticus]
ENSTRUG00000010473	ENSTRUT00000026492	ENSTRUP00000026385	-1.61879	-1.80272	smoothelin [Source:HGNC Symbol;Acc:11126]
ENSTRUG00000010487	ENSTRUT00000026553	ENSTRUP00000026446	-3.86065	-2.53225	PREDICTED: vascular endothelial growth factor receptor kdr-like [Oreochromis niloticus]
ENSTRUG00000010487	ENSTRUT00000026554	ENSTRUP00000026447	1.89523	1.79795	PREDICTED: vascular endothelial growth factor receptor kdr-like [Oreochromis niloticus]
ENSTRUG00000010487	ENSTRUT00000026559	ENSTRUP00000026452	-2.47396	-2.79493	PREDICTED: vascular endothelial growth factor receptor kdr-like [Oreochromis niloticus]
ENSTRUG00000010487	ENSTRUT00000026560	ENSTRUP00000026453	-3.12954	-3.25314	PREDICTED: vascular endothelial growth factor receptor kdr-like [Oreochromis niloticus]
ENSTRUG00000010518	ENSTRUT00000026663	ENSTRUP00000026556	2.61641	1.89072	tankyrase, TRF1-interacting ankyrin-related ADP- ribose polymerase [Source:HGNC Symbol;Acc:11941]
ENSTRUG00000010521	ENSTRUT00000026669	ENSTRUP00000026562	-2.93986	-1.95792	zinc fingers and homeoboxes 1 [Source:HGNC Symbol;Acc:12871]
ENSTRUG00000010529	ENSTRUT00000026695	ENSTRUP00000026588	-1.40666	-1.89113	serine/arginine-rich splicing factor 7 [Source:HGNC Symbol;Acc:10789]
ENSTRUG00000010572	ENSTRUT00000026791	ENSTRUP00000026683	-2.86854	-2.48094	dehydrogenase/reductase (SDR family) member 13 [Source:HGNC Symbol;Acc:28326]
ENSTRUG00000010596	ENSTRUT00000026859	ENSTRUP00000026751	-1.54821	-2.32472	protein kinase, cAMP-dependent, catalytic, beta [Source:HGNC Symbol;Acc:9381]
ENSTRUG00000010614	ENSTRUT00000026904	ENSTRUP00000026796	-1.79769e+308	-1.79769e+308	suppression of tumorigenicity 14 (colon carcinoma) [Source:HGNC Symbol;Acc:11344]
ENSTRUG00000010624	ENSTRUT00000026928	ENSTRUP00000026820	-1.21472	-1.73042	phenylalanyl-tRNA synthetase, alpha subunit [Source:HGNC Symbol;Acc:3592]
ENSTRUG00000010624	ENSTRUT00000026929	ENSTRUP00000026821	-1.30138	-1.07302	phenylalanyl-tRNA synthetase, alpha subunit [Source:HGNC Symbol;Acc:3592]
ENSTRUG00000010624	ENSTRUT00000026933	ENSTRUP00000026825	5.4453	4.78652	phenylalanyl-tRNA synthetase, alpha subunit [Source:HGNC Symbol;Acc:3592]
ENSTRUG00000010651	ENSTRUT00000026991	ENSTRUP00000026882	2.26303	2.76574	leucyl/cystinyl aminopeptidase [Source:HGNC Symbol;Acc:6656]
ENSTRUG00000010652	ENSTRUT00000026995	ENSTRUP00000026886	-1.48248	-1.63364	acyl-CoA synthetase family member 2 [Source:HGNC Symbol;Acc:26101]
ENSTRUG00000010659	ENSTRUT00000027014	ENSTRUP00000026905	-3.30771	-1.53165	heterogeneous nuclear ribonucleoprotein K [Source:HGNC Symbol;Acc:5044]
ENSTRUG00000010668	ENSTRUT00000027039	ENSTRUP00000026930	-1.30939	-2.02366	ATP citrate lyase [Source:HGNC Symbol;Acc:115]
ENSTRUG00000010692	ENSTRUT00000027084	ENSTRUP00000026975	1.79769e+308	1.79769e+308	cytoplasmic polyadenylation element binding protein 4 [Source:HGNC Symbol;Acc:21747]
ENSTRUG00000010724	ENSTRUT00000027167	ENSTRUP00000027058	-2.25423	-2.12688	zinc finger and AT hook domain containing [Source:HGNC Symbol;Acc:19899]
ENSTRUG00000010729	ENSTRUT00000027180	ENSTRUP00000027071	-2.80851	-2.80445	ribosomal protein S6 kinase, 90kDa, polypeptide 1 [Source:HGNC Symbol;Acc:10430]
ENSTRUG00000010745	ENSTRUT00000027215	ENSTRUP00000027106	-2.35027	-1.39106	WW domain binding protein 11 [Source:HGNC Symbol;Acc:16461]
ENSTRUG00000010768	ENSTRUT00000027286	ENSTRUP00000027177	-1.87354	-2.4351	ATP-binding cassette, sub-family B (MDR/TAP), member 11 [Source:HGNC Symbol;Acc:42]
ENSTRUG00000010769	ENSTRUT00000027291	ENSTRUP00000027182	-2.23202	-1.79769e+308	Rho-associated, coiled-coil containing protein kinase 2 [Source:HGNC Symbol;Acc:10252]
ENSTRUG00000010780	ENSTRUT00000027312	ENSTRUP00000027203	-2.4331	-1.71454	CDC28 protein kinase regulatory subunit 1B [Source:HGNC Symbol;Acc:19083]
ENSTRUG00000010783	ENSTRUT00000027317	ENSTRUP00000027208	-2.06444	-1.40951	dedicator of cytokinesis 6 [Source:HGNC Symbol;Acc:19189]
ENSTRUG00000010783	ENSTRUT00000027319	ENSTRUP00000027210	-2.26338	-1.2923	dedicator of cytokinesis 6 [Source:HGNC Symbol;Acc:19189]
ENSTRUG00000010794	ENSTRUT00000027351	ENSTRUP00000027242	-1.79769e+308	-3.02225	DnaJ (Hsp40) homolog, subfamily C, member 7 [Source:HGNC Symbol;Acc:12392]
ENSTRUG00000010794	ENSTRUT00000027352	ENSTRUP00000027243	-1.79769e+308	-2.62606	DnaJ (Hsp40) homolog, subfamily C, member 7 [Source:HGNC Symbol;Acc:12392]
ENSTRUG00000010794	ENSTRUT00000027353	ENSTRUP00000027244	-1.60052	-2.06941	DnaJ (Hsp40) homolog, subfamily C, member 7 [Source:HGNC Symbol;Acc:12392]
ENSTRUG00000010800	ENSTRUT00000027372	ENSTRUP00000027263	-2.47652	-2.02769	lactate dehydrogenase A [Source:HGNC Symbol;Acc:6535]
ENSTRUG00000010817	ENSTRUT00000027420	ENSTRUP00000027311	-2.25508	-2.66889	putative homeodomain transcription factor 1 [Source:HGNC Symbol;Acc:8939]
ENSTRUG00000010834	ENSTRUT00000027486	ENSTRUP00000027377	3.04339	2.98268	solute carrier family 25 (mitochondrial carrier; phosphate carrier), member 3 [Source:HGNC Symbol;Acc:10989]
ENSTRUG00000010898	ENSTRUT00000027642	ENSTRUP00000027533	-2.17269	-2.05688	endoplasmic reticulum aminopeptidase 2 [Source:HGNC Symbol;Acc:29499]
ENSTRUG00000010946	ENSTRUT00000027751	ENSTRUP00000027642	1.86914	2.01311	unnamed protein product [Tetraodon nigroviridis]
ENSTRUG00000010946	ENSTRUT00000027752	ENSTRUP00000027643	-1.0736	-1.20516	unnamed protein product [Tetraodon nigroviridis]
ENSTRUG00000010957	ENSTRUT00000027769	ENSTRUP00000027660	-2.64495	-2.22918	megakaryocyte-associated tyrosine kinase [Source:HGNC Symbol;Acc:6906]
ENSTRUG00000010961	ENSTRUT00000027784	ENSTRUP00000027675	-1.79769e+308	-3.67594	interleukin enhancer binding factor 3, 90kDa [Source:HGNC Symbol;Acc:6038]
ENSTRUG00000010967	ENSTRUT00000027795	ENSTRUP00000027686	-2.576	-2.42597	protease, serine, 33 [Source:HGNC Symbol;Acc:30405]
ENSTRUG00000010972	ENSTRUT00000027804	ENSTRUP00000027695	-1.15614	-1.41679	endoplasmic reticulum protein 44 [Source:HGNC Symbol;Acc:18311]
ENSTRUG00000010985	ENSTRUT00000027830	ENSTRUP00000027720	-2.13924	-1.82041	dCMP deaminase [Source:HGNC Symbol;Acc:2710]
ENSTRUG00000010990	ENSTRUT00000027847	ENSTRUP00000027737	-1.31893	-1.44767	gamma-glutamyltransferase 5 [Source:HGNC Symbol;Acc:4260]
ENSTRUG00000010992	ENSTRUT00000027850	ENSTRUP00000027740	-2.06894	-1.439	amyloid beta (A4) precursor-like protein 2 [Source:HGNC Symbol;Acc:598]
ENSTRUG00000010992	ENSTRUT00000027854	ENSTRUP00000027744	-1.79769e+308	-2.24024	amyloid beta (A4) precursor-like protein 2 [Source:HGNC Symbol;Acc:598]
ENSTRUG00000011011	ENSTRUT00000027902	ENSTRUP00000027792	-1.69714	-3.71169	adducin 1 (alpha) [Source:HGNC Symbol;Acc:243]
ENSTRUG00000011011	ENSTRUT00000027905	ENSTRUP00000027795	-1.13308	-1.11408	adducin 1 (alpha) [Source:HGNC Symbol;Acc:243]
ENSTRUG00000011018	ENSTRUT00000027919	ENSTRUP00000027809	1.88037	2.38352	nuclear factor of activated T-cells 5, tonicity- responsive [Source:HGNC Symbol;Acc:7774]
ENSTRUG00000011018	ENSTRUT00000027920	ENSTRUP00000027810	-2.68516	-2.6966	nuclear factor of activated T-cells 5, tonicity- responsive [Source:HGNC Symbol;Acc:7774]
ENSTRUG00000011028	ENSTRUT00000027945	ENSTRUP00000027835	-2.79175	-2.8377	phosphodiesterase 4C, cAMP-specific [Source:HGNC Symbol;Acc:8782]
ENSTRUG00000011059	ENSTRUT00000028027	ENSTRUP00000027917	2.01035	1.91562	methionine adenosyltransferase II, alpha [Source:HGNC Symbol;Acc:6904]
ENSTRUG00000011071	ENSTRUT00000028056	ENSTRUP00000027946	-1.44028	-2.00243	ubiquitination factor E4B [Source:HGNC Symbol;Acc:12500]
ENSTRUG00000011072	ENSTRUT00000028066	ENSTRUP00000027956	-1.79769e+308	-3.66526	matrix metallopeptidase 25 [Source:HGNC Symbol;Acc:14246]
ENSTRUG00000011117	ENSTRUT00000028175	ENSTRUP00000028064	-1.90325	-2.37067	WD repeat domain, phosphoinositide interacting 1 [Source:HGNC Symbol;Acc:25471]
ENSTRUG00000011184	ENSTRUT00000028337	ENSTRUP00000028225	-2.16948	-1.79769e+308	tripartite motif containing 50 [Source:HGNC Symbol;Acc:19017]
ENSTRUG00000011194	ENSTRUT00000028375	ENSTRUP00000028263	-3.91775	-4.45962	kinesin family member 1B [Source:HGNC Symbol;Acc:16636]
ENSTRUG00000011194	ENSTRUT00000028376	ENSTRUP00000028264	-3.08615	-5.81766	kinesin family member 1B [Source:HGNC Symbol;Acc:16636]
ENSTRUG00000011194	ENSTRUT00000028377	ENSTRUP00000028265	-1.79769e+308	-1.79769e+308	kinesin family member 1B [Source:HGNC Symbol;Acc:16636]
ENSTRUG00000011228	ENSTRUT00000028461	ENSTRUP00000028349	-1.75276	-2.15032	dehydrogenase/reductase (SDR family) member 9 [Source:HGNC Symbol;Acc:16888]
ENSTRUG00000011259	ENSTRUT00000028531	ENSTRUP00000028418	-2.01398	-2.48788	PREDICTED: calcium-binding mitochondrial carrier protein SCaMC-1-like [Oreochromis niloticus]
ENSTRUG00000011288	ENSTRUT00000028616	ENSTRUP00000028502	-1.56719	-2.39071	endoplasmic reticulum to nucleus signaling 2 [Source:HGNC Symbol;Acc:16942]
ENSTRUG00000011353	ENSTRUT00000028764	ENSTRUP00000028648	-1.93355	-3.55036	ubiquitin-conjugating enzyme E2T (putative) [Source:HGNC Symbol;Acc:25009]
ENSTRUG00000011369	ENSTRUT00000028807	ENSTRUP00000028691	-2.51106	-2.89112	dual specificity phosphatase 4 [Source:HGNC Symbol;Acc:3070]
ENSTRUG00000011390	ENSTRUT00000028867	ENSTRUP00000028751	-3.56732	-2.42386	basic helix-loop-helix family, member e40 [Source:HGNC Symbol;Acc:1046]
ENSTRUG00000011397	ENSTRUT00000028899	ENSTRUP00000028783	3.31809	3.65882	alanine-glyoxylate aminotransferase [Source:HGNC Symbol;Acc:341]
ENSTRUG00000011397	ENSTRUT00000028903	ENSTRUP00000028787	-2.15615	-1.79769e+308	alanine-glyoxylate aminotransferase [Source:HGNC Symbol;Acc:341]
ENSTRUG00000011397	ENSTRUT00000028904	ENSTRUP00000028788	4.07758	3.14646	alanine-glyoxylate aminotransferase [Source:HGNC Symbol;Acc:341]
ENSTRUG00000011402	ENSTRUT00000028914	ENSTRUP00000028798	-2.42297	-2.90567	TBC1 domain family, member 23 [Source:HGNC Symbol;Acc:25622]
ENSTRUG00000011402	ENSTRUT00000028915	ENSTRUP00000028799	-1.2591	-1.41418	TBC1 domain family, member 23 [Source:HGNC Symbol;Acc:25622]
ENSTRUG00000011404	ENSTRUT00000028924	ENSTRUP00000028808	-1.42902	-2.43115	solute carrier family 26, member 11 [Source:HGNC Symbol;Acc:14471]
ENSTRUG00000011477	ENSTRUT00000029092	ENSTRUP00000028976	-2.23386	-1.05403	cytohesin 1 [Source:HGNC Symbol;Acc:9501]
ENSTRUG00000011477	ENSTRUT00000029094	ENSTRUP00000028978	-1.40442	-1.08149	cytohesin 1 [Source:HGNC Symbol;Acc:9501]
ENSTRUG00000011488	ENSTRUT00000029125	ENSTRUP00000029009	-2.05287	-1.70767	TAF4 RNA polymerase II, TATA box binding protein (TBP)-associated factor, 135kDa [Source:HGNC Symbol;Acc:11537]
ENSTRUG00000011554	ENSTRUT00000029303	ENSTRUP00000029187	2.43504	2.05594	septin 9 [Source:HGNC Symbol;Acc:7323]
ENSTRUG00000011568	ENSTRUT00000029346	ENSTRUP00000029229	-1.79769e+308	-1.96197	interferon regulatory factor 4 [Source:HGNC Symbol;Acc:6119]
ENSTRUG00000011584	ENSTRUT00000029394	ENSTRUP00000029277	2.52665	1.80248	dishevelled associated activator of morphogenesis 1 [Source:HGNC Symbol;Acc:18142]
ENSTRUG00000011584	ENSTRUT00000029395	ENSTRUP00000029278	-3.53582	-5.2201	dishevelled associated activator of morphogenesis 1 [Source:HGNC Symbol;Acc:18142]
ENSTRUG00000011589	ENSTRUT00000029412	ENSTRUP00000029295	-1.21329	-2.08495	carnitine palmitoyltransferase 1B (muscle) [Source:HGNC Symbol;Acc:2329]
ENSTRUG00000011594	ENSTRUT00000029425	ENSTRUP00000029308	-1.33566	-1.80348	protein tyrosine phosphatase, receptor type, F [Source:HGNC Symbol;Acc:9670]
ENSTRUG00000011609	ENSTRUT00000029460	ENSTRUP00000029343	-2.97007	-1.58368	centromere protein L [Source:HGNC Symbol;Acc:17879]
ENSTRUG00000011645	ENSTRUT00000029550	ENSTRUP00000029433	-1.79618	-1.3735	PREDICTED: receptor tyrosine-protein kinase erbB-3-like [Oreochromis niloticus]
ENSTRUG00000011655	ENSTRUT00000029572	ENSTRUP00000029455	-4.18119	-2.1265	calcium/calmodulin-dependent serine protein kinase (MAGUK family) [Source:HGNC Symbol;Acc:1497]
ENSTRUG00000011655	ENSTRUT00000029574	ENSTRUP00000029457	2.30813	2.00667	calcium/calmodulin-dependent serine protein kinase (MAGUK family) [Source:HGNC Symbol;Acc:1497]
ENSTRUG00000011655	ENSTRUT00000029575	ENSTRUP00000029458	-1.79769e+308	-4.66518	calcium/calmodulin-dependent serine protein kinase (MAGUK family) [Source:HGNC Symbol;Acc:1497]
ENSTRUG00000011655	ENSTRUT00000029578	ENSTRUP00000029461	-3.38636	-3.74917	calcium/calmodulin-dependent serine protein kinase (MAGUK family) [Source:HGNC Symbol;Acc:1497]
ENSTRUG00000011656	ENSTRUT00000029582	ENSTRUP00000029465	-1.76792	-3.74215	deoxythymidylate kinase (thymidylate kinase) [Source:HGNC Symbol;Acc:3061]
ENSTRUG00000011667	ENSTRUT00000029608	ENSTRUP00000029491	-1.87632	-1.3769	eukaryotic translation elongation factor 1 beta 2 [Source:HGNC Symbol;Acc:3208]
ENSTRUG00000011693	ENSTRUT00000029660	ENSTRUP00000029543	-1.88543	-1.23643	coatomer protein complex, subunit epsilon [Source:HGNC Symbol;Acc:2234]
ENSTRUG00000011717	ENSTRUT00000029712	ENSTRUP00000029595	-1.84496	-1.55058	ARP2 actin-related protein 2 homolog (yeast) [Source:HGNC Symbol;Acc:169]
ENSTRUG00000011724	ENSTRUT00000029732	ENSTRUP00000029615	-1.54784	-1.17383	mahogunin, ring finger 1 [Source:HGNC Symbol;Acc:20254]
ENSTRUG00000011739	ENSTRUT00000029760	ENSTRUP00000029643	-1.06361	-1.1314	charged multivesicular body protein 2A [Source:HGNC Symbol;Acc:30216]
ENSTRUG00000011779	ENSTRUT00000029852	ENSTRUP00000029735	-2.75745	-1.40161	protein phosphatase 1, regulatory subunit 13B [Source:HGNC Symbol;Acc:14950]
ENSTRUG00000011805	ENSTRUT00000029926	ENSTRUP00000029809	-1.42865	-2.8758	engulfment and cell motility 1 [Source:HGNC Symbol;Acc:16286]
ENSTRUG00000011809	ENSTRUT00000029941	ENSTRUP00000029824	-3.09977	-3.12141	gp91phox protein [Source:RefSeq peptide;Acc:NP_001027904]
ENSTRUG00000011832	ENSTRUT00000030016	ENSTRUP00000029899	1.82946	1.76193	MORC family CW-type zinc finger 3 [Source:HGNC Symbol;Acc:23572]
ENSTRUG00000011832	ENSTRUT00000030017	ENSTRUP00000029900	-2.59363	-1.88824	MORC family CW-type zinc finger 3 [Source:HGNC Symbol;Acc:23572]
ENSTRUG00000011834	ENSTRUT00000030027	ENSTRUP00000029910	-2.15858	-4.04771	epidermal growth factor receptor [Source:HGNC Symbol;Acc:3236]
ENSTRUG00000011870	ENSTRUT00000030115	ENSTRUP00000029998	-1.18823	-1.73436	NAD(P)H dehydrogenase, quinone 1 [Source:HGNC Symbol;Acc:2874]
ENSTRUG00000011875	ENSTRUT00000030128	ENSTRUP00000030011	4.25212	4.71381	spectrin, beta, non-erythrocytic 1 [Source:HGNC Symbol;Acc:11275]
ENSTRUG00000011891	ENSTRUT00000030179	ENSTRUP00000030062	-1.61075	-3.18121	serine/arginine-rich splicing factor 4 [Source:HGNC Symbol;Acc:10786]
ENSTRUG00000011892	ENSTRUT00000030182	ENSTRUP00000030065	2.06003	2.49718	reggie protein 2b [Source:RefSeq peptide;Acc:NP_001092129]
ENSTRUG00000011909	ENSTRUT00000030230	ENSTRUP00000030113	-2.47003	-2.06167	acyl-CoA synthetase short-chain family member 2 [Source:HGNC Symbol;Acc:15814]
ENSTRUG00000011909	ENSTRUT00000030231	ENSTRUP00000030114	1.99862	1.58508	acyl-CoA synthetase short-chain family member 2 [Source:HGNC Symbol;Acc:15814]
ENSTRUG00000011921	ENSTRUT00000030274	ENSTRUP00000030157	1.79769e+308	1.79769e+308	keratin 18 [Source:HGNC Symbol;Acc:6430]
ENSTRUG00000011938	ENSTRUT00000030334	ENSTRUP00000030217	-2.43425	-1.94429	ankyrin 1, erythrocytic [Source:HGNC Symbol;Acc:492]
ENSTRUG00000011969	ENSTRUT00000030411	ENSTRUP00000030294	-1.56281	-2.39867	choline phosphotransferase 1 [Source:HGNC Symbol;Acc:17852]
ENSTRUG00000011972	ENSTRUT00000030417	ENSTRUP00000030300	-2.07176	-2.67897	catenin (cadherin-associated protein), delta 1 [Source:HGNC Symbol;Acc:2515]
ENSTRUG00000011999	ENSTRUT00000030485	ENSTRUP00000030368	-1.16921	-2.14789	EP400 N-terminal like [Source:HGNC Symbol;Acc:26602]
ENSTRUG00000012001	ENSTRUT00000030494	ENSTRUP00000030377	1.79769e+308	1.79769e+308	nuclear receptor coactivator 7 [Source:HGNC Symbol;Acc:21081]
ENSTRUG00000012009	ENSTRUT00000030505	ENSTRUP00000030388	-3.25289	-3.15188	RecName: Full=Histone H2A >gi|64325|emb|CAA25528.1| unnamed protein product [Oncorhynchus mykiss]
ENSTRUG00000012014	ENSTRUT00000030522	ENSTRUP00000030405	-1.74201	-1.67948	FERM, RhoGEF and pleckstrin domain protein 2 [Source:HGNC Symbol;Acc:16460]
ENSTRUG00000012026	ENSTRUT00000030549	ENSTRUP00000030432	-2.22686	-1.26475	CSRP2 binding protein [Source:HGNC Symbol;Acc:15904]
ENSTRUG00000012107	ENSTRUT00000030761	ENSTRUP00000030644	-1.51045	-1.52998	tumor protein p53 [Source:HGNC Symbol;Acc:11998]
ENSTRUG00000012119	ENSTRUT00000030793	ENSTRUP00000030676	-1.61163	-1.66879	leucine-rich repeat kinase 2 [Source:HGNC Symbol;Acc:18618]
ENSTRUG00000012129	ENSTRUT00000030817	ENSTRUP00000030700	-1.77889	-2.18819	serine/threonine kinase 35 [Source:HGNC Symbol;Acc:16254]
ENSTRUG00000012135	ENSTRUT00000030828	ENSTRUP00000030711	-3.3342	-1.58723	forkhead box K1 [Source:HGNC Symbol;Acc:23480]
ENSTRUG00000012137	ENSTRUT00000030832	ENSTRUP00000030715	-3.12021	-2.09267	suppressor of zeste 12 homolog (Drosophila) [Source:HGNC Symbol;Acc:17101]
ENSTRUG00000012138	ENSTRUT00000030836	ENSTRUP00000030719	-1.96596	-2.78672	PREDICTED: cyclin-T2-like [Oreochromis niloticus]
ENSTRUG00000012176	ENSTRUT00000030928	ENSTRUP00000030811	1.79769e+308	1.79769e+308	nuclear receptor corepressor 2 [Source:HGNC Symbol;Acc:7673]
ENSTRUG00000012176	ENSTRUT00000030932	ENSTRUP00000030815	-2.36787	-1.79769e+308	nuclear receptor corepressor 2 [Source:HGNC Symbol;Acc:7673]
ENSTRUG00000012178	ENSTRUT00000030939	ENSTRUP00000030822	1.79769e+308	1.79769e+308	ral guanine nucleotide dissociation stimulator-like 2 [Source:HGNC Symbol;Acc:9769]
ENSTRUG00000012178	ENSTRUT00000030940	ENSTRUP00000030823	1.79769e+308	1.79769e+308	ral guanine nucleotide dissociation stimulator-like 2 [Source:HGNC Symbol;Acc:9769]
ENSTRUG00000012183	ENSTRUT00000030962	ENSTRUP00000030845	-1.65685	-2.52039	keratin type II E3 [Epinephelus coioides]
ENSTRUG00000012198	ENSTRUT00000031006	ENSTRUP00000030889	-3.3992	-3.28173	tumor protein p53 binding protein, 2 [Source:HGNC Symbol;Acc:12000]
ENSTRUG00000012241	ENSTRUT00000031109	ENSTRUP00000030991	-1.59323	-1.59688	phosphoinositide-3-kinase, regulatory subunit 4 [Source:HGNC Symbol;Acc:8982]
ENSTRUG00000012242	ENSTRUT00000031115	ENSTRUP00000030997	-2.87575	-4.84313	c-mer proto-oncogene tyrosine kinase [Source:HGNC Symbol;Acc:7027]
ENSTRUG00000012252	ENSTRUT00000031129	ENSTRUP00000031011	-2.56843	-2.06131	macrophage stimulating 1 (hepatocyte growth factor- like) pseudogene 9 [Source:HGNC Symbol;Acc:7390]
ENSTRUG00000012252	ENSTRUT00000031130	ENSTRUP00000031012	-2.02595	-2.48123	macrophage stimulating 1 (hepatocyte growth factor- like) pseudogene 9 [Source:HGNC Symbol;Acc:7390]
ENSTRUG00000012265	ENSTRUT00000031177	ENSTRUP00000031059	-3.01162	-2.20431	nucleolar and spindle associated protein 1 [Source:HGNC Symbol;Acc:18538]
ENSTRUG00000012274	ENSTRUT00000031206	ENSTRUP00000031088	-1.82499	-1.79769e+308	TRAF2 and NCK interacting kinase [Source:HGNC Symbol;Acc:30765]
ENSTRUG00000012277	ENSTRUT00000031219	ENSTRUP00000031101	-2.51989	-1.50412	exocyst complex component 6B [Source:HGNC Symbol;Acc:17085]
ENSTRUG00000012342	ENSTRUT00000031375	ENSTRUP00000031253	-1.51252	-2.18967	PDS5, regulator of cohesion maintenance, homolog A (S. cerevisiae) [Source:HGNC Symbol;Acc:29088]
ENSTRUG00000012344	ENSTRUT00000031380	ENSTRUP00000031258	-2.86339	-1.69378	lysine (K)-specific demethylase 1A [Source:HGNC Symbol;Acc:29079]
ENSTRUG00000012351	ENSTRUT00000031399	ENSTRUP00000031277	-1.18336	-1.67744	coiled-coil domain containing 53 [Source:HGNC Symbol;Acc:24256]
ENSTRUG00000012357	ENSTRUT00000031412	ENSTRUP00000031290	-1.98601	-2.07404	receptor tyrosine kinase-like orphan receptor 2 [Source:HGNC Symbol;Acc:10257]
ENSTRUG00000012359	ENSTRUT00000031414	ENSTRUP00000031292	-1.39582	-2.04158	ubiquitin-like modifier activating enzyme 3 [Source:HGNC Symbol;Acc:12470]
ENSTRUG00000012367	ENSTRUT00000031437	ENSTRUP00000031315	-1.09831	-1.78386	TNFAIP3 interacting protein 1 [Source:HGNC Symbol;Acc:16903]
ENSTRUG00000012383	ENSTRUT00000031479	ENSTRUP00000031357	-2.64397	-3.1463	eukaryotic translation initiation factor 2D [Source:HGNC Symbol;Acc:6583]
ENSTRUG00000012404	ENSTRUT00000031530	ENSTRUP00000031407	-2.80979	-1.79769e+308	malic enzyme 3, NADP(+)-dependent, mitochondrial [Source:HGNC Symbol;Acc:6985]
ENSTRUG00000012430	ENSTRUT00000031601	ENSTRUP00000031478	-1.64817	-1.68957	echinoderm microtubule associated protein like 6 [Source:HGNC Symbol;Acc:35412]
ENSTRUG00000012445	ENSTRUT00000031654	ENSTRUP00000031531	-4.8358	-3.38065	tripeptidyl peptidase I [Source:HGNC Symbol;Acc:2073]
ENSTRUG00000012445	ENSTRUT00000031655	ENSTRUP00000031532	-2.64016	-1.4196	tripeptidyl peptidase I [Source:HGNC Symbol;Acc:2073]
ENSTRUG00000012455	ENSTRUT00000031671	ENSTRUP00000031548	-1.37184	-2.25906	sirtuin 5 [Source:HGNC Symbol;Acc:14933]
ENSTRUG00000012484	ENSTRUT00000031742	ENSTRUP00000031619	-1.49425	-1.69874	exosome component 10 [Source:HGNC Symbol;Acc:9138]
ENSTRUG00000012484	ENSTRUT00000031745	ENSTRUP00000031622	-1.30636	-1.29874	exosome component 10 [Source:HGNC Symbol;Acc:9138]
ENSTRUG00000012543	ENSTRUT00000031883	ENSTRUP00000031760	-2.46774	-3.08468	caspase 7, apoptosis-related cysteine peptidase [Source:HGNC Symbol;Acc:1508]
ENSTRUG00000012544	ENSTRUT00000031887	ENSTRUP00000031764	-1.79769e+308	-1.74666	cytohesin 4 [Source:HGNC Symbol;Acc:9505]
ENSTRUG00000012584	ENSTRUT00000031981	ENSTRUP00000031858	-1.65819	-1.52963	triple functional domain (PTPRF interacting) [Source:HGNC Symbol;Acc:12303]
ENSTRUG00000012584	ENSTRUT00000031983	ENSTRUP00000031860	3.00497	2.14035	triple functional domain (PTPRF interacting) [Source:HGNC Symbol;Acc:12303]
ENSTRUG00000012598	ENSTRUT00000032017	ENSTRUP00000031894	-1.01609	-1.42624	isocitrate dehydrogenase 3 (NAD+) alpha [Source:HGNC Symbol;Acc:5384]
ENSTRUG00000012611	ENSTRUT00000032044	ENSTRUP00000031921	-1.73746	-1.61351	frRunx1 [Source:RefSeq peptide;Acc:NP_001092120]
ENSTRUG00000012639	ENSTRUT00000032109	ENSTRUP00000031986	-1.16759	-1.98486	heparan sulfate 2-O-sulfotransferase 1 [Source:HGNC Symbol;Acc:5193]
ENSTRUG00000012645	ENSTRUT00000032124	ENSTRUP00000032001	1.79769e+308	1.79769e+308	PREDICTED: eukaryotic peptide chain release factor GTP-binding subunit ERF3B isoform 1 [Oreochromis niloticus]
ENSTRUG00000012646	ENSTRUT00000032127	ENSTRUP00000032004	-1.14972	-0.91637	mediator complex subunit 12 [Source:HGNC Symbol;Acc:11957]
ENSTRUG00000012655	ENSTRUT00000032160	ENSTRUP00000032037	-2.66554	-2.35365	inositol polyphosphate-5-phosphatase K [Source:HGNC Symbol;Acc:33882]
ENSTRUG00000012666	ENSTRUT00000032200	ENSTRUP00000032077	-2.33767	-3.17247	muscleblind-like protein 3 [Source:RefSeq peptide;Acc:NP_001033092]
ENSTRUG00000012666	ENSTRUT00000032202	ENSTRUP00000032079	-1.79769e+308	-2.21545	muscleblind-like protein 3 [Source:RefSeq peptide;Acc:NP_001033092]
ENSTRUG00000012690	ENSTRUT00000032249	ENSTRUP00000032126	-1.90348	-1.94251	coactivator-associated arginine methyltransferase 1 [Source:HGNC Symbol;Acc:23393]
ENSTRUG00000012703	ENSTRUT00000032278	ENSTRUP00000032155	-2.96287	-1.79769e+308	sestrin 2 [Source:HGNC Symbol;Acc:20746]
ENSTRUG00000012717	ENSTRUT00000032310	ENSTRUP00000032186	-1.68366	-1.46745	TAF6-like RNA polymerase II, p300/CBP-associated factor (PCAF)-associated factor, 65kDa [Source:HGNC Symbol;Acc:17305]
ENSTRUG00000012732	ENSTRUT00000032345	ENSTRUP00000032221	-2.35631	-1.48446	PREDICTED: cAMP-dependent protein kinase catalytic subunit alpha-like [Oreochromis niloticus]
ENSTRUG00000012733	ENSTRUT00000032348	ENSTRUP00000032224	-0.946146	-1.16691	RAP1A, member of RAS oncogene family [Source:HGNC Symbol;Acc:9855]
ENSTRUG00000012747	ENSTRUT00000032383	ENSTRUP00000032259	-2.05631	-2.34126	diacylglycerol kinase, iota [Source:HGNC Symbol;Acc:2855]
ENSTRUG00000012748	ENSTRUT00000032389	ENSTRUP00000032265	-3.17986	-2.55553	LEM domain containing 3 [Source:HGNC Symbol;Acc:28887]
ENSTRUG00000012756	ENSTRUT00000032405	ENSTRUP00000032281	-1.05794	-0.996053	pyridoxal-dependent decarboxylase domain containing 1 [Source:HGNC Symbol;Acc:28995]
ENSTRUG00000012768	ENSTRUT00000032442	ENSTRUP00000032318	-1.4129	-1.40436	calpain 2, (m/II) large subunit [Source:HGNC Symbol;Acc:1479]
ENSTRUG00000012787	ENSTRUT00000032490	ENSTRUP00000032366	-2.19474	-7.19537	septin 9 [Source:HGNC Symbol;Acc:7323]
ENSTRUG00000012787	ENSTRUT00000032491	ENSTRUP00000032367	1.79769e+308	1.79769e+308	septin 9 [Source:HGNC Symbol;Acc:7323]
ENSTRUG00000012787	ENSTRUT00000032492	ENSTRUP00000032368	1.79769e+308	1.79769e+308	septin 9 [Source:HGNC Symbol;Acc:7323]
ENSTRUG00000012811	ENSTRUT00000032548	ENSTRUP00000032424	-1.91733	-1.42099	family with sequence similarity 13, member A [Source:HGNC Symbol;Acc:19367]
ENSTRUG00000012822	ENSTRUT00000032585	ENSTRUP00000032461	-2.53711	-1.54485	POU class 2 homeobox 1 [Source:HGNC Symbol;Acc:9212]
ENSTRUG00000012822	ENSTRUT00000032587	ENSTRUP00000032463	1.79769e+308	1.79769e+308	POU class 2 homeobox 1 [Source:HGNC Symbol;Acc:9212]
ENSTRUG00000012844	ENSTRUT00000032653	ENSTRUP00000032529	-1.79769e+308	-1.79769e+308	mindbomb homolog 1 (Drosophila) [Source:HGNC Symbol;Acc:21086]
ENSTRUG00000012879	ENSTRUT00000032742	ENSTRUP00000032617	-2.26138	-2.50181	cyclin L1 [Source:HGNC Symbol;Acc:20569]
ENSTRUG00000012879	ENSTRUT00000032743	ENSTRUP00000032618	-2.44663	-2.55133	cyclin L1 [Source:HGNC Symbol;Acc:20569]
ENSTRUG00000012880	ENSTRUT00000032745	ENSTRUP00000032620	-2.47664	-2.68276	solute carrier family 25, member 29 [Source:HGNC Symbol;Acc:20116]
ENSTRUG00000012884	ENSTRUT00000032774	ENSTRUP00000032649	-3.31545	-4.03919	unnamed protein product [Tetraodon nigroviridis]
ENSTRUG00000012902	ENSTRUT00000032821	ENSTRUP00000032696	2.88188	2.27855	Rho GTPase activating protein 24 [Source:HGNC Symbol;Acc:25361]
ENSTRUG00000012933	ENSTRUT00000032917	ENSTRUP00000032792	-1.36566	-1.90361	osteosarcoma amplified 9, endoplasmic reticulum lectin [Source:HGNC Symbol;Acc:16994]
ENSTRUG00000012939	ENSTRUT00000032930	ENSTRUP00000032805	2.84164	3.03602	hyaluronan binding protein 2 [Source:HGNC Symbol;Acc:4798]
ENSTRUG00000012939	ENSTRUT00000032931	ENSTRUP00000032806	-1.79769e+308	-1.79769e+308	hyaluronan binding protein 2 [Source:HGNC Symbol;Acc:4798]
ENSTRUG00000012939	ENSTRUT00000032933	ENSTRUP00000032808	-2.08787	-1.48728	hyaluronan binding protein 2 [Source:HGNC Symbol;Acc:4798]
ENSTRUG00000012953	ENSTRUT00000032985	ENSTRUP00000032860	-2.28108	-3.09376	argininosuccinate lyase [Source:HGNC Symbol;Acc:746]
ENSTRUG00000012954	ENSTRUT00000032987	ENSTRUP00000032862	-1.34199	-1.58126	upstream transcription factor 2, c-fos interacting [Source:HGNC Symbol;Acc:12594]
ENSTRUG00000012966	ENSTRUT00000033019	ENSTRUP00000032894	-1.79769e+308	-1.98076	3-hydroxyisobutyryl-CoA hydrolase [Source:HGNC Symbol;Acc:4908]
ENSTRUG00000012979	ENSTRUT00000033045	ENSTRUP00000032920	-1.79769e+308	-1.79769e+308	fibronectin type III domain containing 3B [Source:HGNC Symbol;Acc:24670]
ENSTRUG00000013050	ENSTRUT00000033242	ENSTRUP00000033116	-1.76062	-2.40732	pseudouridylate synthase 3 [Source:HGNC Symbol;Acc:25461]
ENSTRUG00000013051	ENSTRUT00000033244	ENSTRUP00000033118	-1.09523	-1.3806	programmed cell death 6 [Source:HGNC Symbol;Acc:8765]
ENSTRUG00000013072	ENSTRUT00000033308	ENSTRUP00000033182	-2.50687	-2.83291	reticulon 3 [Source:RefSeq peptide;Acc:NP_001033031]
ENSTRUG00000013077	ENSTRUT00000033320	ENSTRUP00000033194	-5.34033	-1.79769e+308	egl nine homolog 1 (C. elegans) [Source:HGNC Symbol;Acc:1232]
ENSTRUG00000013081	ENSTRUT00000033337	ENSTRUP00000033211	-2.23821	-3.01726	FERM domain containing 4A [Source:HGNC Symbol;Acc:25491]
ENSTRUG00000013096	ENSTRUT00000033384	ENSTRUP00000033258	-1.79129	-2.02044	G protein-coupled receptor kinase interacting ArfGAP 2 [Source:HGNC Symbol;Acc:4273]
ENSTRUG00000013107	ENSTRUT00000033426	ENSTRUP00000033300	-1.79769e+308	-2.74553	mitogen-activated protein kinase kinase kinase kinase 3 [Source:HGNC Symbol;Acc:6865]
ENSTRUG00000013107	ENSTRUT00000033427	ENSTRUP00000033301	-3.84729	-2.86205	mitogen-activated protein kinase kinase kinase kinase 3 [Source:HGNC Symbol;Acc:6865]
ENSTRUG00000013107	ENSTRUT00000033432	ENSTRUP00000033306	-2.41669	-1.79769e+308	mitogen-activated protein kinase kinase kinase kinase 3 [Source:HGNC Symbol;Acc:6865]
ENSTRUG00000013125	ENSTRUT00000033504	ENSTRUP00000033378	-2.63644	-2.02973	ras homolog gene family, member V [Source:HGNC Symbol;Acc:18313]
ENSTRUG00000013132	ENSTRUT00000033530	ENSTRUP00000033404	2.39715	1.86492	A kinase (PRKA) anchor protein (yotiao) 9 [Source:HGNC Symbol;Acc:379]
ENSTRUG00000013155	ENSTRUT00000033583	ENSTRUP00000033457	2.08614	1.87237	oviductal glycoprotein 1, 120kDa [Source:HGNC Symbol;Acc:8524]
ENSTRUG00000013155	ENSTRUT00000033584	ENSTRUP00000033458	1.79769e+308	1.79769e+308	oviductal glycoprotein 1, 120kDa [Source:HGNC Symbol;Acc:8524]
ENSTRUG00000013168	ENSTRUT00000033625	ENSTRUP00000033499	-2.74218	-2.02362	short stature homeobox [Source:HGNC Symbol;Acc:10853]
ENSTRUG00000013185	ENSTRUT00000033664	ENSTRUP00000033538	-1.79769e+308	-4.511	mitogen-activated protein kinase kinase kinase kinase 2 [Source:HGNC Symbol;Acc:6864]
ENSTRUG00000013185	ENSTRUT00000033670	ENSTRUP00000033544	-1.79769e+308	-1.76753	mitogen-activated protein kinase kinase kinase kinase 2 [Source:HGNC Symbol;Acc:6864]
ENSTRUG00000013186	ENSTRUT00000033672	ENSTRUP00000033546	-2.69837	-1.23788	3-hydroxy-3-methylglutaryl-CoA reductase [Source:HGNC Symbol;Acc:5006]
ENSTRUG00000013198	ENSTRUT00000033700	ENSTRUP00000033574	-1.67977	-1.79769e+308	transcription factor binding to IGHM enhancer 3 [Source:HGNC Symbol;Acc:11752]
ENSTRUG00000013201	ENSTRUT00000033712	ENSTRUP00000033586	-2.96487	-1.32279	TBC1 domain family, member 9 (with GRAM domain) [Source:HGNC Symbol;Acc:21710]
ENSTRUG00000013202	ENSTRUT00000033717	ENSTRUP00000033591	-2.25219	-2.37326	protein tyrosine phosphatase, non-receptor type 13 (APO-1/CD95 (Fas)-associated phosphatase) [Source:HGNC Symbol;Acc:9646]
ENSTRUG00000013202	ENSTRUT00000033719	ENSTRUP00000033593	-1.27389	-1.79072	protein tyrosine phosphatase, non-receptor type 13 (APO-1/CD95 (Fas)-associated phosphatase) [Source:HGNC Symbol;Acc:9646]
ENSTRUG00000013223	ENSTRUT00000033781	ENSTRUP00000033655	2.37245	2.14321	adenosine kinase [Source:HGNC Symbol;Acc:257]
ENSTRUG00000013228	ENSTRUT00000033797	ENSTRUP00000033671	-1.36386	-2.38508	polo-like kinase 2 [Source:HGNC Symbol;Acc:19699]
ENSTRUG00000013233	ENSTRUT00000033806	ENSTRUP00000033680	-1.74463	-2.24029	KIAA1755 [Source:HGNC Symbol;Acc:29372]
ENSTRUG00000013234	ENSTRUT00000033812	ENSTRUP00000033686	2.25314	2.57363	Glycinamide ribonucleotide transformylase [Source:UniProtKB/TrEMBL;Acc:Q9YHV5]
ENSTRUG00000013242	ENSTRUT00000033834	ENSTRUP00000033708	-1.80817	-1.2717	DDB1 and CUL4 associated factor 4-like 2 [Source:HGNC Symbol;Acc:26657]
ENSTRUG00000013246	ENSTRUT00000033845	ENSTRUP00000033719	-1.05275	-0.982144	tubulin, beta 1 class VI [Source:HGNC Symbol;Acc:16257]
ENSTRUG00000013265	ENSTRUT00000033884	ENSTRUP00000033758	-2.37075	-2.5584	mannosidase, alpha, class 2C, member 1 [Source:HGNC Symbol;Acc:6827]
ENSTRUG00000013280	ENSTRUT00000033930	ENSTRUP00000033804	-2.33201	-2.74465	cell division cycle and apoptosis regulator 1 [Source:HGNC Symbol;Acc:24236]
ENSTRUG00000013292	ENSTRUT00000033966	ENSTRUP00000033840	-2.29992	-2.67416	transmembrane protease, serine 13 [Source:HGNC Symbol;Acc:29808]
ENSTRUG00000013294	ENSTRUT00000033976	ENSTRUP00000033850	-1.82569	-2.39823	G patch domain containing 3 [Source:HGNC Symbol;Acc:25720]
ENSTRUG00000013308	ENSTRUT00000034005	ENSTRUP00000033879	1.79769e+308	1.79769e+308	lysine (K)-specific demethylase 5B [Source:HGNC Symbol;Acc:18039]
ENSTRUG00000013308	ENSTRUT00000034009	ENSTRUP00000033883	-3.29074	-3.23844	lysine (K)-specific demethylase 5B [Source:HGNC Symbol;Acc:18039]
ENSTRUG00000013366	ENSTRUT00000034194	ENSTRUP00000034068	1.86529	1.4865	ArfGAP with coiled-coil, ankyrin repeat and PH domains 1 [Source:HGNC Symbol;Acc:16467]
ENSTRUG00000013366	ENSTRUT00000034195	ENSTRUP00000034069	-2.23267	-1.62185	ArfGAP with coiled-coil, ankyrin repeat and PH domains 1 [Source:HGNC Symbol;Acc:16467]
ENSTRUG00000013370	ENSTRUT00000034206	ENSTRUP00000034080	-1.83881	-1.47652	ST6 beta-galactosamide alpha-2,6-sialyltranferase 2 [Source:HGNC Symbol;Acc:10861]
ENSTRUG00000013390	ENSTRUT00000034259	ENSTRUP00000034133	-2.69632	-2.05598	Yes-associated protein 1 [Source:HGNC Symbol;Acc:16262]
ENSTRUG00000013407	ENSTRUT00000034316	ENSTRUP00000034190	-1.07132	-1.79027	transmembrane protease, serine 4 [Source:HGNC Symbol;Acc:11878]
ENSTRUG00000013413	ENSTRUT00000034333	ENSTRUP00000034207	-1.99129	-2.21264	KRIT1, ankyrin repeat containing [Source:HGNC Symbol;Acc:1573]
ENSTRUG00000013436	ENSTRUT00000034383	ENSTRUP00000034257	-1.79769e+308	-3.21509	sorting nexin 9 [Source:HGNC Symbol;Acc:14973]
ENSTRUG00000013465	ENSTRUT00000034464	ENSTRUP00000034338	-2.06408	-1.84175	calcium/calmodulin-dependent protein kinase II gamma [Source:HGNC Symbol;Acc:1463]
ENSTRUG00000013476	ENSTRUT00000034494	ENSTRUP00000034368	-1.48944	-1.38184	v-akt murine thymoma viral oncogene homolog 1 [Source:HGNC Symbol;Acc:391]
ENSTRUG00000013486	ENSTRUT00000034519	ENSTRUP00000034393	-1.91895	-2.98483	tubulin, gamma complex associated protein 4 [Source:HGNC Symbol;Acc:16691]
ENSTRUG00000013549	ENSTRUT00000034708	ENSTRUP00000034582	-2.58246	-2.85336	WNK lysine deficient protein kinase 2 [Source:HGNC Symbol;Acc:14542]
ENSTRUG00000013562	ENSTRUT00000034741	ENSTRUP00000034615	-2.4599	-1.40858	PDZ and LIM domain 5 [Source:HGNC Symbol;Acc:17468]
ENSTRUG00000013562	ENSTRUT00000034747	ENSTRUP00000034621	-2.31398	-1.79769e+308	PDZ and LIM domain 5 [Source:HGNC Symbol;Acc:17468]
ENSTRUG00000013572	ENSTRUT00000034792	ENSTRUP00000034666	-1.79769e+308	-2.33483	tousled-like kinase 2 [Source:HGNC Symbol;Acc:11842]
ENSTRUG00000013590	ENSTRUT00000034840	ENSTRUP00000034713	-1.79769e+308	-1.77846	prenylcysteine oxidase 1 like [Source:HGNC Symbol;Acc:28477]
ENSTRUG00000013602	ENSTRUT00000034878	ENSTRUP00000034751	-1.79769e+308	-1.79769e+308	nuclear factor I/X (CCAAT-binding transcription factor) [Source:HGNC Symbol;Acc:7788]
ENSTRUG00000013609	ENSTRUT00000034905	ENSTRUP00000034778	-1.50066	-1.11804	mediator complex subunit 14 [Source:HGNC Symbol;Acc:2370]
ENSTRUG00000013625	ENSTRUT00000034942	ENSTRUP00000034814	-2.1811	-3.24558	non-SMC condensin I complex, subunit G [Source:HGNC Symbol;Acc:24304]
ENSTRUG00000013632	ENSTRUT00000034963	ENSTRUP00000034835	3.87441	2.74367	suppression of tumorigenicity 14 (colon carcinoma) [Source:HGNC Symbol;Acc:11344]
ENSTRUG00000013632	ENSTRUT00000034964	ENSTRUP00000034836	-3.94106	-5.8888	suppression of tumorigenicity 14 (colon carcinoma) [Source:HGNC Symbol;Acc:11344]
ENSTRUG00000013632	ENSTRUT00000034966	ENSTRUP00000034838	-1.79769e+308	-1.79769e+308	suppression of tumorigenicity 14 (colon carcinoma) [Source:HGNC Symbol;Acc:11344]
ENSTRUG00000013676	ENSTRUT00000035065	ENSTRUP00000034937	-2.67313	-1.79769e+308	eyes absent homolog 2 (Drosophila) [Source:HGNC Symbol;Acc:3520]
ENSTRUG00000013689	ENSTRUT00000035090	ENSTRUP00000034962	5.13892	5.07182	Rho/Rac guanine nucleotide exchange factor (GEF) 2 [Source:HGNC Symbol;Acc:682]
ENSTRUG00000013692	ENSTRUT00000035093	ENSTRUP00000034965	-2.38108	-1.83845	protein tyrosine phosphatase, non-receptor type 21 [Source:HGNC Symbol;Acc:9651]
ENSTRUG00000013693	ENSTRUT00000035095	ENSTRUP00000034967	-1.76385	-1.84966	GATA binding protein 2 [Source:HGNC Symbol;Acc:4171]
ENSTRUG00000013699	ENSTRUT00000035113	ENSTRUP00000034985	2.4936	2.77163	DEAD (Asp-Glu-Ala-Asp) box polypeptide 31 [Source:HGNC Symbol;Acc:16715]
ENSTRUG00000013706	ENSTRUT00000035138	ENSTRUP00000035010	-2.46677	-1.72623	ELOVL fatty acid elongase 7 [Source:HGNC Symbol;Acc:26292]
ENSTRUG00000013744	ENSTRUT00000035234	ENSTRUP00000035106	-1.04949	-1.93645	ribophorin I [Source:HGNC Symbol;Acc:10381]
ENSTRUG00000013784	ENSTRUT00000035350	ENSTRUP00000035222	-2.32737	-3.11077	myocyte enhancer factor 2D [Source:HGNC Symbol;Acc:6997]
ENSTRUG00000013788	ENSTRUT00000035361	ENSTRUP00000035233	-1.81339	-3.62588	ADAM metallopeptidase domain 17 [Source:HGNC Symbol;Acc:195]
ENSTRUG00000013804	ENSTRUT00000035401	ENSTRUP00000035273	-1.4635	-1.72208	cytochrome P450, family 11, subfamily A, polypeptide 1 [Source:HGNC Symbol;Acc:2590]
ENSTRUG00000013827	ENSTRUT00000035460	ENSTRUP00000035332	-1.67396	-1.86066	dedicator of cytokinesis 10 [Source:HGNC Symbol;Acc:23479]
ENSTRUG00000013827	ENSTRUT00000035461	ENSTRUP00000035333	1.79399	1.25544	dedicator of cytokinesis 10 [Source:HGNC Symbol;Acc:23479]
ENSTRUG00000013830	ENSTRUT00000035476	ENSTRUP00000035348	-1.21822	-1.77218	PREDICTED: carnitine O-palmitoyltransferase 1, liver isoform-like [Oreochromis niloticus]
ENSTRUG00000013830	ENSTRUT00000035477	ENSTRUP00000035349	-2.28831	-1.24999	PREDICTED: carnitine O-palmitoyltransferase 1, liver isoform-like [Oreochromis niloticus]
ENSTRUG00000013833	ENSTRUT00000035483	ENSTRUP00000035355	-3.35775	-2.8494	desmin [Source:HGNC Symbol;Acc:2770]
ENSTRUG00000013833	ENSTRUT00000035484	ENSTRUP00000035356	-3.21261	-2.849	desmin [Source:HGNC Symbol;Acc:2770]
ENSTRUG00000013835	ENSTRUT00000035487	ENSTRUP00000035359	-1.79769e+308	-1.79769e+308	REST corepressor 3 [Source:HGNC Symbol;Acc:25594]
ENSTRUG00000013847	ENSTRUT00000035526	ENSTRUP00000035398	-2.30808	-1.48332	hydroxyacyl-CoA dehydrogenase/3-ketoacyl-CoA thiolase/enoyl-CoA hydratase (trifunctional protein), beta subunit [Source:HGNC Symbol;Acc:4803]
ENSTRUG00000013875	ENSTRUT00000035614	ENSTRUP00000035486	-1.79769e+308	-2.29912	Ral GEF with PH domain and SH3 binding motif 1 [Source:HGNC Symbol;Acc:16851]
ENSTRUG00000013908	ENSTRUT00000035683	ENSTRUP00000035555	1.79769e+308	1.79769e+308	erythrocyte membrane protein band 4.1-like 2 [Source:HGNC Symbol;Acc:3379]
ENSTRUG00000013908	ENSTRUT00000035684	ENSTRUP00000035556	1.79769e+308	1.79769e+308	erythrocyte membrane protein band 4.1-like 2 [Source:HGNC Symbol;Acc:3379]
ENSTRUG00000013908	ENSTRUT00000035689	ENSTRUP00000035561	-3.12094	-3.02025	erythrocyte membrane protein band 4.1-like 2 [Source:HGNC Symbol;Acc:3379]
ENSTRUG00000013911	ENSTRUT00000035696	ENSTRUP00000035568	-1.79769e+308	-2.82408	family with sequence similarity 3, member C [Source:HGNC Symbol;Acc:18664]
ENSTRUG00000013975	ENSTRUT00000035863	ENSTRUP00000035735	-1.84072	-1.79769e+308	macrophage stimulating 1 receptor (c-met-related tyrosine kinase) [Source:HGNC Symbol;Acc:7381]
ENSTRUG00000013975	ENSTRUT00000035864	ENSTRUP00000035736	-1.62738	-1.79769e+308	macrophage stimulating 1 receptor (c-met-related tyrosine kinase) [Source:HGNC Symbol;Acc:7381]
ENSTRUG00000013976	ENSTRUT00000035870	ENSTRUP00000035742	-2.81246	-3.145	inositol 1,4,5-trisphosphate receptor, type 3 [Source:HGNC Symbol;Acc:6182]
ENSTRUG00000013976	ENSTRUT00000035871	ENSTRUP00000035743	-1.13153	-2.34679	inositol 1,4,5-trisphosphate receptor, type 3 [Source:HGNC Symbol;Acc:6182]
ENSTRUG00000013987	ENSTRUT00000035895	ENSTRUP00000035767	-1.79074	-1.54727	PREDICTED: coiled-coil domain-containing protein 88B-like [Oreochromis niloticus]
ENSTRUG00000013987	ENSTRUT00000035900	ENSTRUP00000035772	-1.29113	-1.4707	unnamed protein product [Tetraodon nigroviridis]
ENSTRUG00000014001	ENSTRUT00000035937	ENSTRUP00000035809	-1.20329	-1.33778	PREDICTED: putative ATP-dependent RNA helicase an3-like isoform 2 [Oreochromis niloticus]
ENSTRUG00000014015	ENSTRUT00000035979	ENSTRUP00000035849	-2.35875	-1.89519	fucokinase [Source:HGNC Symbol;Acc:29500]
ENSTRUG00000014021	ENSTRUT00000036000	ENSTRUP00000035870	-2.18379	-1.79769e+308	PREDICTED: inosine-5'-monophosphate dehydrogenase 1-like isoform 1 [Oreochromis niloticus]
ENSTRUG00000014029	ENSTRUT00000036019	ENSTRUP00000035889	-1.76032	-1.79769e+308	RAP1 GTPase activating protein [Source:HGNC Symbol;Acc:9858]
ENSTRUG00000014029	ENSTRUT00000036020	ENSTRUP00000035890	-2.33854	-2.34232	RAP1 GTPase activating protein [Source:HGNC Symbol;Acc:9858]
ENSTRUG00000014045	ENSTRUT00000036056	ENSTRUP00000035926	-3.92192	-1.79769e+308	SMAD family member 4 [Source:HGNC Symbol;Acc:6770]
ENSTRUG00000014050	ENSTRUT00000036074	ENSTRUP00000035944	-1.21123	-1.76129	RNA binding motif protein 47 [Source:HGNC Symbol;Acc:30358]
ENSTRUG00000014067	ENSTRUT00000036121	ENSTRUP00000035991	-3.33177	-3.36195	4SNc-Tudor domain protein [Source:RefSeq peptide;Acc:NP_001027905]
ENSTRUG00000014081	ENSTRUT00000036167	ENSTRUP00000036037	-1.68863	-2.57727	ArfGAP with SH3 domain, ankyrin repeat and PH domain 2 [Source:HGNC Symbol;Acc:2721]
ENSTRUG00000014090	ENSTRUT00000036185	ENSTRUP00000036055	-1.75982	-2.16128	DENN/MADD domain containing 1A [Source:HGNC Symbol;Acc:29324]
ENSTRUG00000014149	ENSTRUT00000036332	ENSTRUP00000036201	-2.01926	-2.05718	GATA zinc finger domain containing 1 [Source:HGNC Symbol;Acc:29941]
ENSTRUG00000014238	ENSTRUT00000036538	ENSTRUP00000036407	-1.32048	-1.62228	PREDICTED: mitochondrial ubiquitin ligase activator of nfkb 1-A-like [Oreochromis niloticus]
ENSTRUG00000014248	ENSTRUT00000036569	ENSTRUP00000036438	-1.46917	-2.0464	dedicator of cytokinesis 8 [Source:HGNC Symbol;Acc:19191]
ENSTRUG00000014276	ENSTRUT00000036638	ENSTRUP00000036507	-1.0009	-1.21707	unnamed protein product [Tetraodon nigroviridis]
ENSTRUG00000014283	ENSTRUT00000036658	ENSTRUP00000036527	-2.45868	-1.55141	small optic lobes homolog (Drosophila) [Source:HGNC Symbol;Acc:11182]
ENSTRUG00000014299	ENSTRUT00000036708	ENSTRUP00000036577	-1.79769e+308	-2.82679	ATP-binding cassette, sub-family A (ABC1), member 12 [Source:HGNC Symbol;Acc:14637]
ENSTRUG00000014302	ENSTRUT00000036714	ENSTRUP00000036583	-2.02973	-1.89804	soluble guanylyl cyclase alpha1 subunit [Source:RefSeq peptide;Acc:NP_001027855]
ENSTRUG00000014308	ENSTRUT00000036723	ENSTRUP00000036592	-1.89843	-1.67737	thyroid hormone receptor interactor 13 [Source:HGNC Symbol;Acc:12307]
ENSTRUG00000014308	ENSTRUT00000036724	ENSTRUP00000036593	-1.93297	-1.71172	thyroid hormone receptor interactor 13 [Source:HGNC Symbol;Acc:12307]
ENSTRUG00000014318	ENSTRUT00000036751	ENSTRUP00000036620	-1.94639	-2.21948	actin, alpha, cardiac muscle 1 [Source:HGNC Symbol;Acc:143]
ENSTRUG00000014324	ENSTRUT00000036761	ENSTRUP00000036630	-1.51634	-1.40205	glucosidase, alpha; neutral AB [Source:HGNC Symbol;Acc:4138]
ENSTRUG00000014391	ENSTRUT00000036919	ENSTRUP00000036787	-3.02958	-1.95399	fermitin family member 2 [Source:HGNC Symbol;Acc:15767]
ENSTRUG00000014392	ENSTRUT00000036925	ENSTRUP00000036793	-2.44617	-3.33504	palladin, cytoskeletal associated protein [Source:HGNC Symbol;Acc:17068]
ENSTRUG00000014420	ENSTRUT00000037001	ENSTRUP00000036869	-1.39499	-2.00683	period homolog 1 (Drosophila) [Source:HGNC Symbol;Acc:8845]
ENSTRUG00000014422	ENSTRUT00000037008	ENSTRUP00000036876	-6.06773	-5.43307	PREDICTED: intermediate filament protein ON3-like [Oreochromis niloticus]
ENSTRUG00000014447	ENSTRUT00000037085	ENSTRUP00000036953	-1.87093	-2.85739	kazrin, periplakin interacting protein [Source:HGNC Symbol;Acc:29173]
ENSTRUG00000014454	ENSTRUT00000037100	ENSTRUP00000036968	-1.79769e+308	-1.79769e+308	plasminogen activator, urokinase [Source:HGNC Symbol;Acc:9052]
ENSTRUG00000014493	ENSTRUT00000037199	ENSTRUP00000037067	-1.48373	-1.74643	N-acylethanolamine acid amidase [Source:HGNC Symbol;Acc:736]
ENSTRUG00000014494	ENSTRUT00000037201	ENSTRUP00000037069	-1.5603	-1.54145	anaphase promoting complex subunit 4 [Source:HGNC Symbol;Acc:19990]
ENSTRUG00000014496	ENSTRUT00000037206	ENSTRUP00000037074	-1.32771	-1.27839	uncoupling protein 2 (mitochondrial, proton carrier) [Source:HGNC Symbol;Acc:12518]
ENSTRUG00000014530	ENSTRUT00000037283	ENSTRUP00000037149	2.73715	1.84067	phenylalanine hydroxylase [Source:RefSeq peptide;Acc:NP_001027850]
ENSTRUG00000014551	ENSTRUT00000037334	ENSTRUP00000037199	2.60065	2.72929	inositol 1,4,5-trisphosphate receptor, type 1 [Source:HGNC Symbol;Acc:6180]
ENSTRUG00000014551	ENSTRUT00000037336	ENSTRUP00000037201	-1.94287	-1.5154	inositol 1,4,5-trisphosphate receptor, type 1 [Source:HGNC Symbol;Acc:6180]
ENSTRUG00000014551	ENSTRUT00000037337	ENSTRUP00000037202	3.06949	3.23849	inositol 1,4,5-trisphosphate receptor, type 1 [Source:HGNC Symbol;Acc:6180]
ENSTRUG00000014570	ENSTRUT00000037377	ENSTRUP00000037242	-1.07973	-1.82089	zinc finger protein 277 [Source:HGNC Symbol;Acc:13070]
ENSTRUG00000014574	ENSTRUT00000037390	ENSTRUP00000037255	-2.12936	-1.79769e+308	EH-domain containing 1 [Source:HGNC Symbol;Acc:3242]
ENSTRUG00000014615	ENSTRUT00000037476	ENSTRUP00000037341	-1.79769e+308	-2.00545	chymotrypsin C (caldecrin) [Source:HGNC Symbol;Acc:2523]
ENSTRUG00000014622	ENSTRUT00000037493	ENSTRUP00000037358	-3.35294	-3.39745	WD repeat domain 1 [Source:HGNC Symbol;Acc:12754]
ENSTRUG00000014630	ENSTRUT00000037517	ENSTRUP00000037382	-1.60223	-1.0489	ATPase type 13A1 [Source:HGNC Symbol;Acc:24215]
ENSTRUG00000014638	ENSTRUT00000037540	ENSTRUP00000037405	-3.31396	-2.72988	tumor protein D52-like 1 [Source:HGNC Symbol;Acc:12006]
ENSTRUG00000014638	ENSTRUT00000037542	ENSTRUP00000037407	-1.79769e+308	-1.79769e+308	tumor protein D52-like 1 [Source:HGNC Symbol;Acc:12006]
ENSTRUG00000014685	ENSTRUT00000037658	ENSTRUP00000037523	2.84593	2.03772	PREDICTED: myosin phosphatase Rho-interacting protein-like [Ailuropoda melanoleuca]
ENSTRUG00000014685	ENSTRUT00000037659	ENSTRUP00000037524	-1.55577	-2.0946	PREDICTED: myosin phosphatase Rho-interacting protein-like [Ailuropoda melanoleuca]
ENSTRUG00000014692	ENSTRUT00000037684	ENSTRUP00000037549	-1.27337	-2.49842	D4, zinc and double PHD fingers family 2 [Source:HGNC Symbol;Acc:9964]
ENSTRUG00000014704	ENSTRUT00000037709	ENSTRUP00000037574	-1.48275	-1.54229	isocitrate dehydrogenase 3 (NAD+) beta [Source:HGNC Symbol;Acc:5385]
ENSTRUG00000014772	ENSTRUT00000037890	ENSTRUP00000037754	-1.99393	-1.79769e+308	PR domain containing 16 [Source:HGNC Symbol;Acc:14000]
ENSTRUG00000014774	ENSTRUT00000037895	ENSTRUP00000037759	-1.26527	-2.00179	methionyl-tRNA synthetase [Source:HGNC Symbol;Acc:6898]
ENSTRUG00000014785	ENSTRUT00000037910	ENSTRUP00000037774	-2.87882	-2.24359	PREDICTED: high choriolytic enzyme 1-like [Oreochromis niloticus]
ENSTRUG00000014785	ENSTRUT00000037911	ENSTRUP00000037775	-1.93142	-2.15358	PREDICTED: high choriolytic enzyme 1-like [Oreochromis niloticus]
ENSTRUG00000014793	ENSTRUT00000037929	ENSTRUP00000037793	-1.37332	-2.47026	myosin IC [Source:HGNC Symbol;Acc:7597]
ENSTRUG00000014848	ENSTRUT00000038065	ENSTRUP00000037929	-1.80544	-1.8641	fucosidase, alpha-L- 1, tissue [Source:HGNC Symbol;Acc:4006]
ENSTRUG00000014849	ENSTRUT00000038067	ENSTRUP00000037931	-1.38688	-1.49496	DCN1, defective in cullin neddylation 1, domain containing 4 (S. cerevisiae) [Source:HGNC Symbol;Acc:28998]
ENSTRUG00000014850	ENSTRUT00000038068	ENSTRUP00000037932	1.79769e+308	1.79769e+308	Rho GTPase activating protein 9 [Source:HGNC Symbol;Acc:14130]
ENSTRUG00000014851	ENSTRUT00000038080	ENSTRUP00000037944	-2.6832	-2.45757	lipase maturation factor 2 [Source:HGNC Symbol;Acc:25096]
ENSTRUG00000014877	ENSTRUT00000038150	ENSTRUP00000038013	-4.84595	-1.79769e+308	metadherin [Source:HGNC Symbol;Acc:29608]
ENSTRUG00000014900	ENSTRUT00000038216	ENSTRUP00000038079	-2.79471	-1.79769e+308	POU class 6 homeobox 1 [Source:HGNC Symbol;Acc:9224]
ENSTRUG00000014900	ENSTRUT00000038222	ENSTRUP00000038085	-2.41145	-2.3694	POU class 6 homeobox 1 [Source:HGNC Symbol;Acc:9224]
ENSTRUG00000014945	ENSTRUT00000038338	ENSTRUP00000038201	-1.0485	-2.21622	structural maintenance of chromosomes protein 6 [Source:RefSeq peptide;Acc:NP_001027868]
ENSTRUG00000014998	ENSTRUT00000038468	ENSTRUP00000038331	-2.03003	-1.93243	GLI family zinc finger 1 [Source:HGNC Symbol;Acc:4317]
ENSTRUG00000015010	ENSTRUT00000038501	ENSTRUP00000038363	-2.48545	-1.38225	methionyl aminopeptidase 2 [Source:HGNC Symbol;Acc:16672]
ENSTRUG00000015011	ENSTRUT00000038505	ENSTRUP00000038367	1.79769e+308	1.79769e+308	enhancer of zeste homolog 1 (Drosophila) [Source:HGNC Symbol;Acc:3526]
ENSTRUG00000015011	ENSTRUT00000038506	ENSTRUP00000038368	-2.67812	-3.01207	enhancer of zeste homolog 1 (Drosophila) [Source:HGNC Symbol;Acc:3526]
ENSTRUG00000015023	ENSTRUT00000038532	ENSTRUP00000038394	-1.39878	-1.86441	penta-EF-hand domain containing 1 [Source:HGNC Symbol;Acc:30009]
ENSTRUG00000015068	ENSTRUT00000038632	ENSTRUP00000038493	-1.91065	-2.21497	cholesterol 25-hydroxylase [Source:HGNC Symbol;Acc:1907]
ENSTRUG00000015078	ENSTRUT00000038674	ENSTRUP00000038535	-1.14485	-1.73112	vezatin, adherens junctions transmembrane protein [Source:HGNC Symbol;Acc:18258]
ENSTRUG00000015109	ENSTRUT00000038728	ENSTRUP00000038589	-1.58807	-2.35672	solute carrier family 39 (zinc transporter), member 14 [Source:HGNC Symbol;Acc:20858]
ENSTRUG00000015129	ENSTRUT00000038784	ENSTRUP00000038645	-1.79769e+308	-1.79769e+308	mediator complex subunit 13-like [Source:HGNC Symbol;Acc:22962]
ENSTRUG00000015155	ENSTRUT00000038849	ENSTRUP00000038710	-3.00256	-1.79769e+308	A kinase (PRKA) anchor protein 13 [Source:HGNC Symbol;Acc:371]
ENSTRUG00000015234	ENSTRUT00000039068	ENSTRUP00000038929	-1.79769e+308	-1.79769e+308	mixed lineage leukemia 2 [Mus musculus]
ENSTRUG00000015246	ENSTRUT00000039091	ENSTRUP00000038952	-1.69017	-2.20898	Sp3 transcription factor [Source:HGNC Symbol;Acc:11208]
ENSTRUG00000015254	ENSTRUT00000039108	ENSTRUP00000038968	-1.11193	-1.21714	parkinson protein 7 [Source:HGNC Symbol;Acc:16369]
ENSTRUG00000015298	ENSTRUT00000039219	ENSTRUP00000039078	-0.983988	-1.14165	sorting and assembly machinery component 50 homolog (S. cerevisiae) [Source:HGNC Symbol;Acc:24276]
ENSTRUG00000015303	ENSTRUT00000039236	ENSTRUP00000039095	-1.39372	-1.54989	eukaryotic translation initiation factor 4E nuclear import factor 1 [Source:HGNC Symbol;Acc:16687]
ENSTRUG00000015340	ENSTRUT00000039344	ENSTRUP00000039203	-1.61521	-3.11176	DnaJ (Hsp40) homolog, subfamily B, member 11 [Source:HGNC Symbol;Acc:14889]
ENSTRUG00000015348	ENSTRUT00000039374	ENSTRUP00000039233	-1.27457	-1.32419	signal transducer and activator of transcription 3 (acute-phase response factor) [Source:HGNC Symbol;Acc:11364]
ENSTRUG00000015354	ENSTRUT00000039381	ENSTRUP00000039240	-1.79905	-2.73435	G-rich RNA sequence binding factor 1 [Source:HGNC Symbol;Acc:4610]
ENSTRUG00000015366	ENSTRUT00000039412	ENSTRUP00000039271	-1.79769e+308	-1.45347	POZ (BTB) and AT hook containing zinc finger 1 [Source:HGNC Symbol;Acc:13071]
ENSTRUG00000015389	ENSTRUT00000039479	ENSTRUP00000039338	-1.9377	-1.97347	golgi-associated, gamma adaptin ear containing, ARF binding protein 2 [Source:HGNC Symbol;Acc:16064]
ENSTRUG00000015406	ENSTRUT00000039521	ENSTRUP00000039380	-1.79769e+308	-1.79769e+308	unnamed protein product [Tetraodon nigroviridis]
ENSTRUG00000015406	ENSTRUT00000039525	ENSTRUP00000039384	-1.79769e+308	-1.99434	unnamed protein product [Tetraodon nigroviridis]
ENSTRUG00000015455	ENSTRUT00000039680	ENSTRUP00000039539	-1.79769e+308	-1.79769e+308	adenylate cyclase 6 [Source:HGNC Symbol;Acc:237]
ENSTRUG00000015468	ENSTRUT00000039703	ENSTRUP00000039562	-1.59679	-1.16987	PREDICTED: histone H2A-like [Danio rerio]
ENSTRUG00000015470	ENSTRUT00000039709	ENSTRUP00000039568	-1.79769e+308	-2.34872	estrogen-related receptor gamma [Source:HGNC Symbol;Acc:3474]
ENSTRUG00000015474	ENSTRUT00000039719	ENSTRUP00000039578	-1.62952	-3.18173	PREDICTED: activin receptor type-1-like [Oreochromis niloticus]
ENSTRUG00000015479	ENSTRUT00000039729	ENSTRUP00000039588	-2.33441	-2.37853	acetyl-CoA carboxylase beta [Source:HGNC Symbol;Acc:85]
ENSTRUG00000015479	ENSTRUT00000039731	ENSTRUP00000039590	1.64974	1.59454	acetyl-CoA carboxylase beta [Source:HGNC Symbol;Acc:85]
ENSTRUG00000015491	ENSTRUT00000039757	ENSTRUP00000039616	-1.79769e+308	-1.79769e+308	PREDICTED: bicaudal D-related protein 1-like [Oreochromis niloticus]
ENSTRUG00000015491	ENSTRUT00000039758	ENSTRUP00000039617	-1.79769e+308	-2.43556	PREDICTED: bicaudal D-related protein 1-like [Oreochromis niloticus]
ENSTRUG00000015491	ENSTRUT00000039759	ENSTRUP00000039618	-1.80052	-1.40477	PREDICTED: bicaudal D-related protein 1-like [Oreochromis niloticus]
ENSTRUG00000015507	ENSTRUT00000039799	ENSTRUP00000039658	-1.51878	-2.41553	dystonin [Source:HGNC Symbol;Acc:1090]
ENSTRUG00000015515	ENSTRUT00000039820	ENSTRUP00000039679	-3.26885	-3.34913	carboxypeptidase, vitellogenic-like [Source:HGNC Symbol;Acc:14399]
ENSTRUG00000015517	ENSTRUT00000039825	ENSTRUP00000039684	-1.00529	-1.13234	PREDICTED: histone H2A-like [Danio rerio]
ENSTRUG00000015571	ENSTRUT00000039943	ENSTRUP00000039802	-1.1169	-1.66183	clathrin, light chain A [Source:HGNC Symbol;Acc:2090]
ENSTRUG00000015584	ENSTRUT00000039980	ENSTRUP00000039839	-1.29111	-1.43216	CCAAT/enhancer binding protein (C/EBP), zeta [Source:HGNC Symbol;Acc:24218]
ENSTRUG00000015616	ENSTRUT00000040064	ENSTRUP00000039923	2.47006	1.95424	ATPase, Ca++ transporting, cardiac muscle, slow twitch 2 [Source:HGNC Symbol;Acc:812]
ENSTRUG00000015624	ENSTRUT00000040085	ENSTRUP00000039944	-1.79769e+308	-1.79769e+308	leucine aminopeptidase 3 [Source:HGNC Symbol;Acc:18449]
ENSTRUG00000015643	ENSTRUT00000040131	ENSTRUP00000039990	-2.49242	-2.76352	mitochondrial ribosomal protein S27 [Source:HGNC Symbol;Acc:14512]
ENSTRUG00000015646	ENSTRUT00000040138	ENSTRUP00000039997	-1.97968	-2.31408	ATPase, Ca++ transporting, plasma membrane 1 [Source:HGNC Symbol;Acc:814]
ENSTRUG00000015653	ENSTRUT00000040156	ENSTRUP00000040015	-2.63199	-1.89694	LIM domain kinase 1 [Source:HGNC Symbol;Acc:6613]
ENSTRUG00000015675	ENSTRUT00000040207	ENSTRUP00000040066	-2.66752	-2.18869	unnamed protein product [Tetraodon nigroviridis]
ENSTRUG00000015732	ENSTRUT00000040352	ENSTRUP00000040210	-2.05652	-1.79769e+308	CCR4-NOT transcription complex, subunit 3 [Source:HGNC Symbol;Acc:7879]
ENSTRUG00000015793	ENSTRUT00000040493	ENSTRUP00000040351	-1.34333	-1.81957	PREDICTED: lysosomal alpha-glucosidase-like [Oreochromis niloticus]
ENSTRUG00000015798	ENSTRUT00000040501	ENSTRUP00000040359	-1.43966	-1.12476	LSM14A, SCD6 homolog A (S. cerevisiae) [Source:HGNC Symbol;Acc:24489]
ENSTRUG00000015801	ENSTRUT00000040516	ENSTRUP00000040374	-2.54032	-1.79769e+308	aggrecan [Source:HGNC Symbol;Acc:319]
ENSTRUG00000015815	ENSTRUT00000040545	ENSTRUP00000040403	-1.79769e+308	-1.79769e+308	methyltransferase like 16 [Source:HGNC Symbol;Acc:28484]
ENSTRUG00000015819	ENSTRUT00000040556	ENSTRUP00000040414	-2.02601	-1.35337	PREDICTED: paxillin-like [Oreochromis niloticus]
ENSTRUG00000015821	ENSTRUT00000040565	ENSTRUP00000040423	-2.50804	-2.57546	PREDICTED: gamma-glutamyl hydrolase-like [Oreochromis niloticus]
ENSTRUG00000015833	ENSTRUT00000040597	ENSTRUP00000040455	2.52665	2.66061	cytochrome P450, family 2, subfamily S, polypeptide 1 [Source:HGNC Symbol;Acc:15654]
ENSTRUG00000015870	ENSTRUT00000040719	ENSTRUP00000040577	2.37387	2.5534	DIP2 disco-interacting protein 2 homolog B (Drosophila) [Source:HGNC Symbol;Acc:29284]
ENSTRUG00000015870	ENSTRUT00000040720	ENSTRUP00000040578	-1.29763	-2.58705	DIP2 disco-interacting protein 2 homolog B (Drosophila) [Source:HGNC Symbol;Acc:29284]
ENSTRUG00000015891	ENSTRUT00000040766	ENSTRUP00000040624	-1.97445	-1.90437	tripartite motif containing 35 [Source:HGNC Symbol;Acc:16285]
ENSTRUG00000015941	ENSTRUT00000040902	ENSTRUP00000040760	-1.74585	-1.62521	homeobox A4 [Source:HGNC Symbol;Acc:5105]
ENSTRUG00000015942	ENSTRUT00000040905	ENSTRUP00000040763	-1.05722	-1.55037	peroxisomal biogenesis factor 3 [Source:HGNC Symbol;Acc:8858]
ENSTRUG00000015966	ENSTRUT00000040968	ENSTRUP00000040826	-1.72302	-2.7092	angiogenic factor with G patch and FHA domains 1 [Source:HGNC Symbol;Acc:24684]
ENSTRUG00000015995	ENSTRUT00000041042	ENSTRUP00000040900	-1.96373	-2.38118	SIN3 transcription regulator homolog A (yeast) [Source:HGNC Symbol;Acc:19353]
ENSTRUG00000016038	ENSTRUT00000041164	ENSTRUP00000041021	-1.43493	-1.22954	A kinase (PRKA) anchor protein 8-like [Source:HGNC Symbol;Acc:29857]
ENSTRUG00000016110	ENSTRUT00000041324	ENSTRUP00000041180	-1.48427	-2.19646	PREDICTED: guanine nucleotide-binding protein G(i) subunit alpha-1-like [Oreochromis niloticus]
ENSTRUG00000016114	ENSTRUT00000041337	ENSTRUP00000041193	-1.73654	-2.95063	bromodomain containing 1 [Source:HGNC Symbol;Acc:1102]
ENSTRUG00000016128	ENSTRUT00000041370	ENSTRUP00000041226	-2.62524	-2.09217	HBS1-like (S. cerevisiae) [Source:HGNC Symbol;Acc:4834]
ENSTRUG00000016128	ENSTRUT00000041373	ENSTRUP00000041229	-1.19931	-2.22093	HBS1-like (S. cerevisiae) [Source:HGNC Symbol;Acc:4834]
ENSTRUG00000016155	ENSTRUT00000041439	ENSTRUP00000041295	1.79769e+308	1.79769e+308	erythrocyte membrane protein band 4.1 (elliptocytosis 1, RH-linked) [Source:HGNC Symbol;Acc:3377]
ENSTRUG00000016155	ENSTRUT00000041443	ENSTRUP00000041299	-1.79769e+308	-2.46006	erythrocyte membrane protein band 4.1 (elliptocytosis 1, RH-linked) [Source:HGNC Symbol;Acc:3377]
ENSTRUG00000016155	ENSTRUT00000041444	ENSTRUP00000041300	-1.79769e+308	-5.76829	erythrocyte membrane protein band 4.1 (elliptocytosis 1, RH-linked) [Source:HGNC Symbol;Acc:3377]
ENSTRUG00000016165	ENSTRUT00000041471	ENSTRUP00000041327	-3.01305	-2.61379	N-acylsphingosine amidohydrolase [Source:UniProtKB/TrEMBL;Acc:Q8JG45]
ENSTRUG00000016170	ENSTRUT00000041487	ENSTRUP00000041343	-1.0005	-1.60652	PREDICTED: N-acetyllactosaminide alpha-1,3-galactosyltransferase-like [Oreochromis niloticus]
ENSTRUG00000016192	ENSTRUT00000041538	ENSTRUP00000041394	-1.79769e+308	-1.79769e+308	echinoderm microtubule associated protein like 2 [Source:HGNC Symbol;Acc:18035]
ENSTRUG00000016192	ENSTRUT00000041540	ENSTRUP00000041396	-2.92468	-1.57029	echinoderm microtubule associated protein like 2 [Source:HGNC Symbol;Acc:18035]
ENSTRUG00000016192	ENSTRUT00000041541	ENSTRUP00000041397	-2.33859	-1.84003	echinoderm microtubule associated protein like 2 [Source:HGNC Symbol;Acc:18035]
ENSTRUG00000016193	ENSTRUT00000041549	ENSTRUP00000041405	-2.39594	-2.9083	structural maintenance of chromosomes protein 5 [Source:RefSeq peptide;Acc:NP_001027801]
ENSTRUG00000016211	ENSTRUT00000041588	ENSTRUP00000041444	-2.28758	-3.94135	PREDICTED: putative acyl-CoA dehydrogenase AidB-like [Oreochromis niloticus]
ENSTRUG00000016218	ENSTRUT00000041608	ENSTRUP00000041464	-3.28766	-2.41025	KIAA1324 [Source:HGNC Symbol;Acc:29618]
ENSTRUG00000016242	ENSTRUT00000041660	ENSTRUP00000041516	-1.16817	-1.42794	protein phosphatase 1, regulatory (inhibitor) subunit 1B [Source:HGNC Symbol;Acc:9287]
ENSTRUG00000016248	ENSTRUT00000041683	ENSTRUP00000041539	-2.44082	-1.43681	chromosome 14 open reading frame 133 [Source:HGNC Symbol;Acc:20347]
ENSTRUG00000016252	ENSTRUT00000041691	ENSTRUP00000041547	-1.80029	-3.35174	phosphatidylserine synthase 2 [Source:HGNC Symbol;Acc:15463]
ENSTRUG00000016269	ENSTRUT00000041737	ENSTRUP00000041593	-3.8872	-2.77933	pleckstrin homology domain containing, family A (phosphoinositide binding specific) member 2 [Source:HGNC Symbol;Acc:14336]
ENSTRUG00000016273	ENSTRUT00000041750	ENSTRUP00000041606	-1.79769e+308	-1.66461	PREDICTED: serine/threonine-protein kinase MRCK beta-like [Oreochromis niloticus]
ENSTRUG00000016273	ENSTRUT00000041751	ENSTRUP00000041607	-1.28552	-2.01546	PREDICTED: serine/threonine-protein kinase MRCK beta-like [Oreochromis niloticus]
ENSTRUG00000016273	ENSTRUT00000041752	ENSTRUP00000041608	-1.79769e+308	-1.79769e+308	PREDICTED: serine/threonine-protein kinase MRCK beta-like [Oreochromis niloticus]
ENSTRUG00000016288	ENSTRUT00000041788	ENSTRUP00000041644	-1.91687	-1.92787	SRSF protein kinase 1 [Source:HGNC Symbol;Acc:11305]
ENSTRUG00000016291	ENSTRUT00000041800	ENSTRUP00000041656	-1.55082	-1.03692	phospholipase D2 [Source:HGNC Symbol;Acc:9068]
ENSTRUG00000016304	ENSTRUT00000041834	ENSTRUP00000041690	-2.65028	-1.85013	DDHD domain containing 2 [Source:HGNC Symbol;Acc:29106]
ENSTRUG00000016325	ENSTRUT00000041890	ENSTRUP00000041746	-1.79769e+308	-3.22147	replication factor C (activator 1) 5, 36.5kDa [Source:HGNC Symbol;Acc:9973]
ENSTRUG00000016332	ENSTRUT00000041907	ENSTRUP00000041763	-1.79769e+308	-1.74713	misshapen-like kinase 1 [Source:HGNC Symbol;Acc:17565]
ENSTRUG00000016332	ENSTRUT00000041908	ENSTRUP00000041764	-1.79769e+308	-1.89406	misshapen-like kinase 1 [Source:HGNC Symbol;Acc:17565]
ENSTRUG00000016346	ENSTRUT00000041940	ENSTRUP00000041796	-2.38781	-1.79769e+308	tousled-like kinase 2 [Source:HGNC Symbol;Acc:11842]
ENSTRUG00000016351	ENSTRUT00000041952	ENSTRUP00000041808	-2.59214	-2.73109	potassium voltage-gated channel, KQT-like subfamily, member 1 [Source:HGNC Symbol;Acc:6294]
ENSTRUG00000016385	ENSTRUT00000042029	ENSTRUP00000041885	-2.65677	-2.39136	Rho family GTPase 2 [Source:HGNC Symbol;Acc:18315]
ENSTRUG00000016389	ENSTRUT00000042040	ENSTRUP00000041896	-1.53979	-3.39864	dedicator of cytokinesis 5 [Source:HGNC Symbol;Acc:23476]
ENSTRUG00000016433	ENSTRUT00000042141	ENSTRUP00000041997	-3.20425	-1.89064	F-box protein 21 [Source:HGNC Symbol;Acc:13592]
ENSTRUG00000016492	ENSTRUT00000042294	ENSTRUP00000042150	-1.13895	-2.23424	PREDICTED: septin-2-like [Oreochromis niloticus]
ENSTRUG00000016516	ENSTRUT00000042346	ENSTRUP00000042202	1.79769e+308	1.79769e+308	ankyrin repeat domain 27 (VPS9 domain) [Source:HGNC Symbol;Acc:25310]
ENSTRUG00000016516	ENSTRUT00000042347	ENSTRUP00000042203	2.18333	1.73843	ankyrin repeat domain 27 (VPS9 domain) [Source:HGNC Symbol;Acc:25310]
ENSTRUG00000016516	ENSTRUT00000042348	ENSTRUP00000042204	-1.27382	-1.52901	ankyrin repeat domain 27 (VPS9 domain) [Source:HGNC Symbol;Acc:25310]
ENSTRUG00000016516	ENSTRUT00000042349	ENSTRUP00000042205	-1.55643	-2.66397	ankyrin repeat domain 27 (VPS9 domain) [Source:HGNC Symbol;Acc:25310]
ENSTRUG00000016561	ENSTRUT00000042484	ENSTRUP00000042340	-1.51183	-4.98917	K(lysine) acetyltransferase 7 [Source:HGNC Symbol;Acc:17016]
ENSTRUG00000016572	ENSTRUT00000042517	ENSTRUP00000042373	-2.9177	-2.76336	alanyl-tRNA synthetase domain containing 1 [Source:HGNC Symbol;Acc:28417]
ENSTRUG00000016599	ENSTRUT00000042602	ENSTRUP00000042458	-1.79769e+308	-1.79769e+308	casein kinase 1, gamma 1 [Source:HGNC Symbol;Acc:2454]
ENSTRUG00000016633	ENSTRUT00000042683	ENSTRUP00000042539	2.47092	1.85254	notch 1 [Source:HGNC Symbol;Acc:7881]
ENSTRUG00000016635	ENSTRUT00000042689	ENSTRUP00000042545	-2.5804	-2.10849	tubulin, gamma complex associated protein 6 [Source:HGNC Symbol;Acc:18127]
ENSTRUG00000016669	ENSTRUT00000042786	ENSTRUP00000042642	-2.43631	-1.46383	peptidase (mitochondrial processing) alpha [Source:HGNC Symbol;Acc:18667]
ENSTRUG00000016670	ENSTRUT00000042789	ENSTRUP00000042645	-1.02031	-0.95897	transaldolase 1 [Source:HGNC Symbol;Acc:11559]
ENSTRUG00000016676	ENSTRUT00000042805	ENSTRUP00000042661	-2.14073	-4.61969	lipase, endothelial [Source:HGNC Symbol;Acc:6623]
ENSTRUG00000016682	ENSTRUT00000042822	ENSTRUP00000042678	-1.57343	-1.7539	damage-specific DNA binding protein 1, 127kDa [Source:HGNC Symbol;Acc:2717]
ENSTRUG00000016700	ENSTRUT00000042875	ENSTRUP00000042731	1.74001	1.60784	spectrin, beta, non-erythrocytic 2 [Source:HGNC Symbol;Acc:11276]
ENSTRUG00000016722	ENSTRUT00000042958	ENSTRUP00000042814	-1.2757	-1.16488	aldo-keto reductase family 1, member A1 (aldehyde reductase) [Source:HGNC Symbol;Acc:380]
ENSTRUG00000016732	ENSTRUT00000042976	ENSTRUP00000042831	2.32745	1.97395	PREDICTED: UDP-glucuronosyltransferase 2A2-like isoform 1 [Oreochromis niloticus]
ENSTRUG00000016735	ENSTRUT00000042985	ENSTRUP00000042840	-1.38157	-1.38757	PREDICTED: kelch-like protein 13-like [Oreochromis niloticus]
ENSTRUG00000016741	ENSTRUT00000042999	ENSTRUP00000042854	-1.71477	-2.54429	prickle homolog 1 (Drosophila) [Source:HGNC Symbol;Acc:17019]
ENSTRUG00000016782	ENSTRUT00000043115	ENSTRUP00000042970	2.37417	2.84997	eukaryotic translation initiation factor 2-alpha kinase 1 [Source:HGNC Symbol;Acc:24921]
ENSTRUG00000016788	ENSTRUT00000043131	ENSTRUP00000042986	-1.65169	-1.55966	glucoside xylosyltransferase 1 [Source:HGNC Symbol;Acc:27482]
ENSTRUG00000016796	ENSTRUT00000043157	ENSTRUP00000043012	-2.15627	-2.21602	transducin-like enhancer of split 3 [Source:RefSeq peptide;Acc:NP_001032949]
ENSTRUG00000016796	ENSTRUT00000043159	ENSTRUP00000043014	2.08552	2.29096	transducin-like enhancer of split 3 [Source:RefSeq peptide;Acc:NP_001032949]
ENSTRUG00000016803	ENSTRUT00000043189	ENSTRUP00000043044	2.45956	2.38654	CCZ1 vacuolar protein trafficking and biogenesis associated homolog B (S. cerevisiae) [Source:HGNC Symbol;Acc:21717]
ENSTRUG00000016819	ENSTRUT00000043231	ENSTRUP00000043086	-2.60955	-3.83043	uveal autoantigen with coiled-coil domains and ankyrin repeats [Source:HGNC Symbol;Acc:15947]
ENSTRUG00000016824	ENSTRUT00000043247	ENSTRUP00000043102	-2.58565	-1.79769e+308	mucosa associated lymphoid tissue lymphoma translocation gene 1 [Source:HGNC Symbol;Acc:6819]
ENSTRUG00000016851	ENSTRUT00000043322	ENSTRUP00000043177	-2.60234	-3.28627	mitogen-activated protein kinase kinase 5 [Source:HGNC Symbol;Acc:6845]
ENSTRUG00000016898	ENSTRUT00000043433	ENSTRUP00000043288	-2.00147	-2.21252	ATPase, H+ transporting, lysosomal 70kDa, V1 subunit A [Source:HGNC Symbol;Acc:851]
ENSTRUG00000016905	ENSTRUT00000043448	ENSTRUP00000043303	1.79769e+308	1.79769e+308	CUGBP, Elav-like family member 2 [Source:HGNC Symbol;Acc:2550]
ENSTRUG00000016917	ENSTRUT00000043475	ENSTRUP00000043330	-1.63559	-1.54846	pyruvate dehydrogenase (lipoamide) alpha 2 [Source:HGNC Symbol;Acc:8807]
ENSTRUG00000016927	ENSTRUT00000043493	ENSTRUP00000043348	-1.77946	-1.3142	hemoglobin alpha 3 subunit [Takifugu rubripes]
ENSTRUG00000016932	ENSTRUT00000043504	ENSTRUP00000043359	-2.43242	-3.08896	zinc finger, DHHC-type containing 20 [Source:HGNC Symbol;Acc:20749]
ENSTRUG00000016973	ENSTRUT00000043617	ENSTRUP00000043472	-1.81301	-1.22691	unnamed protein product [Tetraodon nigroviridis]
ENSTRUG00000017004	ENSTRUT00000043680	ENSTRUP00000043535	-2.19018	-2.25349	LysM, putative peptidoglycan-binding, domain containing 2 [Source:HGNC Symbol;Acc:28571]
ENSTRUG00000017013	ENSTRUT00000043718	ENSTRUP00000043573	-2.77745	-1.49959	mitogen-activated protein kinase 6 [Source:HGNC Symbol;Acc:6879]
ENSTRUG00000017025	ENSTRUT00000043746	ENSTRUP00000043600	-2.81944	-1.79769e+308	unnamed protein product [Tetraodon nigroviridis]
ENSTRUG00000017041	ENSTRUT00000043804	ENSTRUP00000043658	-1.64511	-1.98261	PREDICTED: hypothetical protein LOC100699119 [Oreochromis niloticus]
ENSTRUG00000017072	ENSTRUT00000043879	ENSTRUP00000043733	5.02331	4.2671	phosphorylase kinase, alpha 2 (liver) [Source:HGNC Symbol;Acc:8926]
ENSTRUG00000017095	ENSTRUT00000043946	ENSTRUP00000043800	-1.9047	-1.79769e+308	carboxypeptidase A1 [Source:RefSeq peptide;Acc:NP_001163829]
ENSTRUG00000017099	ENSTRUT00000043968	ENSTRUP00000043822	-2.6544	-2.66857	Testin [Source:UniProtKB/TrEMBL;Acc:Q8UW44]
ENSTRUG00000017104	ENSTRUT00000043981	ENSTRUP00000043835	-1.79769e+308	-1.79769e+308	putative complement factor Bf/C2 [Tetraodon nigroviridis]
ENSTRUG00000017179	ENSTRUT00000044148	ENSTRUP00000044000	-1.65361	-2.4722	ankyrin repeat and SOCS box containing 12 [Source:HGNC Symbol;Acc:19763]
ENSTRUG00000017186	ENSTRUT00000044169	ENSTRUP00000044021	-3.41196	-2.14747	spermatogenesis associated 20 [Source:HGNC Symbol;Acc:26125]
ENSTRUG00000017203	ENSTRUT00000044221	ENSTRUP00000044073	-2.28783	-1.64045	transforming growth factor, beta receptor associated protein 1 [Source:HGNC Symbol;Acc:16836]
ENSTRUG00000017203	ENSTRUT00000044223	ENSTRUP00000044075	-1.5356	-2.18633	transforming growth factor, beta receptor associated protein 1 [Source:HGNC Symbol;Acc:16836]
ENSTRUG00000017207	ENSTRUT00000044235	ENSTRUP00000044087	-1.79769e+308	-1.79769e+308	cullin 4A [Source:HGNC Symbol;Acc:2554]
ENSTRUG00000017207	ENSTRUT00000044240	ENSTRUP00000044092	-3.58326	-1.79769e+308	cullin 4A [Source:HGNC Symbol;Acc:2554]
ENSTRUG00000017250	ENSTRUT00000044341	ENSTRUP00000044193	-1.79769e+308	-1.79769e+308	trafficking protein particle complex 2-like [Source:HGNC Symbol;Acc:30887]
ENSTRUG00000017256	ENSTRUT00000044358	ENSTRUP00000044210	-3.12528	-1.79769e+308	ankyrin repeat domain 11 [Source:HGNC Symbol;Acc:21316]
ENSTRUG00000017333	ENSTRUT00000044563	ENSTRUP00000044414	-1.97293	-2.50147	Rho guanine nucleotide exchange factor (GEF) 7 [Source:HGNC Symbol;Acc:15607]
ENSTRUG00000017361	ENSTRUT00000044624	ENSTRUP00000044474	-3.07586	-1.55477	anoctamin 1, calcium activated chloride channel [Source:HGNC Symbol;Acc:21625]
ENSTRUG00000017366	ENSTRUT00000044639	ENSTRUP00000044489	-1.79769e+308	-2.51121	dedicator of cytokinesis 9 [Source:HGNC Symbol;Acc:14132]
ENSTRUG00000017366	ENSTRUT00000044645	ENSTRUP00000044495	-2.00725	-1.6532	dedicator of cytokinesis 9 [Source:HGNC Symbol;Acc:14132]
ENSTRUG00000017383	ENSTRUT00000044677	ENSTRUP00000044527	-1.79769e+308	-1.79792	ATPase type 13A3 [Source:HGNC Symbol;Acc:24113]
ENSTRUG00000017393	ENSTRUT00000044709	ENSTRUP00000044559	-2.24445	-1.91182	optic atrophy 1 (autosomal dominant) [Source:HGNC Symbol;Acc:8140]
ENSTRUG00000017397	ENSTRUT00000044717	ENSTRUP00000044567	1.79769e+308	1.79769e+308	serine/threonine kinase 24 [Source:HGNC Symbol;Acc:11403]
ENSTRUG00000017397	ENSTRUT00000044721	ENSTRUP00000044571	-3.39937	-1.79769e+308	serine/threonine kinase 24 [Source:HGNC Symbol;Acc:11403]
ENSTRUG00000017397	ENSTRUT00000044724	ENSTRUP00000044574	-3.48295	-5.79133	serine/threonine kinase 24 [Source:HGNC Symbol;Acc:11403]
ENSTRUG00000017397	ENSTRUT00000044725	ENSTRUP00000044575	-2.58664	-3.56452	serine/threonine kinase 24 [Source:HGNC Symbol;Acc:11403]
ENSTRUG00000017397	ENSTRUT00000044726	ENSTRUP00000044576	-2.94757	-1.79769e+308	serine/threonine kinase 24 [Source:HGNC Symbol;Acc:11403]
ENSTRUG00000017402	ENSTRUT00000044748	ENSTRUP00000044598	-4.37891	-2.6438	phospholipase A2, group IVC (cytosolic, calcium- independent) [Source:HGNC Symbol;Acc:9037]
ENSTRUG00000017426	ENSTRUT00000044818	ENSTRUP00000044667	-3.57123	-4.65336	PREDICTED: caspase-8-like [Oreochromis niloticus]
ENSTRUG00000017429	ENSTRUT00000044830	ENSTRUP00000044679	-2.58865	-2.27061	KIAA0226 [Source:HGNC Symbol;Acc:28991]
ENSTRUG00000017429	ENSTRUT00000044831	ENSTRUP00000044680	-1.77221	-2.82191	KIAA0226 [Source:HGNC Symbol;Acc:28991]
ENSTRUG00000017480	ENSTRUT00000044964	ENSTRUP00000044813	-1.5996	-1.79018	xylulokinase homolog (H. influenzae) [Source:HGNC Symbol;Acc:12839]
ENSTRUG00000017486	ENSTRUT00000044983	ENSTRUP00000044832	-1.42838	-0.917897	Nuclear factor erythroid-derived 2-like 2 [Source:UniProtKB/TrEMBL;Acc:Q1KKS5]
ENSTRUG00000017499	ENSTRUT00000045017	ENSTRUP00000044866	-1.45089	-2.53494	phospholipase C, delta 1 [Source:HGNC Symbol;Acc:9060]
ENSTRUG00000017511	ENSTRUT00000045038	ENSTRUP00000044887	-1.79769e+308	-1.84388	PTK7 protein tyrosine kinase 7 [Source:HGNC Symbol;Acc:9618]
ENSTRUG00000017531	ENSTRUT00000045088	ENSTRUP00000044936	-2.45235	-2.02583	serum response factor (c-fos serum response element-binding transcription factor) [Source:HGNC Symbol;Acc:11291]
ENSTRUG00000017531	ENSTRUT00000045089	ENSTRUP00000044937	-1.7872	-2.72512	serum response factor (c-fos serum response element-binding transcription factor) [Source:HGNC Symbol;Acc:11291]
ENSTRUG00000017533	ENSTRUT00000045093	ENSTRUP00000044941	-1.47149	-1.48007	galactosidase, beta 1 [Source:HGNC Symbol;Acc:4298]
ENSTRUG00000017533	ENSTRUT00000045095	ENSTRUP00000044943	-1.76733	-2.57168	galactosidase, beta 1 [Source:HGNC Symbol;Acc:4298]
ENSTRUG00000017557	ENSTRUT00000045163	ENSTRUP00000045011	-1.467	-0.979504	glycyl-tRNA synthetase [Source:HGNC Symbol;Acc:4162]
ENSTRUG00000017560	ENSTRUT00000045166	ENSTRUP00000045014	-1.14308	-2.0316	proteasome (prosome, macropain) subunit, alpha type, 2 [Source:HGNC Symbol;Acc:9531]
ENSTRUG00000017573	ENSTRUT00000045198	ENSTRUP00000045046	-1.79769e+308	-2.07331	solute carrier family 37 (glycerol-3-phosphate transporter), member 1 [Source:HGNC Symbol;Acc:11024]
ENSTRUG00000017601	ENSTRUT00000045264	ENSTRUP00000045112	-2.45614	-1.58886	zinc finger homeobox 3 [Source:HGNC Symbol;Acc:777]
ENSTRUG00000017672	ENSTRUT00000045448	ENSTRUP00000045296	-2.43551	-2.47131	adaptor-related protein complex 1, gamma 1 subunit [Source:HGNC Symbol;Acc:555]
ENSTRUG00000017737	ENSTRUT00000045630	ENSTRUP00000045477	-1.3031	-1.41932	hect domain and RLD 4 [Source:HGNC Symbol;Acc:24521]
ENSTRUG00000017755	ENSTRUT00000045664	ENSTRUP00000045510	-1.28399	-1.43308	ER degradation enhancer, mannosidase alpha-like 3 [Source:HGNC Symbol;Acc:16787]
ENSTRUG00000017761	ENSTRUT00000045676	ENSTRUP00000045522	-1.15326	-1.67347	ezrin [Source:HGNC Symbol;Acc:12691]
ENSTRUG00000017762	ENSTRUT00000045679	ENSTRUP00000045525	-2.93919	-1.64267	N-acetylneuraminate pyruvate lyase (dihydrodipicolinate synthase) [Source:HGNC Symbol;Acc:16781]
ENSTRUG00000017777	ENSTRUT00000045722	ENSTRUP00000045568	-1.32076	-2.4769	lysyl hydroxylase 2 [Source:RefSeq peptide;Acc:NP_001093153]
ENSTRUG00000017800	ENSTRUT00000045789	ENSTRUP00000045635	-3.18542	-1.36133	transmembrane 9 superfamily member 3 [Source:HGNC Symbol;Acc:21529]
ENSTRUG00000017803	ENSTRUT00000045796	ENSTRUP00000045642	-2.14956	-3.66063	solute carrier family 35 (UDP-N-acetylglucosamine (UDP-GlcNAc) transporter), member A3 [Source:HGNC Symbol;Acc:11023]
ENSTRUG00000017814	ENSTRUT00000045818	ENSTRUP00000045664	-1.48202	-1.20857	peroxiredoxin 3 [Source:HGNC Symbol;Acc:9354]
ENSTRUG00000017843	ENSTRUT00000045902	ENSTRUP00000045748	-2.99275	-2.36676	cingulin-like 1 [Source:HGNC Symbol;Acc:25931]
ENSTRUG00000017868	ENSTRUT00000045982	ENSTRUP00000045828	-1.79769e+308	-1.80442	FAST kinase domains 1 [Source:HGNC Symbol;Acc:26150]
ENSTRUG00000017901	ENSTRUT00000046053	ENSTRUP00000045899	-1.27288	-1.50423	transcription factor 3 (E2A immunoglobulin enhancer binding factors E12/E47) [Source:HGNC Symbol;Acc:11633]
ENSTRUG00000017930	ENSTRUT00000046119	ENSTRUP00000045965	-1.26859	-1.1278	RAB27A, member RAS oncogene family [Source:HGNC Symbol;Acc:9766]
ENSTRUG00000017931	ENSTRUT00000046120	ENSTRUP00000045966	-1.92287	-1.73871	TIA1 cytotoxic granule-associated RNA binding protein-like 1 [Source:HGNC Symbol;Acc:11804]
ENSTRUG00000017931	ENSTRUT00000046121	ENSTRUP00000045967	2.96266	2.20835	TIA1 cytotoxic granule-associated RNA binding protein-like 1 [Source:HGNC Symbol;Acc:11804]
ENSTRUG00000017935	ENSTRUT00000046130	ENSTRUP00000045976	-2.3721	-1.79769e+308	vaccinia related kinase 3 [Source:HGNC Symbol;Acc:18996]
ENSTRUG00000017995	ENSTRUT00000046269	ENSTRUP00000046115	-1.79769e+308	-1.79769e+308	elastase, neutrophil expressed [Source:HGNC Symbol;Acc:3309]
ENSTRUG00000018111	ENSTRUT00000046519	ENSTRUP00000046361	-3.60519	-2.26037	peptidyl arginine deiminase, type III [Source:HGNC Symbol;Acc:18337]
ENSTRUG00000018113	ENSTRUT00000046523	ENSTRUP00000046365	-1.48979	-1.76931	notch 1 [Source:HGNC Symbol;Acc:7881]
ENSTRUG00000018147	ENSTRUT00000046606	ENSTRUP00000046448	-1.54881	-2.21655	phosphatidylglycerophosphate synthase 1 [Source:HGNC Symbol;Acc:30029]
ENSTRUG00000018177	ENSTRUT00000046667	ENSTRUP00000046509	-2.97604	-2.61894	TEA domain family member 3 [Source:HGNC Symbol;Acc:11716]
ENSTRUG00000018193	ENSTRUT00000046709	ENSTRUP00000046551	-1.73043	-2.61568	strawberry notch homolog 2 (Drosophila) [Source:HGNC Symbol;Acc:29158]
ENSTRUG00000018196	ENSTRUT00000046722	ENSTRUP00000046564	-1.79769e+308	-1.79769e+308	differentially expressed in FDCP 8 homolog (mouse) [Source:HGNC Symbol;Acc:25969]
ENSTRUG00000018196	ENSTRUT00000046723	ENSTRUP00000046565	-2.67125	-1.79769e+308	differentially expressed in FDCP 8 homolog (mouse) [Source:HGNC Symbol;Acc:25969]
ENSTRUG00000018218	ENSTRUT00000046783	ENSTRUP00000046625	-2.00262	-2.3982	Rho-associated, coiled-coil containing protein kinase 2 [Source:HGNC Symbol;Acc:10252]
ENSTRUG00000018219	ENSTRUT00000046786	ENSTRUP00000046628	-3.11876	-3.81618	estrogen receptor 1 [Source:HGNC Symbol;Acc:3467]
ENSTRUG00000018272	ENSTRUT00000046914	ENSTRUP00000046756	-1.95228	-1.95374	unnamed protein product [Tetraodon nigroviridis]
ENSTRUG00000018316	ENSTRUT00000047015	ENSTRUP00000046857	3.14932	2.15498	protein-O-mannosyltransferase 1 [Source:HGNC Symbol;Acc:9202]
ENSTRUG00000018335	ENSTRUT00000047054	ENSTRUP00000046895	-3.47174	-1.91685	UDP-N-acteylglucosamine pyrophosphorylase 1 [Source:HGNC Symbol;Acc:12457]
ENSTRUG00000018343	ENSTRUT00000047091	ENSTRUP00000046932	-4.39239	-2.51855	cytochrome P450, family 24, subfamily A, polypeptide 1 [Source:HGNC Symbol;Acc:2602]
ENSTRUG00000018386	ENSTRUT00000047208	ENSTRUP00000047049	-1.07975	-1.25843	glucosaminyl (N-acetyl) transferase 4, core 2 [Source:HGNC Symbol;Acc:17973]
ENSTRUG00000018393	ENSTRUT00000047223	ENSTRUP00000047064	-1.7384	-2.0224	tripartite motif containing 23 [Source:HGNC Symbol;Acc:660]
ENSTRUG00000018396	ENSTRUT00000047229	ENSTRUP00000047070	-2.74648	-2.54565	ceramide synthase 5 [Source:HGNC Symbol;Acc:23749]
ENSTRUG00000018399	ENSTRUT00000047235	ENSTRUP00000047076	2.00847	1.63433	ribosomal protein L7a [Source:HGNC Symbol;Acc:10364]
ENSTRUG00000018434	ENSTRUT00000047345	ENSTRUP00000047186	2.43918	2.34505	SEC31 homolog A (S. cerevisiae) [Source:HGNC Symbol;Acc:17052]
ENSTRUG00000018437	ENSTRUT00000047357	ENSTRUP00000047198	1.79769e+308	1.79769e+308	itchy E3 ubiquitin protein ligase homolog (mouse) [Source:HGNC Symbol;Acc:13890]
ENSTRUG00000018437	ENSTRUT00000047358	ENSTRUP00000047199	-1.45318	-1.37455	itchy E3 ubiquitin protein ligase homolog (mouse) [Source:HGNC Symbol;Acc:13890]
ENSTRUG00000018437	ENSTRUT00000047361	ENSTRUP00000047202	-1.95221	-1.79769e+308	itchy E3 ubiquitin protein ligase homolog (mouse) [Source:HGNC Symbol;Acc:13890]
ENSTRUG00000018441	ENSTRUT00000047370	ENSTRUP00000047211	-1.10954	-1.42571	protein kinase, AMP-activated, alpha 1 catalytic subunit [Source:HGNC Symbol;Acc:9376]
ENSTRUG00000018471	ENSTRUT00000047443	ENSTRUP00000047284	-1.93869	-1.97871	cyclin-dependent kinase 2 [Source:HGNC Symbol;Acc:1771]
ENSTRUG00000018502	ENSTRUT00000047522	ENSTRUP00000047362	-1.79769e+308	-2.30903	huntingtin interacting protein 1 related [Source:HGNC Symbol;Acc:18415]
ENSTRUG00000018521	ENSTRUT00000047578	ENSTRUP00000047418	-3.26164	-3.0793	torsin family 1, member B (torsin B) [Source:HGNC Symbol;Acc:11995]
ENSTRUG00000018534	ENSTRUT00000047614	ENSTRUP00000047453	-1.79769e+308	-1.53195	LIM domain and actin binding 1 [Source:HGNC Symbol;Acc:24636]
ENSTRUG00000018544	ENSTRUT00000047644	ENSTRUP00000047483	-1.60322	-1.88955	Janus kinase 1 [Source:HGNC Symbol;Acc:6190]
ENSTRUG00000018544	ENSTRUT00000047650	ENSTRUP00000047489	-2.03883	-1.91869	Janus kinase 1 [Source:HGNC Symbol;Acc:6190]
ENSTRUG00000018559	ENSTRUT00000047689	ENSTRUP00000047528	-2.4392	-2.05725	phosphatidylinositol 4-kinase, catalytic, alpha [Source:HGNC Symbol;Acc:8983]
ENSTRUG00000018561	ENSTRUT00000047693	ENSTRUP00000047532	3.46376	3.29228	SH3-domain GRB2-like (endophilin) interacting protein 1 [Source:HGNC Symbol;Acc:25412]
ENSTRUG00000018562	ENSTRUT00000047697	ENSTRUP00000047536	-2.34423	-1.79769e+308	phosphodiesterase 4B, cAMP-specific [Source:HGNC Symbol;Acc:8781]
ENSTRUG00000018562	ENSTRUT00000047699	ENSTRUP00000047538	-1.90277	-2.37172	phosphodiesterase 4B, cAMP-specific [Source:HGNC Symbol;Acc:8781]
ENSTRUG00000018562	ENSTRUT00000047700	ENSTRUP00000047539	1.79769e+308	1.79769e+308	phosphodiesterase 4B, cAMP-specific [Source:HGNC Symbol;Acc:8781]
ENSTRUG00000018562	ENSTRUT00000047701	ENSTRUP00000047540	3.76415	3.89746	phosphodiesterase 4B, cAMP-specific [Source:HGNC Symbol;Acc:8781]
ENSTRUG00000018586	ENSTRUT00000047755	ENSTRUP00000047594	-3.20686	-1.72148	unnamed protein product [Tetraodon nigroviridis]
ENSTRUG00000018596	ENSTRUT00000047780	ENSTRUP00000047619	-1.46598	-1.94602	PREDICTED: peptidyl-prolyl cis-trans isomerase-like [Oreochromis niloticus]
ENSTRUG00000018606	ENSTRUT00000047806	ENSTRUP00000047645	-1.13221	-2.08327	PREDICTED: arrestin domain-containing protein 3-like [Oreochromis niloticus]
ENSTRUG00000018619	ENSTRUT00000047862	ENSTRUP00000047700	-2.06492	-3.62502	PREDICTED: G protein-coupled receptor kinase 5-like [Oreochromis niloticus]
ENSTRUG00000018620	ENSTRUT00000047864	ENSTRUP00000047702	-1.56803	-1.83573	ash2 (absent, small, or homeotic)-like (Drosophila) [Source:HGNC Symbol;Acc:744]
ENSTRUG00000018629	ENSTRUT00000047878	ENSTRUP00000047716	-1.79769e+308	-3.61122	unnamed protein product [Tetraodon nigroviridis]
ENSTRUG00000018629	ENSTRUT00000047882	ENSTRUP00000047720	-1.33804	-2.64873	unnamed protein product [Tetraodon nigroviridis]
ENSTRUG00000018630	ENSTRUT00000047883	ENSTRUP00000047721	-1.65712	-1.78903	ARP1 actin-related protein 1 homolog B, centractin beta (yeast) [Source:HGNC Symbol;Acc:168]
ENSTRUG00000018636	ENSTRUT00000047901	ENSTRUP00000047739	-3.55838	-2.83983	dual specificity phosphatase 11 (RNA/RNP complex 1- interacting) [Source:HGNC Symbol;Acc:3066]
ENSTRUG00000018646	ENSTRUT00000047927	ENSTRUP00000047765	-1.3936	-2.49047	1-acylglycerol-3-phosphate O-acyltransferase 9 [Source:HGNC Symbol;Acc:28157]
ENSTRUG00000018657	ENSTRUT00000047953	ENSTRUP00000047791	-1.23503	-1.13797	Argininosuccinate synthase [Source:UniProtKB/TrEMBL;Acc:Q9W6U7]
