# Supplementary material for: Transcriptome Analysis of Artificial Hybrid Pufferfish Jiyan-1 and Its Parental Species: Implications for Pufferfish Heterosis
Source: PLoS One. 2013 Mar 8;8(3):e58453. doi: 10.1371/journal.pone.0058453 (PMC3592836; doi:10.1371/journal.pone.0058453)
Supplement: Table S7 — Potentially novel transcripts and GO annotation. (XLSX) [file pone.0058453.s009.xlsx]

## Sheet: NovelTran_Genename_summary
Number of isoforms	Matched gene	Matched trascripts	GO identifier and description for genes with over 3 novel isoforms
6	ENSTRUG00000005582	ENSTRUT00000013512	GO:0008152 metabolic process GO:0030203 glycosaminoglycan metabolic process GO:0003824 catalytic activity GO:0008484 sulfuric ester hydrolase activity GO:0008449 N-acetylglucosamine-6-sulfatase activity
6	IPO4	ENSTRUT00000032613	GO:0005488 binding importin 4 [Source:HGNC Symbol;Acc:19426] GO:0005515 protein binding importin 4 [Source:HGNC Symbol;Acc:19426]
6	LPIN1 (1 of 2)	ENSTRUT00000040047	lipin 1 [Source:HGNC Symbol;Acc:13345]
5	AGTPBP1	ENSTRUT00000022884	GO:0005488 binding ATP/GTP binding protein 1 [Source:HGNC Symbol;Acc:17258]
5	CEP135	ENSTRUT00000040062	centrosomal protein 135kDa [Source:HGNC Symbol;Acc:29086]
5	CHERP	ENSTRUT00000018446	GO:0006396 RNA processing GO:0005622 intracellular GO:0003676 nucleic acid binding GO:0003723 RNA binding
5	DNPEP	ENSTRUT00000000699	GO:0006508 proteolysis aspartyl aminopeptidase [Source:HGNC Symbol;Acc:2981] GO:0008270 zinc ion binding aspartyl aminopeptidase [Source:HGNC Symbol;Acc:2981] GO:0004177 aminopeptidase activity aspartyl aminopeptidase [Source:HGNC Symbol;Acc:2981]
5	ENSTRUG00000004243	ENSTRUT00000010110	GO:0007165 signal transduction GO:0006508 proteolysis GO:0004197 cysteine-type endopeptidase activity GO:0005515 protein binding
5	ENSTRUG00000006777	ENSTRUT00000016727	GO:0007018 microtubule-based movement GO:0005524 ATP binding GO:0005515 protein binding GO:0003777 microtubule motor activity
5	ENSTRUG00000007377	ENSTRUT00000018318	GO:0005515 protein binding
5	ENSTRUG00000007594	ENSTRUT00000018897	GO:0005622 intracellular GO:0003725 double-stranded RNA binding
5	ENSTRUG00000009254	ENSTRUT00000023373	GO:0007165 signal transduction BAI1-associated protein 2-like 1 [Source:HGNC Symbol;Acc:21649] GO:0046847 filopodium assembly BAI1-associated protein 2-like 1 [Source:HGNC Symbol;Acc:21649] GO:0005515 protein binding BAI1-associated protein 2-like 1 [Source:HGNC Symbol;Acc:21649] GO:0008093 cytoskeletal adaptor activity BAI1-associated protein 2-like 1 [Source:HGNC Symbol;Acc:21649] GO:0017124 SH…
5	ENSTRUG00000014990	ENSTRUT00000038442	GO:0006355 regulation of transcription, DNA-dependent chromodomain helicase DNA binding protein 3 [Source:HGNC Symbol;Acc:1918] GO:0035556 intracellular signal transduction chromodomain helicase DNA binding protein 3 [Source:HGNC Symbol;Acc:1918] GO:0005634 nucleus chromodomain helicase DNA binding protein 3 [Source:HGNC Symbol;Acc:1918] GO:0003677 DNA binding chromodomain helicase DNA binding pr…
5	FBXL2	ENSTRUT00000035797	GO:0005515 protein binding F-box and leucine-rich repeat protein 2 [Source:HGNC Symbol;Acc:13598]
5	GLG1 (1 of 2)	ENSTRUT00000038686	GO:0016020 membrane golgi glycoprotein 1 [Source:HGNC Symbol;Acc:4316]
5	HAL	ENSTRUT00000043536	GO:0009058 biosynthetic process histidine ammonia-lyase [Source:HGNC Symbol;Acc:4806] GO:0006548 histidine catabolic process histidine ammonia-lyase [Source:HGNC Symbol;Acc:4806] GO:0005737 cytoplasm histidine ammonia-lyase [Source:HGNC Symbol;Acc:4806] GO:0003824 catalytic activity histidine ammonia-lyase [Source:HGNC Symbol;Acc:4806] GO:0016841 ammonia-lyase activity histidine ammonia-lyase [So…
5	ITGA5 (2 of 2)	ENSTRUT00000037512	GO:0001756 somitogenesis integrin, alpha 5 (fibronectin receptor, alpha polypeptide) [Source:HGNC Symbol;Acc:6141] GO:0001501 skeletal system development integrin, alpha 5 (fibronectin receptor, alpha polypeptide) [Source:HGNC Symbol;Acc:6141] GO:0085029 extracellular matrix assembly integrin, alpha 5 (fibronectin receptor, alpha polypeptide) [Source:HGNC Symbol;Acc:6141] GO:0046982 protein heter…
5	MTSS1L	ENSTRUT00000013553	GO:0007165 signal transduction metastasis suppressor 1-like [Source:HGNC Symbol;Acc:25094] GO:0046847 filopodium assembly metastasis suppressor 1-like [Source:HGNC Symbol;Acc:25094] GO:0008093 cytoskeletal adaptor activity metastasis suppressor 1-like [Source:HGNC Symbol;Acc:25094] GO:0017124 SH3 domain binding metastasis suppressor 1-like [Source:HGNC Symbol;Acc:25094]
5	NCOA2 (1 of 2)	ENSTRUT00000029878	GO:0006355 regulation of transcription, DNA-dependent nuclear receptor coactivator 2 [Source:HGNC Symbol;Acc:7669] GO:0007165 signal transduction nuclear receptor coactivator 2 [Source:HGNC Symbol;Acc:7669] GO:0005634 nucleus nuclear receptor coactivator 2 [Source:HGNC Symbol;Acc:7669] GO:0003713 transcription coactivator activity nuclear receptor coactivator 2 [Source:HGNC Symbol;Acc:7669] GO:00…
5	NFAT5 (1 of 2)	ENSTRUT00000045107	GO:0006355 regulation of transcription, DNA-dependent nuclear factor of activated T-cells 5, tonicity-responsive [Source:HGNC Symbol;Acc:7774] GO:0005634 nucleus nuclear factor of activated T-cells 5, tonicity-responsive [Source:HGNC Symbol;Acc:7774] GO:0003700 sequence-specific DNA binding transcription factor activity nuclear factor of activated T-cells 5, tonicity-responsive [Source:HGNC Symbo…
5	NOD1	ENSTRUT00000036053	nucleotide-binding oligomerization domain containing 1 [Source:HGNC Symbol;Acc:16390]
5	OS9	ENSTRUT00000032918	osteosarcoma amplified 9, endoplasmic reticulum lectin [Source:HGNC Symbol;Acc:16994]
5	PACS1	ENSTRUT00000017828	phosphofurin acidic cluster sorting protein 1 [Source:HGNC Symbol;Acc:30032]
5	PICALM (1 of 2)	ENSTRUT00000001926	GO:0005543 phospholipid binding phosphatidylinositol binding clathrin assembly protein [Source:HGNC Symbol;Acc:15514]
5	PPFIA4	ENSTRUT00000001869	GO:0005515 protein binding protein tyrosine phosphatase, receptor type, f polypeptide (PTPRF), interacting protein (liprin), alpha 4 [Source:HGNC Symbol;Acc:9248]
5	PSIP1	ENSTRUT00000025361
5	RBMS3 (2 of 2)	ENSTRUT00000023062	GO:0003676 nucleic acid binding RNA binding motif, single stranded interacting protein 3 [Source:HGNC Symbol;Acc:13427]
5	SIK3	ENSTRUT00000009595	GO:0006468 protein phosphorylation SIK family kinase 3 [Source:HGNC Symbol;Acc:29165] GO:0005524 ATP binding SIK family kinase 3 [Source:HGNC Symbol;Acc:29165] GO:0004672 protein kinase activity SIK family kinase 3 [Source:HGNC Symbol;Acc:29165] GO:0004674 protein serine/threonine kinase activity SIK family kinase 3 [Source:HGNC Symbol;Acc:29165] GO:0016772 transferase activity, transferring phos…
5	SLC43A3 (1 of 2)	ENSTRUT00000031371	solute carrier family 43, member 3 [Source:HGNC Symbol;Acc:17466]
5	SLC4A2	ENSTRUT00000026876	GO:0006810 transport solute carrier family 4, anion exchanger, member 2 (erythrocyte membrane protein band 3-like 1) [Source:HGNC Symbol;Acc:11028] GO:0006820 anion transport solute carrier family 4, anion exchanger, member 2 (erythrocyte membrane protein band 3-like 1) [Source:HGNC Symbol;Acc:11028] GO:0016020 membrane solute carrier family 4, anion exchanger, member 2 (erythrocyte membrane prot…
5	SMARCA4 (2 of 2)	ENSTRUT00000011720	GO:0006355 regulation of transcription, DNA-dependent GO:0005634 nucleus GO:0003677 DNA binding GO:0005524 ATP binding GO:0003676 nucleic acid binding GO:0016787 hydrolase activity GO:0004386 helicase activity GO:0005515 protein binding GO:0016818 hydrolase activity, acting on acid anhydrides, in phosphorus-containing anhydrides GO:0016817 hydrolase activity, acting on acid anhydrides
5	SMARCC1 (2 of 2)	ENSTRUT00000023799	GO:0005622 intracellular SWI/SNF related, matrix associated, actin dependent regulator of chromatin, subfamily c, member 1 [Source:HGNC Symbol;Acc:11104] GO:0003677 DNA binding SWI/SNF related, matrix associated, actin dependent regulator of chromatin, subfamily c, member 1 [Source:HGNC Symbol;Acc:11104] GO:0005515 protein binding SWI/SNF related, matrix associated, actin dependent regulator of c…
5	SMTN (1 of 2)	ENSTRUT00000026500	GO:0005515 protein binding
5	TCERG1	ENSTRUT00000034988	GO:0005515 protein binding transcription elongation regulator 1 [Source:HGNC Symbol;Acc:15630]
5	TENC1	ENSTRUT00000029716	GO:0035556 intracellular signal transduction tensin like C1 domain containing phosphatase (tensin 2) [Source:HGNC Symbol;Acc:19737] GO:0005515 protein binding tensin like C1 domain containing phosphatase (tensin 2) [Source:HGNC Symbol;Acc:19737]
5	TLK1 (2 of 2)	ENSTRUT00000045769	GO:0006468 protein phosphorylation tousled-like kinase 1 [Source:HGNC Symbol;Acc:11841] GO:0005524 ATP binding tousled-like kinase 1 [Source:HGNC Symbol;Acc:11841] GO:0004672 protein kinase activity tousled-like kinase 1 [Source:HGNC Symbol;Acc:11841] GO:0004674 protein serine/threonine kinase activity tousled-like kinase 1 [Source:HGNC Symbol;Acc:11841] GO:0016772 transferase activity, transferr…
5	TSC1 (1 of 2)	ENSTRUT00000011055	tuberous sclerosis 1 [Source:HGNC Symbol;Acc:12362]
5	UBAP2L	ENSTRUT00000024936	GO:0005515 protein binding ubiquitin associated protein 2-like [Source:HGNC Symbol;Acc:29877]
5	UGGT2	ENSTRUT00000005911	GO:0006486 protein glycosylation UDP-glucose glycoprotein glucosyltransferase 2 [Source:HGNC Symbol;Acc:15664] GO:0003980 UDP-glucose:glycoprotein glucosyltransferase activity UDP-glucose glycoprotein glucosyltransferase 2 [Source:HGNC Symbol;Acc:15664]
5	ULK1 (2 of 2)	ENSTRUT00000009670	GO:0006468 protein phosphorylation unc-51-like kinase 1 (C. elegans) [Source:HGNC Symbol;Acc:12558] GO:0005524 ATP binding unc-51-like kinase 1 (C. elegans) [Source:HGNC Symbol;Acc:12558] GO:0004672 protein kinase activity unc-51-like kinase 1 (C. elegans) [Source:HGNC Symbol;Acc:12558] GO:0004674 protein serine/threonine kinase activity unc-51-like kinase 1 (C. elegans) [Source:HGNC Symbol;Acc:1…
5	VRK3	ENSTRUT00000046135	GO:0006468 protein phosphorylation vaccinia related kinase 3 [Source:HGNC Symbol;Acc:18996] GO:0005524 ATP binding vaccinia related kinase 3 [Source:HGNC Symbol;Acc:18996] GO:0004672 protein kinase activity vaccinia related kinase 3 [Source:HGNC Symbol;Acc:18996] GO:0004674 protein serine/threonine kinase activity vaccinia related kinase 3 [Source:HGNC Symbol;Acc:18996] GO:0016772 transferase act…
5	pcm1	ENSTRUT00000041054	pericentriolar material 1 protein [Source:RefSeq peptide;Acc:NP_001027776]
4	ABCC6P1	ENSTRUT00000029182	GO:0006810 transport ATP-binding cassette, sub-family C (CFTR/MRP), member 6 [Source:HGNC Symbol;Acc:57] GO:0055085 transmembrane transport ATP-binding cassette, sub-family C (CFTR/MRP), member 6 [Source:HGNC Symbol;Acc:57] GO:0016021 integral to membrane ATP-binding cassette, sub-family C (CFTR/MRP), member 6 [Source:HGNC Symbol;Acc:57] GO:0005524 ATP binding ATP-binding cassette, sub-family C (…
4	ADAM12 (2 of 2)	ENSTRUT00000009048	GO:0006508 proteolysis ADAM metallopeptidase domain 12 [Source:HGNC Symbol;Acc:190] GO:0008270 zinc ion binding ADAM metallopeptidase domain 12 [Source:HGNC Symbol;Acc:190] GO:0004222 metalloendopeptidase activity ADAM metallopeptidase domain 12 [Source:HGNC Symbol;Acc:190] GO:0005515 protein binding ADAM metallopeptidase domain 12 [Source:HGNC Symbol;Acc:190]
4	ADAM28	ENSTRUT00000012769	GO:0006508 proteolysis ADAM metallopeptidase domain 28 [Source:HGNC Symbol;Acc:206] GO:0004222 metalloendopeptidase activity ADAM metallopeptidase domain 28 [Source:HGNC Symbol;Acc:206]
4	ALS2	ENSTRUT00000025200	GO:0035023 regulation of Rho protein signal transduction amyotrophic lateral sclerosis 2 (juvenile) [Source:HGNC Symbol;Acc:443] GO:0005622 intracellular amyotrophic lateral sclerosis 2 (juvenile) [Source:HGNC Symbol;Acc:443] GO:0005089 Rho guanyl-nucleotide exchange factor activity amyotrophic lateral sclerosis 2 (juvenile) [Source:HGNC Symbol;Acc:443]
4	ANAPC1	ENSTRUT00000002483	GO:0055114 oxidation-reduction process anaphase promoting complex subunit 1 [Source:HGNC Symbol;Acc:19988] GO:0016491 oxidoreductase activity anaphase promoting complex subunit 1 [Source:HGNC Symbol;Acc:19988]
4	APPL1	ENSTRUT00000005941	GO:0005515 protein binding adaptor protein, phosphotyrosine interaction, PH domain and leucine zipper containing 1 [Source:HGNC Symbol;Acc:24035]
4	AQR	ENSTRUT00000036581	aquarius homolog (mouse) [Source:HGNC Symbol;Acc:29513]
4	ARHGAP10	ENSTRUT00000037626	GO:0007165 signal transduction Rho GTPase activating protein 10 [Source:HGNC Symbol;Acc:26099] GO:0005622 intracellular Rho GTPase activating protein 10 [Source:HGNC Symbol;Acc:26099] GO:0005515 protein binding Rho GTPase activating protein 10 [Source:HGNC Symbol;Acc:26099]
4	ARHGAP23	ENSTRUT00000042449	GO:0007165 signal transduction Rho GTPase activating protein 23 [Source:HGNC Symbol;Acc:29293] GO:0005622 intracellular Rho GTPase activating protein 23 [Source:HGNC Symbol;Acc:29293]
4	ARHGAP4 (1 of 2)	ENSTRUT00000015257	GO:0007165 signal transduction Rho GTPase activating protein 4 [Source:HGNC Symbol;Acc:674] GO:0005622 intracellular Rho GTPase activating protein 4 [Source:HGNC Symbol;Acc:674] GO:0005515 protein binding Rho GTPase activating protein 4 [Source:HGNC Symbol;Acc:674]
4	ARHGAP42 (2 of 2)	ENSTRUT00000043940	GO:0007165 signal transduction Rho GTPase activating protein 42 [Source:HGNC Symbol;Acc:26545] GO:0005622 intracellular Rho GTPase activating protein 42 [Source:HGNC Symbol;Acc:26545] GO:0005515 protein binding Rho GTPase activating protein 42 [Source:HGNC Symbol;Acc:26545]
4	ARHGEF10L (1 of 2)	ENSTRUT00000017523	GO:0035023 regulation of Rho protein signal transduction Rho guanine nucleotide exchange factor (GEF) 10-like [Source:HGNC Symbol;Acc:25540] GO:0005622 intracellular Rho guanine nucleotide exchange factor (GEF) 10-like [Source:HGNC Symbol;Acc:25540] GO:0005515 protein binding Rho guanine nucleotide exchange factor (GEF) 10-like [Source:HGNC Symbol;Acc:25540] GO:0005089 Rho guanyl-nucleotide excha…
4	ARID1A (1 of 2)	ENSTRUT00000031328	GO:0005622 intracellular GO:0003677 DNA binding
4	ARNT	ENSTRUT00000037232	GO:0006355 regulation of transcription, DNA-dependent aryl hydrocarbon receptor nuclear translocator [Source:HGNC Symbol;Acc:700] GO:0007165 signal transduction aryl hydrocarbon receptor nuclear translocator [Source:HGNC Symbol;Acc:700] GO:0005634 nucleus aryl hydrocarbon receptor nuclear translocator [Source:HGNC Symbol;Acc:700] GO:0004871 signal transducer activity aryl hydrocarbon receptor nuc…
4	ASH1L	ENSTRUT00000029487	GO:0005634 nucleus GO:0003677 DNA binding GO:0008270 zinc ion binding GO:0005515 protein binding GO:0018024 histone-lysine N-methyltransferase activity
4	ATAD2B	ENSTRUT00000013694	GO:0005515 protein binding ATPase family, AAA domain containing 2B [Source:HGNC Symbol;Acc:29230]
4	ATE1	ENSTRUT00000045244	GO:0016598 protein arginylation arginyltransferase 1 [Source:HGNC Symbol;Acc:782] GO:0004057 arginyltransferase activity arginyltransferase 1 [Source:HGNC Symbol;Acc:782]
4	ATP2A3	ENSTRUT00000004652	GO:0006816 calcium ion transport ATPase, Ca++ transporting, ubiquitous [Source:HGNC Symbol;Acc:813] GO:0008152 metabolic process ATPase, Ca++ transporting, ubiquitous [Source:HGNC Symbol;Acc:813] GO:0006812 cation transport ATPase, Ca++ transporting, ubiquitous [Source:HGNC Symbol;Acc:813] GO:0006754 ATP biosynthetic process ATPase, Ca++ transporting, ubiquitous [Source:HGNC Symbol;Acc:813] GO:00…
4	ATR	ENSTRUT00000035547	GO:0005488 binding ataxia telangiectasia and Rad3 related [Source:HGNC Symbol;Acc:882] GO:0004674 protein serine/threonine kinase activity ataxia telangiectasia and Rad3 related [Source:HGNC Symbol;Acc:882] GO:0016772 transferase activity, transferring phosphorus-containing groups ataxia telangiectasia and Rad3 related [Source:HGNC Symbol;Acc:882] GO:0005515 protein binding ataxia telangiectasia …
4	BRD1 (1 of 2)	ENSTRUT00000002360	GO:0008270 zinc ion binding bromodomain containing 1 [Source:HGNC Symbol;Acc:1102] GO:0005515 protein binding bromodomain containing 1 [Source:HGNC Symbol;Acc:1102]
4	BRD4 (1 of 2)	ENSTRUT00000037875	GO:0005515 protein binding bromodomain containing 4 [Source:HGNC Symbol;Acc:13575]
4	BRPF3 (2 of 2)	ENSTRUT00000021054	GO:0035556 intracellular signal transduction bromodomain and PHD finger containing, 3 [Source:HGNC Symbol;Acc:14256] GO:0003676 nucleic acid binding bromodomain and PHD finger containing, 3 [Source:HGNC Symbol;Acc:14256] GO:0008270 zinc ion binding bromodomain and PHD finger containing, 3 [Source:HGNC Symbol;Acc:14256] GO:0005515 protein binding bromodomain and PHD finger containing, 3 [Source:HG…
4	C14orf102 (2 of 2)	ENSTRUT00000006552	GO:0006396 RNA processing chromosome 14 open reading frame 102 [Source:HGNC Symbol;Acc:20186] GO:0005622 intracellular chromosome 14 open reading frame 102 [Source:HGNC Symbol;Acc:20186]
4	C20orf43	ENSTRUT00000035247	chromosome 20 open reading frame 43 [Source:HGNC Symbol;Acc:15890]
4	C3 (5 of 5)	ENSTRUT00000006680	GO:0005615 extracellular space complement component 3 [Source:HGNC Symbol;Acc:1318] GO:0004866 endopeptidase inhibitor activity complement component 3 [Source:HGNC Symbol;Acc:1318]
4	C3orf63 (2 of 2)	ENSTRUT00000010482	family with sequence similarity 208, member A [Source:HGNC Symbol;Acc:30314]
4	C7 (1 of 2)	ENSTRUT00000033566	GO:0005515 protein binding complement component 7 [Source:HGNC Symbol;Acc:1346]
4	CAD	ENSTRUT00000031122	GO:0008152 metabolic process carbamoyl-phosphate synthetase 2, aspartate transcarbamylase, and dihydroorotase [Source:HGNC Symbol;Acc:1424] GO:0006807 nitrogen compound metabolic process carbamoyl-phosphate synthetase 2, aspartate transcarbamylase, and dihydroorotase [Source:HGNC Symbol;Acc:1424] GO:0006520 cellular amino acid metabolic process carbamoyl-phosphate synthetase 2, aspartate transcar…
4	CC2D1A	ENSTRUT00000027886	GO:0005515 protein binding coiled-coil and C2 domain containing 1A [Source:HGNC Symbol;Acc:30237]
4	CGN (1 of 2)	ENSTRUT00000026688	GO:0016459 myosin complex cingulin [Source:HGNC Symbol;Acc:17429] GO:0003774 motor activity cingulin [Source:HGNC Symbol;Acc:17429]
4	CHL1 (2 of 2)	ENSTRUT00000032964	GO:0005515 protein binding cell adhesion molecule with homology to L1CAM (close homolog of L1) [Source:HGNC Symbol;Acc:1939]
4	CLIP1	ENSTRUT00000019070	CAP-GLY domain containing linker protein 1 [Source:HGNC Symbol;Acc:10461]
4	CLOCK (1 of 2)	ENSTRUT00000039752	GO:0006355 regulation of transcription, DNA-dependent clock homolog (mouse) [Source:HGNC Symbol;Acc:2082] GO:0007165 signal transduction clock homolog (mouse) [Source:HGNC Symbol;Acc:2082] GO:0045893 positive regulation of transcription, DNA-dependent clock homolog (mouse) [Source:HGNC Symbol;Acc:2082] GO:0032922 circadian regulation of gene expression clock homolog (mouse) [Source:HGNC Symbol;Ac…
4	CLTC (1 of 2)	ENSTRUT00000000709	GO:0016192 vesicle-mediated transport GO:0006886 intracellular protein transport GO:0030130 clathrin coat of trans-Golgi network vesicle GO:0030132 clathrin coat of coated pit GO:0005488 binding GO:0005198 structural molecule activity
4	CNKSR1	ENSTRUT00000026241	GO:0005515 protein binding connector enhancer of kinase suppressor of Ras 1 [Source:HGNC Symbol;Acc:19700]
4	CNOT10	ENSTRUT00000014920	GO:0005515 protein binding CCR4-NOT transcription complex, subunit 10 [Source:HGNC Symbol;Acc:23817]
4	CNOT3 (2 of 2)	ENSTRUT00000040353	GO:0006355 regulation of transcription, DNA-dependent CCR4-NOT transcription complex, subunit 3 [Source:HGNC Symbol;Acc:7879] GO:0005634 nucleus CCR4-NOT transcription complex, subunit 3 [Source:HGNC Symbol;Acc:7879]
4	COL15A1 (2 of 2)	ENSTRUT00000045991	GO:0007155 cell adhesion collagen, type XV, alpha 1 [Source:HGNC Symbol;Acc:2192] GO:0005198 structural molecule activity collagen, type XV, alpha 1 [Source:HGNC Symbol;Acc:2192]
4	COL17A1 (2 of 2)	ENSTRUT00000022587	GO:0007010 cytoskeleton organization collagen, type XVII, alpha 1 [Source:HGNC Symbol;Acc:2194] GO:0003779 actin binding collagen, type XVII, alpha 1 [Source:HGNC Symbol;Acc:2194]
4	CPAMD8	ENSTRUT00000024459	GO:0004866 endopeptidase inhibitor activity C3 and PZP-like, alpha-2-macroglobulin domain containing 8 [Source:HGNC Symbol;Acc:23228]
4	CREBBP (2 of 2)	ENSTRUT00000032254	GO:0006355 regulation of transcription, DNA-dependent CREB binding protein [Source:HGNC Symbol;Acc:2348] GO:0016573 histone acetylation CREB binding protein [Source:HGNC Symbol;Acc:2348] GO:0005634 nucleus CREB binding protein [Source:HGNC Symbol;Acc:2348] GO:0000123 histone acetyltransferase complex CREB binding protein [Source:HGNC Symbol;Acc:2348] GO:0003713 transcription coactivator activity …
4	CSNK1G2 (2 of 2)	ENSTRUT00000011866	GO:0006468 protein phosphorylation GO:0005524 ATP binding GO:0004672 protein kinase activity GO:0004674 protein serine/threonine kinase activity GO:0016772 transferase activity, transferring phosphorus-containing groups
4	CUX2	ENSTRUT00000040660	GO:0006355 regulation of transcription, DNA-dependent cut-like homeobox 2 [Source:HGNC Symbol;Acc:19347] GO:0005634 nucleus cut-like homeobox 2 [Source:HGNC Symbol;Acc:19347] GO:0003677 DNA binding cut-like homeobox 2 [Source:HGNC Symbol;Acc:19347] GO:0003700 sequence-specific DNA binding transcription factor activity cut-like homeobox 2 [Source:HGNC Symbol;Acc:19347] GO:0043565 sequence-specific…
4	DCAF6	ENSTRUT00000030364	GO:0005515 protein binding DDB1 and CUL4 associated factor 6 [Source:HGNC Symbol;Acc:30002]
4	DDHD2	ENSTRUT00000041839	GO:0046872 metal ion binding DDHD domain containing 2 [Source:HGNC Symbol;Acc:29106] GO:0005515 protein binding DDHD domain containing 2 [Source:HGNC Symbol;Acc:29106]
4	DDX23	ENSTRUT00000001073	GO:0005524 ATP binding DEAD (Asp-Glu-Ala-Asp) box polypeptide 23 [Source:HGNC Symbol;Acc:17347] GO:0003676 nucleic acid binding DEAD (Asp-Glu-Ala-Asp) box polypeptide 23 [Source:HGNC Symbol;Acc:17347] GO:0004386 helicase activity DEAD (Asp-Glu-Ala-Asp) box polypeptide 23 [Source:HGNC Symbol;Acc:17347] GO:0008026 ATP-dependent helicase activity DEAD (Asp-Glu-Ala-Asp) box polypeptide 23 [Source:HGN…
4	DGKG	ENSTRUT00000041026	GO:0035556 intracellular signal transduction diacylglycerol kinase, gamma 90kDa [Source:HGNC Symbol;Acc:2853] GO:0007205 protein kinase C-activating G-protein coupled receptor signaling pathway diacylglycerol kinase, gamma 90kDa [Source:HGNC Symbol;Acc:2853] GO:0008270 zinc ion binding diacylglycerol kinase, gamma 90kDa [Source:HGNC Symbol;Acc:2853] GO:0005515 protein binding diacylglycerol kinas…
4	DHX35	ENSTRUT00000002388	GO:0005524 ATP binding DEAH (Asp-Glu-Ala-His) box polypeptide 35 [Source:HGNC Symbol;Acc:15861] GO:0003676 nucleic acid binding DEAH (Asp-Glu-Ala-His) box polypeptide 35 [Source:HGNC Symbol;Acc:15861] GO:0000166 nucleotide binding DEAH (Asp-Glu-Ala-His) box polypeptide 35 [Source:HGNC Symbol;Acc:15861] GO:0004386 helicase activity DEAH (Asp-Glu-Ala-His) box polypeptide 35 [Source:HGNC Symbol;Acc:…
4	DICER1	ENSTRUT00000015031	GO:0006396 RNA processing dicer 1, ribonuclease type III [Source:HGNC Symbol;Acc:17098] GO:0005622 intracellular dicer 1, ribonuclease type III [Source:HGNC Symbol;Acc:17098] GO:0003677 DNA binding dicer 1, ribonuclease type III [Source:HGNC Symbol;Acc:17098] GO:0005524 ATP binding dicer 1, ribonuclease type III [Source:HGNC Symbol;Acc:17098] GO:0003676 nucleic acid binding dicer 1, ribonuclease …
4	DIP2A	ENSTRUT00000032825	GO:0008152 metabolic process DIP2 disco-interacting protein 2 homolog A (Drosophila) [Source:HGNC Symbol;Acc:17217] GO:0005634 nucleus DIP2 disco-interacting protein 2 homolog A (Drosophila) [Source:HGNC Symbol;Acc:17217] GO:0003824 catalytic activity DIP2 disco-interacting protein 2 homolog A (Drosophila) [Source:HGNC Symbol;Acc:17217] GO:0008134 transcription factor binding DIP2 disco-interacti…
4	DLG1 (3 of 3)	ENSTRUT00000047188	GO:0005515 protein binding
4	DLG5	ENSTRUT00000010580	GO:0005515 protein binding
4	DNMT3A (1 of 2)	ENSTRUT00000024560	GO:0006306 DNA methylation DNA (cytosine-5-)-methyltransferase 3 alpha [Source:HGNC Symbol;Acc:2978] GO:0003677 DNA binding DNA (cytosine-5-)-methyltransferase 3 alpha [Source:HGNC Symbol;Acc:2978]
4	DYTN	ENSTRUT00000004401	GO:0003779 actin binding utrophin [Source:HGNC Symbol;Acc:12635] GO:0005515 protein binding utrophin [Source:HGNC Symbol;Acc:12635]
4	EIF2C4	ENSTRUT00000020172	GO:0003676 nucleic acid binding eukaryotic translation initiation factor 2C, 4 [Source:HGNC Symbol;Acc:18424] GO:0005515 protein binding eukaryotic translation initiation factor 2C, 4 [Source:HGNC Symbol;Acc:18424]
4	EIF4G1 (1 of 2)	ENSTRUT00000028578	GO:0016070 RNA metabolic process eukaryotic translation initiation factor 4 gamma, 1 [Source:HGNC Symbol;Acc:3296] GO:0005488 binding eukaryotic translation initiation factor 4 gamma, 1 [Source:HGNC Symbol;Acc:3296] GO:0005515 protein binding eukaryotic translation initiation factor 4 gamma, 1 [Source:HGNC Symbol;Acc:3296]
4	ELL (1 of 2)	ENSTRUT00000045853	elongation factor RNA polymerase II [Source:HGNC Symbol;Acc:23114]
4	ENPP2 (2 of 2)	ENSTRUT00000027188	GO:0006955 immune response ectonucleotide pyrophosphatase/phosphodiesterase 2 [Source:HGNC Symbol;Acc:3357] GO:0008152 metabolic process ectonucleotide pyrophosphatase/phosphodiesterase 2 [Source:HGNC Symbol;Acc:3357] GO:0003676 nucleic acid binding ectonucleotide pyrophosphatase/phosphodiesterase 2 [Source:HGNC Symbol;Acc:3357] GO:0046872 metal ion binding ectonucleotide pyrophosphatase/phosphod…
4	ENSTRUG00000000717	ENSTRUT00000001734
4	ENSTRUG00000000775	ENSTRUT00000001863
4	ENSTRUG00000001880	ENSTRUT00000004347	inhibitor of kappa light polypeptide gene enhancer in B-cells, kinase complex-associated protein [Source:HGNC Symbol;Acc:5959]
4	ENSTRUG00000002253	ENSTRUT00000005204	GO:0005581 collagen GO:0005201 extracellular matrix structural constituent
4	ENSTRUG00000002525	ENSTRUT00000005893
4	ENSTRUG00000003572	ENSTRUT00000008439	GO:0007165 signal transduction GO:0007275 multicellular organismal development GO:0016020 membrane GO:0005622 intracellular GO:0004872 receptor activity GO:0005515 protein binding
4	ENSTRUG00000004367	ENSTRUT00000010444	GO:0008152 metabolic process GO:0003824 catalytic activity
4	ENSTRUG00000004379	ENSTRUT00000010473	GO:0005524 ATP binding GO:0000166 nucleotide binding GO:0016887 ATPase activity GO:0017111 nucleoside-triphosphatase activity
4	ENSTRUG00000005131	ENSTRUT00000012356	GO:0003677 DNA binding UPF1 regulator of nonsense transcripts homolog (yeast) [Source:HGNC Symbol;Acc:9962] GO:0005524 ATP binding UPF1 regulator of nonsense transcripts homolog (yeast) [Source:HGNC Symbol;Acc:9962] GO:0000166 nucleotide binding UPF1 regulator of nonsense transcripts homolog (yeast) [Source:HGNC Symbol;Acc:9962] GO:0016787 hydrolase activity UPF1 regulator of nonsense transcripts…
4	ENSTRUG00000005452	ENSTRUT00000013153	GO:0016567 protein ubiquitination GO:0006508 proteolysis GO:0000151 ubiquitin ligase complex GO:0008270 zinc ion binding GO:0004842 ubiquitin-protein ligase activity GO:0005515 protein binding GO:0004176 ATP-dependent peptidase activity
4	ENSTRUG00000005454	ENSTRUT00000013158	GO:0003676 nucleic acid binding apoptotic chromatin condensation inducer 1 [Source:HGNC Symbol;Acc:17066]
4	ENSTRUG00000005750	ENSTRUT00000014038	GO:0007165 signal transduction GO:0046854 phosphatidylinositol phosphorylation GO:0048015 phosphatidylinositol-mediated signaling GO:0005942 phosphatidylinositol 3-kinase complex GO:0016772 transferase activity, transferring phosphorus-containing groups GO:0005515 protein binding GO:0016303 1-phosphatidylinositol-3-kinase activity GO:0016773 phosphotransferase activity, alcohol group as acceptor …
4	ENSTRUG00000006160	ENSTRUT00000015041	GO:0006886 intracellular protein transport target of myb1 (chicken) [Source:HGNC Symbol;Acc:11982] GO:0005622 intracellular target of myb1 (chicken) [Source:HGNC Symbol;Acc:11982]
4	ENSTRUG00000006558	ENSTRUT00000016170	GO:0006468 protein phosphorylation GO:0005524 ATP binding GO:0004672 protein kinase activity GO:0004674 protein serine/threonine kinase activity GO:0016772 transferase activity, transferring phosphorus-containing groups
4	ENSTRUG00000006729	ENSTRUT00000016617	GO:0005622 intracellular GO:0003779 actin binding GO:0005515 protein binding
4	ENSTRUG00000007144	ENSTRUT00000017628	GO:0005515 protein binding
4	ENSTRUG00000007362	ENSTRUT00000018279	GO:0006468 protein phosphorylation GO:0007172 signal complex assembly GO:0005856 cytoskeleton GO:0005925 focal adhesion GO:0005524 ATP binding GO:0004871 signal transducer activity GO:0004672 protein kinase activity GO:0004674 protein serine/threonine kinase activity GO:0004713 protein tyrosine kinase activity GO:0016772 transferase activity, transferring phosphorus-containing groups
4	ENSTRUG00000007437	ENSTRUT00000018480	GO:0035556 intracellular signal transduction GO:0035023 regulation of Rho protein signal transduction GO:0005622 intracellular GO:0005085 guanyl-nucleotide exchange factor activity GO:0005515 protein binding GO:0005089 Rho guanyl-nucleotide exchange factor activity
4	ENSTRUG00000008800	ENSTRUT00000022203	GO:0005635 nuclear envelope ankyrin repeat and LEM domain containing 1 [Source:HGNC Symbol;Acc:26812] GO:0005515 protein binding ankyrin repeat and LEM domain containing 1 [Source:HGNC Symbol;Acc:26812]
4	ENSTRUG00000010222	ENSTRUT00000025859	GO:0006355 regulation of transcription, DNA-dependent MAX gene associated [Source:HGNC Symbol;Acc:14010] GO:0005634 nucleus MAX gene associated [Source:HGNC Symbol;Acc:14010] GO:0003700 sequence-specific DNA binding transcription factor activity MAX gene associated [Source:HGNC Symbol;Acc:14010]
4	ENSTRUG00000010846	ENSTRUT00000027519
4	ENSTRUG00000011839	ENSTRUT00000030054	GO:0007155 cell adhesion GO:0007156 homophilic cell adhesion GO:0016020 membrane GO:0005886 plasma membrane GO:0005509 calcium ion binding
4	ENSTRUG00000013425	ENSTRUT00000034354	GO:0005515 protein binding oncostatin M receptor [Source:HGNC Symbol;Acc:8507]
4	ENSTRUG00000013549	ENSTRUT00000034708	GO:0006468 protein phosphorylation WNK lysine deficient protein kinase 2 [Source:HGNC Symbol;Acc:14542] GO:0005524 ATP binding WNK lysine deficient protein kinase 2 [Source:HGNC Symbol;Acc:14542] GO:0004672 protein kinase activity WNK lysine deficient protein kinase 2 [Source:HGNC Symbol;Acc:14542] GO:0004674 protein serine/threonine kinase activity WNK lysine deficient protein kinase 2 [Source:H…
4	ENSTRUG00000013948	ENSTRUT00000035796	GO:0006508 proteolysis ADAM metallopeptidase domain 8 [Source:HGNC Symbol;Acc:215] GO:0008270 zinc ion binding ADAM metallopeptidase domain 8 [Source:HGNC Symbol;Acc:215] GO:0004222 metalloendopeptidase activity ADAM metallopeptidase domain 8 [Source:HGNC Symbol;Acc:215] GO:0005515 protein binding ADAM metallopeptidase domain 8 [Source:HGNC Symbol;Acc:215]
4	ENSTRUG00000015234	ENSTRUT00000039068	GO:0005634 nucleus GO:0003677 DNA binding GO:0008270 zinc ion binding GO:0005515 protein binding
4	ENSTRUG00000015943	ENSTRUT00000040909	transforming, acidic coiled-coil containing protein 1 [Source:HGNC Symbol;Acc:11522]
4	ENSTRUG00000017048	ENSTRUT00000043820	GO:0007275 multicellular organismal development DIX domain containing 1 [Source:HGNC Symbol;Acc:23695] GO:0005622 intracellular DIX domain containing 1 [Source:HGNC Symbol;Acc:23695] GO:0004871 signal transducer activity DIX domain containing 1 [Source:HGNC Symbol;Acc:23695] GO:0005515 protein binding DIX domain containing 1 [Source:HGNC Symbol;Acc:23695]
4	ENSTRUG00000017950	ENSTRUT00000046168	GO:0005515 protein binding
4	ENSTRUG00000018593	ENSTRUT00000047775	GO:0008152 metabolic process GO:0006096 glycolysis GO:0030976 thiamine pyrophosphate binding GO:0016624 oxidoreductase activity, acting on the aldehyde or oxo group of donors, disulfide as acceptor GO:0004591 oxoglutarate dehydrogenase (succinyl-transferring) activity
4	EP300 (1 of 2)	ENSTRUT00000016339	GO:0008270 zinc ion binding GO:0005515 protein binding
4	EPB41L2	ENSTRUT00000035690	GO:0030866 cortical actin cytoskeleton organization erythrocyte membrane protein band 4.1-like 2 [Source:HGNC Symbol;Acc:3379] GO:0005856 cytoskeleton erythrocyte membrane protein band 4.1-like 2 [Source:HGNC Symbol;Acc:3379] GO:0003779 actin binding erythrocyte membrane protein band 4.1-like 2 [Source:HGNC Symbol;Acc:3379] GO:0005198 structural molecule activity erythrocyte membrane protein band…
4	ERC1 (1 of 2)	ENSTRUT00000031337	ELKS/RAB6-interacting/CAST family member 1 [Source:HGNC Symbol;Acc:17072]
4	ERN1 (3 of 3)	ENSTRUT00000041937	GO:0006468 protein phosphorylation endoplasmic reticulum to nucleus signaling 1 [Source:HGNC Symbol;Acc:3449] GO:0005524 ATP binding endoplasmic reticulum to nucleus signaling 1 [Source:HGNC Symbol;Acc:3449] GO:0004672 protein kinase activity endoplasmic reticulum to nucleus signaling 1 [Source:HGNC Symbol;Acc:3449] GO:0004674 protein serine/threonine kinase activity endoplasmic reticulum to nucl…
4	FAM21D	ENSTRUT00000010275	family with sequence similarity 21, member D [Source:HGNC Symbol;Acc:23418]
4	FAM40A	ENSTRUT00000020559	family with sequence similarity 40, member A [Source:HGNC Symbol;Acc:25916]
4	FAM65A (2 of 2)	ENSTRUT00000006389	GO:0007165 signal transduction family with sequence similarity 65, member A [Source:HGNC Symbol;Acc:25836] GO:0005622 intracellular family with sequence similarity 65, member A [Source:HGNC Symbol;Acc:25836] GO:0005488 binding family with sequence similarity 65, member A [Source:HGNC Symbol;Acc:25836]
4	FARP1 (1 of 2)	ENSTRUT00000044615	GO:0035023 regulation of Rho protein signal transduction FERM, RhoGEF (ARHGEF) and pleckstrin domain protein 1 (chondrocyte-derived) [Source:HGNC Symbol;Acc:3591] GO:0005622 intracellular FERM, RhoGEF (ARHGEF) and pleckstrin domain protein 1 (chondrocyte-derived) [Source:HGNC Symbol;Acc:3591] GO:0005856 cytoskeleton FERM, RhoGEF (ARHGEF) and pleckstrin domain protein 1 (chondrocyte-derived) [Sour…
4	FBN3	ENSTRUT00000033096	GO:0005509 calcium ion binding fibrillin 3 [Source:HGNC Symbol;Acc:18794] GO:0005488 binding fibrillin 3 [Source:HGNC Symbol;Acc:18794] GO:0005515 protein binding fibrillin 3 [Source:HGNC Symbol;Acc:18794]
4	FER1L6	ENSTRUT00000017177	GO:0006810 transport fer-1-like 6 (C. elegans) [Source:HGNC Symbol;Acc:28065] GO:0055085 transmembrane transport fer-1-like 6 (C. elegans) [Source:HGNC Symbol;Acc:28065] GO:0016021 integral to membrane fer-1-like 6 (C. elegans) [Source:HGNC Symbol;Acc:28065] GO:0005524 ATP binding fer-1-like 6 (C. elegans) [Source:HGNC Symbol;Acc:28065] GO:0042626 ATPase activity, coupled to transmembrane movemen…
4	FHOD1	ENSTRUT00000015942	GO:0016043 cellular component organization formin homology 2 domain containing 1 [Source:HGNC Symbol;Acc:17905] GO:0030036 actin cytoskeleton organization formin homology 2 domain containing 1 [Source:HGNC Symbol;Acc:17905] GO:0005488 binding formin homology 2 domain containing 1 [Source:HGNC Symbol;Acc:17905] GO:0003779 actin binding formin homology 2 domain containing 1 [Source:HGNC Symbol;Acc:…
4	FNDC3A	ENSTRUT00000035882	GO:0005515 protein binding fibronectin type III domain containing 3A [Source:HGNC Symbol;Acc:20296]
4	FREM1	ENSTRUT00000015467	GO:0007154 cell communication FRAS1 related extracellular matrix 1 [Source:HGNC Symbol;Acc:23399] GO:0090124 N-4 methylation of cytosine FRAS1 related extracellular matrix 1 [Source:HGNC Symbol;Acc:23399] GO:0016020 membrane FRAS1 related extracellular matrix 1 [Source:HGNC Symbol;Acc:23399] GO:0016021 integral to membrane FRAS1 related extracellular matrix 1 [Source:HGNC Symbol;Acc:23399] GO:000…
4	FRMD4B (2 of 2)	ENSTRUT00000030823	GO:0005856 cytoskeleton FERM domain containing 4B [Source:HGNC Symbol;Acc:24886]
4	GGA3 (1 of 2)	ENSTRUT00000027895	GO:0016192 vesicle-mediated transport golgi-associated, gamma adaptin ear containing, ARF binding protein 3 [Source:HGNC Symbol;Acc:17079] GO:0006886 intracellular protein transport golgi-associated, gamma adaptin ear containing, ARF binding protein 3 [Source:HGNC Symbol;Acc:17079] GO:0005622 intracellular golgi-associated, gamma adaptin ear containing, ARF binding protein 3 [Source:HGNC Symbol;A…
4	GIT2 (1 of 2)	ENSTRUT00000038188	GO:0032312 regulation of ARF GTPase activity G protein-coupled receptor kinase interacting ArfGAP 2 [Source:HGNC Symbol;Acc:4273] GO:0008270 zinc ion binding G protein-coupled receptor kinase interacting ArfGAP 2 [Source:HGNC Symbol;Acc:4273] GO:0005515 protein binding G protein-coupled receptor kinase interacting ArfGAP 2 [Source:HGNC Symbol;Acc:4273] GO:0008060 ARF GTPase activator activity G p…
4	GLB1	ENSTRUT00000045096	GO:0005975 carbohydrate metabolic process galactosidase, beta 1 [Source:HGNC Symbol;Acc:4298] GO:0009341 beta-galactosidase complex galactosidase, beta 1 [Source:HGNC Symbol;Acc:4298] GO:0004553 hydrolase activity, hydrolyzing O-glycosyl compounds galactosidase, beta 1 [Source:HGNC Symbol;Acc:4298] GO:0004565 beta-galactosidase activity galactosidase, beta 1 [Source:HGNC Symbol;Acc:4298]
4	GLDC	ENSTRUT00000043316	GO:0055114 oxidation-reduction process glycine dehydrogenase (decarboxylating) [Source:HGNC Symbol;Acc:4313] GO:0006544 glycine metabolic process glycine dehydrogenase (decarboxylating) [Source:HGNC Symbol;Acc:4313] GO:0004375 glycine dehydrogenase (decarboxylating) activity glycine dehydrogenase (decarboxylating) [Source:HGNC Symbol;Acc:4313]
4	GLMN (1 of 2)	ENSTRUT00000009472	glomulin, FKBP associated protein [Source:HGNC Symbol;Acc:14373]
4	GOLIM4	ENSTRUT00000032218	golgi integral membrane protein 4 [Source:HGNC Symbol;Acc:15448]
4	GPR155 (1 of 2)	ENSTRUT00000045221	GO:0035556 intracellular signal transduction G protein-coupled receptor 155 [Source:HGNC Symbol;Acc:22951] GO:0055085 transmembrane transport G protein-coupled receptor 155 [Source:HGNC Symbol;Acc:22951] GO:0016021 integral to membrane G protein-coupled receptor 155 [Source:HGNC Symbol;Acc:22951]
4	HDAC1 (2 of 2)	ENSTRUT00000027134	GO:0016575 histone deacetylation histone deacetylase 1 [Source:HGNC Symbol;Acc:4852] GO:0004407 histone deacetylase activity histone deacetylase 1 [Source:HGNC Symbol;Acc:4852]
4	HDAC7 (2 of 2)	ENSTRUT00000028839	GO:0016568 chromatin modification histone deacetylase 7 [Source:HGNC Symbol;Acc:14067] GO:0000118 histone deacetylase complex histone deacetylase 7 [Source:HGNC Symbol;Acc:14067] GO:0004407 histone deacetylase activity histone deacetylase 7 [Source:HGNC Symbol;Acc:14067]
4	HERC3	ENSTRUT00000031360	GO:0006464 cellular protein modification process HECT and RLD domain containing E3 ubiquitin protein ligase 3 [Source:HGNC Symbol;Acc:4876] GO:0005622 intracellular HECT and RLD domain containing E3 ubiquitin protein ligase 3 [Source:HGNC Symbol;Acc:4876] GO:0016881 acid-amino acid ligase activity HECT and RLD domain containing E3 ubiquitin protein ligase 3 [Source:HGNC Symbol;Acc:4876]
4	HIP1R (1 of 2)	ENSTRUT00000022077	GO:0005488 binding huntingtin interacting protein 1 related [Source:HGNC Symbol;Acc:18415] GO:0003779 actin binding huntingtin interacting protein 1 related [Source:HGNC Symbol;Acc:18415] GO:0005543 phospholipid binding huntingtin interacting protein 1 related [Source:HGNC Symbol;Acc:18415]
4	HIP1R (2 of 2)	ENSTRUT00000047524	GO:0003779 actin binding huntingtin interacting protein 1 related [Source:HGNC Symbol;Acc:18415] GO:0005543 phospholipid binding huntingtin interacting protein 1 related [Source:HGNC Symbol;Acc:18415]
4	HLTF	ENSTRUT00000036652	GO:0003677 DNA binding helicase-like transcription factor [Source:HGNC Symbol;Acc:11099] GO:0005524 ATP binding helicase-like transcription factor [Source:HGNC Symbol;Acc:11099] GO:0003676 nucleic acid binding helicase-like transcription factor [Source:HGNC Symbol;Acc:11099] GO:0008270 zinc ion binding helicase-like transcription factor [Source:HGNC Symbol;Acc:11099] GO:0016818 hydrolase activity…
4	HMBOX1 (2 of 2)	ENSTRUT00000015606	GO:0006355 regulation of transcription, DNA-dependent homeobox containing 1 [Source:HGNC Symbol;Acc:26137] GO:0003677 DNA binding homeobox containing 1 [Source:HGNC Symbol;Acc:26137] GO:0003700 sequence-specific DNA binding transcription factor activity homeobox containing 1 [Source:HGNC Symbol;Acc:26137] GO:0043565 sequence-specific DNA binding homeobox containing 1 [Source:HGNC Symbol;Acc:26137…
4	HPS1	ENSTRUT00000020223	Hermansky-Pudlak syndrome 1 [Source:HGNC Symbol;Acc:5163]
4	HYOU1	ENSTRUT00000009745	hypoxia up-regulated 1 [Source:HGNC Symbol;Acc:16931]
4	IL16	ENSTRUT00000006311	GO:0005515 protein binding interleukin 16 [Source:HGNC Symbol;Acc:5980]
4	ILF3	ENSTRUT00000027786	GO:0005622 intracellular interleukin enhancer binding factor 3, 90kDa [Source:HGNC Symbol;Acc:6038] GO:0003725 double-stranded RNA binding interleukin enhancer binding factor 3, 90kDa [Source:HGNC Symbol;Acc:6038]
4	IPO11	ENSTRUT00000037763	GO:0006886 intracellular protein transport importin 11 [Source:HGNC Symbol;Acc:20628] GO:0005488 binding importin 11 [Source:HGNC Symbol;Acc:20628] GO:0008565 protein transporter activity importin 11 [Source:HGNC Symbol;Acc:20628]
4	IRS4	ENSTRUT00000024536	GO:0005158 insulin receptor binding insulin receptor substrate 4 [Source:HGNC Symbol;Acc:6128] GO:0005515 protein binding insulin receptor substrate 4 [Source:HGNC Symbol;Acc:6128]
4	ITK	ENSTRUT00000010526	GO:0035556 intracellular signal transduction IL2-inducible T-cell kinase [Source:HGNC Symbol;Acc:6171] GO:0006468 protein phosphorylation IL2-inducible T-cell kinase [Source:HGNC Symbol;Acc:6171] GO:0005524 ATP binding IL2-inducible T-cell kinase [Source:HGNC Symbol;Acc:6171] GO:0004672 protein kinase activity IL2-inducible T-cell kinase [Source:HGNC Symbol;Acc:6171] GO:0004674 protein serine/thr…
4	ITPR3	ENSTRUT00000035872	GO:0055085 transmembrane transport inositol 1,4,5-trisphosphate receptor, type 3 [Source:HGNC Symbol;Acc:6182] GO:0006811 ion transport inositol 1,4,5-trisphosphate receptor, type 3 [Source:HGNC Symbol;Acc:6182] GO:0070588 calcium ion transmembrane transport inositol 1,4,5-trisphosphate receptor, type 3 [Source:HGNC Symbol;Acc:6182] GO:0016020 membrane inositol 1,4,5-trisphosphate receptor, type …
4	JAG1	ENSTRUT00000003589	GO:0007275 multicellular organismal development GO:0007219 Notch signaling pathway GO:0007154 cell communication GO:0016020 membrane GO:0016021 integral to membrane GO:0005509 calcium ion binding GO:0005515 protein binding
4	JAK1	ENSTRUT00000047650	GO:0006468 protein phosphorylation Janus kinase 1 [Source:HGNC Symbol;Acc:6190] GO:0007243 intracellular protein kinase cascade Janus kinase 1 [Source:HGNC Symbol;Acc:6190] GO:0016020 membrane Janus kinase 1 [Source:HGNC Symbol;Acc:6190] GO:0005856 cytoskeleton Janus kinase 1 [Source:HGNC Symbol;Acc:6190] GO:0005524 ATP binding Janus kinase 1 [Source:HGNC Symbol;Acc:6190] GO:0004672 protein kinas…
4	KCNT1 (1 of 2)	ENSTRUT00000042516	potassium channel, subfamily T, member 1 [Source:HGNC Symbol;Acc:18865]
4	KDM4C	ENSTRUT00000010422	GO:0008270 zinc ion binding lysine (K)-specific demethylase 4C [Source:HGNC Symbol;Acc:17071] GO:0003824 catalytic activity lysine (K)-specific demethylase 4C [Source:HGNC Symbol;Acc:17071] GO:0005515 protein binding lysine (K)-specific demethylase 4C [Source:HGNC Symbol;Acc:17071]
4	KHSRP	ENSTRUT00000026285	GO:0003723 RNA binding KH-type splicing regulatory protein [Source:HGNC Symbol;Acc:6316]
4	KIAA0100	ENSTRUT00000004574	GO:0055114 oxidation-reduction process KIAA0100 [Source:HGNC Symbol;Acc:28960] GO:0006099 tricarboxylic acid cycle KIAA0100 [Source:HGNC Symbol;Acc:28960] GO:0008924 malate dehydrogenase (quinone) activity KIAA0100 [Source:HGNC Symbol;Acc:28960]
4	KIAA0556	ENSTRUT00000041976	KIAA0556 [Source:HGNC Symbol;Acc:29068]
4	KIAA0922	ENSTRUT00000020207	KIAA0922 [Source:HGNC Symbol;Acc:29146]
4	KIAA1267	ENSTRUT00000020725	KAT8 regulatory NSL complex subunit 1 [Source:HGNC Symbol;Acc:24565]
4	KIAA1755	ENSTRUT00000008328	GO:0035023 regulation of Rho protein signal transduction Rho guanine nucleotide exchange factor (GEF) 40 [Source:HGNC Symbol;Acc:25516] GO:0005622 intracellular Rho guanine nucleotide exchange factor (GEF) 40 [Source:HGNC Symbol;Acc:25516] GO:0005515 protein binding Rho guanine nucleotide exchange factor (GEF) 40 [Source:HGNC Symbol;Acc:25516] GO:0005089 Rho guanyl-nucleotide exchange factor acti…
4	LIG3	ENSTRUT00000027462	GO:0006281 DNA repair ligase III, DNA, ATP-dependent [Source:HGNC Symbol;Acc:6600] GO:0006310 DNA recombination ligase III, DNA, ATP-dependent [Source:HGNC Symbol;Acc:6600] GO:0006260 DNA replication ligase III, DNA, ATP-dependent [Source:HGNC Symbol;Acc:6600] GO:0051103 DNA ligation involved in DNA repair ligase III, DNA, ATP-dependent [Source:HGNC Symbol;Acc:6600] GO:0005622 intracellular ligas…
4	LRRCC1	ENSTRUT00000007576	GO:0005515 protein binding leucine rich repeat and coiled-coil centrosomal protein 1 [Source:HGNC Symbol;Acc:29373]
4	LTBP2	ENSTRUT00000039389	GO:0005509 calcium ion binding latent transforming growth factor beta binding protein 2 [Source:HGNC Symbol;Acc:6715] GO:0005488 binding latent transforming growth factor beta binding protein 2 [Source:HGNC Symbol;Acc:6715] GO:0005515 protein binding latent transforming growth factor beta binding protein 2 [Source:HGNC Symbol;Acc:6715]
4	MAP1A (1 of 2)	ENSTRUT00000040964	microtubule-associated protein 1A [Source:HGNC Symbol;Acc:6835]
4	MAP3K15	ENSTRUT00000015512	GO:0006468 protein phosphorylation mitogen-activated protein kinase kinase kinase 15 [Source:HGNC Symbol;Acc:31689] GO:0005524 ATP binding mitogen-activated protein kinase kinase kinase 15 [Source:HGNC Symbol;Acc:31689] GO:0004672 protein kinase activity mitogen-activated protein kinase kinase kinase 15 [Source:HGNC Symbol;Acc:31689] GO:0004674 protein serine/threonine kinase activity mitogen-act…
4	MAP3K4	ENSTRUT00000041920	GO:0006468 protein phosphorylation mitogen-activated protein kinase kinase kinase 4 [Source:HGNC Symbol;Acc:6856] GO:0005524 ATP binding mitogen-activated protein kinase kinase kinase 4 [Source:HGNC Symbol;Acc:6856] GO:0004672 protein kinase activity mitogen-activated protein kinase kinase kinase 4 [Source:HGNC Symbol;Acc:6856] GO:0004674 protein serine/threonine kinase activity mitogen-activated…
4	MAST3 (1 of 2)	ENSTRUT00000026058	GO:0006468 protein phosphorylation microtubule associated serine/threonine kinase 3 [Source:HGNC Symbol;Acc:19036] GO:0005524 ATP binding microtubule associated serine/threonine kinase 3 [Source:HGNC Symbol;Acc:19036] GO:0004672 protein kinase activity microtubule associated serine/threonine kinase 3 [Source:HGNC Symbol;Acc:19036] GO:0004674 protein serine/threonine kinase activity microtubule as…
4	MAST3 (2 of 2)	ENSTRUT00000021205	GO:0006468 protein phosphorylation microtubule associated serine/threonine kinase 3 [Source:HGNC Symbol;Acc:19036] GO:0005524 ATP binding microtubule associated serine/threonine kinase 3 [Source:HGNC Symbol;Acc:19036] GO:0004672 protein kinase activity microtubule associated serine/threonine kinase 3 [Source:HGNC Symbol;Acc:19036] GO:0004674 protein serine/threonine kinase activity microtubule as…
4	MEGF6	ENSTRUT00000039394	GO:0005509 calcium ion binding multiple EGF-like-domains 6 [Source:HGNC Symbol;Acc:3232] GO:0005515 protein binding multiple EGF-like-domains 6 [Source:HGNC Symbol;Acc:3232]
4	MFSD1	ENSTRUT00000009508	GO:0055085 transmembrane transport major facilitator superfamily domain containing 1 [Source:HGNC Symbol;Acc:25874] GO:0016021 integral to membrane major facilitator superfamily domain containing 1 [Source:HGNC Symbol;Acc:25874]
4	MKLN1	ENSTRUT00000046092	GO:0005515 protein binding muskelin 1, intracellular mediator containing kelch motifs [Source:HGNC Symbol;Acc:7109]
4	MMS19	ENSTRUT00000043974	GO:0005488 binding MMS19 nucleotide excision repair homolog (S. cerevisiae) [Source:HGNC Symbol;Acc:13824]
4	MRVI1	ENSTRUT00000044850	murine retrovirus integration site 1 homolog [Source:HGNC Symbol;Acc:7237]
4	MTA1	ENSTRUT00000022763	GO:0006355 regulation of transcription, DNA-dependent metastasis associated 1 [Source:HGNC Symbol;Acc:7410] GO:0003677 DNA binding metastasis associated 1 [Source:HGNC Symbol;Acc:7410] GO:0003700 sequence-specific DNA binding transcription factor activity metastasis associated 1 [Source:HGNC Symbol;Acc:7410] GO:0008270 zinc ion binding metastasis associated 1 [Source:HGNC Symbol;Acc:7410] GO:0043…
4	MYO1F	ENSTRUT00000018855	GO:0016459 myosin complex myosin IF [Source:HGNC Symbol;Acc:7600] GO:0005524 ATP binding myosin IF [Source:HGNC Symbol;Acc:7600] GO:0003774 motor activity myosin IF [Source:HGNC Symbol;Acc:7600] GO:0005515 protein binding myosin IF [Source:HGNC Symbol;Acc:7600]
4	MYO9B (2 of 2)	ENSTRUT00000021525	GO:0007165 signal transduction myosin IXB [Source:HGNC Symbol;Acc:7609] GO:0035556 intracellular signal transduction myosin IXB [Source:HGNC Symbol;Acc:7609] GO:0005622 intracellular myosin IXB [Source:HGNC Symbol;Acc:7609] GO:0016459 myosin complex myosin IXB [Source:HGNC Symbol;Acc:7609] GO:0005524 ATP binding myosin IXB [Source:HGNC Symbol;Acc:7609] GO:0003774 motor activity myosin IXB [Source…
4	NADK	ENSTRUT00000001853	GO:0008152 metabolic process NAD kinase [Source:HGNC Symbol;Acc:29831] GO:0003951 NAD+ kinase activity NAD kinase [Source:HGNC Symbol;Acc:29831]
4	NAV3	ENSTRUT00000004585	GO:0000166 nucleotide binding neuron navigator 3 [Source:HGNC Symbol;Acc:15998] GO:0017111 nucleoside-triphosphatase activity neuron navigator 3 [Source:HGNC Symbol;Acc:15998]
4	NEDD4L	ENSTRUT00000030264	GO:0006464 cellular protein modification process neural precursor cell expressed, developmentally down-regulated 4-like, E3 ubiquitin protein ligase [Source:HGNC Symbol;Acc:7728] GO:0005622 intracellular neural precursor cell expressed, developmentally down-regulated 4-like, E3 ubiquitin protein ligase [Source:HGNC Symbol;Acc:7728] GO:0016881 acid-amino acid ligase activity neural precursor cell …
4	NIPBL (2 of 2)	ENSTRUT00000037191	Nipped-B homolog (Drosophila) [Source:HGNC Symbol;Acc:28862]
4	NPR1 (2 of 2)	ENSTRUT00000002237	GO:0035556 intracellular signal transduction natriuretic peptide receptor A/guanylate cyclase A (atrionatriuretic peptide receptor A) [Source:HGNC Symbol;Acc:7943] GO:0006468 protein phosphorylation natriuretic peptide receptor A/guanylate cyclase A (atrionatriuretic peptide receptor A) [Source:HGNC Symbol;Acc:7943] GO:0009190 cyclic nucleotide biosynthetic process natriuretic peptide receptor A/…
4	NR1D2 (2 of 2)	ENSTRUT00000023189	GO:0006355 regulation of transcription, DNA-dependent nuclear receptor subfamily 1, group D, member 2 [Source:HGNC Symbol;Acc:7963] GO:0043401 steroid hormone mediated signaling pathway nuclear receptor subfamily 1, group D, member 2 [Source:HGNC Symbol;Acc:7963] GO:0005634 nucleus nuclear receptor subfamily 1, group D, member 2 [Source:HGNC Symbol;Acc:7963] GO:0003700 sequence-specific DNA bindi…
4	NSMAF (2 of 2)	ENSTRUT00000006686	GO:0005515 protein binding
4	NUP205	ENSTRUT00000010761	nucleoporin 205kDa [Source:HGNC Symbol;Acc:18658]
4	NUP98	ENSTRUT00000006258	GO:0006810 transport nucleoporin 98kDa [Source:HGNC Symbol;Acc:8068] GO:0005643 nuclear pore nucleoporin 98kDa [Source:HGNC Symbol;Acc:8068]
4	NXF3	ENSTRUT00000034561	GO:0006810 transport nuclear RNA export factor 3 [Source:HGNC Symbol;Acc:8073] GO:0051028 mRNA transport nuclear RNA export factor 3 [Source:HGNC Symbol;Acc:8073] GO:0005634 nucleus nuclear RNA export factor 3 [Source:HGNC Symbol;Acc:8073] GO:0005622 intracellular nuclear RNA export factor 3 [Source:HGNC Symbol;Acc:8073] GO:0005515 protein binding nuclear RNA export factor 3 [Source:HGNC Symbol;A…
4	ODZ3 (1 of 2)	ENSTRUT00000028018	GO:0007165 signal transduction odz, odd Oz/ten-m homolog 3 (Drosophila) [Source:HGNC Symbol;Acc:29944] GO:0016021 integral to membrane odz, odd Oz/ten-m homolog 3 (Drosophila) [Source:HGNC Symbol;Acc:29944] GO:0005509 calcium ion binding odz, odd Oz/ten-m homolog 3 (Drosophila) [Source:HGNC Symbol;Acc:29944] GO:0005515 protein binding odz, odd Oz/ten-m homolog 3 (Drosophila) [Source:HGNC Symbol;A…
4	OSBPL6	ENSTRUT00000044857	GO:0005515 protein binding oxysterol binding protein-like 6 [Source:HGNC Symbol;Acc:16388]
4	P2RY6	ENSTRUT00000015843	GO:0007186 G-protein coupled receptor signaling pathway pyrimidinergic receptor P2Y, G-protein coupled, 6 [Source:HGNC Symbol;Acc:8543] GO:0016021 integral to membrane pyrimidinergic receptor P2Y, G-protein coupled, 6 [Source:HGNC Symbol;Acc:8543]
4	PAN3	ENSTRUT00000014129	GO:0006468 protein phosphorylation PAN3 poly(A) specific ribonuclease subunit homolog (S. cerevisiae) [Source:HGNC Symbol;Acc:29991] GO:0005524 ATP binding PAN3 poly(A) specific ribonuclease subunit homolog (S. cerevisiae) [Source:HGNC Symbol;Acc:29991] GO:0004674 protein serine/threonine kinase activity PAN3 poly(A) specific ribonuclease subunit homolog (S. cerevisiae) [Source:HGNC Symbol;Acc:29…
4	PARD3 (1 of 2)	ENSTRUT00000004456	GO:0005515 protein binding par-3 partitioning defective 3 homolog (C. elegans) [Source:HGNC Symbol;Acc:16051]
4	PARN	ENSTRUT00000038994	GO:0006402 mRNA catabolic process poly(A)-specific ribonuclease [Source:HGNC Symbol;Acc:8609] GO:0005634 nucleus poly(A)-specific ribonuclease [Source:HGNC Symbol;Acc:8609] GO:0005737 cytoplasm poly(A)-specific ribonuclease [Source:HGNC Symbol;Acc:8609] GO:0003676 nucleic acid binding poly(A)-specific ribonuclease [Source:HGNC Symbol;Acc:8609] GO:0046872 metal ion binding poly(A)-specific ribonuc…
4	PBRM1 (2 of 2)	ENSTRUT00000012860	GO:0003677 DNA binding GO:0005515 protein binding
4	PCDH15 (2 of 2)	ENSTRUT00000022649	GO:0007155 cell adhesion protocadherin-related 15 [Source:HGNC Symbol;Acc:14674] GO:0007156 homophilic cell adhesion protocadherin-related 15 [Source:HGNC Symbol;Acc:14674] GO:0016020 membrane protocadherin-related 15 [Source:HGNC Symbol;Acc:14674] GO:0005886 plasma membrane protocadherin-related 15 [Source:HGNC Symbol;Acc:14674] GO:0005509 calcium ion binding protocadherin-related 15 [Source:HGN…
4	PHF2	ENSTRUT00000009831	GO:0008270 zinc ion binding PHD finger protein 2 [Source:HGNC Symbol;Acc:8920] GO:0005515 protein binding PHD finger protein 2 [Source:HGNC Symbol;Acc:8920]
4	PIGQ	ENSTRUT00000004128	GO:0006506 GPI anchor biosynthetic process phosphatidylinositol glycan anchor biosynthesis, class Q [Source:HGNC Symbol;Acc:14135] GO:0016021 integral to membrane phosphatidylinositol glycan anchor biosynthesis, class Q [Source:HGNC Symbol;Acc:14135] GO:0017176 phosphatidylinositol N-acetylglucosaminyltransferase activity phosphatidylinositol glycan anchor biosynthesis, class Q [Source:HGNC Symbo…
4	PLA2G4C (1 of 5)	ENSTRUT00000037564	GO:0008152 metabolic process phospholipase A2, group IVC (cytosolic, calcium-independent) [Source:HGNC Symbol;Acc:9037] GO:0009395 phospholipid catabolic process phospholipase A2, group IVC (cytosolic, calcium-independent) [Source:HGNC Symbol;Acc:9037] GO:0004620 phospholipase activity phospholipase A2, group IVC (cytosolic, calcium-independent) [Source:HGNC Symbol;Acc:9037]
4	PLA2G6	ENSTRUT00000009850	GO:0008152 metabolic process phospholipase A2, group VI (cytosolic, calcium-independent) [Source:HGNC Symbol;Acc:9039] GO:0006629 lipid metabolic process phospholipase A2, group VI (cytosolic, calcium-independent) [Source:HGNC Symbol;Acc:9039] GO:0005515 protein binding phospholipase A2, group VI (cytosolic, calcium-independent) [Source:HGNC Symbol;Acc:9039]
4	PLAT	ENSTRUT00000042024	GO:0006508 proteolysis plasminogen activator, tissue [Source:HGNC Symbol;Acc:9051] GO:0005509 calcium ion binding plasminogen activator, tissue [Source:HGNC Symbol;Acc:9051] GO:0003824 catalytic activity plasminogen activator, tissue [Source:HGNC Symbol;Acc:9051] GO:0004252 serine-type endopeptidase activity plasminogen activator, tissue [Source:HGNC Symbol;Acc:9051] GO:0005515 protein binding pl…
4	PLD1 (2 of 2)	ENSTRUT00000032469	GO:0008152 metabolic process phospholipase D1, phosphatidylcholine-specific [Source:HGNC Symbol;Acc:9067] GO:0007154 cell communication phospholipase D1, phosphatidylcholine-specific [Source:HGNC Symbol;Acc:9067] GO:0003824 catalytic activity phospholipase D1, phosphatidylcholine-specific [Source:HGNC Symbol;Acc:9067] GO:0035091 phosphatidylinositol binding phospholipase D1, phosphatidylcholine-s…
4	PLEKHG5	ENSTRUT00000019860	GO:0035023 regulation of Rho protein signal transduction pleckstrin homology domain containing, family G (with RhoGef domain) member 5 [Source:HGNC Symbol;Acc:29105] GO:0005622 intracellular pleckstrin homology domain containing, family G (with RhoGef domain) member 5 [Source:HGNC Symbol;Acc:29105] GO:0008270 zinc ion binding pleckstrin homology domain containing, family G (with RhoGef domain) me…
4	PLEKHH2	ENSTRUT00000019880	GO:0005856 cytoskeleton pleckstrin homology domain containing, family H (with MyTH4 domain) member 2 [Source:HGNC Symbol;Acc:30506] GO:0005515 protein binding pleckstrin homology domain containing, family H (with MyTH4 domain) member 2 [Source:HGNC Symbol;Acc:30506]
4	PLRG1	ENSTRUT00000015627	GO:0043066 negative regulation of apoptotic process pleiotropic regulator 1 [Source:HGNC Symbol;Acc:9089] GO:0005515 protein binding pleiotropic regulator 1 [Source:HGNC Symbol;Acc:9089]
4	POLR1A	ENSTRUT00000005101	GO:0006351 transcription, DNA-dependent polymerase (RNA) I polypeptide A, 194kDa [Source:HGNC Symbol;Acc:17264] GO:0003677 DNA binding polymerase (RNA) I polypeptide A, 194kDa [Source:HGNC Symbol;Acc:17264] GO:0003899 DNA-directed RNA polymerase activity polymerase (RNA) I polypeptide A, 194kDa [Source:HGNC Symbol;Acc:17264]
4	PPHLN1 (2 of 2)	ENSTRUT00000043058	periphilin 1 [Source:HGNC Symbol;Acc:19369]
4	PPP4R1L	ENSTRUT00000047207	GO:0005488 binding protein phosphatase 4, regulatory subunit 1-like [Source:HGNC Symbol;Acc:15755] GO:0005515 protein binding protein phosphatase 4, regulatory subunit 1-like [Source:HGNC Symbol;Acc:15755]
4	PRKCD (1 of 2)	ENSTRUT00000026990	GO:0035556 intracellular signal transduction protein kinase C, delta [Source:HGNC Symbol;Acc:9399] GO:0006468 protein phosphorylation protein kinase C, delta [Source:HGNC Symbol;Acc:9399] GO:0005524 ATP binding protein kinase C, delta [Source:HGNC Symbol;Acc:9399] GO:0004672 protein kinase activity protein kinase C, delta [Source:HGNC Symbol;Acc:9399] GO:0004674 protein serine/threonine kinase ac…
4	PRPF40A	ENSTRUT00000019529	GO:0005515 protein binding PRP40 pre-mRNA processing factor 40 homolog A (S. cerevisiae) [Source:HGNC Symbol;Acc:16463]
4	PRR12	ENSTRUT00000030977	proline rich 12 [Source:HGNC Symbol;Acc:29217]
4	PSMD1	ENSTRUT00000044716	GO:0042176 regulation of protein catabolic process proteasome (prosome, macropain) 26S subunit, non-ATPase, 1 [Source:HGNC Symbol;Acc:9554] GO:0000502 proteasome complex proteasome (prosome, macropain) 26S subunit, non-ATPase, 1 [Source:HGNC Symbol;Acc:9554] GO:0005488 binding proteasome (prosome, macropain) 26S subunit, non-ATPase, 1 [Source:HGNC Symbol;Acc:9554] GO:0030234 enzyme regulator acti…
4	PSME4 (1 of 2)	ENSTRUT00000042017	GO:0005488 binding proteasome (prosome, macropain) activator subunit 4 [Source:HGNC Symbol;Acc:20635] GO:0005515 protein binding proteasome (prosome, macropain) activator subunit 4 [Source:HGNC Symbol;Acc:20635]
4	Q1KKY7_TAKRU	ENSTRUT00000021911	GO:0005515 protein binding Oxysterol-binding protein [Source:UniProtKB/TrEMBL;Acc:Q1KKY7]
4	RALGAPB	ENSTRUT00000022365	GO:0051056 regulation of small GTPase mediated signal transduction Ral GTPase activating protein, beta subunit (non-catalytic) [Source:HGNC Symbol;Acc:29221] GO:0005622 intracellular Ral GTPase activating protein, beta subunit (non-catalytic) [Source:HGNC Symbol;Acc:29221] GO:0005096 GTPase activator activity Ral GTPase activating protein, beta subunit (non-catalytic) [Source:HGNC Symbol;Acc:2922…
4	RECQL5	ENSTRUT00000020730	GO:0006310 DNA recombination RecQ protein-like 5 [Source:HGNC Symbol;Acc:9950] GO:0005524 ATP binding RecQ protein-like 5 [Source:HGNC Symbol;Acc:9950] GO:0003676 nucleic acid binding RecQ protein-like 5 [Source:HGNC Symbol;Acc:9950] GO:0004386 helicase activity RecQ protein-like 5 [Source:HGNC Symbol;Acc:9950] GO:0008026 ATP-dependent helicase activity RecQ protein-like 5 [Source:HGNC Symbol;Acc…
4	REV3L	ENSTRUT00000006117	GO:0006260 DNA replication GO:0006139 nucleobase-containing compound metabolic process GO:0003677 DNA binding GO:0003676 nucleic acid binding GO:0000166 nucleotide binding GO:0003887 DNA-directed DNA polymerase activity
4	RGS12 (1 of 2)	ENSTRUT00000010862	GO:0007165 signal transduction regulator of G-protein signaling 12 [Source:HGNC Symbol;Acc:9994] GO:0004871 signal transducer activity regulator of G-protein signaling 12 [Source:HGNC Symbol;Acc:9994] GO:0005057 receptor signaling protein activity regulator of G-protein signaling 12 [Source:HGNC Symbol;Acc:9994] GO:0005515 protein binding regulator of G-protein signaling 12 [Source:HGNC Symbol;Ac…
4	RNF31 (2 of 2)	ENSTRUT00000024968	GO:0005622 intracellular GO:0008270 zinc ion binding GO:0005515 protein binding
4	ROCK1	ENSTRUT00000033933	GO:0007165 signal transduction Rho-associated, coiled-coil containing protein kinase 1 [Source:HGNC Symbol;Acc:10251] GO:0035556 intracellular signal transduction Rho-associated, coiled-coil containing protein kinase 1 [Source:HGNC Symbol;Acc:10251] GO:0006468 protein phosphorylation Rho-associated, coiled-coil containing protein kinase 1 [Source:HGNC Symbol;Acc:10251] GO:0000910 cytokinesis Rho-…
4	RSRC2	ENSTRUT00000020639	arginine/serine-rich coiled-coil 2 [Source:HGNC Symbol;Acc:30559]
4	RUFY2	ENSTRUT00000014004	RUN and FYVE domain containing 2 [Source:HGNC Symbol;Acc:19761]
4	RUSC2	ENSTRUT00000037572	GO:0005515 protein binding RUN and SH3 domain containing 2 [Source:HGNC Symbol;Acc:23625]
4	RYR3 (2 of 2)	ENSTRUT00000046342	GO:0055085 transmembrane transport ryanodine receptor 3 [Source:HGNC Symbol;Acc:10485] GO:0006811 ion transport ryanodine receptor 3 [Source:HGNC Symbol;Acc:10485] GO:0070588 calcium ion transmembrane transport ryanodine receptor 3 [Source:HGNC Symbol;Acc:10485] GO:0006874 cellular calcium ion homeostasis ryanodine receptor 3 [Source:HGNC Symbol;Acc:10485] GO:0016020 membrane ryanodine receptor 3…
4	SBF1	ENSTRUT00000018718	SET binding factor 1 [Source:HGNC Symbol;Acc:10542]
4	SCUBE3	ENSTRUT00000026154	GO:0005509 calcium ion binding signal peptide, CUB domain, EGF-like 3 [Source:HGNC Symbol;Acc:13655] GO:0005515 protein binding signal peptide, CUB domain, EGF-like 3 [Source:HGNC Symbol;Acc:13655]
4	SEC16A	ENSTRUT00000046482	SEC16 homolog A (S. cerevisiae) [Source:HGNC Symbol;Acc:29006]
4	SH3BGR	ENSTRUT00000003226	SH3 domain binding glutamic acid-rich protein [Source:HGNC Symbol;Acc:10822]
4	SIPA1L1 (1 of 2)	ENSTRUT00000045850	GO:0007165 signal transduction signal-induced proliferation-associated 1 like 1 [Source:HGNC Symbol;Acc:20284] GO:0051056 regulation of small GTPase mediated signal transduction signal-induced proliferation-associated 1 like 1 [Source:HGNC Symbol;Acc:20284] GO:0005622 intracellular signal-induced proliferation-associated 1 like 1 [Source:HGNC Symbol;Acc:20284] GO:0005096 GTPase activator activity…
4	SIPA1L3	ENSTRUT00000027974	GO:0051056 regulation of small GTPase mediated signal transduction signal-induced proliferation-associated 1 like 3 [Source:HGNC Symbol;Acc:23801] GO:0005622 intracellular signal-induced proliferation-associated 1 like 3 [Source:HGNC Symbol;Acc:23801] GO:0005096 GTPase activator activity signal-induced proliferation-associated 1 like 3 [Source:HGNC Symbol;Acc:23801] GO:0005515 protein binding sig…
4	SIPA1	ENSTRUT00000042738	GO:0051056 regulation of small GTPase mediated signal transduction signal-induced proliferation-associated 1 [Source:HGNC Symbol;Acc:10885] GO:0005622 intracellular signal-induced proliferation-associated 1 [Source:HGNC Symbol;Acc:10885] GO:0005096 GTPase activator activity signal-induced proliferation-associated 1 [Source:HGNC Symbol;Acc:10885] GO:0005515 protein binding signal-induced prolifera…
4	SLC13A3	ENSTRUT00000019537	GO:0055085 transmembrane transport solute carrier family 13 (sodium-dependent dicarboxylate transporter), member 3 [Source:HGNC Symbol;Acc:14430] GO:0006814 sodium ion transport solute carrier family 13 (sodium-dependent dicarboxylate transporter), member 3 [Source:HGNC Symbol;Acc:14430] GO:0015746 citrate transport solute carrier family 13 (sodium-dependent dicarboxylate transporter), member 3 […
4	SLC44A1 (3 of 4)	ENSTRUT00000013578	solute carrier family 44, member 1 [Source:HGNC Symbol;Acc:18798]
4	SLC45A4 (2 of 2)	ENSTRUT00000030311	solute carrier family 45, member 4 [Source:HGNC Symbol;Acc:29196]
4	SLC9A1 (1 of 2)	ENSTRUT00000018541	GO:0055085 transmembrane transport solute carrier family 9, subfamily A (NHE1, cation proton antiporter 1), member 1 [Source:HGNC Symbol;Acc:11071] GO:0006814 sodium ion transport solute carrier family 9, subfamily A (NHE1, cation proton antiporter 1), member 1 [Source:HGNC Symbol;Acc:11071] GO:0006812 cation transport solute carrier family 9, subfamily A (NHE1, cation proton antiporter 1), membe…
4	SLK (2 of 2)	ENSTRUT00000023579	GO:0006468 protein phosphorylation STE20-like kinase [Source:HGNC Symbol;Acc:11088] GO:0005524 ATP binding STE20-like kinase [Source:HGNC Symbol;Acc:11088] GO:0004672 protein kinase activity STE20-like kinase [Source:HGNC Symbol;Acc:11088] GO:0004674 protein serine/threonine kinase activity STE20-like kinase [Source:HGNC Symbol;Acc:11088] GO:0016772 transferase activity, transferring phosphorus-c…
4	SMAD6 (2 of 2)	ENSTRUT00000043368	GO:0006355 regulation of transcription, DNA-dependent SMAD family member 6 [Source:HGNC Symbol;Acc:6772] GO:0007179 transforming growth factor beta receptor signaling pathway SMAD family member 6 [Source:HGNC Symbol;Acc:6772] GO:0005622 intracellular SMAD family member 6 [Source:HGNC Symbol;Acc:6772] GO:0005667 transcription factor complex SMAD family member 6 [Source:HGNC Symbol;Acc:6772] GO:000…
4	SMARCE1 (2 of 2)	ENSTRUT00000032807	GO:0003677 DNA binding SWI/SNF related, matrix associated, actin dependent regulator of chromatin, subfamily e, member 1 [Source:HGNC Symbol;Acc:11109] GO:0005515 protein binding SWI/SNF related, matrix associated, actin dependent regulator of chromatin, subfamily e, member 1 [Source:HGNC Symbol;Acc:11109]
4	SMURF2 (1 of 2)	ENSTRUT00000018843	GO:0006464 cellular protein modification process SMAD specific E3 ubiquitin protein ligase 2 [Source:HGNC Symbol;Acc:16809] GO:0005622 intracellular SMAD specific E3 ubiquitin protein ligase 2 [Source:HGNC Symbol;Acc:16809] GO:0016881 acid-amino acid ligase activity SMAD specific E3 ubiquitin protein ligase 2 [Source:HGNC Symbol;Acc:16809] GO:0005515 protein binding SMAD specific E3 ubiquitin pro…
4	SORBS2	ENSTRUT00000013139	GO:0007010 cytoskeleton organization sorbin and SH3 domain containing 2 [Source:HGNC Symbol;Acc:24098] GO:0003779 actin binding sorbin and SH3 domain containing 2 [Source:HGNC Symbol;Acc:24098] GO:0005515 protein binding sorbin and SH3 domain containing 2 [Source:HGNC Symbol;Acc:24098]
4	SORL1	ENSTRUT00000032220	GO:0016021 integral to membrane sortilin-related receptor, L(DLR class) A repeats containing [Source:HGNC Symbol;Acc:11185] GO:0009055 electron carrier activity sortilin-related receptor, L(DLR class) A repeats containing [Source:HGNC Symbol;Acc:11185] GO:0005507 copper ion binding sortilin-related receptor, L(DLR class) A repeats containing [Source:HGNC Symbol;Acc:11185] GO:0005515 protein bindi…
4	SSH1 (2 of 2)	ENSTRUT00000036904	GO:0006470 protein dephosphorylation slingshot homolog 1 (Drosophila) [Source:HGNC Symbol;Acc:30579] GO:0016311 dephosphorylation slingshot homolog 1 (Drosophila) [Source:HGNC Symbol;Acc:30579] GO:0008138 protein tyrosine/serine/threonine phosphatase activity slingshot homolog 1 (Drosophila) [Source:HGNC Symbol;Acc:30579] GO:0016791 phosphatase activity slingshot homolog 1 (Drosophila) [Source:HG…
4	SSRP1	ENSTRUT00000033689	GO:0005634 nucleus structure specific recognition protein 1 [Source:HGNC Symbol;Acc:11327] GO:0003677 DNA binding structure specific recognition protein 1 [Source:HGNC Symbol;Acc:11327]
4	STAG1	ENSTRUT00000034751	GO:0005488 binding stromal antigen 1 [Source:HGNC Symbol;Acc:11354]
4	STAG2 (2 of 2)	ENSTRUT00000038405	GO:0005488 binding stromal antigen 2 [Source:HGNC Symbol;Acc:11355]
4	STAT3	ENSTRUT00000039374	GO:0006355 regulation of transcription, DNA-dependent signal transducer and activator of transcription 3 (acute-phase response factor) [Source:HGNC Symbol;Acc:11364] GO:0007165 signal transduction signal transducer and activator of transcription 3 (acute-phase response factor) [Source:HGNC Symbol;Acc:11364] GO:0005634 nucleus signal transducer and activator of transcription 3 (acute-phase respons…
4	STAU1	ENSTRUT00000014296	GO:0005622 intracellular staufen, RNA binding protein, homolog 1 (Drosophila) [Source:HGNC Symbol;Acc:11370] GO:0003725 double-stranded RNA binding staufen, RNA binding protein, homolog 1 (Drosophila) [Source:HGNC Symbol;Acc:11370]
4	STX10	ENSTRUT00000026399	GO:0016192 vesicle-mediated transport syntaxin 10 [Source:HGNC Symbol;Acc:11428] GO:0048193 Golgi vesicle transport syntaxin 10 [Source:HGNC Symbol;Acc:11428] GO:0016020 membrane syntaxin 10 [Source:HGNC Symbol;Acc:11428] GO:0005515 protein binding syntaxin 10 [Source:HGNC Symbol;Acc:11428]
4	SWT1	ENSTRUT00000015788	SWT1 RNA endoribonuclease homolog (S. cerevisiae) [Source:HGNC Symbol;Acc:16785]
4	SYDE1	ENSTRUT00000005532	GO:0007165 signal transduction synapse defective 1, Rho GTPase, homolog 1 (C. elegans) [Source:HGNC Symbol;Acc:25824] GO:0005622 intracellular synapse defective 1, Rho GTPase, homolog 1 (C. elegans) [Source:HGNC Symbol;Acc:25824] GO:0005515 protein binding synapse defective 1, Rho GTPase, homolog 1 (C. elegans) [Source:HGNC Symbol;Acc:25824]
4	SYNE1 (3 of 3)	ENSTRUT00000046665	GO:0003779 actin binding spectrin repeat containing, nuclear envelope 1 [Source:HGNC Symbol;Acc:17089] GO:0005515 protein binding spectrin repeat containing, nuclear envelope 1 [Source:HGNC Symbol;Acc:17089]
4	SYTL2 (1 of 2)	ENSTRUT00000002703	GO:0005515 protein binding synaptotagmin-like 2 [Source:HGNC Symbol;Acc:15585]
4	TAF1B	ENSTRUT00000019867	TATA box binding protein (TBP)-associated factor, RNA polymerase I, B, 63kDa [Source:HGNC Symbol;Acc:11533]
4	TAF1L	ENSTRUT00000040029	GO:0006355 regulation of transcription, DNA-dependent TAF1 RNA polymerase II, TATA box binding protein (TBP)-associated factor, 210kDa-like [Source:HGNC Symbol;Acc:18056] GO:0006352 DNA-dependent transcription, initiation TAF1 RNA polymerase II, TATA box binding protein (TBP)-associated factor, 210kDa-like [Source:HGNC Symbol;Acc:18056] GO:0005669 transcription factor TFIID complex TAF1 RNA polym…
4	THOC2	ENSTRUT00000038764	THO complex 2 [Source:HGNC Symbol;Acc:19073]
4	THUMPD3	ENSTRUT00000010565	THUMP domain containing 3 [Source:HGNC Symbol;Acc:24493]
4	TIAM1 (2 of 2)	ENSTRUT00000020980	GO:0007165 signal transduction T-cell lymphoma invasion and metastasis 1 [Source:HGNC Symbol;Acc:11805] GO:0035556 intracellular signal transduction T-cell lymphoma invasion and metastasis 1 [Source:HGNC Symbol;Acc:11805] GO:0035023 regulation of Rho protein signal transduction T-cell lymphoma invasion and metastasis 1 [Source:HGNC Symbol;Acc:11805] GO:0005622 intracellular T-cell lymphoma invasi…
4	TMEM214	ENSTRUT00000013353	transmembrane protein 214 [Source:HGNC Symbol;Acc:25983]
4	TMEM43	ENSTRUT00000030119	transmembrane protein 43 [Source:HGNC Symbol;Acc:28472]
4	TMEM8A	ENSTRUT00000011777	GO:0032259 methylation transmembrane protein 8A [Source:HGNC Symbol;Acc:17205] GO:0003676 nucleic acid binding transmembrane protein 8A [Source:HGNC Symbol;Acc:17205] GO:0008168 methyltransferase activity transmembrane protein 8A [Source:HGNC Symbol;Acc:17205]
4	TNK2 (2 of 2)	ENSTRUT00000019691	GO:0006468 protein phosphorylation tyrosine kinase, non-receptor, 2 [Source:HGNC Symbol;Acc:19297] GO:0005524 ATP binding tyrosine kinase, non-receptor, 2 [Source:HGNC Symbol;Acc:19297] GO:0004672 protein kinase activity tyrosine kinase, non-receptor, 2 [Source:HGNC Symbol;Acc:19297] GO:0004674 protein serine/threonine kinase activity tyrosine kinase, non-receptor, 2 [Source:HGNC Symbol;Acc:19297…
4	TNRC6A	ENSTRUT00000024825	GO:0003676 nucleic acid binding trinucleotide repeat containing 6A [Source:HGNC Symbol;Acc:11969]
4	TRAF7	ENSTRUT00000034210	GO:0016567 protein ubiquitination TNF receptor-associated factor 7, E3 ubiquitin protein ligase [Source:HGNC Symbol;Acc:20456] GO:0000151 ubiquitin ligase complex TNF receptor-associated factor 7, E3 ubiquitin protein ligase [Source:HGNC Symbol;Acc:20456] GO:0008270 zinc ion binding TNF receptor-associated factor 7, E3 ubiquitin protein ligase [Source:HGNC Symbol;Acc:20456] GO:0004842 ubiquitin-p…
4	TRAP1	ENSTRUT00000010513	GO:0006457 protein folding TNF receptor-associated protein 1 [Source:HGNC Symbol;Acc:16264] GO:0006950 response to stress TNF receptor-associated protein 1 [Source:HGNC Symbol;Acc:16264] GO:0005524 ATP binding TNF receptor-associated protein 1 [Source:HGNC Symbol;Acc:16264] GO:0051082 unfolded protein binding TNF receptor-associated protein 1 [Source:HGNC Symbol;Acc:16264]
4	TRPC4AP	ENSTRUT00000027299	transient receptor potential cation channel, subfamily C, member 4 associated protein [Source:HGNC Symbol;Acc:16181]
4	TTF2	ENSTRUT00000040001	GO:0003677 DNA binding transcription termination factor, RNA polymerase II [Source:HGNC Symbol;Acc:12398] GO:0005524 ATP binding transcription termination factor, RNA polymerase II [Source:HGNC Symbol;Acc:12398] GO:0003676 nucleic acid binding transcription termination factor, RNA polymerase II [Source:HGNC Symbol;Acc:12398] GO:0004386 helicase activity transcription termination factor, RNA polym…
4	UACA	ENSTRUT00000043236	GO:0005515 protein binding uveal autoantigen with coiled-coil domains and ankyrin repeats [Source:HGNC Symbol;Acc:15947]
4	UBA3	ENSTRUT00000031416	GO:0006464 cellular protein modification process ubiquitin-like modifier activating enzyme 3 [Source:HGNC Symbol;Acc:12470] GO:0045116 protein neddylation ubiquitin-like modifier activating enzyme 3 [Source:HGNC Symbol;Acc:12470] GO:0005524 ATP binding ubiquitin-like modifier activating enzyme 3 [Source:HGNC Symbol;Acc:12470] GO:0003824 catalytic activity ubiquitin-like modifier activating enzyme…
4	UBOX5	ENSTRUT00000039580	GO:0016567 protein ubiquitination U-box domain containing 5 [Source:HGNC Symbol;Acc:17777] GO:0000151 ubiquitin ligase complex U-box domain containing 5 [Source:HGNC Symbol;Acc:17777] GO:0008270 zinc ion binding U-box domain containing 5 [Source:HGNC Symbol;Acc:17777] GO:0004842 ubiquitin-protein ligase activity U-box domain containing 5 [Source:HGNC Symbol;Acc:17777] GO:0005515 protein binding U…
4	UBR5 (1 of 2)	ENSTRUT00000026294	GO:0006464 cellular protein modification process ubiquitin protein ligase E3 component n-recognin 5 [Source:HGNC Symbol;Acc:16806] GO:0005622 intracellular ubiquitin protein ligase E3 component n-recognin 5 [Source:HGNC Symbol;Acc:16806] GO:0008270 zinc ion binding ubiquitin protein ligase E3 component n-recognin 5 [Source:HGNC Symbol;Acc:16806] GO:0003723 RNA binding ubiquitin protein ligase E3 …
4	USF2 (2 of 2)	ENSTRUT00000032987	GO:0006355 regulation of transcription, DNA-dependent upstream transcription factor 2, c-fos interacting [Source:HGNC Symbol;Acc:12594] GO:0005634 nucleus upstream transcription factor 2, c-fos interacting [Source:HGNC Symbol;Acc:12594]
4	USP25	ENSTRUT00000000041	GO:0006511 ubiquitin-dependent protein catabolic process ubiquitin specific peptidase 25 [Source:HGNC Symbol;Acc:12624] GO:0004221 ubiquitin thiolesterase activity ubiquitin specific peptidase 25 [Source:HGNC Symbol;Acc:12624] GO:0005515 protein binding ubiquitin specific peptidase 25 [Source:HGNC Symbol;Acc:12624]
4	UTP20	ENSTRUT00000014322	GO:0005488 binding UTP20, small subunit (SSU) processome component, homolog (yeast) [Source:HGNC Symbol;Acc:17897]
4	UTP6	ENSTRUT00000030498	GO:0006396 RNA processing UTP6, small subunit (SSU) processome component, homolog (yeast) [Source:HGNC Symbol;Acc:18279] GO:0005622 intracellular UTP6, small subunit (SSU) processome component, homolog (yeast) [Source:HGNC Symbol;Acc:18279]
4	VDAC3 (2 of 2)	ENSTRUT00000042087	GO:0055085 transmembrane transport voltage-dependent anion channel 3 [Source:HGNC Symbol;Acc:12674] GO:0006820 anion transport voltage-dependent anion channel 3 [Source:HGNC Symbol;Acc:12674] GO:0044070 regulation of anion transport voltage-dependent anion channel 3 [Source:HGNC Symbol;Acc:12674] GO:0031101 fin regeneration voltage-dependent anion channel 3 [Source:HGNC Symbol;Acc:12674] GO:00057…
4	VPS13D	ENSTRUT00000013216	GO:0008104 protein localization vacuolar protein sorting 13 homolog D (S. cerevisiae) [Source:HGNC Symbol;Acc:23595] GO:0005515 protein binding vacuolar protein sorting 13 homolog D (S. cerevisiae) [Source:HGNC Symbol;Acc:23595]
4	WAC (1 of 2)	ENSTRUT00000008430	GO:0005515 protein binding WW domain containing adaptor with coiled-coil [Source:HGNC Symbol;Acc:17327]
4	WHSC1L1	ENSTRUT00000042407	GO:0005634 nucleus Wolf-Hirschhorn syndrome candidate 1-like 1 [Source:HGNC Symbol;Acc:12767] GO:0008270 zinc ion binding Wolf-Hirschhorn syndrome candidate 1-like 1 [Source:HGNC Symbol;Acc:12767] GO:0005515 protein binding Wolf-Hirschhorn syndrome candidate 1-like 1 [Source:HGNC Symbol;Acc:12767] GO:0018024 histone-lysine N-methyltransferase activity Wolf-Hirschhorn syndrome candidate 1-like 1 […
4	XRN1	ENSTRUT00000011747	GO:0005622 intracellular 5'-3' exoribonuclease 1 [Source:HGNC Symbol;Acc:30654] GO:0003676 nucleic acid binding 5'-3' exoribonuclease 1 [Source:HGNC Symbol;Acc:30654] GO:0004527 exonuclease activity 5'-3' exoribonuclease 1 [Source:HGNC Symbol;Acc:30654]
4	XRN2	ENSTRUT00000039755	GO:0005622 intracellular 5'-3' exoribonuclease 2 [Source:HGNC Symbol;Acc:12836] GO:0003676 nucleic acid binding 5'-3' exoribonuclease 2 [Source:HGNC Symbol;Acc:12836] GO:0008270 zinc ion binding 5'-3' exoribonuclease 2 [Source:HGNC Symbol;Acc:12836] GO:0004527 exonuclease activity 5'-3' exoribonuclease 2 [Source:HGNC Symbol;Acc:12836]
4	YEATS2	ENSTRUT00000036327	GO:0006355 regulation of transcription, DNA-dependent YEATS domain containing 2 [Source:HGNC Symbol;Acc:25489] GO:0005634 nucleus YEATS domain containing 2 [Source:HGNC Symbol;Acc:25489]
4	ZC3H11A	ENSTRUT00000000631	GO:0003676 nucleic acid binding chromosome 12 open reading frame 50 [Source:HGNC Symbol;Acc:26665] GO:0008270 zinc ion binding chromosome 12 open reading frame 50 [Source:HGNC Symbol;Acc:26665]
4	ZFYVE26	ENSTRUT00000012604	GO:0046872 metal ion binding zinc finger, FYVE domain containing 26 [Source:HGNC Symbol;Acc:20761]
4	ZNF653	ENSTRUT00000021596	GO:0005622 intracellular zinc finger protein 653 [Source:HGNC Symbol;Acc:25196] GO:0008270 zinc ion binding zinc finger protein 653 [Source:HGNC Symbol;Acc:25196]
4	ZNF827	ENSTRUT00000036985	GO:0006281 DNA repair zinc finger protein 827 [Source:HGNC Symbol;Acc:27193] GO:0005622 intracellular zinc finger protein 827 [Source:HGNC Symbol;Acc:27193] GO:0003677 DNA binding zinc finger protein 827 [Source:HGNC Symbol;Acc:27193] GO:0008270 zinc ion binding zinc finger protein 827 [Source:HGNC Symbol;Acc:27193]
4	smc5	ENSTRUT00000041549	GO:0005694 chromosome structural maintenance of chromosomes protein 5 [Source:RefSeq peptide;Acc:NP_001027801] GO:0005524 ATP binding structural maintenance of chromosomes protein 5 [Source:RefSeq peptide;Acc:NP_001027801] GO:0000166 nucleotide binding structural maintenance of chromosomes protein 5 [Source:RefSeq peptide;Acc:NP_001027801] GO:0017111 nucleoside-triphosphatase activity structural …
3	A7E3L3_TAKRU	ENSTRUT00000020317
3	AASS	ENSTRUT00000042114
3	ABCA4 (1 of 2)	ENSTRUT00000001651
3	ABCA5	ENSTRUT00000014887
3	ABCC1	ENSTRUT00000030785
3	ABCC4 (3 of 3)	ENSTRUT00000011244
3	ABI2	ENSTRUT00000023775
3	ABI3BP (1 of 2)	ENSTRUT00000001862
3	ABI3BP (2 of 2)	ENSTRUT00000039537
3	ABLIM1	ENSTRUT00000045155
3	ABLIM3 (1 of 2)	ENSTRUT00000020271
3	ACADM	ENSTRUT00000017612
3	ACBD5 (1 of 2)	ENSTRUT00000027253
3	ACSL5	ENSTRUT00000019435
3	ACTR1B	ENSTRUT00000047884
3	ACTR8	ENSTRUT00000015016
3	ACVR2A (1 of 3)	ENSTRUT00000010980
3	ACVR2A (2 of 3)	ENSTRUT00000004179
3	ADAM19	ENSTRUT00000024868
3	ADAMTS20	ENSTRUT00000043024
3	ADAMTS7	ENSTRUT00000042914
3	ADAR	ENSTRUT00000022389
3	ADCK4	ENSTRUT00000003824
3	ADCY2 (1 of 2)	ENSTRUT00000011992
3	ADCY2 (2 of 2)	ENSTRUT00000030923
3	ADCY3	ENSTRUT00000019560
3	ADCY6 (2 of 2)	ENSTRUT00000039682
3	ADCY9 (2 of 2)	ENSTRUT00000033152
3	ADD1	ENSTRUT00000027905
3	ADD2	ENSTRUT00000037805
3	ADNP2	ENSTRUT00000022006
3	ADSS	ENSTRUT00000002396
3	AGFG2	ENSTRUT00000034435
3	AGGF1	ENSTRUT00000040969
3	AHI1 (1 of 2)	ENSTRUT00000020880
3	ALOX5 (3 of 4)	ENSTRUT00000035131
3	AMOTL2	ENSTRUT00000010803
3	AMOT	ENSTRUT00000019794
3	AMPD2 (1 of 3)	ENSTRUT00000018353
3	ANAPC5	ENSTRUT00000041948
3	ANK3 (1 of 2)	ENSTRUT00000023007
3	ANKFY1	ENSTRUT00000014961
3	ANKK1	ENSTRUT00000037469
3	ANKRD11	ENSTRUT00000044359
3	ANKRD52 (1 of 2)	ENSTRUT00000039288
3	ANO1 (1 of 2)	ENSTRUT00000044628
3	ANO7	ENSTRUT00000011397
3	ANO8 (2 of 2)	ENSTRUT00000021011
3	ANPEP (2 of 4)	ENSTRUT00000039280
3	ANTXR2 (1 of 2)	ENSTRUT00000002407
3	AOX1	ENSTRUT00000015007
3	AP3B1	ENSTRUT00000046947
3	AP4B1	ENSTRUT00000012049
3	APEX2	ENSTRUT00000040175
3	APLF	ENSTRUT00000002310
3	APP (2 of 2)	ENSTRUT00000027699
3	APPL2	ENSTRUT00000042698
3	ARAP2 (1 of 2)	ENSTRUT00000037530
3	ARFGAP3	ENSTRUT00000032555
3	ARFGEF1	ENSTRUT00000024201
3	ARHGAP15 (2 of 2)	ENSTRUT00000043516
3	ARHGAP18	ENSTRUT00000035202
3	ARHGAP21 (1 of 2)	ENSTRUT00000021592
3	ARHGAP25	ENSTRUT00000038475
3	ARHGAP29 (2 of 2)	ENSTRUT00000023242
3	ARHGAP30	ENSTRUT00000024478
3	ARHGAP4 (2 of 2)	ENSTRUT00000039273
3	ARHGAP42 (1 of 2)	ENSTRUT00000032193
3	ARHGAP44 (2 of 2)	ENSTRUT00000026324
3	ARHGEF10	ENSTRUT00000027947
3	ARHGEF12 (1 of 2)	ENSTRUT00000038207
3	ARHGEF17	ENSTRUT00000015629
3	ARHGEF18 (2 of 2)	ENSTRUT00000017975
3	ARNTL2 (1 of 2)	ENSTRUT00000019550
3	ARRB2 (1 of 2)	ENSTRUT00000002830
3	ASPG	ENSTRUT00000005847
3	ATG4B	ENSTRUT00000029736
3	ATIC	ENSTRUT00000044038
3	ATP10B	ENSTRUT00000011346
3	ATP10D	ENSTRUT00000010240
3	ATP13A3 (1 of 2)	ENSTRUT00000044680
3	ATP6AP1 (1 of 2)	ENSTRUT00000029768
3	ATP6V1C1 (1 of 2)	ENSTRUT00000021198
3	ATP8B2	ENSTRUT00000007546
3	ATP9A	ENSTRUT00000016389
3	ATXN2L	ENSTRUT00000017601
3	ATXN3L	ENSTRUT00000013987
3	ATXN7L3	ENSTRUT00000042826
3	AXL	ENSTRUT00000040407
3	AZIN1	ENSTRUT00000025331
3	BANP	ENSTRUT00000011677
3	BAP1	ENSTRUT00000035600
3	BIN2	ENSTRUT00000000936
3	BNIPL	ENSTRUT00000012004
3	BRAT1	ENSTRUT00000027761
3	BRD8	ENSTRUT00000013608
3	BRD9	ENSTRUT00000036461
3	BRPF1	ENSTRUT00000024472
3	C11orf30	ENSTRUT00000030474
3	C15orf42	ENSTRUT00000039686
3	C16orf62	ENSTRUT00000043931
3	C20orf7	ENSTRUT00000023591
3	C3 (2 of 5)	ENSTRUT00000004993
3	C3orf19	ENSTRUT00000028352
3	C3orf23	ENSTRUT00000014781
3	C4XVC7_TAKRU	ENSTRUT00000030669
3	C4XVC9_TAKRU	ENSTRUT00000037821
3	C4orf29	ENSTRUT00000002101
3	C5	ENSTRUT00000032417
3	C9orf100 (2 of 2)	ENSTRUT00000031199
3	C9orf41	ENSTRUT00000006890
3	CACNA1G	ENSTRUT00000044182
3	CACNA1H (2 of 2)	ENSTRUT00000021972
3	CACNA1S (2 of 2)	ENSTRUT00000004134
3	CAMK1 (2 of 2)	ENSTRUT00000010838
3	CAMK2B (1 of 2)	ENSTRUT00000041265
3	CAMSAP1L1 (2 of 2)	ENSTRUT00000037652
3	CAPRIN1 (2 of 2)	ENSTRUT00000044462
3	CARD10	ENSTRUT00000026408
3	CARM1	ENSTRUT00000032249
3	CASKIN1 (1 of 2)	ENSTRUT00000033903
3	CASP9	ENSTRUT00000045530
3	CBFA2T3	ENSTRUT00000044347
3	CBL (2 of 2)	ENSTRUT00000031346
3	CC2D1B	ENSTRUT00000026654
3	CCDC136	ENSTRUT00000043589
3	CCDC88B	ENSTRUT00000035900
3	CCDC93 (1 of 2)	ENSTRUT00000036251
3	CD97 (1 of 2)	ENSTRUT00000036155
3	CDCA7	ENSTRUT00000045332
3	CDH2 (2 of 2)	ENSTRUT00000003765
3	CDON	ENSTRUT00000029521
3	CELF2 (2 of 2)	ENSTRUT00000043453
3	CENPE	ENSTRUT00000032086
3	CENPI	ENSTRUT00000031769
3	CEP104	ENSTRUT00000045483
3	CEP170 (1 of 2)	ENSTRUT00000025163
3	CEP85	ENSTRUT00000033256
3	CEP97	ENSTRUT00000031186
3	CERS4 (1 of 2)	ENSTRUT00000032665
3	CETP	ENSTRUT00000024418
3	CFLAR	ENSTRUT00000032299
3	CFTR	ENSTRUT00000044071
3	CGN (2 of 2)	ENSTRUT00000012997
3	CHD1	ENSTRUT00000025987
3	CHD4 (1 of 2)	ENSTRUT00000000289
3	CHD6	ENSTRUT00000018852
3	CHD7 (1 of 2)	ENSTRUT00000021741
3	CHTF18	ENSTRUT00000026062
3	CLASP1 (2 of 2)	ENSTRUT00000027008
3	CLCN6	ENSTRUT00000008120
3	CLSTN1	ENSTRUT00000026840
3	CLTCL1	ENSTRUT00000030432
3	CNTN2	ENSTRUT00000001521
3	COG6	ENSTRUT00000036749
3	COL11A1 (1 of 2)	ENSTRUT00000003269
3	COL11A1 (2 of 2)	ENSTRUT00000001037
3	COL11A2	ENSTRUT00000013379
3	COL17A1 (1 of 2)	ENSTRUT00000023199
3	COL24A1	ENSTRUT00000047398
3	COL2A1 (1 of 2)	ENSTRUT00000026147
3	COL4A1	ENSTRUT00000015878
3	COL4A3 (1 of 2)	ENSTRUT00000005161
3	COL4A3BP (1 of 2)	ENSTRUT00000018745
3	COL4A6	ENSTRUT00000026365
3	COL5A1	ENSTRUT00000047630
3	COQ6	ENSTRUT00000046748
3	CPEB4 (1 of 2)	ENSTRUT00000027088
3	CPS1	ENSTRUT00000017413
3	CPSF3L	ENSTRUT00000013338
3	CRISPLD1 (1 of 2)	ENSTRUT00000010631
3	CSMD3 (2 of 2)	ENSTRUT00000027244
3	CSNK2A1	ENSTRUT00000007300
3	CTC1	ENSTRUT00000010929
3	CTDSPL2 (1 of 2)	ENSTRUT00000027282
3	CTNND1 (1 of 2)	ENSTRUT00000037935
3	CUL1	ENSTRUT00000012964
3	CUL5	ENSTRUT00000027550
3	CUX1	ENSTRUT00000021501
3	CWC22	ENSTRUT00000036983
3	CWF19L2	ENSTRUT00000017879
3	CYB5A	ENSTRUT00000013538
3	CYP46A1 (1 of 2)	ENSTRUT00000046371
3	CYTH1 (1 of 2)	ENSTRUT00000029096
3	CYTH3 (1 of 2)	ENSTRUT00000041591
3	DAAM1 (1 of 2)	ENSTRUT00000029397
3	DAAM1 (2 of 2)	ENSTRUT00000009927
3	DACH1 (1 of 2)	ENSTRUT00000028611
3	DAGLA	ENSTRUT00000044456
3	DCHS1 (1 of 2)	ENSTRUT00000023302
3	DCTN1 (1 of 2)	ENSTRUT00000045340
3	DDR1	ENSTRUT00000028824
3	DDX11	ENSTRUT00000038659
3	DDX46	ENSTRUT00000022412
3	DEF6	ENSTRUT00000041363
3	DENND1B	ENSTRUT00000002549
3	DENND1C	ENSTRUT00000045304
3	DENND4C	ENSTRUT00000007623
3	DGKA (1 of 2)	ENSTRUT00000039564
3	DGKQ	ENSTRUT00000006112
3	DHRSX	ENSTRUT00000013330
3	DHX29	ENSTRUT00000037784
3	DHX38	ENSTRUT00000045232
3	DHX40	ENSTRUT00000026214
3	DIAPH3	ENSTRUT00000044208
3	DIDO1 (2 of 2)	ENSTRUT00000016234
3	DIP2B (1 of 2)	ENSTRUT00000040720
3	DIP2B (2 of 2)	ENSTRUT00000019078
3	DLC1	ENSTRUT00000012371
3	DLGAP4 (1 of 2)	ENSTRUT00000024341
3	DLGAP5	ENSTRUT00000043181
3	DMGDH	ENSTRUT00000009495
3	DNAH5	ENSTRUT00000008465
3	DNAJC10	ENSTRUT00000036249
3	DNAJC21	ENSTRUT00000029404
3	DNM1L (2 of 2)	ENSTRUT00000043284
3	DNM2 (1 of 2)	ENSTRUT00000030760
3	DNMT3B (2 of 3)	ENSTRUT00000013030
3	DOCK1	ENSTRUT00000016761
3	DOCK6	ENSTRUT00000027321
3	DOCK7	ENSTRUT00000047530
3	DPP3	ENSTRUT00000023313
3	DUSP16	ENSTRUT00000007821
3	DVL1	ENSTRUT00000035336
3	DYNC1H1	ENSTRUT00000031820
3	DYSF	ENSTRUT00000032344
3	ECE2	ENSTRUT00000025393
3	ECI1	ENSTRUT00000037217
3	EFNA1 (2 of 2)	ENSTRUT00000017360
3	EFTUD2	ENSTRUT00000042120
3	EIF2AK1	ENSTRUT00000043115
3	EIF2C2	ENSTRUT00000018296
3	EIF3CL	ENSTRUT00000022596
3	EIF4G3	ENSTRUT00000029424
3	ELF3	ENSTRUT00000023142
3	ELMO3	ENSTRUT00000024069
3	EML4	ENSTRUT00000016433
3	ENSTRUG00000000295	ENSTRUT00000000661
3	ENSTRUG00000000392	ENSTRUT00000000926
3	ENSTRUG00000000661	ENSTRUT00000001587
3	ENSTRUG00000000933	ENSTRUT00000002230
3	ENSTRUG00000001144	ENSTRUT00000002684
3	ENSTRUG00000001748	ENSTRUT00000004026
3	ENSTRUG00000002066	ENSTRUT00000004780
3	ENSTRUG00000002103	ENSTRUT00000004879
3	ENSTRUG00000002439	ENSTRUT00000005680
3	ENSTRUG00000002485	ENSTRUT00000005787
3	ENSTRUG00000002491	ENSTRUT00000005808
3	ENSTRUG00000002892	ENSTRUT00000006799
3	ENSTRUG00000002927	ENSTRUT00000006878
3	ENSTRUG00000003028	ENSTRUT00000007119
3	ENSTRUG00000003427	ENSTRUT00000008101
3	ENSTRUG00000003430	ENSTRUT00000008108
3	ENSTRUG00000003492	ENSTRUT00000008242
3	ENSTRUG00000003574	ENSTRUT00000008444
3	ENSTRUG00000003906	ENSTRUT00000009264
3	ENSTRUG00000004168	ENSTRUT00000009924
3	ENSTRUG00000004271	ENSTRUT00000010188
3	ENSTRUG00000004395	ENSTRUT00000010507
3	ENSTRUG00000004476	ENSTRUT00000010703
3	ENSTRUG00000004620	ENSTRUT00000011049
3	ENSTRUG00000004714	ENSTRUT00000011254
3	ENSTRUG00000004747	ENSTRUT00000011369
3	ENSTRUG00000004824	ENSTRUT00000011589
3	ENSTRUG00000005121	ENSTRUT00000012330
3	ENSTRUG00000005258	ENSTRUT00000012674
3	ENSTRUG00000005433	ENSTRUT00000013102
3	ENSTRUG00000005603	ENSTRUT00000013582
3	ENSTRUG00000005731	ENSTRUT00000013988
3	ENSTRUG00000005886	ENSTRUT00000014403
3	ENSTRUG00000005953	ENSTRUT00000014550
3	ENSTRUG00000006376	ENSTRUT00000015635
3	ENSTRUG00000006665	ENSTRUT00000016458
3	ENSTRUG00000006689	ENSTRUT00000016500
3	ENSTRUG00000006703	ENSTRUT00000016546
3	ENSTRUG00000006743	ENSTRUT00000016644
3	ENSTRUG00000006745	ENSTRUT00000016651
3	ENSTRUG00000006980	ENSTRUT00000017204
3	ENSTRUG00000007051	ENSTRUT00000017399
3	ENSTRUG00000007198	ENSTRUT00000017783
3	ENSTRUG00000007217	ENSTRUT00000017856
3	ENSTRUG00000007602	ENSTRUT00000018929
3	ENSTRUG00000008033	ENSTRUT00000020083
3	ENSTRUG00000008425	ENSTRUT00000021196
3	ENSTRUG00000008451	ENSTRUT00000021254
3	ENSTRUG00000008631	ENSTRUT00000021737
3	ENSTRUG00000008712	ENSTRUT00000021977
3	ENSTRUG00000008784	ENSTRUT00000022164
3	ENSTRUG00000008837	ENSTRUT00000022294
3	ENSTRUG00000008967	ENSTRUT00000022636
3	ENSTRUG00000009361	ENSTRUT00000023643
3	ENSTRUG00000009564	ENSTRUT00000024135
3	ENSTRUG00000010088	ENSTRUT00000025496
3	ENSTRUG00000010173	ENSTRUT00000025719
3	ENSTRUG00000010181	ENSTRUT00000025752
3	ENSTRUG00000010336	ENSTRUT00000026116
3	ENSTRUG00000010465	ENSTRUT00000026456
3	ENSTRUG00000010546	ENSTRUT00000026729
3	ENSTRUG00000010809	ENSTRUT00000027405
3	ENSTRUG00000010826	ENSTRUT00000027459
3	ENSTRUG00000010930	ENSTRUT00000027713
3	ENSTRUG00000011132	ENSTRUT00000028204
3	ENSTRUG00000011167	ENSTRUT00000028304
3	ENSTRUG00000011259	ENSTRUT00000028535
3	ENSTRUG00000011968	ENSTRUT00000030408
3	ENSTRUG00000012011	ENSTRUT00000030516
3	ENSTRUG00000012168	ENSTRUT00000030908
3	ENSTRUG00000012975	ENSTRUT00000033034
3	ENSTRUG00000013178	ENSTRUT00000033649
3	ENSTRUG00000013219	ENSTRUT00000033774
3	ENSTRUG00000013233	ENSTRUT00000033810
3	ENSTRUG00000013464	ENSTRUT00000034461
3	ENSTRUG00000013610	ENSTRUT00000034908
3	ENSTRUG00000013810	ENSTRUT00000035422
3	ENSTRUG00000014106	ENSTRUT00000036226
3	ENSTRUG00000014195	ENSTRUT00000036432
3	ENSTRUG00000014585	ENSTRUT00000037410
3	ENSTRUG00000015305	ENSTRUT00000039249
3	ENSTRUG00000015578	ENSTRUT00000039965
3	ENSTRUG00000016290	ENSTRUT00000041797
3	ENSTRUG00000016409	ENSTRUT00000042096
3	ENSTRUG00000016565	ENSTRUT00000042494
3	ENSTRUG00000016690	ENSTRUT00000042849
3	ENSTRUG00000016802	ENSTRUT00000043187
3	ENSTRUG00000016811	ENSTRUT00000043202
3	ENSTRUG00000017106	ENSTRUT00000043984
3	ENSTRUG00000017411	ENSTRUT00000044774
3	ENSTRUG00000017447	ENSTRUT00000044876
3	ENSTRUG00000017985	ENSTRUT00000046240
3	ENSTRUG00000018025	ENSTRUT00000046329
3	ENSTRUG00000018254	ENSTRUT00000046882
3	ENSTRUG00000018537	ENSTRUT00000047621
3	ENSTRUG00000018586	ENSTRUT00000047755
3	ENSTRUG00000018634	ENSTRUT00000047898
3	EP300 (2 of 2)	ENSTRUT00000043832
3	EPB41L3 (1 of 2)	ENSTRUT00000016290
3	EPHA2 (2 of 2)	ENSTRUT00000029685
3	EPHB1 (2 of 2)	ENSTRUT00000047287
3	EPHB3 (1 of 2)	ENSTRUT00000017496
3	EPS15L1 (1 of 2)	ENSTRUT00000019630
3	EPS15L1 (2 of 2)	ENSTRUT00000024698
3	EPS15	ENSTRUT00000009977
3	EPS8L2	ENSTRUT00000013398
3	EPS8	ENSTRUT00000009107
3	ERBB2IP	ENSTRUT00000007814
3	ERBB4 (1 of 2)	ENSTRUT00000021392
3	ERC1 (2 of 2)	ENSTRUT00000000068
3	ERN1 (1 of 3)	ENSTRUT00000002449
3	ESRRG (2 of 2)	ENSTRUT00000039711
3	ESYT1 (1 of 2)	ENSTRUT00000024224
3	ESYT3	ENSTRUT00000009488
3	EVI5	ENSTRUT00000001043
3	EXOC2	ENSTRUT00000004206
3	EXT2	ENSTRUT00000044457
3	F3 (1 of 2)	ENSTRUT00000007154
3	FAM102B (1 of 2)	ENSTRUT00000046936
3	FAM160A2	ENSTRUT00000038129
3	FAM178A	ENSTRUT00000013160
3	FAM91A1	ENSTRUT00000019389
3	FBLN2	ENSTRUT00000020430
3	FBXO10	ENSTRUT00000016165
3	FBXO11 (2 of 2)	ENSTRUT00000006586
3	FBXO17	ENSTRUT00000010759
3	FBXW12	ENSTRUT00000021855
3	FCHSD2 (1 of 2)	ENSTRUT00000011537
3	FES	ENSTRUT00000046434
3	FGD4 (1 of 2)	ENSTRUT00000013554
3	FGD5 (2 of 2)	ENSTRUT00000014132
3	FIP1L1	ENSTRUT00000003567
3	FKBP15	ENSTRUT00000008461
3	FLCN	ENSTRUT00000040973
3	FLT1	ENSTRUT00000015127
3	FMNL1 (1 of 2)	ENSTRUT00000014812
3	FMNL1 (2 of 2)	ENSTRUT00000037120
3	FMNL2 (1 of 2)	ENSTRUT00000020861
3	FMNL2 (2 of 2)	ENSTRUT00000026510
3	FMR1	ENSTRUT00000012933
3	FN1 (1 of 2)	ENSTRUT00000003185
3	FN1 (2 of 2)	ENSTRUT00000044059
3	FNBP1 (1 of 2)	ENSTRUT00000047609
3	FNIP1	ENSTRUT00000013776
3	FOXP1 (1 of 2)	ENSTRUT00000004517
3	FOXP4	ENSTRUT00000002140
3	FOXRED2	ENSTRUT00000018767
3	FPGS	ENSTRUT00000021771
3	FRAS1	ENSTRUT00000005878
3	FRMD1	ENSTRUT00000041827
3	FTSJD2	ENSTRUT00000037904
3	FXR1	ENSTRUT00000008229
3	GAK	ENSTRUT00000043447
3	GALNT11	ENSTRUT00000045049
3	GALR1	ENSTRUT00000044869
3	GCLC	ENSTRUT00000038815
3	GCN1L1	ENSTRUT00000041215
3	GGA2	ENSTRUT00000039480
3	GIGYF2	ENSTRUT00000022560
3	GNL3L	ENSTRUT00000033528
3	GNPAT (2 of 2)	ENSTRUT00000040198
3	GOLGA1	ENSTRUT00000017189
3	GOLGA2	ENSTRUT00000047938
3	GPR108	ENSTRUT00000040686
3	GPR125	ENSTRUT00000018953
3	GPR98	ENSTRUT00000002490
3	GRB10 (2 of 2)	ENSTRUT00000033475
3	GRHL2 (2 of 2)	ENSTRUT00000030330
3	GRK6	ENSTRUT00000002436
3	GTF3C2	ENSTRUT00000029476
3	GTPBP2 (2 of 2)	ENSTRUT00000027035
3	GXYLT1 (1 of 2)	ENSTRUT00000043086
3	HAGH	ENSTRUT00000014561
3	HDAC5	ENSTRUT00000030191
3	HDAC7 (1 of 2)	ENSTRUT00000031391
3	HDHD2 (3 of 3)	ENSTRUT00000005343
3	HEATR2	ENSTRUT00000009038
3	HEATR6	ENSTRUT00000043869
3	HELLS	ENSTRUT00000000815
3	HELQ	ENSTRUT00000047925
3	HERPUD1	ENSTRUT00000024236
3	HIPK3 (1 of 2)	ENSTRUT00000010104
3	HIVEP2 (1 of 2)	ENSTRUT00000040758
3	HM13	ENSTRUT00000015438
3	HMGCR (2 of 2)	ENSTRUT00000047190
3	HMGXB3	ENSTRUT00000014381
3	HNRNPD	ENSTRUT00000047393
3	HNRNPM	ENSTRUT00000035347
3	HOOK3	ENSTRUT00000005003
3	HPS5	ENSTRUT00000022290
3	ICA1L	ENSTRUT00000014248
3	IFT122	ENSTRUT00000025648
3	IGF2BP2	ENSTRUT00000024997
3	IGSF3	ENSTRUT00000026799
3	IL13RA1	ENSTRUT00000043092
3	ILDR1 (1 of 2)	ENSTRUT00000044012
3	ILDR2 (1 of 2)	ENSTRUT00000032317
3	ILDR2 (2 of 2)	ENSTRUT00000043759
3	INCENP	ENSTRUT00000019983
3	INPP4B	ENSTRUT00000035316
3	INPPL1	ENSTRUT00000023816
3	INTS6 (1 of 2)	ENSTRUT00000034000
3	IP6K2 (2 of 2)	ENSTRUT00000025404
3	IPO7	ENSTRUT00000044778
3	IQGAP3	ENSTRUT00000011216
3	IQSEC1 (2 of 2)	ENSTRUT00000005600
3	IQSEC2 (2 of 2)	ENSTRUT00000001105
3	IREB2	ENSTRUT00000040803
3	IRF3	ENSTRUT00000030568
3	IRF7	ENSTRUT00000028958
3	ITGA2	ENSTRUT00000042612
3	ITGA3	ENSTRUT00000042363
3	ITGA7	ENSTRUT00000021782
3	ITGA8	ENSTRUT00000033269
3	ITGB1 (2 of 2)	ENSTRUT00000010884
3	JAG2 (2 of 2)	ENSTRUT00000034362
3	JAK2 (1 of 2)	ENSTRUT00000009788
3	JAK3	ENSTRUT00000022590
3	JARID2	ENSTRUT00000037831
3	JMJD1C (2 of 2)	ENSTRUT00000001238
3	KAT2A	ENSTRUT00000040081
3	KAT6B	ENSTRUT00000034166
3	KATNA1	ENSTRUT00000016891
3	KCNAB2	ENSTRUT00000039171
3	KDM1B	ENSTRUT00000009542
3	KDM2A (1 of 2)	ENSTRUT00000035727
3	KDM5B (2 of 2)	ENSTRUT00000034011
3	KDM6A	ENSTRUT00000028652
3	KDR	ENSTRUT00000039463
3	KIAA0226	ENSTRUT00000044831
3	KIAA0317	ENSTRUT00000039518
3	KIAA0319L	ENSTRUT00000023365
3	KIAA0564	ENSTRUT00000015005
3	KIAA0664	ENSTRUT00000040652
3	KIAA0889	ENSTRUT00000029051
3	KIAA0907	ENSTRUT00000038752
3	KIAA1033	ENSTRUT00000003795
3	KIAA1107	ENSTRUT00000000860
3	KIAA1109 (1 of 2)	ENSTRUT00000002771
3	KIAA1244	ENSTRUT00000018194
3	KIAA1370	ENSTRUT00000022602
3	KIAA1429	ENSTRUT00000024045
3	KIAA1432	ENSTRUT00000037787
3	KIAA1467	ENSTRUT00000017084
3	KIAA1468	ENSTRUT00000000557
3	KIAA1530	ENSTRUT00000023720
3	KIAA1543 (1 of 3)	ENSTRUT00000008542
3	KIF15	ENSTRUT00000022688
3	KIF16B	ENSTRUT00000023092
3	KIF21B	ENSTRUT00000018561
3	KIFC3	ENSTRUT00000006440
3	KLC3	ENSTRUT00000017817
3	KLF3	ENSTRUT00000003218
3	KRI1	ENSTRUT00000016130
3	L1CAM (2 of 2)	ENSTRUT00000027078
3	L3MBTL3	ENSTRUT00000020762
3	LAMA5	ENSTRUT00000005833
3	LAMB2	ENSTRUT00000005328
3	LAMB3	ENSTRUT00000000758
3	LEMD3	ENSTRUT00000032391
3	LIMK2	ENSTRUT00000035204
3	LIPG	ENSTRUT00000042805
3	LLGL2	ENSTRUT00000017935
3	LMBR1	ENSTRUT00000025998
3	LMBRD2 (6 of 6)	ENSTRUT00000021046
3	LMTK2	ENSTRUT00000025474
3	LOC677726	ENSTRUT00000009167
3	LONP1	ENSTRUT00000016738
3	LOXL1	ENSTRUT00000025943
3	LPHN2 (1 of 2)	ENSTRUT00000012042
3	LPIN1 (2 of 2)	ENSTRUT00000000428
3	LRP1 (1 of 2)	ENSTRUT00000022100
3	LRP1B	ENSTRUT00000014754
3	LRRC16A (2 of 4)	ENSTRUT00000024155
3	LRRC16A (3 of 4)	ENSTRUT00000002347
3	LRRFIP1	ENSTRUT00000021574
3	LRSAM1	ENSTRUT00000001756
3	LTA4H	ENSTRUT00000026039
3	LTBP3	ENSTRUT00000042924
3	LTN1	ENSTRUT00000012723
3	MADD	ENSTRUT00000041993
3	MAEA	ENSTRUT00000039320
3	MAGI1 (1 of 2)	ENSTRUT00000018254
3	MAGI3 (2 of 2)	ENSTRUT00000046595
3	MAN2A2	ENSTRUT00000001669
3	MAP3K2	ENSTRUT00000000337
3	MAP4K1	ENSTRUT00000022532
3	MAP4K5	ENSTRUT00000023154
3	MAP7D1 (1 of 2)	ENSTRUT00000025865
3	MARK2	ENSTRUT00000009483
3	MARK3 (2 of 2)	ENSTRUT00000041911
3	MARK4	ENSTRUT00000015769
3	MAST4	ENSTRUT00000019924
3	MBNL1 (2 of 2)	ENSTRUT00000035569
3	MBTD1 (1 of 2)	ENSTRUT00000014834
3	MCAM (1 of 2)	ENSTRUT00000030839
3	MCF2L (1 of 2)	ENSTRUT00000037959
3	MCF2L (2 of 2)	ENSTRUT00000012743
3	MCM3AP	ENSTRUT00000012579
3	MCM3	ENSTRUT00000003711
3	MCM5	ENSTRUT00000017608
3	MCOLN1	ENSTRUT00000006645
3	MCTP2 (2 of 2)	ENSTRUT00000018308
3	MECOM	ENSTRUT00000019995
3	MED13 (2 of 2)	ENSTRUT00000018375
3	MED15	ENSTRUT00000006959
3	MEGF8	ENSTRUT00000003813
3	MFNG	ENSTRUT00000028747
3	MGA	ENSTRUT00000024971
3	MKL1	ENSTRUT00000043895
3	MLL2	ENSTRUT00000031240
3	MLL3 (2 of 2)	ENSTRUT00000044992
3	MPP5 (2 of 2)	ENSTRUT00000046149
3	MRE11A	ENSTRUT00000034674
3	MST1R (2 of 2)	ENSTRUT00000035866
3	MTA3	ENSTRUT00000003878
3	MTHFD1	ENSTRUT00000031944
3	MTMR14	ENSTRUT00000013914
3	MTMR1	ENSTRUT00000018065
3	MYBBP1A	ENSTRUT00000021062
3	MYBPC2 (1 of 2)	ENSTRUT00000035215
3	MYEF2	ENSTRUT00000043601
3	MYH9 (1 of 2)	ENSTRUT00000011789
3	MYO18A (1 of 2)	ENSTRUT00000005851
3	MYO5A (2 of 2)	ENSTRUT00000015001
3	MYO5B	ENSTRUT00000009019
3	MYO7A (1 of 2)	ENSTRUT00000005930
3	MYO7B (1 of 2)	ENSTRUT00000001825
3	N4BP2	ENSTRUT00000033154
3	NAGPA	ENSTRUT00000018330
3	NARF	ENSTRUT00000021188
3	NASP (2 of 2)	ENSTRUT00000047240
3	NAV1 (2 of 2)	ENSTRUT00000031162
3	NBR1 (1 of 2)	ENSTRUT00000010636
3	NBR1 (2 of 2)	ENSTRUT00000013462
3	NCKAP1L	ENSTRUT00000024298
3	NCOA1	ENSTRUT00000016349
3	NCOA3 (2 of 2)	ENSTRUT00000024004
3	NDST1	ENSTRUT00000012251
3	NDUFS1 (2 of 2)	ENSTRUT00000019945
3	NEB	ENSTRUT00000037594
3	NEDD4	ENSTRUT00000046050
3	NEMF	ENSTRUT00000033168
3	NEURL (1 of 2)	ENSTRUT00000020997
3	NEURL4	ENSTRUT00000032091
3	NFIC	ENSTRUT00000014025
3	NFKB2	ENSTRUT00000010429
3	NFU1 (3 of 3)	ENSTRUT00000034434
3	NID1	ENSTRUT00000033779
3	NID2	ENSTRUT00000021378
3	NLN	ENSTRUT00000009651
3	NOP14	ENSTRUT00000024555
3	NOTCH1 (2 of 2)	ENSTRUT00000042685
3	NPAS2	ENSTRUT00000033896
3	NPEPPS	ENSTRUT00000015550
3	NPL	ENSTRUT00000045680
3	NPR2	ENSTRUT00000027592
3	NRCAM (2 of 2)	ENSTRUT00000043128
3	NRP1 (1 of 2)	ENSTRUT00000006655
3	NRP2 (1 of 2)	ENSTRUT00000023324
3	NUMB	ENSTRUT00000009608
3	NUP160	ENSTRUT00000014459
3	OCRL	ENSTRUT00000022700
3	OGFR (1 of 2)	ENSTRUT00000018838
3	ORC1	ENSTRUT00000009214
3	OSBPL2 (1 of 2)	ENSTRUT00000028433
3	OSBPL8	ENSTRUT00000002677
3	OTOF (1 of 2)	ENSTRUT00000009090
3	OTUD4	ENSTRUT00000045013
3	OTUD7A	ENSTRUT00000029441
3	OXSR1 (1 of 3)	ENSTRUT00000023746
3	P2RX4	ENSTRUT00000039213
3	P2RX5	ENSTRUT00000002210
3	P4HA2	ENSTRUT00000000677
3	PAK4	ENSTRUT00000020902
3	PAPLN	ENSTRUT00000004712
3	PARD3 (2 of 2)	ENSTRUT00000006763
3	PARD3B (2 of 2)	ENSTRUT00000024919
3	PARL (1 of 2)	ENSTRUT00000019343
3	PARP10	ENSTRUT00000033949
3	PATL1	ENSTRUT00000001715
3	PAWR	ENSTRUT00000035099
3	PAXIP1	ENSTRUT00000028549
3	PBRM1 (1 of 2)	ENSTRUT00000014797
3	PCCA	ENSTRUT00000012009
3	PCNT	ENSTRUT00000038812
3	PDE1C (1 of 2)	ENSTRUT00000030900
3	PDGFB (2 of 2)	ENSTRUT00000004908
3	PDHX	ENSTRUT00000005400
3	PDLIM1	ENSTRUT00000045945
3	PDPK1	ENSTRUT00000040014
3	PER1	ENSTRUT00000037004
3	PER2 (1 of 2)	ENSTRUT00000016818
3	PER2 (2 of 2)	ENSTRUT00000019734
3	PER3	ENSTRUT00000007590
3	PEX6	ENSTRUT00000035383
3	PFKL	ENSTRUT00000029372
3	PHF12	ENSTRUT00000000451
3	PHF14	ENSTRUT00000002583
3	PHF19	ENSTRUT00000046929
3	PHF20 (2 of 2)	ENSTRUT00000024326
3	PHF21A	ENSTRUT00000034850
3	PHF8	ENSTRUT00000038118
3	PHKA2	ENSTRUT00000043884
3	PHKG2	ENSTRUT00000040320
3	PHLDB1 (1 of 2)	ENSTRUT00000026847
3	PHLDB3	ENSTRUT00000024002
3	PHTF1	ENSTRUT00000027423
3	PI4KB (1 of 2)	ENSTRUT00000018057
3	PIBF1	ENSTRUT00000025799
3	PIH1D1	ENSTRUT00000035890
3	PIK3C2A	ENSTRUT00000038434
3	PIK3CA (2 of 2)	ENSTRUT00000009588
3	PIK3CG (2 of 2)	ENSTRUT00000029306
3	PIKFYVE	ENSTRUT00000040288
3	PKD2	ENSTRUT00000029332
3	PKN1	ENSTRUT00000008236
3	PLA2G7	ENSTRUT00000015547
3	PLBD2	ENSTRUT00000041421
3	PLCB1 (1 of 2)	ENSTRUT00000020042
3	PLCB3	ENSTRUT00000018261
3	PLCB4	ENSTRUT00000023368
3	PLCD1 (1 of 2)	ENSTRUT00000023127
3	PLCD1 (2 of 2)	ENSTRUT00000045018
3	PLCG2	ENSTRUT00000017997
3	PLD1 (1 of 2)	ENSTRUT00000013310
3	PLEKHA1 (2 of 2)	ENSTRUT00000019926
3	PLEKHG3 (1 of 2)	ENSTRUT00000033611
3	PLK3	ENSTRUT00000003784
3	PLXNA4	ENSTRUT00000041226
3	PLXNB3 (1 of 2)	ENSTRUT00000017464
3	PMPCA	ENSTRUT00000042788
3	PMVK (1 of 2)	ENSTRUT00000009902
3	PNPLA7	ENSTRUT00000002261
3	POLD3	ENSTRUT00000003781
3	POLR1B	ENSTRUT00000016232
3	POLRMT	ENSTRUT00000046355
3	POMT1	ENSTRUT00000047015
3	PPEF1	ENSTRUT00000043854
3	PPIL2	ENSTRUT00000038981
3	PPIP5K1 (2 of 2)	ENSTRUT00000040725
3	PPP1R13B (2 of 2)	ENSTRUT00000031681
3	PPP6R2 (1 of 2)	ENSTRUT00000017081
3	PPP6R2 (2 of 2)	ENSTRUT00000037768
3	PRDM16	ENSTRUT00000037892
3	PRKD2	ENSTRUT00000032862
3	PROSER1	ENSTRUT00000028836
3	PRPF3	ENSTRUT00000038282
3	PRPF6	ENSTRUT00000006857
3	PRR5 (2 of 2)	ENSTRUT00000042281
3	PSD2	ENSTRUT00000016478
3	PSMC2	ENSTRUT00000006892
3	PSMD11 (1 of 2)	ENSTRUT00000017982
3	PSMD2	ENSTRUT00000027812
3	PSTPIP1 (1 of 2)	ENSTRUT00000012481
3	PTCH1	ENSTRUT00000037255
3	PTK2B (2 of 2)	ENSTRUT00000044576
3	PTPLAD1	ENSTRUT00000039813
3	PTPN14	ENSTRUT00000036210
3	PTPN18	ENSTRUT00000034083
3	PTPN7	ENSTRUT00000035505
3	PTPRD	ENSTRUT00000022435
3	PTPRF (2 of 2)	ENSTRUT00000022546
3	PTPRN (2 of 2)	ENSTRUT00000035964
3	PTPRS (1 of 2)	ENSTRUT00000027482
3	PTPRS (2 of 2)	ENSTRUT00000008698
3	PTPRT	ENSTRUT00000021177
3	Q2HWP7_TAKRU	ENSTRUT00000027389
3	Q5H723_TAKRU	ENSTRUT00000015143
3	Q9W6Q9_TAKRU	ENSTRUT00000043927
3	R3HDM2	ENSTRUT00000038666
3	RAB24	ENSTRUT00000013039
3	RAD17	ENSTRUT00000004977
3	RAD54L2 (2 of 2)	ENSTRUT00000035827
3	RALGDS	ENSTRUT00000017346
3	RANGAP1 (1 of 2)	ENSTRUT00000020112
3	RAP1GAP (1 of 2)	ENSTRUT00000036021
3	RARS2	ENSTRUT00000045758
3	RASGEF1B (3 of 3)	ENSTRUT00000013232
3	RASGRP1	ENSTRUT00000038880
3	RASIP1	ENSTRUT00000018773
3	RASSF3	ENSTRUT00000032182
3	RBM10	ENSTRUT00000025832
3	RBM17	ENSTRUT00000027100
3	RBM26	ENSTRUT00000044187
3	RBM28	ENSTRUT00000034017
3	RBM5	ENSTRUT00000020834
3	RBPMS2	ENSTRUT00000042670
3	RERE (2 of 2)	ENSTRUT00000038476
3	REV1	ENSTRUT00000036727
3	REXO1L2P	ENSTRUT00000012551
3	RFC1	ENSTRUT00000022566
3	RFTN1 (1 of 2)	ENSTRUT00000008110
3	RFX1 (2 of 2)	ENSTRUT00000025412
3	RGS14	ENSTRUT00000008013
3	RIN2 (2 of 2)	ENSTRUT00000021703
3	RNASEH2B	ENSTRUT00000038707
3	RND2 (1 of 2)	ENSTRUT00000042030
3	RNF14 (1 of 2)	ENSTRUT00000022241
3	RNF34	ENSTRUT00000026528
3	RNF40	ENSTRUT00000040460
3	ROBO2 (1 of 2)	ENSTRUT00000010267
3	ROR2	ENSTRUT00000031412
3	RORA	ENSTRUT00000026746
3	RPA1 (1 of 2)	ENSTRUT00000008527
3	RPA1 (2 of 2)	ENSTRUT00000000958
3	RPAP1	ENSTRUT00000034151
3	RPAP3	ENSTRUT00000020989
3	RPGRIP1	ENSTRUT00000016683
3	RPS6KB1 (2 of 2)	ENSTRUT00000013713
3	RPS6KC1	ENSTRUT00000035375
3	RRP12	ENSTRUT00000030529
3	RSPRY1	ENSTRUT00000021678
3	RTF1	ENSTRUT00000031576
3	RTKN2	ENSTRUT00000026304
3	RUFY3	ENSTRUT00000039446
3	SAFB	ENSTRUT00000008423
3	SAMD11	ENSTRUT00000023552
3	SART3	ENSTRUT00000036378
3	SBNO2	ENSTRUT00000046711
3	SCAF1	ENSTRUT00000024047
3	SCFD1 (3 of 3)	ENSTRUT00000030148
3	SCN7A	ENSTRUT00000015749
3	SCRIB	ENSTRUT00000014346
3	SDAD1	ENSTRUT00000034547
3	SEC63	ENSTRUT00000040836
3	SECISBP2L	ENSTRUT00000043491
3	SEMA3F (2 of 2)	ENSTRUT00000036547
3	SEMA4C	ENSTRUT00000036063
3	SEMA4F	ENSTRUT00000021022
3	SENP6	ENSTRUT00000039188
3	SEPSECS	ENSTRUT00000015917
3	2012-09-10	ENSTRUT00000013448
3	SEPT4 (1 of 2)	ENSTRUT00000040348
3	2012-09-06	ENSTRUT00000027472
3	SETBP1	ENSTRUT00000026099
3	SETD1A	ENSTRUT00000022607
3	SETD2	ENSTRUT00000035231
3	SETDB2	ENSTRUT00000008016
3	SF3B2	ENSTRUT00000018957
3	SF3B3 (1 of 2)	ENSTRUT00000040084
3	SGCE	ENSTRUT00000040763
3	SGIP1 (1 of 2)	ENSTRUT00000047696
3	SH3GL1 (2 of 2)	ENSTRUT00000014763
3	SH3TC1	ENSTRUT00000002986
3	SHANK3 (1 of 2)	ENSTRUT00000031277
3	SHARPIN (1 of 2)	ENSTRUT00000017136
3	SHPRH	ENSTRUT00000003859
3	SIN3A (2 of 2)	ENSTRUT00000042725
3	SIN3B	ENSTRUT00000027052
3	SIPA1L1 (2 of 2)	ENSTRUT00000038016
3	SKAP1_TAKRU	ENSTRUT00000030681
3	SKIV2L	ENSTRUT00000002296
3	SLC12A6	ENSTRUT00000007561
3	SLC12A7 (2 of 2)	ENSTRUT00000011936
3	SLC16A10 (2 of 2)	ENSTRUT00000025975
3	SLC17A5	ENSTRUT00000033179
3	SLC22A23 (1 of 2)	ENSTRUT00000012316
3	SLC25A12 (2 of 2)	ENSTRUT00000002045
3	SLC25A39	ENSTRUT00000000326
3	SLC26A6 (1 of 3)	ENSTRUT00000007054
3	SLC2A2	ENSTRUT00000030535
3	SLC43A2 (2 of 2)	ENSTRUT00000008267
3	SLC4A7	ENSTRUT00000008713
3	SLC9A6 (2 of 2)	ENSTRUT00000025748
3	SLK (1 of 2)	ENSTRUT00000021830
3	SLTM	ENSTRUT00000045698
3	SMAD2 (2 of 2)	ENSTRUT00000039008
3	SMAP1 (2 of 2)	ENSTRUT00000038636
3	SMARCA2	ENSTRUT00000040072
3	SMARCA4 (1 of 2)	ENSTRUT00000003193
3	SMARCAD1	ENSTRUT00000032183
3	SMARCC1 (1 of 2)	ENSTRUT00000005325
3	SMEK2	ENSTRUT00000014937
3	SMG5	ENSTRUT00000031970
3	SMG6	ENSTRUT00000000834
3	SMPD1	ENSTRUT00000027581
3	SMPD2	ENSTRUT00000046651
3	SMURF2 (2 of 2)	ENSTRUT00000022773
3	SNX13	ENSTRUT00000037840
3	SON	ENSTRUT00000012115
3	SPECC1	ENSTRUT00000002736
3	SPHK2	ENSTRUT00000040101
3	SPTAN1	ENSTRUT00000036813
3	SPTBN1 (2 of 2)	ENSTRUT00000030775
3	SREBF1	ENSTRUT00000020602
3	SRPK1 (1 of 2)	ENSTRUT00000020558
3	SRRM2	ENSTRUT00000006215
3	SSX2IP (1 of 2)	ENSTRUT00000028281
3	ST13	ENSTRUT00000018858
3	STAG2 (1 of 2)	ENSTRUT00000011002
3	STAT1 (2 of 2)	ENSTRUT00000029205
3	STK11IP	ENSTRUT00000034756
3	STK24 (2 of 2)	ENSTRUT00000044726
3	STRN (1 of 2)	ENSTRUT00000012952
3	STRN4	ENSTRUT00000032501
3	STX2 (3 of 3)	ENSTRUT00000023136
3	STXBP3	ENSTRUT00000013061
3	SUN1 (1 of 2)	ENSTRUT00000040708
3	SUPV3L1	ENSTRUT00000004349
3	SUSD1	ENSTRUT00000039119
3	SVIL (2 of 2)	ENSTRUT00000044768
3	SWAP70 (2 of 2)	ENSTRUT00000044797
3	SYAP1 (2 of 2)	ENSTRUT00000031524
3	SYK	ENSTRUT00000024736
3	SYNE2	ENSTRUT00000014276
3	SYVN1	ENSTRUT00000002458
3	TANC1 (1 of 2)	ENSTRUT00000014719
3	TAOK1 (1 of 2)	ENSTRUT00000000715
3	TAP1	ENSTRUT00000015938
3	TAPT1 (1 of 2)	ENSTRUT00000040012
3	TARS2	ENSTRUT00000038488
3	TBC1D15	ENSTRUT00000009178
3	TBC1D1	ENSTRUT00000003341
3	TBC1D2B	ENSTRUT00000032545
3	TBC1D2	ENSTRUT00000004763
3	TBC1D3B	ENSTRUT00000025004
3	TBC1D9B	ENSTRUT00000013929
3	TBXAS1	ENSTRUT00000018646
3	TCEA3	ENSTRUT00000034862
3	TCF12 (1 of 2)	ENSTRUT00000045950
3	TCF25	ENSTRUT00000046694
3	TCF7	ENSTRUT00000019212
3	TECPR2	ENSTRUT00000012098
3	TET3	ENSTRUT00000036998
3	TFRC (1 of 2)	ENSTRUT00000004766
3	TFRC (2 of 2)	ENSTRUT00000018604
3	TGDS	ENSTRUT00000010677
3	TGM1 (1 of 2)	ENSTRUT00000000885
3	TGS1	ENSTRUT00000024051
3	THOC5	ENSTRUT00000041982
3	THRB	ENSTRUT00000020050
3	THSD4	ENSTRUT00000040220
3	TJP1 (1 of 2)	ENSTRUT00000023501
3	TJP3	ENSTRUT00000046757
3	TLN2 (1 of 2)	ENSTRUT00000015624
3	TMC8	ENSTRUT00000032267
3	TMEM161A	ENSTRUT00000046596
3	TMEM63A	ENSTRUT00000038639
3	TMF1	ENSTRUT00000014400
3	TMPRSS13	ENSTRUT00000033970
3	TNFRSF21	ENSTRUT00000044540
3	TNKS (1 of 2)	ENSTRUT00000027673
3	TNNT3 (1 of 2)	ENSTRUT00000042642
3	TNPO1	ENSTRUT00000047496
3	TNRC6B (2 of 2)	ENSTRUT00000025742
3	TOM1L2 (1 of 2)	ENSTRUT00000019088
3	TP53BP2 (1 of 2)	ENSTRUT00000031007
3	TPP2	ENSTRUT00000044273
3	TPX2	ENSTRUT00000023332
3	TREH	ENSTRUT00000030504
3	TRIM33	ENSTRUT00000018805
3	TRIM55	ENSTRUT00000021529
3	TRIO (1 of 2)	ENSTRUT00000025634
3	TRIP11	ENSTRUT00000019037
3	TRMT6	ENSTRUT00000017657
3	TRPC4 (2 of 2)	ENSTRUT00000021322
3	TRPM4	ENSTRUT00000028847
3	TRRAP	ENSTRUT00000043296
3	TSC1 (2 of 2)	ENSTRUT00000034911
3	TSC22D1 (2 of 2)	ENSTRUT00000000992
3	TSEN54	ENSTRUT00000010077
3	TSPYL1	ENSTRUT00000000420
3	TTC14	ENSTRUT00000002867
3	TTC15	ENSTRUT00000011820
3	TTC17	ENSTRUT00000041775
3	TTC5	ENSTRUT00000039508
3	TTK (1 of 2)	ENSTRUT00000006542
3	TTYH3 (2 of 2)	ENSTRUT00000038298
3	TUBGCP3	ENSTRUT00000044534
3	TUBGCP5	ENSTRUT00000025994
3	TUBGCP6	ENSTRUT00000042689
3	UBA6	ENSTRUT00000012875
3	UBAP2 (1 of 2)	ENSTRUT00000039143
3	UBE2K (1 of 2)	ENSTRUT00000025613
3	UBE2K (2 of 2)	ENSTRUT00000031126
3	UBP1	ENSTRUT00000034781
3	UHRF1BP1	ENSTRUT00000027633
3	UNC93B1	ENSTRUT00000037823
3	UPF1	ENSTRUT00000000312
3	URB2	ENSTRUT00000020538
3	USO1	ENSTRUT00000028052
3	USP11	ENSTRUT00000025305
3	USP13	ENSTRUT00000045286
3	USP43 (1 of 2)	ENSTRUT00000033574
3	USP48	ENSTRUT00000000609
3	USP4	ENSTRUT00000012152
3	USP7	ENSTRUT00000023502
3	UTP3	ENSTRUT00000037421
3	UVRAG	ENSTRUT00000009150
3	VAV2	ENSTRUT00000012567
3	VDR (2 of 2)	ENSTRUT00000030228
3	VEZT	ENSTRUT00000038676
3	VPRBP	ENSTRUT00000023040
3	VPS13A	ENSTRUT00000005342
3	VPS33B	ENSTRUT00000037236
3	VPS41	ENSTRUT00000019461
3	VPS4A	ENSTRUT00000007836
3	VPS53	ENSTRUT00000041840
3	VWA2	ENSTRUT00000030534
3	WDHD1	ENSTRUT00000039482
3	WDR44	ENSTRUT00000043009
3	WDR46	ENSTRUT00000029771
3	WDR62	ENSTRUT00000008268
3	WDR63	ENSTRUT00000047374
3	WDR90	ENSTRUT00000039261
3	WIPI1 (1 of 2)	ENSTRUT00000042791
3	WIPI2	ENSTRUT00000010231
3	WRAP73	ENSTRUT00000038178
3	WWC1	ENSTRUT00000001800
3	WWP2	ENSTRUT00000009314
3	XDH	ENSTRUT00000003095
3	XPO1 (1 of 2)	ENSTRUT00000013488
3	XPO5	ENSTRUT00000030500
3	XPOT	ENSTRUT00000025471
3	XRCC2	ENSTRUT00000044982
3	XYLB	ENSTRUT00000044964
3	YIPF2	ENSTRUT00000032495
3	YME1L1 (1 of 2)	ENSTRUT00000028418
3	YME1L1 (2 of 2)	ENSTRUT00000011141
3	ZBTB40	ENSTRUT00000000518
3	ZBTB4	ENSTRUT00000031763
3	ZC3H14	ENSTRUT00000022921
3	ZC3H18	ENSTRUT00000044597
3	ZC3H7B (1 of 2)	ENSTRUT00000043765
3	ZCCHC6	ENSTRUT00000001812
3	ZCCHC8	ENSTRUT00000020111
3	ZFAT	ENSTRUT00000027170
3	ZFC3H1	ENSTRUT00000010813
3	ZFHX2	ENSTRUT00000037348
3	ZFR2	ENSTRUT00000028152
3	ZFYVE28	ENSTRUT00000021132
3	ZMIZ1 (1 of 2)	ENSTRUT00000015493
3	ZMYND8 (1 of 2)	ENSTRUT00000014283
3	ZNF142	ENSTRUT00000016058
3	ZNF281 (1 of 2)	ENSTRUT00000042659
3	ZNF526	ENSTRUT00000016525
3	ZSWIM5	ENSTRUT00000009516
3	ZW10	ENSTRUT00000019716
3	card15	ENSTRUT00000021269
3	evc2	ENSTRUT00000041188
3	raf1	ENSTRUT00000016325
3	staf	ENSTRUT00000023550
3	tfip11	ENSTRUT00000041946
3	tle3	ENSTRUT00000043165
2	A0S0K9_TAKRU	ENSTRUT00000001433
2	A1CF	ENSTRUT00000004598
2	A1KXU9_TAKRU	ENSTRUT00000028162
2	AAAS	ENSTRUT00000022255
2	AACS	ENSTRUT00000043418
2	AAGAB	ENSTRUT00000038350
2	AAK1 (2 of 2)	ENSTRUT00000006094
2	AARS2	ENSTRUT00000033849
2	AARS	ENSTRUT00000002160
2	AASDHPPT	ENSTRUT00000020227
2	AATK (1 of 2)	ENSTRUT00000013474
2	ABAT	ENSTRUT00000026167
2	ABCA7	ENSTRUT00000011910
2	ABCB11	ENSTRUT00000027288
2	ABCB6 (1 of 2)	ENSTRUT00000022776
2	ABCB9	ENSTRUT00000017551
2	ABCC2	ENSTRUT00000023568
2	ABCC4 (2 of 3)	ENSTRUT00000015195
2	ABCD1	ENSTRUT00000022189
2	ABCD4	ENSTRUT00000028603
2	ABCE1	ENSTRUT00000045023
2	ABCF3	ENSTRUT00000009782
2	ABCG8	ENSTRUT00000023048
2	ABHD11	ENSTRUT00000025704
2	ABHD12	ENSTRUT00000015618
2	ABLIM2	ENSTRUT00000024719
2	ABTB1	ENSTRUT00000025486
2	ACACA	ENSTRUT00000025368
2	ACACB	ENSTRUT00000039732
2	ACADL	ENSTRUT00000021539
2	ACADSB	ENSTRUT00000026868
2	ACADVL	ENSTRUT00000035147
2	ACAT2	ENSTRUT00000013583
2	ACCN4	ENSTRUT00000024671
2	ACIN1	ENSTRUT00000021719
2	ACIN1	ENSTRUT00000021721
2	ACLY (1 of 2)	ENSTRUT00000040740
2	ACOX3	ENSTRUT00000006313
2	ACP2	ENSTRUT00000024288
2	ACP6	ENSTRUT00000031065
2	ACRC	ENSTRUT00000024070
2	ACSF2 (1 of 2)	ENSTRUT00000026997
2	ACSL3 (1 of 2)	ENSTRUT00000034668
2	ACSL4	ENSTRUT00000006281
2	ACSL6	ENSTRUT00000011127
2	ACSS1	ENSTRUT00000009879
2	ACSS2	ENSTRUT00000030233
2	ACTC_TAKRU	ENSTRUT00000011487
2	ACTN2	ENSTRUT00000011330
2	ACTN4	ENSTRUT00000024901
2	ACTR2 (2 of 2)	ENSTRUT00000011555
2	ACY1	ENSTRUT00000036494
2	ADAM11 (2 of 2)	ENSTRUT00000024111
2	ADAM15	ENSTRUT00000024233
2	ADAM17 (1 of 2)	ENSTRUT00000035362
2	ADAM9	ENSTRUT00000030690
2	ADAMTS12	ENSTRUT00000042509
2	ADAMTS13	ENSTRUT00000024344
2	ADAMTS2 (1 of 2)	ENSTRUT00000000445
2	ADCK3 (1 of 2)	ENSTRUT00000036398
2	ADCK5	ENSTRUT00000033259
2	ADCY5	ENSTRUT00000036655
2	ADCY6 (1 of 2)	ENSTRUT00000001970
2	ADCY9 (1 of 2)	ENSTRUT00000014008
2	AFAP1L1 (1 of 2)	ENSTRUT00000018428
2	AFF1	ENSTRUT00000035961
2	AGL	ENSTRUT00000032371
2	AGPAT9 (2 of 2)	ENSTRUT00000047928
2	AGXT (2 of 2)	ENSTRUT00000028904
2	AHCTF1	ENSTRUT00000012730
2	AHCYL2	ENSTRUT00000018576
2	AIFM1	ENSTRUT00000030302
2	AIM1L	ENSTRUT00000012136
2	AK7 (1 of 2)	ENSTRUT00000046237
2	AKAP13	ENSTRUT00000038850
2	AKAP9	ENSTRUT00000033532
2	AKIRIN2 (2 of 2)	ENSTRUT00000017066
2	AKT1	ENSTRUT00000034494
2	AKT2 (2 of 2)	ENSTRUT00000026711
2	ALAS1 (1 of 2)	ENSTRUT00000020668
2	ALDH1L1	ENSTRUT00000014845
2	ALDH6A1 (1 of 2)	ENSTRUT00000046802
2	ALG13	ENSTRUT00000034219
2	ALKBH8	ENSTRUT00000017225
2	ALOX5 (2 of 4)	ENSTRUT00000006201
2	ALPK1	ENSTRUT00000030816
2	AMFR	ENSTRUT00000020707
2	AMPD3 (1 of 2)	ENSTRUT00000025654
2	AMPD3 (2 of 2)	ENSTRUT00000044841
2	ANAPC4	ENSTRUT00000037201
2	ANAPC7	ENSTRUT00000040394
2	ANGPTL1 (1 of 2)	ENSTRUT00000047438
2	ANGPTL3 (2 of 2)	ENSTRUT00000004930
2	ANGPTL6	ENSTRUT00000018696
2	ANKHD1	ENSTRUT00000002692
2	ANKIB1	ENSTRUT00000022803
2	ANKRD16	ENSTRUT00000046052
2	ANKRD28 (2 of 2)	ENSTRUT00000038251
2	ANKRD30B	ENSTRUT00000041829
2	ANKRD30B	ENSTRUT00000041832
2	ANKRD52 (2 of 2)	ENSTRUT00000033183
2	ANKRD56	ENSTRUT00000002914
2	ANKS1A (1 of 2)	ENSTRUT00000026684
2	ANKZF1	ENSTRUT00000024294
2	ANLN	ENSTRUT00000014730
2	ANO5 (1 of 2)	ENSTRUT00000031469
2	ANP32D	ENSTRUT00000043090
2	ANPEP (4 of 4)	ENSTRUT00000025671
2	ANXA6	ENSTRUT00000031941
2	AP1B1	ENSTRUT00000033158
2	AP1M2	ENSTRUT00000007414
2	AP2A2 (1 of 2)	ENSTRUT00000003960
2	AP2M1	ENSTRUT00000001414
2	AP3D1	ENSTRUT00000012102
2	AP4E1	ENSTRUT00000028389
2	APBB2	ENSTRUT00000035332
2	APEH	ENSTRUT00000021044
2	APIP	ENSTRUT00000041695
2	APLP1	ENSTRUT00000039351
2	APOA1BP	ENSTRUT00000033793
2	APOOL	ENSTRUT00000018311
2	APP (1 of 2)	ENSTRUT00000026477
2	ARFGEF2	ENSTRUT00000012075
2	ARFIP1 (1 of 3)	ENSTRUT00000018486
2	ARHGAP12	ENSTRUT00000016382
2	ARHGAP15 (1 of 2)	ENSTRUT00000036265
2	ARHGAP24	ENSTRUT00000032821
2	ARHGAP29 (1 of 2)	ENSTRUT00000006024
2	ARHGAP32 (2 of 2)	ENSTRUT00000014800
2	ARHGAP40	ENSTRUT00000034323
2	ARHGEF11	ENSTRUT00000001629
2	ARHGEF12 (2 of 2)	ENSTRUT00000029710
2	ARHGEF16	ENSTRUT00000039167
2	ARHGEF18 (1 of 2)	ENSTRUT00000031866
2	ARHGEF2 (2 of 2)	ENSTRUT00000009706
2	ARHGEF37	ENSTRUT00000008968
2	ARHGEF7 (1 of 2)	ENSTRUT00000037108
2	ARHGEF7 (2 of 2)	ENSTRUT00000044566
2	ARID1A (2 of 2)	ENSTRUT00000034148
2	ARID3A	ENSTRUT00000011213
2	ARID3B (2 of 2)	ENSTRUT00000040194
2	ARID4B	ENSTRUT00000006805
2	ARL13B (1 of 3)	ENSTRUT00000033206
2	ARL5A	ENSTRUT00000037473
2	ARL8A	ENSTRUT00000035698
2	ARMC9	ENSTRUT00000019107
2	ARNTL	ENSTRUT00000021100
2	ARPC1A	ENSTRUT00000031939
2	ARRB2 (2 of 2)	ENSTRUT00000017403
2	ARSG	ENSTRUT00000042817
2	ARVCF (1 of 2)	ENSTRUT00000035159
2	ASAP2	ENSTRUT00000036167
2	ASCC3	ENSTRUT00000024779
2	ASH2L	ENSTRUT00000047864
2	ASL	ENSTRUT00000032985
2	ASPH	ENSTRUT00000018826
2	ATAD1	ENSTRUT00000032547
2	ATAD2	ENSTRUT00000045131
2	ATAD5	ENSTRUT00000031258
2	ATF1	ENSTRUT00000020082
2	ATF4 (1 of 2)	ENSTRUT00000004390
2	ATF6B	ENSTRUT00000034611
2	ATF6	ENSTRUT00000016446
2	ATF7 (2 of 2)	ENSTRUT00000018816
2	ATG2A	ENSTRUT00000033890
2	ATG3	ENSTRUT00000012667
2	ATG4C	ENSTRUT00000047570
2	ATL2	ENSTRUT00000003475
2	ATL3	ENSTRUT00000031144
2	ATP11A (1 of 2)	ENSTRUT00000044551
2	ATP13A2	ENSTRUT00000016065
2	ATP1A1 (2 of 2)	ENSTRUT00000033934
2	ATP1A3 (2 of 2)	ENSTRUT00000020726
2	ATP2A1 (1 of 2)	ENSTRUT00000015537
2	ATP2B1 (1 of 2)	ENSTRUT00000040143
2	ATP5J2-PTCD1	ENSTRUT00000034485
2	ATP6V1A (2 of 2)	ENSTRUT00000043433
2	ATP8B1	ENSTRUT00000000255
2	ATP8B2	ENSTRUT00000007545
2	ATPBD4	ENSTRUT00000036421
2	ATRIP	ENSTRUT00000008693
2	ATRN (2 of 2)	ENSTRUT00000003937
2	AURKA	ENSTRUT00000034004
2	AVPR2 (1 of 2)	ENSTRUT00000038876
2	AXIN1 (1 of 2)	ENSTRUT00000033590
2	AXIN1 (2 of 2)	ENSTRUT00000040049
2	AZI1	ENSTRUT00000008878
2	B3GALTL (1 of 2)	ENSTRUT00000012043
2	B4GALNT3	ENSTRUT00000038412
2	BAIAP2 (1 of 2)	ENSTRUT00000023164
2	BAIAP2L2	ENSTRUT00000001931
2	BAZ2A	ENSTRUT00000007184
2	BCAR3	ENSTRUT00000016483
2	BCAS3 (2 of 2)	ENSTRUT00000004293
2	BCMO1	ENSTRUT00000009401
2	BCO2 (1 of 3)	ENSTRUT00000042469
2	BCOR (2 of 3)	ENSTRUT00000023972
2	BCR (1 of 2)	ENSTRUT00000039702
2	BDKRB2	ENSTRUT00000034595
2	BFAR	ENSTRUT00000040196
2	BICC1	ENSTRUT00000021541
2	BICD2 (1 of 3)	ENSTRUT00000022380
2	BIN3	ENSTRUT00000015263
2	BLK	ENSTRUT00000015899
2	BLOC1S2	ENSTRUT00000042003
2	BLZF1	ENSTRUT00000044283
2	BMP7 (1 of 2)	ENSTRUT00000009217
2	BMPER	ENSTRUT00000007305
2	BMS1	ENSTRUT00000020076
2	BPTF (2 of 2)	ENSTRUT00000021090
2	BRCA1	ENSTRUT00000022948
2	BRCA2	ENSTRUT00000015099
2	BRD1 (2 of 2)	ENSTRUT00000041340
2	BRD2	ENSTRUT00000011281
2	BRI3BP	ENSTRUT00000011287
2	BRIP1	ENSTRUT00000019351
2	BRMS1L (1 of 2)	ENSTRUT00000010384
2	BRMS1L (2 of 2)	ENSTRUT00000015429
2	BRPF3 (1 of 2)	ENSTRUT00000035950
2	BRWD3	ENSTRUT00000034420
2	BTBD9	ENSTRUT00000027978
2	C10orf118	ENSTRUT00000031270
2	C10orf137	ENSTRUT00000004520
2	C10orf76	ENSTRUT00000000888
2	C10orf81	ENSTRUT00000031840
2	C11orf2	ENSTRUT00000002529
2	C14orf135	ENSTRUT00000026095
2	C14orf43 (1 of 2)	ENSTRUT00000024284
2	C14orf43 (2 of 2)	ENSTRUT00000046502
2	C16orf48	ENSTRUT00000042099
2	C16orf5	ENSTRUT00000029919
2	C16orf70	ENSTRUT00000001943
2	C16orf7	ENSTRUT00000012959
2	C17orf28 (1 of 2)	ENSTRUT00000030103
2	C17orf48	ENSTRUT00000009828
2	C17orf56	ENSTRUT00000042939
2	C19orf28	ENSTRUT00000012725
2	C1R	ENSTRUT00000011836
2	C1orf9 (1 of 2)	ENSTRUT00000042173
2	C1orf9 (2 of 2)	ENSTRUT00000017588
2	C20orf160 (1 of 2)	ENSTRUT00000018607
2	C2CD3	ENSTRUT00000018371
2	C4orf41	ENSTRUT00000021850
2	C5orf22	ENSTRUT00000031446
2	C5orf41	ENSTRUT00000034606
2	C5orf42	ENSTRUT00000034302
2	C7 (2 of 2)	ENSTRUT00000038030
2	C7orf42	ENSTRUT00000028212
2	C9orf114	ENSTRUT00000047203
2	C9orf86	ENSTRUT00000009843
2	CABIN1	ENSTRUT00000042167
2	CACNA1A (2 of 2)	ENSTRUT00000018183
2	CACNA1B	ENSTRUT00000016184
2	CACNA1C	ENSTRUT00000041563
2	CACNA1E (1 of 2)	ENSTRUT00000023449
2	CACNA1H (1 of 2)	ENSTRUT00000028572
2	CACNA1I (2 of 2)	ENSTRUT00000018220
2	CACNA2D2 (2 of 2)	ENSTRUT00000036738
2	CACNA2D4 (2 of 2)	ENSTRUT00000042534
2	CADPS2	ENSTRUT00000042059
2	CALCRL (1 of 2)	ENSTRUT00000016815
2	CALCRL (2 of 2)	ENSTRUT00000030036
2	CAMK2D	ENSTRUT00000016793
2	CAMKK2	ENSTRUT00000010120
2	CAMSAP1L1 (1 of 2)	ENSTRUT00000025899
2	CAP2	ENSTRUT00000023979
2	CAPN14 (3 of 3)	ENSTRUT00000003953
2	CAPN2 (1 of 2)	ENSTRUT00000018455
2	CARKD	ENSTRUT00000025009
2	CARS	ENSTRUT00000021896
2	CASC5	ENSTRUT00000034291
2	CASKIN2	ENSTRUT00000000075
2	CASP8	ENSTRUT00000024572
2	CBL (1 of 2)	ENSTRUT00000038738
2	CBLB	ENSTRUT00000001236
2	CBX5	ENSTRUT00000007339
2	CCBL2	ENSTRUT00000032441
2	CCDC111	ENSTRUT00000045192
2	CCDC130	ENSTRUT00000017074
2	CCDC165	ENSTRUT00000021547
2	CCDC18	ENSTRUT00000014186
2	CCDC22 (2 of 2)	ENSTRUT00000004039
2	CCDC39 (1 of 2)	ENSTRUT00000012709
2	CCDC50	ENSTRUT00000045380
2	CCDC61	ENSTRUT00000036412
2	CCDC64B	ENSTRUT00000044063
2	CCDC84	ENSTRUT00000009421
2	CCDC9	ENSTRUT00000020611
2	CCM2	ENSTRUT00000012879
2	CCNA2	ENSTRUT00000017431
2	CCNB2 (1 of 2)	ENSTRUT00000028237
2	CCNF	ENSTRUT00000017543
2	CCNH	ENSTRUT00000002896
2	CCNK	ENSTRUT00000046418
2	CD2AP	ENSTRUT00000044508
2	CD48 (1 of 5)	ENSTRUT00000025400
2	CD97 (2 of 2)	ENSTRUT00000034390
2	CDC14A	ENSTRUT00000022682
2	CDC14B	ENSTRUT00000039043
2	CDC27	ENSTRUT00000001712
2	CDC40	ENSTRUT00000047277
2	CDC42BPA	ENSTRUT00000018032
2	CDC5L	ENSTRUT00000016415
2	CDC6	ENSTRUT00000014270
2	CDH15	ENSTRUT00000044354
2	CDH16	ENSTRUT00000044325
2	CDH26	ENSTRUT00000003838
2	CDH4 (1 of 2)	ENSTRUT00000029345
2	CDIPT	ENSTRUT00000009754
2	CDK11A	ENSTRUT00000014826
2	CDK13	ENSTRUT00000034037
2	CDK17 (2 of 2)	ENSTRUT00000024842
2	CDK20	ENSTRUT00000023971
2	CDK4	ENSTRUT00000047571
2	CDK5	ENSTRUT00000009621
2	CDK7	ENSTRUT00000025884
2	CDS2	ENSTRUT00000038333
2	CELSR2	ENSTRUT00000024169
2	CELSR3	ENSTRUT00000024579
2	CENPF	ENSTRUT00000022485
2	CENPJ	ENSTRUT00000039915
2	CEP290 (1 of 2)	ENSTRUT00000010944
2	CEP55	ENSTRUT00000027695
2	CEP78	ENSTRUT00000042981
2	CERK (1 of 2)	ENSTRUT00000039770
2	CERK (2 of 2)	ENSTRUT00000047764
2	CERS5 (1 of 2)	ENSTRUT00000047229
2	CFB	ENSTRUT00000043982
2	CHCHD6 (2 of 2)	ENSTRUT00000032478
2	CHD2	ENSTRUT00000022306
2	CHFR	ENSTRUT00000033329
2	CHID1	ENSTRUT00000009181
2	CHL1 (1 of 2)	ENSTRUT00000026466
2	CHM	ENSTRUT00000017695
2	CHRDL2	ENSTRUT00000043197
2	CHRNA1 (1 of 2)	ENSTRUT00000045185
2	CHUK (2 of 2)	ENSTRUT00000036468
2	CIC	ENSTRUT00000017769
2	CIT (2 of 2)	ENSTRUT00000040318
2	CIZ1 (2 of 2)	ENSTRUT00000047949
2	CLASP1 (1 of 2)	ENSTRUT00000008677
2	CLCN2 (1 of 2)	ENSTRUT00000031279
2	CLCN3	ENSTRUT00000007954
2	CLCN7	ENSTRUT00000021483
2	CLGN	ENSTRUT00000008139
2	CLINT1 (2 of 2)	ENSTRUT00000023967
2	CLIP2	ENSTRUT00000024978
2	CLK2	ENSTRUT00000023089
2	CLPB	ENSTRUT00000025148
2	CLSPN	ENSTRUT00000021700
2	CLSTN3	ENSTRUT00000023588
2	CLTB	ENSTRUT00000005078
2	CLUL1 (1 of 2)	ENSTRUT00000024449
2	CNOT1 (1 of 2)	ENSTRUT00000004138
2	CNOT2 (1 of 2)	ENSTRUT00000006862
2	CNOT3 (1 of 2)	ENSTRUT00000017943
2	CNOT6L	ENSTRUT00000010353
2	COBL	ENSTRUT00000025210
2	COG1	ENSTRUT00000029861
2	COG2	ENSTRUT00000026689
2	COG5	ENSTRUT00000025419
2	COL12A1 (1 of 2)	ENSTRUT00000025551
2	COL1A1 (1 of 2)	ENSTRUT00000035701
2	COL1A1 (2 of 2)	ENSTRUT00000018707
2	COL20A1	ENSTRUT00000010146
2	COL27A1 (1 of 2)	ENSTRUT00000046718
2	COL2A1 (2 of 2)	ENSTRUT00000009374
2	COL4A2	ENSTRUT00000020363
2	COL4A4 (1 of 2)	ENSTRUT00000028702
2	COL4A4 (2 of 2)	ENSTRUT00000014074
2	COL4A5	ENSTRUT00000024795
2	COL5A2 (1 of 2)	ENSTRUT00000004848
2	COL5A3 (1 of 2)	ENSTRUT00000013864
2	COL6A1	ENSTRUT00000012272
2	COL9A1 (2 of 2)	ENSTRUT00000021510
2	COPB1	ENSTRUT00000044663
2	COPG2	ENSTRUT00000040527
2	CORO1A	ENSTRUT00000018439
2	COX16	ENSTRUT00000028970
2	COX5A (1 of 2)	ENSTRUT00000043907
2	CPD	ENSTRUT00000041351
2	CPEB4 (2 of 2)	ENSTRUT00000027756
2	CPNE8 (1 of 2)	ENSTRUT00000018611
2	CPSF1	ENSTRUT00000033534
2	CPSF2	ENSTRUT00000008839
2	CPSF7	ENSTRUT00000044451
2	CPT1A	ENSTRUT00000024422
2	CPT1B	ENSTRUT00000029414
2	CRAMP1L	ENSTRUT00000008657
2	CREB1 (1 of 2)	ENSTRUT00000019957
2	CRELD1	ENSTRUT00000025154
2	CRISP3	ENSTRUT00000046322
2	CROCC	ENSTRUT00000026267
2	CROT	ENSTRUT00000016731
2	CRTC2	ENSTRUT00000028131
2	CSF12_TAKRU	ENSTRUT00000006724
2	CSF3R	ENSTRUT00000028264
2	CSGALNACT1 (2 of 2)	ENSTRUT00000037245
2	CSK	ENSTRUT00000043890
2	CSMD2	ENSTRUT00000038611
2	CSMD3 (1 of 2)	ENSTRUT00000019147
2	CSNK1G1	ENSTRUT00000042604
2	CSRP2BP	ENSTRUT00000030550
2	CTAGE5	ENSTRUT00000016034
2	CTAGE5	ENSTRUT00000016035
2	CTCF	ENSTRUT00000046153
2	CTDP1	ENSTRUT00000033106
2	CTDSP1 (1 of 2)	ENSTRUT00000034557
2	CTDSP2	ENSTRUT00000000883
2	CTIF	ENSTRUT00000005366
2	CTNND1 (2 of 2)	ENSTRUT00000030421
2	CTPS (2 of 2)	ENSTRUT00000007877
2	CTR9	ENSTRUT00000044877
2	CTSZ (1 of 2)	ENSTRUT00000033817
2	CTTN	ENSTRUT00000017906
2	CUEDC2	ENSTRUT00000022054
2	CUL2	ENSTRUT00000030041
2	CUL3 (2 of 3)	ENSTRUT00000024864
2	CUL4A	ENSTRUT00000044240
2	CUL4B	ENSTRUT00000024687
2	CUTC	ENSTRUT00000026983
2	CWC25	ENSTRUT00000011110
2	CXXC1 (1 of 2)	ENSTRUT00000033972
2	CXorf57	ENSTRUT00000033838
2	CYFIP1	ENSTRUT00000024656
2	CYFIP2	ENSTRUT00000007977
2	CYP24A1	ENSTRUT00000047096
2	CYP2C9	ENSTRUT00000040601
2	CYP2U1	ENSTRUT00000021104
2	CYP46A1 (2 of 2)	ENSTRUT00000000168
2	CYP4V2	ENSTRUT00000010989
2	CYP7B1	ENSTRUT00000025007
2	CYTH2	ENSTRUT00000040153
2	CYTH4 (2 of 2)	ENSTRUT00000018300
2	DAB2	ENSTRUT00000047715
2	DAPK2 (2 of 2)	ENSTRUT00000033088
2	DAZAP1	ENSTRUT00000005738
2	DBNL (1 of 2)	ENSTRUT00000005019
2	DBNL (2 of 2)	ENSTRUT00000047891
2	DCBLD2	ENSTRUT00000039370
2	DCHS1 (2 of 2)	ENSTRUT00000015106
2	DCP1B	ENSTRUT00000042090
2	DCTN4	ENSTRUT00000030988
2	DDX17 (2 of 2)	ENSTRUT00000025504
2	DDX19A	ENSTRUT00000023904
2	DDX1	ENSTRUT00000040424
2	DDX24	ENSTRUT00000014898
2	DDX27	ENSTRUT00000004831
2	DDX5 (1 of 2)	ENSTRUT00000005461
2	DDX52	ENSTRUT00000043875
2	DDX54	ENSTRUT00000038331
2	DENND1A	ENSTRUT00000036186
2	DENND2A (1 of 2)	ENSTRUT00000042317
2	DENND2A (2 of 2)	ENSTRUT00000015967
2	DENND3 (1 of 2)	ENSTRUT00000017777
2	DENND4B	ENSTRUT00000028898
2	DENND5A	ENSTRUT00000044764
2	DEPDC5	ENSTRUT00000013389
2	DERL1	ENSTRUT00000045086
2	DGAT1 (1 of 2)	ENSTRUT00000031971
2	DGCR8	ENSTRUT00000034851
2	DGKA (2 of 2)	ENSTRUT00000031666
2	DGKD	ENSTRUT00000005011
2	DGKI	ENSTRUT00000032385
2	DHRS13 (2 of 3)	ENSTRUT00000026792
2	DHX36	ENSTRUT00000002876
2	DHX37	ENSTRUT00000042226
2	DHX58	ENSTRUT00000040294
2	DHX8	ENSTRUT00000005717
2	DIABLO (1 of 2)	ENSTRUT00000018009
2	DIAPH1	ENSTRUT00000021865
2	DIDO1 (1 of 2)	ENSTRUT00000022157
2	DIP2C (2 of 3)	ENSTRUT00000005657
2	DISP2	ENSTRUT00000033175
2	DMWD	ENSTRUT00000022121
2	DMXL1	ENSTRUT00000043073
2	DMXL2	ENSTRUT00000043629
2	DMXL2	ENSTRUT00000043630
2	DNAH2	ENSTRUT00000024756
2	DNAH3	ENSTRUT00000001212
2	DNAH9	ENSTRUT00000000148
2	DNAJA3 (2 of 2)	ENSTRUT00000044582
2	DNAJC11 (2 of 2)	ENSTRUT00000034632
2	DNAJC13	ENSTRUT00000017122
2	DNAJC2	ENSTRUT00000005867
2	DNAJC3	ENSTRUT00000008040
2	DNAJC7 (2 of 2)	ENSTRUT00000027353
2	DNASE2B (1 of 2)	ENSTRUT00000016228
2	DNM1L (1 of 2)	ENSTRUT00000021459
2	DNM3 (2 of 2)	ENSTRUT00000042230
2	DNMBP	ENSTRUT00000033545
2	DNMT1	ENSTRUT00000020407
2	DNMT3B (3 of 3)	ENSTRUT00000031081
2	DOCK10	ENSTRUT00000035462
2	DOCK4	ENSTRUT00000008725
2	DOCK5	ENSTRUT00000042042
2	DONSON	ENSTRUT00000032400
2	DOPEY2	ENSTRUT00000028981
2	DPF2 (1 of 2)	ENSTRUT00000042836
2	DPF3 (1 of 2)	ENSTRUT00000033925
2	DPF3 (2 of 2)	ENSTRUT00000038375
2	DPP9	ENSTRUT00000023709
2	DPY19L1	ENSTRUT00000012024
2	DRAP1	ENSTRUT00000032118
2	DRG2	ENSTRUT00000003478
2	DSC1	ENSTRUT00000018344
2	DSCAM (3 of 3)	ENSTRUT00000004433
2	DSCC1 (2 of 2)	ENSTRUT00000030998
2	DSP (1 of 2)	ENSTRUT00000011389
2	DTX1	ENSTRUT00000018598
2	DUS3L	ENSTRUT00000033252
2	DYM	ENSTRUT00000025226
2	DYNC1LI1	ENSTRUT00000025273
2	DYRK1A	ENSTRUT00000016931
2	E2F1	ENSTRUT00000028362
2	E2F3	ENSTRUT00000021227
2	E2F6 (2 of 2)	ENSTRUT00000040746
2	E2F8	ENSTRUT00000040492
2	E4F1	ENSTRUT00000012467
2	EAF2	ENSTRUT00000035273
2	EAPP	ENSTRUT00000009196
2	EBF1 (2 of 2)	ENSTRUT00000023537
2	EBF3	ENSTRUT00000013962
2	ECE1	ENSTRUT00000030537
2	ECH1	ENSTRUT00000017152
2	ECHDC2	ENSTRUT00000047380
2	EED	ENSTRUT00000034217
2	EFEMP1	ENSTRUT00000030109
2	EFR3A	ENSTRUT00000007382
2	EFR3B (1 of 2)	ENSTRUT00000036475
2	EFS	ENSTRUT00000022345
2	EGFR (2 of 2)	ENSTRUT00000044871
2	EHBP1L1 (1 of 2)	ENSTRUT00000022696
2	EI24	ENSTRUT00000010523
2	EIF2AK2	ENSTRUT00000006532
2	EIF2C1	ENSTRUT00000014650
2	EIF3A	ENSTRUT00000045842
2	EIF4ENIF1	ENSTRUT00000039239
2	EIF4G1 (2 of 2)	ENSTRUT00000014220
2	ELK1	ENSTRUT00000031297
2	ELK4	ENSTRUT00000000178
2	ELL (2 of 2)	ENSTRUT00000039866
2	ELL2	ENSTRUT00000038482
2	ELL3 (2 of 2)	ENSTRUT00000007356
2	ELMO1	ENSTRUT00000029926
2	ELTD1	ENSTRUT00000010584
2	EMILIN2 (1 of 2)	ENSTRUT00000009505
2	EML1	ENSTRUT00000032583
2	EML6	ENSTRUT00000031603
2	ENO2 (2 of 2)	ENSTRUT00000021295
2	ENPP1	ENSTRUT00000045570
2	ENPP4	ENSTRUT00000032037
2	ENPP6	ENSTRUT00000001766
2	ENSTRUG00000000012	ENSTRUT00000000024
2	ENSTRUG00000000023	ENSTRUT00000000050
2	ENSTRUG00000000114	ENSTRUT00000000243
2	ENSTRUG00000000240	ENSTRUT00000000523
2	ENSTRUG00000000369	ENSTRUT00000000862
2	ENSTRUG00000000382	ENSTRUT00000000897
2	ENSTRUG00000000458	ENSTRUT00000001085
2	ENSTRUG00000000463	ENSTRUT00000001095
2	ENSTRUG00000000549	ENSTRUT00000001302
2	ENSTRUG00000000572	ENSTRUT00000001369
2	ENSTRUG00000000962	ENSTRUT00000002282
2	ENSTRUG00000000977	ENSTRUT00000002313
2	ENSTRUG00000001208	ENSTRUT00000002836
2	ENSTRUG00000001326	ENSTRUT00000003077
2	ENSTRUG00000001370	ENSTRUT00000003174
2	ENSTRUG00000001382	ENSTRUT00000003202
2	ENSTRUG00000001582	ENSTRUT00000003657
2	ENSTRUG00000001685	ENSTRUT00000003880
2	ENSTRUG00000001802	ENSTRUT00000004186
2	ENSTRUG00000001808	ENSTRUT00000004200
2	ENSTRUG00000001981	ENSTRUT00000004596
2	ENSTRUG00000002019	ENSTRUT00000004673
2	ENSTRUG00000002097	ENSTRUT00000004862
2	ENSTRUG00000002163	ENSTRUT00000004997
2	ENSTRUG00000002180	ENSTRUT00000005036
2	ENSTRUG00000002327	ENSTRUT00000005391
2	ENSTRUG00000002452	ENSTRUT00000005714
2	ENSTRUG00000002471	ENSTRUT00000005747
2	ENSTRUG00000002488	ENSTRUT00000005801
2	ENSTRUG00000002540	ENSTRUT00000005938
2	ENSTRUG00000002605	ENSTRUT00000006099
2	ENSTRUG00000002658	ENSTRUT00000006224
2	ENSTRUG00000002692	ENSTRUT00000006320
2	ENSTRUG00000002764	ENSTRUT00000006458
2	ENSTRUG00000002913	ENSTRUT00000006838
2	ENSTRUG00000003001	ENSTRUT00000007061
2	ENSTRUG00000003056	ENSTRUT00000007176
2	ENSTRUG00000003063	ENSTRUT00000007197
2	ENSTRUG00000003123	ENSTRUT00000007369
2	ENSTRUG00000003295	ENSTRUT00000007749
2	ENSTRUG00000003423	ENSTRUT00000008086
2	ENSTRUG00000003533	ENSTRUT00000008341
2	ENSTRUG00000003731	ENSTRUT00000008818
2	ENSTRUG00000003767	ENSTRUT00000008899
2	ENSTRUG00000003818	ENSTRUT00000009055
2	ENSTRUG00000003858	ENSTRUT00000009147
2	ENSTRUG00000003862	ENSTRUT00000009158
2	ENSTRUG00000003880	ENSTRUT00000009197
2	ENSTRUG00000003884	ENSTRUT00000009204
2	ENSTRUG00000003950	ENSTRUT00000009407
2	ENSTRUG00000004063	ENSTRUT00000009685
2	ENSTRUG00000004117	ENSTRUT00000009810
2	ENSTRUG00000004137	ENSTRUT00000009847
2	ENSTRUG00000004215	ENSTRUT00000010042
2	ENSTRUG00000004242	ENSTRUT00000010107
2	ENSTRUG00000004338	ENSTRUT00000010364
2	ENSTRUG00000004349	ENSTRUT00000010404
2	ENSTRUG00000004366	ENSTRUT00000010440
2	ENSTRUG00000004451	ENSTRUT00000010649
2	ENSTRUG00000004533	ENSTRUT00000010837
2	ENSTRUG00000004618	ENSTRUT00000011045
2	ENSTRUG00000004692	ENSTRUT00000011198
2	ENSTRUG00000004721	ENSTRUT00000011268
2	ENSTRUG00000004785	ENSTRUT00000011483
2	ENSTRUG00000004833	ENSTRUT00000011610
2	ENSTRUG00000004934	ENSTRUT00000011860
2	ENSTRUG00000005045	ENSTRUT00000012165
2	ENSTRUG00000005098	ENSTRUT00000012289
2	ENSTRUG00000005155	ENSTRUT00000012412
2	ENSTRUG00000005321	ENSTRUT00000012828
2	ENSTRUG00000005323	ENSTRUT00000012834
2	ENSTRUG00000005357	ENSTRUT00000012923
2	ENSTRUG00000005372	ENSTRUT00000012953
2	ENSTRUG00000005410	ENSTRUT00000013053
2	ENSTRUG00000005429	ENSTRUT00000013088
2	ENSTRUG00000005462	ENSTRUT00000013176
2	ENSTRUG00000005480	ENSTRUT00000013218
2	ENSTRUG00000005491	ENSTRUT00000013256
2	ENSTRUG00000005532	ENSTRUT00000013367
2	ENSTRUG00000005584	ENSTRUT00000013525
2	ENSTRUG00000005654	ENSTRUT00000013749
2	ENSTRUG00000005663	ENSTRUT00000013773
2	ENSTRUG00000005700	ENSTRUT00000013884
2	ENSTRUG00000005714	ENSTRUT00000013932
2	ENSTRUG00000005794	ENSTRUT00000014175
2	ENSTRUG00000005836	ENSTRUT00000014291
2	ENSTRUG00000005975	ENSTRUT00000014606
2	ENSTRUG00000006091	ENSTRUT00000014871
2	ENSTRUG00000006095	ENSTRUT00000014875
2	ENSTRUG00000006112	ENSTRUT00000014925
2	ENSTRUG00000006131	ENSTRUT00000014967
2	ENSTRUG00000006166	ENSTRUT00000015071
2	ENSTRUG00000006220	ENSTRUT00000015218
2	ENSTRUG00000006396	ENSTRUT00000015711
2	ENSTRUG00000006496	ENSTRUT00000015973
2	ENSTRUG00000006504	ENSTRUT00000015997
2	ENSTRUG00000006589	ENSTRUT00000016261
2	ENSTRUG00000006757	ENSTRUT00000016668
2	ENSTRUG00000006893	ENSTRUT00000016987
2	ENSTRUG00000006979	ENSTRUT00000017199
2	ENSTRUG00000007021	ENSTRUT00000017321
2	ENSTRUG00000007024	ENSTRUT00000017327
2	ENSTRUG00000007042	ENSTRUT00000017378
2	ENSTRUG00000007106	ENSTRUT00000017538
2	ENSTRUG00000007122	ENSTRUT00000017580
2	ENSTRUG00000007140	ENSTRUT00000017618
2	ENSTRUG00000007146	ENSTRUT00000017636
2	ENSTRUG00000007189	ENSTRUT00000017759
2	ENSTRUG00000007315	ENSTRUT00000018133
2	ENSTRUG00000007514	ENSTRUT00000018692
2	ENSTRUG00000007715	ENSTRUT00000019242
2	ENSTRUG00000007801	ENSTRUT00000019463
2	ENSTRUG00000007814	ENSTRUT00000019504
2	ENSTRUG00000007847	ENSTRUT00000019591
2	ENSTRUG00000007853	ENSTRUT00000019607
2	ENSTRUG00000008094	ENSTRUT00000020283
2	ENSTRUG00000008136	ENSTRUT00000020422
2	ENSTRUG00000008162	ENSTRUT00000020498
2	ENSTRUG00000008165	ENSTRUT00000020508
2	ENSTRUG00000008341	ENSTRUT00000020970
2	ENSTRUG00000008401	ENSTRUT00000021119
2	ENSTRUG00000008457	ENSTRUT00000021263
2	ENSTRUG00000008491	ENSTRUT00000021354
2	ENSTRUG00000008564	ENSTRUT00000021552
2	ENSTRUG00000008707	ENSTRUT00000021956
2	ENSTRUG00000008722	ENSTRUT00000021995
2	ENSTRUG00000008723	ENSTRUT00000021997
2	ENSTRUG00000008724	ENSTRUT00000022002
2	ENSTRUG00000008807	ENSTRUT00000022219
2	ENSTRUG00000008817	ENSTRUT00000022250
2	ENSTRUG00000008830	ENSTRUT00000022283
2	ENSTRUG00000008894	ENSTRUT00000022457
2	ENSTRUG00000008899	ENSTRUT00000022477
2	ENSTRUG00000008955	ENSTRUT00000022614
2	ENSTRUG00000008979	ENSTRUT00000022673
2	ENSTRUG00000009010	ENSTRUT00000022755
2	ENSTRUG00000009037	ENSTRUT00000022819
2	ENSTRUG00000009249	ENSTRUT00000023360
2	ENSTRUG00000009365	ENSTRUT00000023650
2	ENSTRUG00000009410	ENSTRUT00000023742
2	ENSTRUG00000009427	ENSTRUT00000023788
2	ENSTRUG00000009527	ENSTRUT00000024042
2	ENSTRUG00000009536	ENSTRUT00000024066
2	ENSTRUG00000009590	ENSTRUT00000024198
2	ENSTRUG00000009618	ENSTRUT00000024267
2	ENSTRUG00000009639	ENSTRUT00000024308
2	ENSTRUG00000009816	ENSTRUT00000024767
2	ENSTRUG00000009890	ENSTRUT00000024942
2	ENSTRUG00000010067	ENSTRUT00000025431
2	ENSTRUG00000010185	ENSTRUT00000025758
2	ENSTRUG00000010203	ENSTRUT00000025795
2	ENSTRUG00000010208	ENSTRUT00000025812
2	ENSTRUG00000010270	ENSTRUT00000025959
2	ENSTRUG00000010302	ENSTRUT00000026032
2	ENSTRUG00000010312	ENSTRUT00000026054
2	ENSTRUG00000010487	ENSTRUT00000026560
2	ENSTRUG00000010717	ENSTRUT00000027144
2	ENSTRUG00000010824	ENSTRUT00000027447
2	ENSTRUG00000011021	ENSTRUT00000027926
2	ENSTRUG00000011031	ENSTRUT00000027958
2	ENSTRUG00000011043	ENSTRUT00000027998
2	ENSTRUG00000011086	ENSTRUT00000028096
2	ENSTRUG00000011096	ENSTRUT00000028119
2	ENSTRUG00000011184	ENSTRUT00000028342
[truncated: 1,477 more rows]
