# Supplementary material for: Transcriptome Analysis of Artificial Hybrid Pufferfish Jiyan-1 and Its Parental Species: Implications for Pufferfish Heterosis
Source: PLoS One. 2013 Mar 8;8(3):e58453. doi: 10.1371/journal.pone.0058453 (PMC3592836; doi:10.1371/journal.pone.0058453)
Supplement: Table S8 — Novel transcripts functional prediction. (XLSX) [file pone.0058453.s010.xlsx]

## Sheet: HMMPfam_iprscan
Number	Databese entry	Description
557	PF00096	Zinc finger, C2H2;Cellular Component: intracellular (GO:0005622), Molecular Function: zinc ion binding (GO:0008270)
534	PF00400	WD40 repeat, subgroup
423	PF01391	Collagen triple helix repeat
415	PF00041	Fibronectin, type IIIMolecular Function: protein binding (GO:0005515)
321	PF07679	Immunoglobulin I-set
297	PF00069	Serine/threonine-protein kinase-like domainMolecular Function: protein kinase activity (GO:0004672), Molecular Function: ATP binding (GO:0005524), Biological Process: protein phosphorylation (GO:0006468)
238	PF00028	CadherinMolecular Function: calcium ion binding (GO:0005509), Biological Process: homophilic cell adhesion (GO:0007156), Cellular Component: membrane (GO:0016020)
234	PF07645	EGF-like calcium-bindingMolecular Function: calcium ion binding (GO:0005509)
201	PF00595	PDZ/DHR/GLGFMolecular Function: protein binding (GO:0005515)
200	PF12796	Ankyrin repeat-containing domain
184	PF00053	EGF-like, laminin
182	PF00168	C2 calcium-dependent membrane targetingMolecular Function: protein binding (GO:0005515)
174	PF00435	Spectrin repeatMolecular Function: protein binding (GO:0005515)
163	PF00169	Pleckstrin homology domainMolecular Function: protein binding (GO:0005515)
149	PF00076	RNA recognition motif domainMolecular Function: nucleic acid binding (GO:0003676)
149	PF00008	EGFMolecular Function: protein binding (GO:0005515)
146	PF07714	Serine-threonine/tyrosine-protein kinaseMolecular Function: protein kinase activity (GO:0004672), Biological Process: protein phosphorylation (GO:0006468)
146	PF00057	Low-density lipoprotein (LDL) receptor class A repeatMolecular Function: protein binding (GO:0005515)
139	PF00018	Src homology-3 domainMolecular Function: protein binding (GO:0005515)
113	PF00520	Ion transportMolecular Function: ion channel activity (GO:0005216), Biological Process: ion transport (GO:0006811), Cellular Component: membrane (GO:0016020), Biological Process: transmembrane transport (GO:0055085)
107	PF00628	Zinc finger, PHD-fingerMolecular Function: protein binding (GO:0005515)
106	PF00397	WW/Rsp5/WWPMolecular Function: protein binding (GO:0005515)
101	PF00084	Sushi/SCR/CCP
101	PF00090	Thrombospondin, type 1 repeat
98	PF00621	Dbl homology (DH) domainMolecular Function: Rho guanyl-nucleotide exchange factor activity (GO:0005089), Cellular Component: intracellular (GO:0005622), Biological Process: regulation of Rho protein signal transduction (GO:0035023)
93	PF00439	BromodomainMolecular Function: protein binding (GO:0005515)
91	PF00560	Leucine-rich repeatMolecular Function: protein binding (GO:0005515)
90	PF00620	Rho GTPase-activating protein domainCellular Component: intracellular (GO:0005622), Biological Process: signal transduction (GO:0007165)
87	PF00271	Helicase, C-terminalMolecular Function: nucleic acid binding (GO:0003676), Molecular Function: helicase activity (GO:0004386), Molecular Function: ATP binding (GO:0005524)
84	PF00058	IPR000033LDLR class B repeat
77	PF00415	IPR000408Regulator of chromosome condensation, RCC1
76	PF00431	IPR000859CUB
74	PF00515	Tetratricopeptide TPR-1Molecular Function: protein binding (GO:0005515)
73	PF00153	IPR018108Mitochondrial substrate/solute carrier
73	PF00063	Myosin head, motor domainMolecular Function: motor activity (GO:0003774), Molecular Function: ATP binding (GO:0005524), Cellular Component: myosin complex (GO:0016459)
72	PF00612	IQ motif, EF-hand binding siteMolecular Function: protein binding (GO:0005515)
70	PF00097	IPR018957Zinc finger, C3HC4 RING-type
68	PF07653	IPR011511Variant SH3
67	PF00039	Fibronectin, type ICellular Component: extracellular region (GO:0005576)
67	PF00017	SH2 motifMolecular Function: protein binding (GO:0005515)
63	PF01344	Kelch repeat type 1Molecular Function: protein binding (GO:0005515)
61	PF00412	Zinc finger, LIM-typeMolecular Function: zinc ion binding (GO:0008270)
59	PF00307	Calponin homology domainMolecular Function: protein binding (GO:0005515)
58	PF00004	ATPase, AAA-type, coreMolecular Function: ATP binding (GO:0005524)
58	PF00501	AMP-dependent synthetase/ligaseMolecular Function: catalytic activity (GO:0003824), Biological Process: metabolic process (GO:0008152)
57	PF02210	IPR012680Laminin G, subdomain 2
56	PF00005	ABC transporter-likeMolecular Function: ATP binding (GO:0005524), Molecular Function: ATPase activity (GO:0016887)
56	PF00176	SNF2-relatedMolecular Function: DNA binding (GO:0003677), Molecular Function: ATP binding (GO:0005524)
55	PF00130	Protein kinase C-like, phorbol ester/diacylglycerol bindingBiological Process: intracellular signal transduction (GO:0035556)
55	PF00630	IPR017868Filamin/ABP280 repeat-like
54	PF01833	Cell surface receptor IPT/TIGMolecular Function: protein binding (GO:0005515)
54	PF00443	Peptidase C19, ubiquitin carboxyl-terminal hydrolase 2Molecular Function: ubiquitin thiolesterase activity (GO:0004221), Biological Process: ubiquitin-dependent protein catabolic process (GO:0006511)
53	PF00211	Adenylyl cyclase class-3/4/guanylyl cyclaseBiological Process: cyclic nucleotide biosynthetic process (GO:0009190), Molecular Function: phosphorus-oxygen lyase activity (GO:0016849), Biological Process: intracellular signal transduction (GO:0035556)
53	PF00013	K Homology, type 1, subgroupMolecular Function: RNA binding (GO:0003723)
52	PF00059	C-type lectinMolecular Function: binding (GO:0005488)
52	PF00035	Double-stranded RNA-bindingMolecular Function: double-stranded RNA binding (GO:0003725), Cellular Component: intracellular (GO:0005622)
50	PF12799	NULLNULL
50	PF00092	von Willebrand factor, type AMolecular Function: protein binding (GO:0005515)
50	PF00536	IPR021129Sterile alpha motif, type 1
50	PF00622	SPla/RYanodine receptor SPRYMolecular Function: protein binding (GO:0005515)
48	PF00067	Cytochrome P450Molecular Function: iron ion binding (GO:0005506), Molecular Function: electron carrier activity (GO:0009055), Molecular Function: oxidoreductase activity, acting on paired donors, with incorporation or reduction of molecular oxygen (GO:0016705), Molecular Function: heme binding (GO:0020037), Biological Process: oxidation-reduction process (GO:0055114)
48	PF01437	PlexinCellular Component: membrane (GO:0016020)
48	PF00102	Protein-tyrosine phosphatase, receptor/non-receptor typeMolecular Function: protein tyrosine phosphatase activity (GO:0004725), Biological Process: protein dephosphorylation (GO:0006470)
47	PF00093	von Willebrand factor, type CMolecular Function: protein binding (GO:0005515)
47	PF00373	IPR019748FERM central domain
46	PF00270	DNA/RNA helicase, DEAD/DEAH box type, N-terminalMolecular Function: nucleic acid binding (GO:0003676), Molecular Function: ATP binding (GO:0005524), Molecular Function: ATP-dependent helicase activity (GO:0008026)
41	PF00839	Cysteine-rich Golgi apparatus protein 1 repeatCellular Component: membrane (GO:0016020)
40	PF00023	Ankyrin repeatMolecular Function: protein binding (GO:0005515)
40	PF00651	BTB/POZMolecular Function: protein binding (GO:0005515)
40	PF01403	Semaphorin/CD100 antigenMolecular Function: protein binding (GO:0005515)
40	PF00046	HomeoboxMolecular Function: sequence-specific DNA binding transcription factor activity (GO:0003700), Biological Process: regulation of transcription, DNA-dependent (GO:0006355), Molecular Function: sequence-specific DNA binding (GO:0043565)
39	PF00880	IPR000900Nebulin 35 residue motif
39	PF02820	Mbt repeatCellular Component: nucleus (GO:0005634), Biological Process: regulation of transcription, DNA-dependent (GO:0006355)
38	PF01410	Fibrillar collagen, C-terminalMolecular Function: extracellular matrix structural constituent (GO:0005201), Cellular Component: collagen (GO:0005581)
37	PF00788	Ras-associationBiological Process: signal transduction (GO:0007165)
36	PF07974	IPR013111EGF, extracellular
36	PF07686	IPR013106Immunoglobulin V-set
35	PF00664	ABC transporter, transmembrane domainMolecular Function: ATP binding (GO:0005524), Biological Process: transport (GO:0006810), Cellular Component: integral to membrane (GO:0016021), Molecular Function: ATPase activity, coupled to transmembrane movement of substances (GO:0042626), Biological Process: transmembrane transport (GO:0055085)
35	PF01421	Peptidase M12B, ADAM/reprolysinMolecular Function: metalloendopeptidase activity (GO:0004222), Biological Process: proteolysis (GO:0006508)
34	PF02493	IPR003409MORN motif
34	PF00683	Matrix fibril-associatedMolecular Function: binding (GO:0005488)
33	PF00632	HECTCellular Component: intracellular (GO:0005622), Biological Process: protein modification process (GO:0006464), Molecular Function: acid-amino acid ligase activity (GO:0016881)
32	PF00640	Phosphotyrosine interaction domainMolecular Function: protein binding (GO:0005515)
32	PF07690	Major facilitator superfamilyCellular Component: integral to membrane (GO:0016021), Biological Process: transmembrane transport (GO:0055085)
32	PF00209	Sodium:neurotransmitter symporterMolecular Function: neurotransmitter:sodium symporter activity (GO:0005328), Biological Process: neurotransmitter transport (GO:0006836), Cellular Component: integral to membrane (GO:0016021)
32	PF00225	Kinesin, motor domainMolecular Function: microtubule motor activity (GO:0003777), Molecular Function: ATP binding (GO:0005524), Biological Process: microtubule-based movement (GO:0007018)
31	PF01426	Bromo adjacent homology (BAH) domainMolecular Function: DNA binding (GO:0003677)
31	PF00566	Rab-GAP/TBC domainMolecular Function: Rab GTPase activator activity (GO:0005097), Cellular Component: intracellular (GO:0005622), Biological Process: regulation of Rab GTPase activity (GO:0032313)
31	PF00643	Zinc finger, B-boxCellular Component: intracellular (GO:0005622), Molecular Function: zinc ion binding (GO:0008270)
31	PF00104	Nuclear hormone receptor, ligand-binding, coreMolecular Function: sequence-specific DNA binding transcription factor activity (GO:0003700), Molecular Function: steroid hormone receptor activity (GO:0003707), Cellular Component: nucleus (GO:0005634), Biological Process: regulation of transcription, DNA-dependent (GO:0006355), Biological Process: steroid hormone mediated signaling pathway (GO:00434…
30	PF00505	High mobility group, HMG1/HMG2Molecular Function: DNA binding (GO:0003677)
30	PF00629	MAM domainCellular Component: membrane (GO:0016020)
29	PF00855	IPR000313PWWP
29	PF01846	IPR002713FF domain
29	PF00514	ArmadilloMolecular Function: protein binding (GO:0005515)
29	PF00641	Zinc finger, RanBP2-typeCellular Component: intracellular (GO:0005622), Molecular Function: zinc ion binding (GO:0008270)
29	PF00122	ATPase, P-type, ATPase-associated domainMolecular Function: nucleotide binding (GO:0000166), Molecular Function: metal ion binding (GO:0046872)
29	PF00625	Guanylate kinaseMolecular Function: protein binding (GO:0005515)
29	PF00010	IPR011598Helix-loop-helix DNA-binding
29	PF09379	IPR018979FERM, N-terminal
28	PF00754	Coagulation factor 5/8 C-terminal type domainBiological Process: cell adhesion (GO:0007155)
28	PF00787	Phox homologous domainMolecular Function: protein binding (GO:0005515), Biological Process: cell communication (GO:0007154), Molecular Function: phosphatidylinositol binding (GO:0035091)
28	PF02145	Rap/ran-GAPMolecular Function: GTPase activator activity (GO:0005096), Cellular Component: intracellular (GO:0005622), Biological Process: regulation of small GTPase mediated signal transduction (GO:0051056)
28	PF00856	SET domainMolecular Function: protein binding (GO:0005515)
28	PF00089	Peptidase S1/S6, chymotrypsin/HapMolecular Function: serine-type endopeptidase activity (GO:0004252), Biological Process: proteolysis (GO:0006508)
28	PF00002	GPCR, family 2, secretin-likeMolecular Function: G-protein coupled receptor activity (GO:0004930), Biological Process: G-protein coupled receptor protein signaling pathway (GO:0007186), Cellular Component: integral to membrane (GO:0016021)
28	PF01413	Collagen IV, non-collagenousMolecular Function: extracellular matrix structural constituent (GO:0005201), Cellular Component: collagen (GO:0005581)
28	PF01369	SEC7-likeMolecular Function: ARF guanyl-nucleotide exchange factor activity (GO:0005086), Cellular Component: intracellular (GO:0005622), Biological Process: regulation of ARF protein signal transduction (GO:0032012)
27	PF00454	Phosphatidylinositol 3-/4-kinase, catalyticMolecular Function: phosphotransferase activity, alcohol group as acceptor (GO:0016773)
27	PF00027	IPR000595Cyclic nucleotide-binding domain
27	PF07177	IPR006573NEUZ
26	PF00001	GPCR, rhodopsin-like, 7TMBiological Process: G-protein coupled receptor protein signaling pathway (GO:0007186), Cellular Component: integral to membrane (GO:0016021)
26	PF00617	Guanine-nucleotide dissociation stimulator CDC25Molecular Function: guanyl-nucleotide exchange factor activity (GO:0005085), Cellular Component: intracellular (GO:0005622), Biological Process: small GTPase mediated signal transduction (GO:0007264)
26	PF02181	IPR015425Actin-binding FH2
26	PF12661	NULLNULL
26	PF02985	HEATMolecular Function: protein binding (GO:0005515)
26	PF08447	PAS fold-3Molecular Function: protein binding (GO:0005515)
26	PF09380	IPR018980FERM, C-terminal PH-like domain
26	PF00071	Small GTPase superfamilyMolecular Function: GTP binding (GO:0005525), Biological Process: small GTPase mediated signal transduction (GO:0007264)
25	PF00105	Zinc finger, nuclear hormone receptor-typeMolecular Function: sequence-specific DNA binding transcription factor activity (GO:0003700), Cellular Component: nucleus (GO:0005634), Biological Process: regulation of transcription, DNA-dependent (GO:0006355), Molecular Function: zinc ion binding (GO:0008270), Molecular Function: sequence-specific DNA binding (GO:0043565)
25	PF00094	IPR001846von Willebrand factor, type D domain
25	PF12874	NULLNULL
25	PF00433	Protein kinase, C-terminalMolecular Function: protein serine/threonine kinase activity (GO:0004674), Molecular Function: ATP binding (GO:0005524), Biological Process: protein phosphorylation (GO:0006468)
25	PF03372	IPR005135Endonuclease/exonuclease/phosphatase
24	PF01839	IPR013517FG-GAP
24	PF02759	IPR004012RUN
24	PF01602	Clathrin/coatomer adaptor, adaptin-like, N-terminalBiological Process: intracellular protein transport (GO:0006886), Biological Process: vesicle-mediated transport (GO:0016192), Cellular Component: membrane coat (GO:0030117)
24	PF00888	Cullin, N-terminalBiological Process: ubiquitin-dependent protein catabolic process (GO:0006511), Cellular Component: cullin-RING ubiquitin ligase complex (GO:0031461), Molecular Function: ubiquitin protein ligase binding (GO:0031625)
24	PF01237	IPR000648Oxysterol-binding protein
24	PF01562	Peptidase M12B, propeptideMolecular Function: metalloendopeptidase activity (GO:0004222), Biological Process: proteolysis (GO:0006508), Molecular Function: zinc ion binding (GO:0008270)
23	PF00637	Clathrin, heavy chain/VPS, 7-fold repeatBiological Process: intracellular protein transport (GO:0006886), Biological Process: vesicle-mediated transport (GO:0016192)
23	PF08441	IPR013649Integrin alpha-2
23	PF09279	IPR015359Phospholipase C, phosphoinositol-specific, EF-hand-like
23	PF01394	IPR022365Clathrin, heavy chain, propeller repeat
23	PF12763	NULLNULL
22	PF06367	Diaphanous FH3Molecular Function: actin binding (GO:0003779), Biological Process: cellular component organization (GO:0016043)
22	PF08238	IPR006597Sel1-like
22	PF00388	Phospholipase C, phosphatidylinositol-specific , X domainMolecular Function: phospholipase C activity (GO:0004629), Biological Process: lipid metabolic process (GO:0006629), Biological Process: intracellular signal transduction (GO:0035556)
22	PF12662	NULLNULL
22	PF00989	PAS foldBiological Process: regulation of transcription, DNA-dependent (GO:0006355)
22	PF01363	Zinc finger, FYVE-typeMolecular Function: metal ion binding (GO:0046872)
22	PF06371	Diaphanous GTPase-bindingMolecular Function: actin binding (GO:0003779), Molecular Function: Rho GTPase binding (GO:0017048), Biological Process: actin cytoskeleton organization (GO:0030036)
22	PF00387	Phospholipase C, phosphatidylinositol-specific, Y domainMolecular Function: phosphatidylinositol phospholipase C activity (GO:0004435), Biological Process: lipid metabolic process (GO:0006629), Biological Process: signal transduction (GO:0007165), Biological Process: intracellular signal transduction (GO:0035556)
22	PF04547	IPR007632Anoctamin/TMEM 16
21	PF10513	IPR019542Enhancer of polycomb-like, N-terminal
21	PF00249	IPR014778Myb, DNA-binding
21	PF02373	IPR013129Transcription factor jumonji
21	PF01412	Arf GTPase activating proteinMolecular Function: ARF GTPase activator activity (GO:0008060), Molecular Function: zinc ion binding (GO:0008270), Biological Process: regulation of ARF GTPase activity (GO:0032312)
21	PF00784	MyTH4 domainCellular Component: cytoskeleton (GO:0005856)
20	PF03114	BARMolecular Function: protein binding (GO:0005515), Cellular Component: cytoplasm (GO:0005737)
20	PF00615	Regulator of G protein signallingMolecular Function: signal transducer activity (GO:0004871)
20	PF00611	IPR001060Fps/Fes/Fer/CIP4 homology
20	PF00613	Phosphoinositide 3-kinase, accessory (PIK) domainMolecular Function: inositol or phosphatidylinositol kinase activity (GO:0004428)
20	PF01485	Zinc finger, C6HC-typeMolecular Function: zinc ion binding (GO:0008270)
20	PF03455	IPR005112dDENN
20	PF01094	IPR001828Extracellular ligand-binding receptor
19	PF08337	IPR013548Plexin, cytoplasmic RasGAP domain
19	PF00289	Carbamoyl-phosphate synthase, large subunit, N-terminalMolecular Function: catalytic activity (GO:0003824), Biological Process: metabolic process (GO:0008152)
19	PF07699	IPR011641Tyrosine-protein kinase ephrin type A/B receptor-like
19	PF00200	IPR001762Blood coagulation inhibitor, Disintegrin
19	PF02185	HR1 repeat, rho-bindingCellular Component: intracellular (GO:0005622), Biological Process: signal transduction (GO:0007165)
19	PF03810	Importin-beta, N-terminalBiological Process: intracellular protein transport (GO:0006886), Molecular Function: protein transporter activity (GO:0008565)
19	PF02141	IPR001194DENN
19	PF07703	IPR011625Alpha-2-macroglobulin, N-terminal 2
19	PF00619	Caspase RecruitmentMolecular Function: protein binding (GO:0005515), Cellular Component: intracellular (GO:0005622), Biological Process: regulation of apoptosis (GO:0042981)
19	PF01049	Cadherin, cytoplasmic domainMolecular Function: calcium ion binding (GO:0005509), Biological Process: homophilic cell adhesion (GO:0007156), Cellular Component: membrane (GO:0016020)
18	PF01302	IPR000938Cytoskeleton-associated protein, Gly-rich domain
18	PF00884	SulfataseBiological Process: metabolic process (GO:0008152), Molecular Function: sulfuric ester hydrolase activity (GO:0008484)
18	PF00642	Zinc finger, CCCH-typeMolecular Function: nucleic acid binding (GO:0003676), Molecular Function: zinc ion binding (GO:0008270)
18	PF00702	Haloacid dehalogenase-like hydrolaseMolecular Function: catalytic activity (GO:0003824), Biological Process: metabolic process (GO:0008152)
18	PF01365	Intracellular calcium-release channelMolecular Function: calcium channel activity (GO:0005262), Cellular Component: membrane (GO:0016020), Biological Process: calcium ion transmembrane transport (GO:0070588)
18	PF01825	GPS domainBiological Process: neuropeptide signaling pathway (GO:0007218), Cellular Component: membrane (GO:0016020)
18	PF00207	Alpha-2-macroglobulinMolecular Function: endopeptidase inhibitor activity (GO:0004866)
18	PF00385	IPR023780Chromo domain
18	PF00040	IPR000562Fibronectin, type II, collagen-binding
18	PF00644	Poly(ADP-ribose) polymerase, catalytic domainMolecular Function: NAD+ ADP-ribosyltransferase activity (GO:0003950)
18	PF12937	NULLNULL
18	PF07651	ANTHMolecular Function: phospholipid binding (GO:0005543)
18	PF00083	General substrate transporterCellular Component: integral to membrane (GO:0016021), Molecular Function: transmembrane transporter activity (GO:0022857), Biological Process: transmembrane transport (GO:0055085)
18	PF00618	Ras-like guanine nucleotide exchange factor, N-terminalMolecular Function: guanyl-nucleotide exchange factor activity (GO:0005085), Cellular Component: intracellular (GO:0005622), Biological Process: regulation of small GTPase mediated signal transduction (GO:0051056)
17	PF00179	Ubiquitin-conjugating enzyme, E2Molecular Function: acid-amino acid ligase activity (GO:0016881)
17	PF07678	A-macroglobulin complement componentCellular Component: extracellular space (GO:0005615)
17	PF02893	IPR004182GRAM
17	PF00038	IPR016044Filament
17	PF02412	Thrombospondin, type 3-like repeatMolecular Function: calcium ion binding (GO:0005509), Biological Process: cell adhesion (GO:0007155)
17	PF02786	Carbamoyl-phosphate synthetase, large subunit, ATP-bindingMolecular Function: catalytic activity (GO:0003824), Molecular Function: ATP binding (GO:0005524), Biological Process: metabolic process (GO:0008152)
17	PF02376	Homeodomain protein CUTMolecular Function: DNA binding (GO:0003677)
17	PF00493	Mini-chromosome maintenance, DNA-dependent ATPaseMolecular Function: DNA binding (GO:0003677), Molecular Function: ATP binding (GO:0005524), Biological Process: DNA replication (GO:0006260)
17	PF01663	Type I phosphodiesterase/nucleotide pyrophosphatase/phosphate transferaseMolecular Function: catalytic activity (GO:0003824)
17	PF01835	Alpha-2-macroglobulin, N-terminalMolecular Function: endopeptidase inhibitor activity (GO:0004866)
17	PF00790	VHSBiological Process: intracellular protein transport (GO:0006886)
17	PF00755	Acyltransferase ChoActase/COT/CPTMolecular Function: transferase activity, transferring acyl groups (GO:0016746)
17	PF00850	IPR023801Histone deacetylase domain
17	PF08742	IPR014853Uncharacterised domain, cysteine-rich
17	PF05729	NULLNULL
16	PF00498	Forkhead-associated (FHA) domainMolecular Function: protein binding (GO:0005515)
16	PF08516	ADAM, cysteine-richMolecular Function: metalloendopeptidase activity (GO:0004222), Biological Process: proteolysis (GO:0006508)
16	PF00794	Phosphoinositide 3-kinase, ras-bindingCellular Component: phosphatidylinositol 3-kinase complex (GO:0005942), Molecular Function: 1-phosphatidylinositol-3-kinase activity (GO:0016303)
16	PF00086	IPR000716Thyroglobulin type-1
16	PF00571	Cystathionine beta-synthase, coreMolecular Function: protein binding (GO:0005515)
16	PF00806	Pumilio RNA-binding repeatMolecular Function: RNA binding (GO:0003723)
16	PF01031	Dynamin central domainMolecular Function: GTP binding (GO:0005525)
16	PF08397	IRSp53/MIM homology domain (IMD)Biological Process: signal transduction (GO:0007165), Molecular Function: cytoskeletal adaptor activity (GO:0008093), Molecular Function: SH3 domain binding (GO:0017124), Biological Process: filopodium assembly (GO:0046847)
16	PF00106	Short-chain dehydrogenase/reductase SDRBiological Process: metabolic process (GO:0008152), Molecular Function: oxidoreductase activity (GO:0016491)
16	PF00689	IPR006068ATPase, P-type cation-transporter, C-terminal
16	PF00191	Annexin repeatMolecular Function: calcium ion binding (GO:0005509), Molecular Function: calcium-dependent phospholipid binding (GO:0005544)
16	PF01477	Lipoxygenase, LH2Molecular Function: protein binding (GO:0005515)
16	PF02218	IPR003134Hs1/Cortactin
16	PF01448	IPR000949ELM2 domain
16	PF01030	EGF receptor, L domainCellular Component: membrane (GO:0016020)
16	PF01433	Peptidase M1, membrane alanine aminopeptidase, N-terminalMolecular Function: metallopeptidase activity (GO:0008237), Molecular Function: zinc ion binding (GO:0008270)
16	PF02793	GPCR, family 2, extracellular hormone receptor domainMolecular Function: G-protein coupled receptor activity (GO:0004930), Cellular Component: membrane (GO:0016020)
16	PF00533	BRCTCellular Component: intracellular (GO:0005622)
16	PF00051	IPR000001Kringle
15	PF01826	IPR002919Protease inhibitor I8, cysteine-rich trypsin inhibitor-like
15	PF00735	Cell division protein GTP bindingMolecular Function: GTP binding (GO:0005525), Biological Process: cell cycle (GO:0007049)
15	PF08518	IPR013724Spa2 homology (SHD) of GIT
15	PF12698	NULLNULL
15	PF07647	Sterile alpha motif, type 2Molecular Function: protein binding (GO:0005515)
15	PF00780	Citron-likeMolecular Function: small GTPase regulator activity (GO:0005083)
15	PF00324	Amino acid permease domainBiological Process: transport (GO:0006810), Cellular Component: membrane (GO:0016020), Biological Process: transmembrane transport (GO:0055085)
15	PF01404	Ephrin receptor, ligand bindingMolecular Function: ephrin receptor activity (GO:0005003), Molecular Function: ATP binding (GO:0005524), Cellular Component: membrane (GO:0016020)
15	PF00690	IPR004014ATPase, P-type cation-transporter, N-terminal
15	PF12710	NULLNULL
15	PF01335	Death effectorMolecular Function: protein binding (GO:0005515), Biological Process: regulation of apoptosis (GO:0042981)
15	PF02864	STAT transcription factor, DNA-bindingMolecular Function: sequence-specific DNA binding transcription factor activity (GO:0003700), Molecular Function: signal transducer activity (GO:0004871), Cellular Component: nucleus (GO:0005634), Biological Process: regulation of transcription, DNA-dependent (GO:0006355), Biological Process: signal transduction (GO:0007165)
15	PF03456	IPR005113uDENN
15	PF00656	Peptidase C14, caspase catalyticMolecular Function: cysteine-type endopeptidase activity (GO:0004197), Biological Process: proteolysis (GO:0006508)
15	PF02012	IPR002860BNR repeat
15	PF00781	Diacylglycerol kinase, catalytic domainMolecular Function: diacylglycerol kinase activity (GO:0004143), Biological Process: activation of protein kinase C activity by G-protein coupled receptor protein signaling pathway (GO:0007205)
15	PF00085	Thioredoxin domainBiological Process: cell redox homeostasis (GO:0045454)
15	PF02196	Raf-like Ras-bindingMolecular Function: receptor signaling protein activity (GO:0005057), Biological Process: signal transduction (GO:0007165)
15	PF00627	Ubiquitin-associated/translation elongation factor EF1B, N-terminalMolecular Function: protein binding (GO:0005515)
15	PF00170	bZIP transcription factor, bZIP-1Molecular Function: sequence-specific DNA binding transcription factor activity (GO:0003700), Biological Process: regulation of transcription, DNA-dependent (GO:0006355), Molecular Function: sequence-specific DNA binding (GO:0043565), Molecular Function: protein dimerization activity (GO:0046983)
15	PF00792	Phosphoinositide 3-kinase, C2Cellular Component: phosphatidylinositol 3-kinase complex (GO:0005942), Molecular Function: 1-phosphatidylinositol-3-kinase activity (GO:0016303), Biological Process: phosphatidylinositol phosphorylation (GO:0046854), Biological Process: phosphatidylinositol-mediated signaling (GO:0048015)
14	PF00995	Sec1-like proteinBiological Process: vesicle docking involved in exocytosis (GO:0006904), Biological Process: vesicle-mediated transport (GO:0016192)
14	PF00362	Integrin beta subunit, N-terminalMolecular Function: binding (GO:0005488), Biological Process: cell adhesion (GO:0007155), Biological Process: cell-matrix adhesion (GO:0007160)
14	PF05986	ADAM-TS Spacer 1Molecular Function: metalloendopeptidase activity (GO:0004222), Cellular Component: extracellular matrix (GO:0031012)
14	PF01462	IPR000372Leucine-rich repeat-containing N-terminal
14	PF02854	MIF4G-like, type 3Molecular Function: protein binding (GO:0005515), Biological Process: RNA metabolic process (GO:0016070)
14	PF01851	IPR002015Proteasome/cyclosome, regulatory subunit
14	PF07707	IPR011705BTB/Kelch-associated
14	PF05923	Adenomatous polyposis coli protein, cysteine-rich repeatBiological Process: Wnt receptor signaling pathway (GO:0016055)
14	PF01490	IPR013057Amino acid transporter, transmembrane
14	PF03165	MAD homology 1, Dwarfin-typeCellular Component: intracellular (GO:0005622), Biological Process: regulation of transcription, DNA-dependent (GO:0006355)
14	PF00328	Histidine phosphatase superfamily, clade-2Molecular Function: acid phosphatase activity (GO:0003993)
13	PF06327	Adenylate cyclase-likeMolecular Function: adenylate cyclase activity (GO:0004016), Biological Process: cyclic nucleotide biosynthetic process (GO:0009190), Cellular Component: integral to membrane (GO:0016021)
13	PF00045	IPR018487Hemopexin/matrixin, repeat
13	PF10174	IPR019323CAZ complex, RIM-binding protein
13	PF00782	Dual specificity phosphatase, catalytic domainBiological Process: protein dephosphorylation (GO:0006470), Molecular Function: protein tyrosine/serine/threonine phosphatase activity (GO:0008138)
13	PF02815	MIRCellular Component: membrane (GO:0016020)
13	PF03127	GATCellular Component: intracellular (GO:0005622), Biological Process: intracellular protein transport (GO:0006886)
13	PF08389	IPR013598Exportin-1/Importin-beta-like
13	PF07528	IPR006561DZF
13	PF00155	Aminotransferase, class I/classIIBiological Process: biosynthetic process (GO:0009058), Molecular Function: transferase activity, transferring nitrogenous groups (GO:0016769), Molecular Function: pyridoxal phosphate binding (GO:0030170)
13	PF01017	STAT transcription factor, all-alphaMolecular Function: sequence-specific DNA binding transcription factor activity (GO:0003700), Molecular Function: signal transducer activity (GO:0004871), Cellular Component: nucleus (GO:0005634), Biological Process: regulation of transcription, DNA-dependent (GO:0006355), Biological Process: signal transduction (GO:0007165)
13	PF00864	P2X purinoreceptorMolecular Function: receptor activity (GO:0004872), Molecular Function: ion channel activity (GO:0005216), Molecular Function: ATP binding (GO:0005524), Biological Process: ion transport (GO:0006811), Cellular Component: membrane (GO:0016020)
13	PF08151	IPR012968FerIin domain
13	PF00226	Heat shock protein DnaJ, N-terminalMolecular Function: heat shock protein binding (GO:0031072)
13	PF01593	Amine oxidaseMolecular Function: oxidoreductase activity (GO:0016491), Biological Process: oxidation-reduction process (GO:0055114)
13	PF00554	Rel homologyMolecular Function: sequence-specific DNA binding transcription factor activity (GO:0003700), Cellular Component: nucleus (GO:0005634), Biological Process: regulation of transcription, DNA-dependent (GO:0006355)
13	PF04499	IPR007587SIT4 phosphatase-associated protein family
13	PF01576	Myosin tailMolecular Function: motor activity (GO:0003774), Cellular Component: myosin complex (GO:0016459)
12	PF05362	Peptidase S16, Lon C-terminalMolecular Function: ATP-dependent peptidase activity (GO:0004176), Molecular Function: serine-type endopeptidase activity (GO:0004252), Biological Process: proteolysis (GO:0006508)
12	PF01585	D111/G-patchMolecular Function: nucleic acid binding (GO:0003676), Cellular Component: intracellular (GO:0005622)
12	PF03160	Na-Ca exchanger/integrin-beta4Biological Process: cell communication (GO:0007154), Cellular Component: integral to membrane (GO:0016021)
12	PF12202	IPR024678Serine/threonine-protein kinase OSR1/WNK, CCT domain
12	PF00055	IPR008211Laminin, N-terminal
12	PF01553	Phospholipid/glycerol acyltransferaseBiological Process: metabolic process (GO:0008152), Molecular Function: transferase activity, transferring acyl groups (GO:0016746)
12	PF00609	Diacylglycerol kinase, accessory domainMolecular Function: diacylglycerol kinase activity (GO:0004143), Biological Process: activation of protein kinase C activity by G-protein coupled receptor protein signaling pathway (GO:0007205)
12	PF00079	IPR023796Serpin domain
12	PF00569	Zinc finger, ZZ-typeMolecular Function: zinc ion binding (GO:0008270)
12	PF07303	IPR010844Occludin/RNA polymerase II elongation factor, ELL domain
12	PF02135	Zinc finger, TAZ-typeMolecular Function: transcription cofactor activity (GO:0003712), Molecular Function: histone acetyltransferase activity (GO:0004402), Cellular Component: nucleus (GO:0005634), Biological Process: regulation of transcription, DNA-dependent (GO:0006355), Molecular Function: zinc ion binding (GO:0008270)
12	PF00638	Ran binding protein 1Biological Process: intracellular transport (GO:0046907)
12	PF00955	Bicarbonate transporter, C-terminalBiological Process: anion transport (GO:0006820), Cellular Component: integral to membrane (GO:0016021)
12	PF00320	Zinc finger, GATA-typeMolecular Function: sequence-specific DNA binding transcription factor activity (GO:0003700), Biological Process: regulation of transcription, DNA-dependent (GO:0006355), Molecular Function: zinc ion binding (GO:0008270), Molecular Function: sequence-specific DNA binding (GO:0043565)
12	PF02809	IPR003903Ubiquitin interacting motif
12	PF01530	Zinc finger, C2HC-typeMolecular Function: sequence-specific DNA binding transcription factor activity (GO:0003700), Cellular Component: nucleus (GO:0005634), Biological Process: regulation of transcription, DNA-dependent (GO:0006355), Molecular Function: zinc ion binding (GO:0008270)
11	PF02204	IPR003123Vacuolar sorting protein 9
11	PF02338	IPR003323Ovarian tumour, otubain
11	PF08016	IPR013122Polycystin cation channel, PKD1/PKD2
11	PF00614	Phospholipase D/TransphosphatidylaseMolecular Function: catalytic activity (GO:0003824), Biological Process: metabolic process (GO:0008152)
11	PF08709	IPR014821Inositol 1,4,5-trisphosphate/ryanodine receptor
11	PF07565	Bicarbonate transporter, cytoplasmicBiological Process: anion transport (GO:0006820), Molecular Function: anion transmembrane transporter activity (GO:0008509), Cellular Component: integral to membrane (GO:0016021)
11	PF04791	IPR006876LMBR1-like membrane protein
11	PF12872	NULLNULL
11	PF07533	BRK domainMolecular Function: protein binding (GO:0005515), Molecular Function: hydrolase activity, acting on acid anhydrides (GO:0016817)
11	PF00047	IPR013151Immunoglobulin
11	PF01821	Anaphylatoxin/fibulinCellular Component: extracellular region (GO:0005576)
11	PF03798	TRAM/LAG1/CLN8 homology domainCellular Component: integral to membrane (GO:0016021)
11	PF08150	Ferlin B-domainCellular Component: integral to membrane (GO:0016021)
11	PF00652	IPR000772Ricin B lectin
11	PF01843	IPR018444Dil domain
11	PF00240	UbiquitinMolecular Function: protein binding (GO:0005515)
11	PF04388	IPR007483Hamartin
11	PF00022	IPR004000Actin-like
11	PF00999	Cation/H+ exchangerBiological Process: cation transport (GO:0006812), Molecular Function: solute:hydrogen antiporter activity (GO:0015299), Cellular Component: integral to membrane (GO:0016021), Biological Process: transmembrane transport (GO:0055085)
11	PF03451	IPR005108HELP
11	PF02148	Zinc finger, UBP-typeMolecular Function: zinc ion binding (GO:0008270)
11	PF01590	GAFMolecular Function: protein binding (GO:0005515)
11	PF02037	DNA-binding SAPMolecular Function: nucleic acid binding (GO:0003676)
10	PF00201	UDP-glucuronosyl/UDP-glucosyltransferaseBiological Process: metabolic process (GO:0008152), Molecular Function: transferase activity, transferring hexosyl groups (GO:0016758)
10	PF04408	Helicase-associated domainMolecular Function: helicase activity (GO:0004386)
10	PF03828	IPR002058PAP/25A-associated
10	PF00474	Sodium/solute symporterMolecular Function: transporter activity (GO:0005215), Biological Process: transport (GO:0006810), Cellular Component: membrane (GO:0016020), Biological Process: transmembrane transport (GO:0055085)
10	PF08416	Tensin phosphotyrosine-binding domainMolecular Function: protein binding (GO:0005515)
10	PF01432	Peptidase M3A/M3BMolecular Function: metalloendopeptidase activity (GO:0004222), Biological Process: proteolysis (GO:0006508)
10	PF00596	Class II aldolase/adducin, N-terminalMolecular Function: metal ion binding (GO:0046872)
10	PF00432	Prenyltransferase/squalene oxidaseMolecular Function: catalytic activity (GO:0003824)
10	PF04065	Not CCR4-Not complex component, N-terminalCellular Component: nucleus (GO:0005634), Biological Process: regulation of transcription, DNA-dependent (GO:0006355)
10	PF02188	GoLoco motifMolecular Function: GTPase activator activity (GO:0005096), Biological Process: signal transduction (GO:0007165)
10	PF00610	DEP domainBiological Process: intracellular signal transduction (GO:0035556)
10	PF00654	Chloride channel, voltage gatedMolecular Function: voltage-gated chloride channel activity (GO:0005247), Biological Process: chloride transport (GO:0006821), Cellular Component: membrane (GO:0016020), Biological Process: transmembrane transport (GO:0055085)
10	PF08736	IPR014847FERM adjacent (FA)
10	PF04258	Peptidase A22B, signal peptide peptidaseMolecular Function: aspartic-type endopeptidase activity (GO:0004190), Cellular Component: integral to membrane (GO:0016021)
10	PF08266	IPR013164Cadherin, N-terminal
10	PF02828	IPR014775L27, C-terminal
10	PF02883	Clathrin adaptor, alpha/beta/gamma-adaptin, appendage, Ig-like subdomainBiological Process: intracellular protein transport (GO:0006886), Biological Process: vesicle-mediated transport (GO:0016192), Cellular Component: clathrin adaptor complex (GO:0030131)
10	PF07677	Alpha-macroglobulin, receptor-bindingCellular Component: extracellular region (GO:0005576)
10	PF06001	IPR010303Domain of unknown function DUF902, CREBbp
10	PF00531	DeathMolecular Function: protein binding (GO:0005515), Biological Process: signal transduction (GO:0007165)
10	PF00178	EtsMolecular Function: sequence-specific DNA binding transcription factor activity (GO:0003700), Biological Process: regulation of transcription, DNA-dependent (GO:0006355), Molecular Function: sequence-specific DNA binding (GO:0043565)
10	PF03104	DNA-directed DNA polymerase, family B, exonuclease domainMolecular Function: DNA-directed DNA polymerase activity (GO:0003887), Biological Process: DNA replication (GO:0006260)
10	PF00564	Phox/Bem1pMolecular Function: protein binding (GO:0005515)
10	PF01852	IPR002913Lipid-binding START
10	PF09735	IPR019137Nck-associated protein 1
10	PF00149	Metallophosphoesterase domainMolecular Function: hydrolase activity (GO:0016787)
10	PF05010	IPR007707Transforming acidic coiled-coil
10	PF02026	IPR003032Ryanodine receptor Ryr
10	PF00648	Peptidase C2, calpain, catalytic domainMolecular Function: calcium-dependent cysteine-type endopeptidase activity (GO:0004198), Cellular Component: intracellular (GO:0005622), Biological Process: proteolysis (GO:0006508)
10	PF00025	Small GTPase superfamily, ARF/SAR typeMolecular Function: GTP binding (GO:0005525)
10	PF00778	DIXMolecular Function: signal transducer activity (GO:0004871), Cellular Component: intracellular (GO:0005622), Biological Process: multicellular organismal development (GO:0007275)
10	PF12349	NULLNULL
10	PF12003	IPR022624Domain of unknown function DUF3497
10	PF12947	IPR024731EGF domain, merozoite surface protein 1-like
10	PF08205	IPR013162CD80-like, immunoglobulin C2-set
10	PF02138	IPR000409BEACH domain
10	PF00350	Dynamin, GTPase domainMolecular Function: GTPase activity (GO:0003924), Molecular Function: GTP binding (GO:0005525)
10	PF07992	Pyridine nucleotide-disulphide oxidoreductase, FAD/NAD(P)-binding domainMolecular Function: oxidoreductase activity (GO:0016491), Biological Process: oxidation-reduction process (GO:0055114)
10	PF04433	SWIRMMolecular Function: protein binding (GO:0005515)
9	PF06046	IPR010326Exocyst complex component Sec6
9	PF01603	Protein phosphatase 2A, regulatory B subunit, B56Cellular Component: protein phosphatase type 2A complex (GO:0000159), Biological Process: signal transduction (GO:0007165), Molecular Function: protein phosphatase type 2A regulator activity (GO:0008601)
9	PF01388	ARID/BRIGHT DNA-binding domainMolecular Function: DNA binding (GO:0003677), Cellular Component: intracellular (GO:0005622)
9	PF07529	IPR006562HSA
9	PF08926	Microtubule-associated serine/threonine-protein kinase, domainMolecular Function: magnesium ion binding (GO:0000287), Molecular Function: protein serine/threonine kinase activity (GO:0004674), Molecular Function: ATP binding (GO:0005524), Biological Process: protein phosphorylation (GO:0006468)
9	PF03159	Putative 5-3 exonucleaseMolecular Function: nucleic acid binding (GO:0003676), Molecular Function: exonuclease activity (GO:0004527), Cellular Component: intracellular (GO:0005622)
9	PF04762	IPR006849IKI3
9	PF01582	Toll/interleukin-1 receptor homology (TIR) domainMolecular Function: protein binding (GO:0005515), Cellular Component: intracellular (GO:0005622), Biological Process: signal transduction (GO:0007165)
9	PF00171	Aldehyde dehydrogenase domainBiological Process: metabolic process (GO:0008152), Molecular Function: oxidoreductase activity (GO:0016491), Biological Process: oxidation-reduction process (GO:0055114)
9	PF12053	IPR021922Protein of unknown function DUF3534
9	PF00364	IPR000089Biotin/lipoyl attachment
9	PF00791	IPR000906ZU5
9	PF00036	IPR018248EF-hand
9	PF00147	Fibrinogen, alpha/beta/gamma chain, C-terminal globularMolecular Function: receptor binding (GO:0005102), Biological Process: signal transduction (GO:0007165)
9	PF02847	IPR003891Initiation factor eIF-4 gamma, MA3
9	PF12474	Polo kinase kinaseMolecular Function: protein serine/threonine kinase activity (GO:0004674)
9	PF07717	IPR011709Domain of unknown function DUF1605
9	PF06467	Zinc finger, MYM-typeMolecular Function: zinc ion binding (GO:0008270)
9	PF00605	Interferon regulatory factor DNA-binding domainMolecular Function: regulatory region DNA binding (GO:0000975)
9	PF00305	Lipoxygenase, C-terminalMolecular Function: oxidoreductase activity, acting on single donors with incorporation of molecular oxygen, incorporation of two atoms of oxygen (GO:0016702), Molecular Function: metal ion binding (GO:0046872), Biological Process: oxidation-reduction process (GO:0055114)
9	PF00145	C-5 cytosine methyltransferaseMolecular Function: DNA binding (GO:0003677), Biological Process: DNA methylation (GO:0006306)
9	PF02825	IPR004170WWE domain
9	PF00757	Furin-like cysteine-rich domainMolecular Function: transmembrane receptor protein tyrosine kinase activity (GO:0004714), Molecular Function: ATP binding (GO:0005524), Biological Process: protein phosphorylation (GO:0006468), Biological Process: transmembrane receptor protein tyrosine kinase signaling pathway (GO:0007169), Cellular Component: membrane (GO:0016020)
9	PF04130	Spc97/Spc98Biological Process: microtubule cytoskeleton organization (GO:0000226), Cellular Component: spindle pole (GO:0000922), Cellular Component: microtubule organizing center (GO:0005815)
9	PF00481	Protein phosphatase 2C-likeMolecular Function: catalytic activity (GO:0003824)
9	PF12851	IPR024779Methylcytosine dioxygenase TET, double-stranded beta helix fold domain
9	PF00030	IPR001064Beta/gamma crystallin
9	PF02771	Acyl-CoA dehydrogenase, N-terminalMolecular Function: acyl-CoA dehydrogenase activity (GO:0003995), Biological Process: oxidation-reduction process (GO:0055114)
9	PF02671	Paired amphipathic helixCellular Component: nucleus (GO:0005634), Biological Process: regulation of transcription, DNA-dependent (GO:0006355)
9	PF10390	RNA polymerase II elongation factor ELLBiological Process: transcription elongation from RNA polymerase II promoter (GO:0006368), Cellular Component: transcription elongation factor complex (GO:0008023)
9	PF08832	IPR014935Steroid receptor coactivator
9	PF02375	IPR003349Transcription factor jumonji, JmjN
9	PF00681	Plectin repeatCellular Component: cytoskeleton (GO:0005856)
9	PF10569	IPR019565Alpha-2-macroglobulin, thiol-ester bond-forming
9	PF02170	Argonaute/Dicer protein, PAZMolecular Function: protein binding (GO:0005515)
9	PF00927	Transglutaminase, C-terminalMolecular Function: protein-glutamine gamma-glutamyltransferase activity (GO:0003810), Biological Process: peptide cross-linking (GO:0018149)
9	PF01266	FAD dependent oxidoreductaseMolecular Function: oxidoreductase activity (GO:0016491), Biological Process: oxidation-reduction process (GO:0055114)
9	PF08074	CHD, C-terminal 2Molecular Function: DNA binding (GO:0003677), Molecular Function: ATP binding (GO:0005524), Cellular Component: nucleus (GO:0005634), Biological Process: regulation of transcription, DNA-dependent (GO:0006355), Molecular Function: zinc ion binding (GO:0008270), Molecular Function: hydrolase activity, acting on acid anhydrides, in phosphorus-containing anhydrides (GO:0016818)
9	PF02865	STAT transcription factor, protein interactionMolecular Function: sequence-specific DNA binding transcription factor activity (GO:0003700), Molecular Function: signal transducer activity (GO:0004871), Biological Process: regulation of transcription, DNA-dependent (GO:0006355), Biological Process: signal transduction (GO:0007165)
8	PF02225	IPR003137Protease-associated domain, PA
8	PF06472	ABC transporter, N-terminalBiological Process: transport (GO:0006810), Cellular Component: membrane (GO:0016020)
8	PF08758	Cadherin prodomain-likeBiological Process: cell adhesion (GO:0007155), Cellular Component: integral to membrane (GO:0016021)
8	PF02194	IPR003114Phox-associated domain
8	PF05781	IPR008677MRVI1
8	PF12171	IPR022755Zinc finger, double-stranded RNA binding
8	PF04851	Helicase/UvrB domainMolecular Function: DNA binding (GO:0003677), Molecular Function: ATP binding (GO:0005524), Molecular Function: hydrolase activity (GO:0016787)
8	PF05994	IPR008081Cytoplasmic FMR1-interacting
8	PF00530	Speract/scavenger receptorMolecular Function: scavenger receptor activity (GO:0005044), Cellular Component: membrane (GO:0016020)
8	PF00014	Proteinase inhibitor I2, Kunitz metazoaMolecular Function: serine-type endopeptidase inhibitor activity (GO:0004867)
8	PF00723	Glycoside hydrolase 15-relatedMolecular Function: glucan 1,4-alpha-glucosidase activity (GO:0004339), Biological Process: polysaccharide metabolic process (GO:0005976)
8	PF10401	Interferon regulatory factor-3Molecular Function: sequence-specific DNA binding transcription factor activity (GO:0003700), Biological Process: regulation of transcription, DNA-dependent (GO:0006355)
8	PF00441	Acyl-CoA oxidase/dehydrogenase, type 1Molecular Function: oxidoreductase activity, acting on the CH-CH group of donors (GO:0016627), Biological Process: oxidation-reduction process (GO:0055114)
8	PF12714	NULLNULL
8	PF02770	Acyl-CoA oxidase/dehydrogenase, central domainMolecular Function: acyl-CoA dehydrogenase activity (GO:0003995), Biological Process: oxidation-reduction process (GO:0055114)
8	PF08347	IPR013558CTNNB1 binding, N-teminal
8	PF01067	IPR022682Peptidase C2, calpain, large subunit, domain III
8	PF10409	Tensin phosphatase, C2 domainMolecular Function: protein binding (GO:0005515)
8	PF00916	Sulphate transporterMolecular Function: transporter activity (GO:0005215), Biological Process: transport (GO:0006810), Cellular Component: integral to membrane (GO:0016021), Biological Process: transmembrane transport (GO:0055085)
8	PF00246	Peptidase M14, carboxypeptidase AMolecular Function: metallocarboxypeptidase activity (GO:0004181), Biological Process: proteolysis (GO:0006508), Molecular Function: zinc ion binding (GO:0008270)
8	PF02209	Villin headpieceMolecular Function: actin binding (GO:0003779), Biological Process: cytoskeleton organization (GO:0007010)
8	PF09738	IPR019139Leucine-rich repeat flightless-interacting protein
8	PF12348	IPR024395CLASP N-terminal domain
8	PF00626	IPR007123Gelsolin domain
8	PF07728	ATPase, dynein-related, AAA domainMolecular Function: ATP binding (GO:0005524), Molecular Function: ATPase activity (GO:0016887)
8	PF03920	Groucho/TLE, N-terminal Q-rich domainMolecular Function: protein binding (GO:0005515)
8	PF00160	Peptidyl-prolyl cis-trans isomerase, cyclophilin-typeMolecular Function: peptidyl-prolyl cis-trans isomerase activity (GO:0003755), Biological Process: protein folding (GO:0006457)
8	PF06465	IPR009463Domain of unknown function DUF1087
8	PF02020	eIF4-gamma/eIF5/eIF2-epsilonMolecular Function: binding (GO:0005488)
8	PF02008	Zinc finger, CXXC-typeMolecular Function: DNA binding (GO:0003677), Molecular Function: zinc ion binding (GO:0008270)
8	PF00241	Actin-binding, cofilin/tropomyosin typeMolecular Function: actin binding (GO:0003779), Cellular Component: intracellular (GO:0005622)
8	PF00939	Sodium/sulphate symporterMolecular Function: transporter activity (GO:0005215), Biological Process: sodium ion transport (GO:0006814), Cellular Component: membrane (GO:0016020), Biological Process: transmembrane transport (GO:0055085)
8	PF11365	IPR021507Protein of unknown function DUF3166
8	PF09258	EXTL2, alpha-1,4-N-acetylhexosaminyltransferaseMolecular Function: transferase activity, transferring hexosyl groups (GO:0016758), Cellular Component: intrinsic to endoplasmic reticulum membrane (GO:0031227)
8	PF01399	Proteasome component (PCI) domainMolecular Function: protein binding (GO:0005515)
8	PF07673	IPR011633Protein of unknown function DUF1602
8	PF09005	IPR015096Domain of unknown function DUF1897
8	PF00233	3'5'-cyclic nucleotide phosphodiesterase, catalytic domainMolecular Function: 3',5'-cyclic-nucleotide phosphodiesterase activity (GO:0004114), Biological Process: signal transduction (GO:0007165)
8	PF00012	IPR013126Heat shock protein 70
8	PF00535	IPR001173Glycosyl transferase, family 2
8	PF02787	Carbamoyl-phosphate synthetase, large subunit, oligomerisationBiological Process: nitrogen compound metabolic process (GO:0006807)
8	PF02191	Olfactomedin-likeMolecular Function: protein binding (GO:0005515)
8	PF00066	Notch domainCellular Component: membrane (GO:0016020), Biological Process: cell differentiation (GO:0030154)
8	PF05672	IPR008604E-MAP-115
8	PF04515	IPR007603Choline transporter-like
8	PF04906	IPR006990Tweety
8	PF03171	Oxoglutarate/iron-dependent oxygenaseMolecular Function: oxidoreductase activity (GO:0016491), Molecular Function: oxidoreductase activity, acting on paired donors, with incorporation or reduction of molecular oxygen, 2-oxoglutarate as one donor, and incorporation of one atom each of oxygen into both donors (GO:0016706), Biological Process: oxidation-reduction process (GO:0055114)
7	PF03547	Auxin efflux carrierCellular Component: integral to membrane (GO:0016021), Biological Process: transmembrane transport (GO:0055085)
7	PF08214	IPR013178Histone H3-K56 acetyltransferase, RTT109
7	PF05624	IPR008664LISCH7
7	PF06462	IPR006624Beta-propeller repeat TECPR
7	PF02889	IPR004179Sec63 domain
7	PF01186	Lysyl oxidaseMolecular Function: copper ion binding (GO:0005507), Molecular Function: oxidoreductase activity, acting on the CH-NH2 group of donors, oxygen as acceptor (GO:0016641), Biological Process: oxidation-reduction process (GO:0055114)
7	PF02134	Ubiquitin-activating enzyme repeatMolecular Function: ATP binding (GO:0005524), Biological Process: protein modification process (GO:0006464), Molecular Function: small protein activating enzyme activity (GO:0008641)
7	PF00930	Peptidase S9B, dipeptidylpeptidase IV N-terminalBiological Process: proteolysis (GO:0006508), Cellular Component: membrane (GO:0016020)
7	PF00133	Aminoacyl-tRNA synthetase, class IaMolecular Function: nucleotide binding (GO:0000166), Molecular Function: aminoacyl-tRNA ligase activity (GO:0004812), Molecular Function: ATP binding (GO:0005524), Cellular Component: cytoplasm (GO:0005737), Biological Process: tRNA aminoacylation for protein translation (GO:0006418)
7	PF01459	Porin, eukaryotic typeCellular Component: mitochondrial outer membrane (GO:0005741), Biological Process: anion transport (GO:0006820), Molecular Function: voltage-gated anion channel activity (GO:0008308), Biological Process: regulation of anion transport (GO:0044070), Biological Process: transmembrane transport (GO:0055085)
7	PF02192	Phosphatidylinositol 3-kinase, p85-bindingCellular Component: phosphatidylinositol 3-kinase complex (GO:0005942), Biological Process: signal transduction (GO:0007165), Molecular Function: phosphatidylinositol-4,5-bisphosphate 3-kinase activity (GO:0046934)
7	PF07738	IPR012919Sad1/UNC-like, C-terminal
7	PF12925	IPR024329Amyloidogenic glycoprotein, E2 domain
7	PF04818	IPR006903Domain of unknown function DUF618
7	PF09128	Regulator of G protein signalling-like foldMolecular Function: Rho guanyl-nucleotide exchange factor activity (GO:0005089), Cellular Component: cytoplasm (GO:0005737)
7	PF02190	Peptidase S16, lon N-terminalMolecular Function: ATP-dependent peptidase activity (GO:0004176), Biological Process: proteolysis (GO:0006508)
7	PF08454	IPR013662RyR/IP3R Homology associated domain
7	PF12880	IPR024782TET cysteine-rich domain
7	PF12510	IPR022189Smoothelin cytoskeleton protein
7	PF02140	D-galactoside/L-rhamnose binding SUEL lectin domainMolecular Function: sugar binding (GO:0005529)
7	PF00019	Transforming growth factor-beta, C-terminalMolecular Function: growth factor activity (GO:0008083)
7	PF00562	DNA-directed RNA polymerase, subunit 2, domain 6Molecular Function: DNA binding (GO:0003677), Molecular Function: DNA-directed RNA polymerase activity (GO:0003899), Biological Process: transcription, DNA-dependent (GO:0006351)
7	PF02010	IPR002859PKD/REJ-like protein
7	PF04516	IPR007604CP2 transcription factor
7	PF00232	Glycoside hydrolase, family 1Molecular Function: hydrolase activity, hydrolyzing O-glycosyl compounds (GO:0004553), Biological Process: carbohydrate metabolic process (GO:0005975)
7	PF01734	Patatin/Phospholipase A2-relatedBiological Process: lipid metabolic process (GO:0006629)
7	PF00941	Molybdopterin dehydrogenase, FAD-bindingMolecular Function: oxidoreductase activity (GO:0016491), Biological Process: oxidation-reduction process (GO:0055114)
7	PF00009	Protein synthesis factor, GTP-bindingMolecular Function: GTPase activity (GO:0003924), Molecular Function: GTP binding (GO:0005525)
7	PF01505	IPR002499Major vault protein, N-terminal
7	PF07719	IPR013105Tetratricopeptide TPR2
7	PF02736	Myosin, N-terminal, SH3-likeMolecular Function: motor activity (GO:0003774), Molecular Function: ATP binding (GO:0005524), Cellular Component: myosin complex (GO:0016459)
7	PF02460	PatchedMolecular Function: hedgehog receptor activity (GO:0008158), Cellular Component: membrane (GO:0016020)
7	PF00020	TNFR/CD27/30/40/95 cysteine-rich regionMolecular Function: binding (GO:0005488)
7	PF02171	Stem cell self-renewal protein PiwiMolecular Function: protein binding (GO:0005515)
7	PF02207	Zinc finger, N-recogninMolecular Function: ubiquitin-protein ligase activity (GO:0004842), Molecular Function: zinc ion binding (GO:0008270)
7	PF12235	Fragile X mental retardation protein familyMolecular Function: RNA binding (GO:0003723)
7	PF06461	IPR009462Domain of unknown function DUF1086
7	PF06602	Myotubularin-relatedBiological Process: dephosphorylation (GO:0016311), Molecular Function: phosphatase activity (GO:0016791)
7	PF08815	Nuclear receptor coactivator, Ncoa-type, interlockingMolecular Function: transcription coactivator activity (GO:0003713), Cellular Component: nucleus (GO:0005634), Biological Process: regulation of transcription, DNA-dependent (GO:0006355), Molecular Function: nuclear hormone receptor binding (GO:0035257)
7	PF00365	Phosphofructokinase domainMolecular Function: 6-phosphofructokinase activity (GO:0003872), Cellular Component: 6-phosphofructokinase complex (GO:0005945), Biological Process: glycolysis (GO:0006096)
7	PF11894	IPR021827Protein of unknown function DUF3414
7	PF08235	IPR013209LNS2, Lipin/Ned1/Smp2
7	PF05739	Target SNARE coiled-coil domainMolecular Function: protein binding (GO:0005515)
7	PF06484	Teneurin intracellular, N-terminalBiological Process: signal transduction (GO:0007165), Cellular Component: integral to membrane (GO:0016021)
7	PF00538	Histone H1/H5Cellular Component: nucleosome (GO:0000786), Molecular Function: DNA binding (GO:0003677), Cellular Component: nucleus (GO:0005634), Biological Process: nucleosome assembly (GO:0006334)
7	PF02518	ATPase-like, ATP-binding domainMolecular Function: ATP binding (GO:0005524)
7	PF01390	IPR000082SEA
7	PF00587	Aminoacyl-tRNA synthetase, class II (G/ H/ P/ S), conserved domainMolecular Function: nucleotide binding (GO:0000166), Molecular Function: aminoacyl-tRNA ligase activity (GO:0004812), Molecular Function: ATP binding (GO:0005524), Cellular Component: cytoplasm (GO:0005737), Biological Process: tRNA aminoacylation for protein translation (GO:0006418)
7	PF00136	DNA-directed DNA polymerase, family B, multifunctional domainMolecular Function: nucleotide binding (GO:0000166), Molecular Function: DNA binding (GO:0003677), Molecular Function: DNA-directed DNA polymerase activity (GO:0003887), Biological Process: DNA replication (GO:0006260)
7	PF01301	Glycoside hydrolase, family 35Molecular Function: hydrolase activity, hydrolyzing O-glycosyl compounds (GO:0004553), Biological Process: carbohydrate metabolic process (GO:0005975)
7	PF12114	IPR022728Period circadian-like, C-terminal
7	PF04212	IPR007330MIT
7	PF00907	Transcription factor, T-boxMolecular Function: sequence-specific DNA binding transcription factor activity (GO:0003700), Cellular Component: nucleus (GO:0005634), Biological Process: regulation of transcription, DNA-dependent (GO:0006355)
7	PF02906	IPR004108Iron hydrogenase, large subunit, C-terminal
7	PF02319	Transcription factor E2F/dimerisation partner (TDP)Molecular Function: sequence-specific DNA binding transcription factor activity (GO:0003700), Cellular Component: transcription factor complex (GO:0005667), Biological Process: regulation of transcription, DNA-dependent (GO:0006355)
7	PF01480	Splicing factor PWIBiological Process: mRNA processing (GO:0006397)
7	PF02172	Coactivator CBP, KIXMolecular Function: transcription cofactor activity (GO:0003712), Biological Process: regulation of transcription, DNA-dependent (GO:0006355)
7	PF00341	Platelet-derived growth factor (PDGF)Molecular Function: growth factor activity (GO:0008083), Cellular Component: membrane (GO:0016020)
7	PF05761	IPR008380HAD-superfamily hydrolase, subfamily IG, 5'-nucleotidase
7	PF09744	IPR019143JNK/Rab-associated protein-1, N-terminal
7	PF09409	IPR018997PUB domain
7	PF00688	Transforming growth factor-beta, N-terminalMolecular Function: growth factor activity (GO:0008083), Biological Process: growth (GO:0040007)
7	PF08332	Calcium/calmodulin-dependent protein kinase II, association-domainMolecular Function: calmodulin-dependent protein kinase activity (GO:0004683), Molecular Function: calmodulin binding (GO:0005516), Biological Process: protein phosphorylation (GO:0006468)
7	PF01841	IPR002931Transglutaminase-like
7	PF00117	IPR017926Glutamine amidotransferase type 1
7	PF00992	IPR001978Troponin
7	PF08703	PLC-beta, C-terminalMolecular Function: phosphatidylinositol phospholipase C activity (GO:0004435), Molecular Function: calcium ion binding (GO:0005509), Biological Process: lipid catabolic process (GO:0016042)
7	PF01273	Lipid-binding serum glycoprotein, N-terminalMolecular Function: lipid binding (GO:0008289)
7	PF05622	HOOKBiological Process: microtubule cytoskeleton organization (GO:0000226), Cellular Component: cytoplasm (GO:0005737), Molecular Function: microtubule binding (GO:0008017)
7	PF02785	Biotin carboxylase, C-terminalMolecular Function: ligase activity (GO:0016874)
7	PF03815	IPR004043LCCL
7	PF07810	TMCCellular Component: integral to membrane (GO:0016021)
6	PF00448	Signal recognition particle, SRP54 subunit, GTPaseMolecular Function: GTP binding (GO:0005525), Biological Process: SRP-dependent cotranslational protein targeting to membrane (GO:0006614)
6	PF02137	Adenosine deaminase/editaseMolecular Function: RNA binding (GO:0003723), Molecular Function: adenosine deaminase activity (GO:0004000), Biological Process: RNA processing (GO:0006396)
6	PF08699	IPR014811Domain of unknown function DUF1785
6	PF06512	Sodium ion transport-associatedCellular Component: voltage-gated sodium channel complex (GO:0001518), Molecular Function: voltage-gated sodium channel activity (GO:0005248), Biological Process: sodium ion transport (GO:0006814)
6	PF01150	Nucleoside phosphatase GDA1/CD39Molecular Function: hydrolase activity (GO:0016787)
6	PF01436	NHL repeatMolecular Function: protein binding (GO:0005515)
6	PF05773	RWD domainMolecular Function: protein binding (GO:0005515)
6	PF02845	Ubiquitin system component CueMolecular Function: protein binding (GO:0005515)
6	PF08683	IPR014797Microtubule-binding calmodulin-regulated spectrin-associated, C-terminal
6	PF09268	Clathrin, heavy chain, linker, core motifMolecular Function: structural molecule activity (GO:0005198), Biological Process: intracellular protein transport (GO:0006886), Biological Process: vesicle-mediated transport (GO:0016192), Cellular Component: clathrin coat of trans-Golgi network vesicle (GO:0030130), Cellular Component: clathrin coat of coated pit (GO:0030132)
6	PF12765	NULLNULL
6	PF08686	PLACMolecular Function: peptidase activity (GO:0008233)
6	PF00378	Crotonase, coreMolecular Function: catalytic activity (GO:0003824), Biological Process: metabolic process (GO:0008152)
6	PF04998	RNA polymerase Rpb1, domain 5Molecular Function: DNA binding (GO:0003677), Molecular Function: DNA-directed RNA polymerase activity (GO:0003899), Biological Process: transcription, DNA-dependent (GO:0006351)
6	PF03055	IPR004294Carotenoid oxygenase
6	PF00054	IPR012679Laminin G, subdomain 1
6	PF00258	Flavodoxin/nitric oxide synthaseMolecular Function: FMN binding (GO:0010181), Molecular Function: oxidoreductase activity (GO:0016491)
6	PF00932	IPR001322Intermediate filament, C-terminal
6	PF04561	RNA polymerase Rpb2, domain 2Molecular Function: DNA binding (GO:0003677), Molecular Function: DNA-directed RNA polymerase activity (GO:0003899), Biological Process: transcription, DNA-dependent (GO:0006351)
6	PF01608	I/LWEQMolecular Function: actin binding (GO:0003779)
6	PF02755	IPR004018RPEL repeat
6	PF10254	IPR019381Phosphofurin acidic cluster sorting protein 1
6	PF00899	UBA/THIF-type NAD/FAD binding foldMolecular Function: catalytic activity (GO:0003824)
6	PF00676	Dehydrogenase, E1 componentBiological Process: metabolic process (GO:0008152), Molecular Function: oxidoreductase activity, acting on the aldehyde or oxo group of donors, disulfide as acceptor (GO:0016624)
6	PF10275	IPR019400Peptidase C65, otubain
6	PF03285	ParalemminBiological Process: regulation of cell shape (GO:0008360), Cellular Component: membrane (GO:0016020)
6	PF05593	IPR006530YD repeat
6	PF02262	Adaptor protein Cbl, N-terminal helicalMolecular Function: signal transducer activity (GO:0004871), Cellular Component: nucleus (GO:0005634), Biological Process: cell surface receptor linked signaling pathway (GO:0007166)
6	PF10515	IPR019543Beta-amyloid precursor protein C-terminal
6	PF11704	IPR021713Folliculin
6	PF00060	Ionotropic glutamate receptorMolecular Function: ionotropic glutamate receptor activity (GO:0004970), Molecular Function: extracellular-glutamate-gated ion channel activity (GO:0005234), Cellular Component: membrane (GO:0016020)
6	PF00928	Clathrin adaptor, mu subunit, C-terminalMolecular Function: protein binding (GO:0005515), Biological Process: intracellular protein transport (GO:0006886), Biological Process: vesicle-mediated transport (GO:0016192), Cellular Component: clathrin adaptor complex (GO:0030131)
6	PF05485	Zinc finger, C2CH-typeMolecular Function: nucleic acid binding (GO:0003676)
6	PF00134	IPR006671Cyclin, N-terminal
6	PF08295	IPR013194Histone deacetylase interacting
6	PF11881	IPR021818Protein of unknown function DUF3401
6	PF00151	IPR013818Lipase, N-terminal
6	PF04857	Ribonuclease CAF1Cellular Component: nucleus (GO:0005634)
6	PF01411	Alanyl-tRNA synthetase, class IIc, N-terminalMolecular Function: nucleotide binding (GO:0000166), Molecular Function: alanine-tRNA ligase activity (GO:0004813), Molecular Function: ATP binding (GO:0005524), Cellular Component: cytoplasm (GO:0005737), Biological Process: alanyl-tRNA aminoacylation (GO:0006419)
6	PF05641	AgenetMolecular Function: RNA binding (GO:0003723)
6	PF02263	Guanylate-binding protein, N-terminalMolecular Function: GTPase activity (GO:0003924), Molecular Function: GTP binding (GO:0005525)
6	PF08646	IPR013955Replication factor A, C-terminal
6	PF08073	CHD, N-terminalMolecular Function: DNA binding (GO:0003677), Molecular Function: ATP binding (GO:0005524), Cellular Component: nucleus (GO:0005634), Biological Process: regulation of transcription, DNA-dependent (GO:0006355), Molecular Function: zinc ion binding (GO:0008270), Molecular Function: hydrolase activity, acting on acid anhydrides, in phosphorus-containing anhydrides (GO:0016818)
6	PF01513	Inorganic polyphosphate/ATP-NAD kinase, predictedMolecular Function: NAD+ kinase activity (GO:0003951), Biological Process: metabolic process (GO:0008152)
6	PF00368	Hydroxymethylglutaryl-CoA reductase, class I/IIMolecular Function: hydroxymethylglutaryl-CoA reductase (NADPH) activity (GO:0004420), Biological Process: coenzyme A metabolic process (GO:0015936), Molecular Function: coenzyme binding (GO:0050662), Biological Process: oxidation-reduction process (GO:0055114)
6	PF06017	Myosin tail 2Molecular Function: motor activity (GO:0003774), Cellular Component: myosin complex (GO:0016459)
6	PF04127	IPR007085DNA/pantothenate metabolism flavoprotein, C-terminal
6	PF00193	LinkMolecular Function: hyaluronic acid binding (GO:0005540), Biological Process: cell adhesion (GO:0007155)
6	PF00266	Aminotransferase, class V/Cysteine desulfuraseBiological Process: metabolic process (GO:0008152)
6	PF03215	NULLNULL
6	PF05346	IPR008010Membrane protein,Tapt1/CMV receptor
6	PF02752	IPR011022Arrestin-like, C-terminal
6	PF00777	Glycosyl transferase, family 29Biological Process: protein glycosylation (GO:0006486), Molecular Function: sialyltransferase activity (GO:0008373), Cellular Component: integral to Golgi membrane (GO:0030173)
6	PF00859	CTF transcription factor/nuclear factor 1Molecular Function: sequence-specific DNA binding transcription factor activity (GO:0003700), Cellular Component: nucleus (GO:0005634), Biological Process: DNA replication (GO:0006260), Biological Process: regulation of transcription, DNA-dependent (GO:0006355)
6	PF00111	FerredoxinMolecular Function: electron carrier activity (GO:0009055), Molecular Function: iron-sulfur cluster binding (GO:0051536)
6	PF06814	Transmembrane receptor, eukaryotaCellular Component: integral to membrane (GO:0016021)
6	PF01529	Zinc finger, DHHC-type, palmitoyltransferaseMolecular Function: zinc ion binding (GO:0008270)
6	PF03619	IPR005178Protein of unknown function DUF300
6	PF12478	IPR022166Protein of unknown function DUF3697, ubiquitin-associated protein 2
6	PF00112	Peptidase C1A, papain C-terminalBiological Process: proteolysis (GO:0006508), Molecular Function: cysteine-type peptidase activity (GO:0008234)
6	PF08336	Prolyl 4-hydroxylase alpha-subunit, N-terminalMolecular Function: procollagen-proline 4-dioxygenase activity (GO:0004656), Cellular Component: endoplasmic reticulum (GO:0005783), Molecular Function: oxidoreductase activity, acting on single donors with incorporation of molecular oxygen, incorporation of two atoms of oxygen (GO:0016702), Biological Process: oxidation-reduction process (GO:0055114)
6	PF02886	Lipid-binding serum glycoprotein, C-terminalMolecular Function: lipid binding (GO:0008289)
6	PF04564	U box domainCellular Component: ubiquitin ligase complex (GO:0000151), Molecular Function: ubiquitin-protein ligase activity (GO:0004842), Biological Process: protein ubiquitination (GO:0016567)
6	PF06009	Laminin IICellular Component: basement membrane (GO:0005604), Biological Process: cell adhesion (GO:0007155)
6	PF11930	IPR024597Acyl-CoA synthase, domain of unknown function DUF3448
6	PF11878	IPR021816Protein of unknown function DUF3398
6	PF00567	IPR008191Maternal tudor protein
6	PF09311	IPR015390Rabaptin, GTPase-Rab5 binding
6	PF03031	NLI interacting factorMolecular Function: protein binding (GO:0005515)
6	PF08880	Glutamine-Leucine-Glutamine, QLQMolecular Function: ATP binding (GO:0005524), Cellular Component: nucleus (GO:0005634), Biological Process: regulation of transcription, DNA-dependent (GO:0006355), Molecular Function: hydrolase activity, acting on acid anhydrides, in phosphorus-containing anhydrides (GO:0016818)
6	PF02174	Insulin receptor substrate-1, PTBMolecular Function: insulin receptor binding (GO:0005158)
6	PF00962	Adenosine/AMP deaminaseBiological Process: purine ribonucleoside monophosphate biosynthetic process (GO:0009168), Molecular Function: deaminase activity (GO:0019239)
6	PF02212	Dynamin GTPase effectorMolecular Function: GTPase activity (GO:0003924), Molecular Function: GTP binding (GO:0005525)
6	PF12185	IPR022011Nup358/RanBP2 E3 ligase domain
6	PF00208	Glutamate/phenylalanine/leucine/valine dehydrogenase, C-terminalBiological Process: cellular amino acid metabolic process (GO:0006520), Molecular Function: oxidoreductase activity (GO:0016491), Biological Process: oxidation-reduction process (GO:0055114)
6	PF10283	IPR019406Zinc finger, C2H2, APLF-like
5	PF06333	Mediator complex, subunit Med13Molecular Function: RNA polymerase II transcription cofactor activity (GO:0001104), Biological Process: regulation of transcription from RNA polymerase II promoter (GO:0006357), Cellular Component: mediator complex (GO:0016592)
5	PF11467	IPR021567Lens epithelium-derived growth factor (LEDGF)
5	PF09325	IPR015404Vps5 C-terminal
5	PF08568	IPR013877Central kinetochore-associated /Alf4/glomulin
5	PF00098	Zinc finger, CCHC-typeMolecular Function: nucleic acid binding (GO:0003676), Molecular Function: zinc ion binding (GO:0008270)
5	PF12697	NULLNULL
5	PF07965	Integrin beta subunit, tailMolecular Function: receptor activity (GO:0004872), Molecular Function: binding (GO:0005488), Biological Process: cell adhesion (GO:0007155), Biological Process: cell-matrix adhesion (GO:0007160), Biological Process: integrin-mediated signaling pathway (GO:0007229), Cellular Component: integrin complex (GO:0008305)
5	PF04571	IPR007651Lipin, N-terminal
5	PF10524	IPR019548CTF transcription factor/nuclear factor 1, N-terminal
5	PF01823	IPR020864Membrane attack complex component/perforin (MACPF) domain
5	PF08366	IPR013577Lethal giant larvae homologue 2
5	PF00817	DNA-repair protein, UmuC-likeMolecular Function: damaged DNA binding (GO:0003684), Molecular Function: DNA-directed DNA polymerase activity (GO:0003887), Biological Process: DNA repair (GO:0006281)
5	PF00003	GPCR, family 3, C-terminalMolecular Function: G-protein coupled receptor activity (GO:0004930), Biological Process: G-protein coupled receptor protein signaling pathway (GO:0007186), Cellular Component: integral to membrane (GO:0016021)
5	PF03096	IPR004142Ndr
5	PF10344	IPR019439FMP27, N-terminal
5	PF02878	Alpha-D-phosphohexomutase, alpha/beta/alpha domain IBiological Process: carbohydrate metabolic process (GO:0005975), Molecular Function: intramolecular transferase activity, phosphotransferases (GO:0016868)
5	PF03020	Lamino-associated polypeptide 2/emerinCellular Component: nuclear envelope (GO:0005635)
5	PF02177	Amyloidogenic glycoprotein, heparin-bindingMolecular Function: binding (GO:0005488), Cellular Component: integral to membrane (GO:0016021)
5	PF10268	IPR019395Transmembrane protein 161A/B
5	PF04802	IPR006887Domain of unknown function DUF625
5	PF06456	IPR010504Arfaptin-like
5	PF06733	DEAD2Molecular Function: DNA binding (GO:0003677), Molecular Function: ATP-dependent DNA helicase activity (GO:0004003), Molecular Function: ATP binding (GO:0005524)
5	PF12885	IPR024784Transducer of regulated CREB activity, middle domain
5	PF02762	IPR014742Adaptor protein Cbl, SH2-like
5	PF03450	IPR005107CO dehydrogenase flavoprotein, C-terminal
5	PF12783	NULLNULL
5	PF11841	NULLNULL
5	PF07885	IPR013099Ion transport 2
5	PF11618	IPR021656Protein of unknown function DUF3250
5	PF02127	Peptidase M18Molecular Function: aminopeptidase activity (GO:0004177), Biological Process: proteolysis (GO:0006508), Molecular Function: zinc ion binding (GO:0008270)
5	PF03435	Saccharopine dehydrogenase / Homospermidine synthaseMolecular Function: oxidoreductase activity (GO:0016491), Biological Process: oxidation-reduction process (GO:0055114)
5	PF01392	Frizzled domainMolecular Function: protein binding (GO:0005515)
5	PF00188	IPR014044CAP domain
5	PF01805	SWAP/SurpMolecular Function: RNA binding (GO:0003723), Biological Process: RNA processing (GO:0006396)
5	PF06008	Laminin IMolecular Function: receptor binding (GO:0005102), Cellular Component: laminin-1 complex (GO:0005606), Biological Process: regulation of cell adhesion (GO:0030155), Biological Process: regulation of cell migration (GO:0030334), Biological Process: regulation of embryonic development (GO:0045995)
5	PF01501	Glycosyl transferase, family 8Molecular Function: transferase activity, transferring glycosyl groups (GO:0016757)
5	PF03153	Transcription factor IIA, alpha/beta subunitCellular Component: transcription factor TFIIA complex (GO:0005672), Biological Process: transcription initiation from RNA polymerase II promoter (GO:0006367)
5	PF00413	Peptidase M10, metallopeptidaseMolecular Function: metalloendopeptidase activity (GO:0004222), Biological Process: proteolysis (GO:0006508), Molecular Function: zinc ion binding (GO:0008270), Cellular Component: extracellular matrix (GO:0031012)
5	PF04563	RNA polymerase, beta subunit, protrusionMolecular Function: DNA binding (GO:0003677), Molecular Function: DNA-directed RNA polymerase activity (GO:0003899), Biological Process: transcription, DNA-dependent (GO:0006351)
5	PF09457	IPR019018Rab-binding domain FIP-RBD
5	PF12624	NULLNULL
5	PF02149	Kinase-associated KA1Molecular Function: protein serine/threonine kinase activity (GO:0004674), Molecular Function: ATP binding (GO:0005524), Biological Process: protein phosphorylation (GO:0006468)
5	PF03359	Guanylate-kinase-associated proteinBiological Process: cell-cell signaling (GO:0007267)
5	PF04253	IPR007365Transferrin receptor-like, dimerisation domain
5	PF01794	Flavoprotein transmembrane componentMolecular Function: iron ion binding (GO:0005506), Molecular Function: electron carrier activity (GO:0009055), Cellular Component: integral to membrane (GO:0016021), Molecular Function: oxidoreductase activity (GO:0016491), Molecular Function: flavin adenine dinucleotide binding (GO:0050660)
5	PF05285	IPR007949SDA1
5	PF09752	IPR019149Protein of unknown function DUF2048
5	PF09336	IPR015415Vps4 oligomerisation, C-terminal
5	PF00326	Peptidase S9, prolyl oligopeptidase, catalytic domainBiological Process: proteolysis (GO:0006508), Molecular Function: serine-type peptidase activity (GO:0008236)
5	PF01417	IPR001026Epsin domain, N-terminal
5	PF00052	IPR000034Laminin B type IV
5	PF08514	IPR013721STAG
5	PF04100	IPR007234Vps53-like, N-terminal
5	PF05649	Peptidase M13Biological Process: proteolysis (GO:0006508), Molecular Function: metallopeptidase activity (GO:0008237)
5	PF07732	Multicopper oxidase, type 3Molecular Function: copper ion binding (GO:0005507)
5	PF00254	Peptidyl-prolyl cis-trans isomerase, FKBP-type, domainBiological Process: protein folding (GO:0006457)
5	PF00645	Zinc finger, PARP-typeMolecular Function: DNA binding (GO:0003677), Molecular Function: zinc ion binding (GO:0008270)
5	PF01039	Carboxyl transferaseMolecular Function: ligase activity (GO:0016874)
5	PF04565	RNA polymerase Rpb2, domain 3Molecular Function: DNA binding (GO:0003677), Molecular Function: DNA-directed RNA polymerase activity (GO:0003899), Biological Process: transcription, DNA-dependent (GO:0006351)
5	PF12203	IPR024643Histone deacetylase, glutamine rich N-terminal domain
5	PF06839	Zinc finger, GRF-typeMolecular Function: zinc ion binding (GO:0008270)
5	PF02891	Zinc finger, MIZ-typeMolecular Function: zinc ion binding (GO:0008270)
5	PF01342	SAND domainMolecular Function: DNA binding (GO:0003677), Cellular Component: nucleus (GO:0005634)
5	PF12062	Heparan sulphate-N-deacetylaseMolecular Function: [heparan sulfate]-glucosamine N-sulfotransferase activity (GO:0015016), Molecular Function: hydrolase activity (GO:0016787)
5	PF01044	Vinculin/alpha-cateninMolecular Function: structural molecule activity (GO:0005198), Biological Process: cell adhesion (GO:0007155), Cellular Component: actin cytoskeleton (GO:0015629)
5	PF06464	DMAP1-bindingCellular Component: nucleus (GO:0005634), Molecular Function: transcription factor binding (GO:0008134)
5	PF04057	Replication factor-A protein 1, N-terminalMolecular Function: DNA binding (GO:0003677), Cellular Component: nucleus (GO:0005634), Biological Process: DNA replication (GO:0006260)
5	PF00667	FAD-binding, type 1Molecular Function: oxidoreductase activity (GO:0016491), Biological Process: oxidation-reduction process (GO:0055114)
5	PF12738	NULLNULL
5	PF03493	Potassium channel, calcium-activated, BK, alpha subunitBiological Process: potassium ion transport (GO:0006813), Molecular Function: calcium-activated potassium channel activity (GO:0015269), Cellular Component: membrane (GO:0016020)
5	PF06920	Dedicator of cytokinesisMolecular Function: guanyl-nucleotide exchange factor activity (GO:0005085), Molecular Function: GTP binding (GO:0005525), Molecular Function: GTPase binding (GO:0051020)
5	PF01532	Glycoside hydrolase, family 47Molecular Function: mannosyl-oligosaccharide 1,2-alpha-mannosidase activity (GO:0004571), Molecular Function: calcium ion binding (GO:0005509), Cellular Component: membrane (GO:0016020)
5	PF10257	IPR019384Retinoic acid induced 16-like protein
5	PF09324	IPR015403Domain of unknown function DUF1981, SEC7 associated
5	PF05193	Peptidase M16, C-terminalMolecular Function: metalloendopeptidase activity (GO:0004222), Biological Process: proteolysis (GO:0006508), Molecular Function: zinc ion binding (GO:0008270)
5	PF01740	IPR002645Sulphate transporter/antisigma-factor antagonist STAS
5	PF02761	Adaptor protein Cbl, EF hand-likeMolecular Function: calcium ion binding (GO:0005509)
5	PF00288	GHMP kinaseMolecular Function: ATP binding (GO:0005524), Molecular Function: kinase activity (GO:0016301), Biological Process: phosphorylation (GO:0016310)
5	PF12157	IPR022591Transcription initiation factor TFIID subunit 1, domain of unknown function
5	PF09606	Mediator complex, subunit Med15, metazoaMolecular Function: RNA polymerase II transcription cofactor activity (GO:0001104), Biological Process: regulation of transcription from RNA polymerase II promoter (GO:0006357), Cellular Component: mediator complex (GO:0016592)
5	PF10433	NULLNULL
5	PF07500	Transcription elongation factor S-II, central domainBiological Process: transcription, DNA-dependent (GO:0006351)
5	PF02089	Palmitoyl protein thioesteraseBiological Process: protein modification process (GO:0006464), Molecular Function: palmitoyl-(protein) hydrolase activity (GO:0008474)
5	PF06631	Phosphatidylinositol-4, 5-bisphosphate phosphodiesterase beta, conserved siteMolecular Function: phosphatidylinositol phospholipase C activity (GO:0004435), Molecular Function: calcium ion binding (GO:0005509), Biological Process: lipid metabolic process (GO:0006629)
5	PF00082	Peptidase S8/S53, subtilisin/kexin/sedolisinMolecular Function: serine-type endopeptidase activity (GO:0004252), Biological Process: proteolysis (GO:0006508)
5	PF12130	IPR022735Domain of unknown function DUF3585
5	PF08539	IPR013745HbrB-like
5	PF00709	Adenylosuccinate synthetaseMolecular Function: magnesium ion binding (GO:0000287), Molecular Function: adenylosuccinate synthase activity (GO:0004019), Molecular Function: GTP binding (GO:0005525), Cellular Component: cytoplasm (GO:0005737), Biological Process: purine nucleotide biosynthetic process (GO:0006164)
5	PF04641	NULLNULL
5	PF03016	Exostosin-likeCellular Component: membrane (GO:0016020)
5	PF01926	GTP-binding domain, HSR1-relatedMolecular Function: GTP binding (GO:0005525), Cellular Component: intracellular (GO:0005622)
5	PF00854	Oligopeptide transporterMolecular Function: transporter activity (GO:0005215), Biological Process: oligopeptide transport (GO:0006857), Cellular Component: membrane (GO:0016020)
5	PF08687	Apx/shroom, ASD2Biological Process: cell morphogenesis (GO:0000902), Cellular Component: cytoplasm (GO:0005737)
5	PF00330	Aconitase/3-isopropylmalate dehydratase large subunit, alpha/beta/alphaBiological Process: metabolic process (GO:0008152)
5	PF10540	IPR019558Mammalian uncoordinated homology 13, subgroup, domain 2
5	PF03403	NULLNULL
5	PF10712	IPR019651Glutamate dehydrogenase, NAD-specific
5	PF00250	Transcription factor, fork headMolecular Function: sequence-specific DNA binding transcription factor activity (GO:0003700), Biological Process: regulation of transcription, DNA-dependent (GO:0006355), Molecular Function: sequence-specific DNA binding (GO:0043565)
5	PF03166	SMAD domain, Dwarfin-typeCellular Component: intracellular (GO:0005622), Biological Process: regulation of transcription, DNA-dependent (GO:0006355)
5	PF02057	Glycoside hydrolase, family 59Molecular Function: galactosylceramidase activity (GO:0004336), Biological Process: galactosylceramide catabolic process (GO:0006683)
5	PF04814	Hepatocyte nuclear factor 1, N-terminalCellular Component: nucleus (GO:0005634), Biological Process: positive regulation of transcription, DNA-dependent (GO:0045893)
5	PF05406	IPR008893WGR domain
5	PF12287	IPR022070Cytoplasmic activation/proliferation-associated protein-1 C term
5	PF02256	IPR003149Iron hydrogenase, small subunit-like
5	PF01535	IPR002885Pentatricopeptide repeat
5	PF00988	Carbamoyl-phosphate synthase, small subunit, N-terminalBiological Process: nitrogen compound metabolic process (GO:0006807)
5	PF01728	Ribosomal RNA methyltransferase RrmJ/FtsJMolecular Function: nucleic acid binding (GO:0003676), Molecular Function: methyltransferase activity (GO:0008168), Biological Process: methylation (GO:0032259)
5	PF00095	Whey acidic protein, 4-disulphide coreCellular Component: extracellular region (GO:0005576), Molecular Function: peptidase inhibitor activity (GO:0030414)
5	PF03416	IPR005078Peptidase C54
5	PF02354	GPCR, family 2, latrophilin, C-terminalMolecular Function: G-protein coupled receptor activity (GO:0004930), Biological Process: G-protein coupled receptor protein signaling pathway (GO:0007186), Cellular Component: membrane (GO:0016020)
5	PF05679	Chondroitin N-acetylgalactosaminyltransferaseMolecular Function: transferase activity, transferring hexosyl groups (GO:0016758), Cellular Component: Golgi cisterna membrane (GO:0032580)
5	PF01753	Zinc finger, MYND-typeMolecular Function: zinc ion binding (GO:0008270)
5	PF03098	Haem peroxidase, animalMolecular Function: peroxidase activity (GO:0004601), Biological Process: response to oxidative stress (GO:0006979), Molecular Function: heme binding (GO:0020037), Biological Process: oxidation-reduction process (GO:0055114)
5	PF08022	FAD-binding 8Molecular Function: oxidoreductase activity (GO:0016491), Biological Process: oxidation-reduction process (GO:0055114)
5	PF07718	Coatomer, beta subunit, C-terminalMolecular Function: structural molecule activity (GO:0005198), Biological Process: intracellular protein transport (GO:0006886), Biological Process: vesicle-mediated transport (GO:0016192), Cellular Component: COPI vesicle coat (GO:0030126)
5	PF08232	IPR013258Striatin, N-terminal
5	PF03074	Glutamate-cysteine ligase catalytic subunitMolecular Function: glutamate-cysteine ligase activity (GO:0004357), Biological Process: glutathione biosynthetic process (GO:0006750)
5	PF11597	IPR021643Mediator complex, subunit Med13, N-terminal, metazoa/fungi
5	PF00804	Syntaxin, N-terminalCellular Component: membrane (GO:0016020)
5	PF02738	Aldehyde oxidase/xanthine dehydrogenase, molybdopterin bindingMolecular Function: oxidoreductase activity (GO:0016491), Biological Process: oxidation-reduction process (GO:0055114)
5	PF11819	IPR021774Protein of unknown function DUF3338
5	PF06466	PCAF, N-terminalMolecular Function: histone acetyltransferase activity (GO:0004402), Cellular Component: nucleus (GO:0005634), Biological Process: regulation of transcription, DNA-dependent (GO:0006355)
5	PF07534	IPR006571TLDc
5	PF02928	Zinc finger, C5HC2-typeCellular Component: nucleus (GO:0005634)
5	PF00194	IPR001148Carbonic anhydrase, alpha-class, catalytic domain
5	PF10300	IPR019412Outer membrane protein, IML2, mitochondrial/Tetratricopeptide repeat protein 39
5	PF07562	GPCR, family 3, nine cysteines domainMolecular Function: G-protein coupled receptor activity (GO:0004930), Biological Process: G-protein coupled receptor protein signaling pathway (GO:0007186)
5	PF02198	Pointed domainCellular Component: nucleus (GO:0005634), Molecular Function: sequence-specific DNA binding (GO:0043565)
5	PF11971	IPR022613Calmodulin-regulated spectrin-associated protein, CH domain
4	PF03909	IPR005607BSD
4	PF04042	DNA polymerase alpha/epsilon, subunit BMolecular Function: DNA binding (GO:0003677), Molecular Function: DNA-directed DNA polymerase activity (GO:0003887), Biological Process: DNA replication (GO:0006260)
4	PF07910	IPR012462Peptidase C78, ubiquitin fold modifier-specific peptidase 1/ 2
4	PF12240	IPR024646Angiomotin, C-terminal
4	PF06588	IPR010565Muskelin, N-terminal
4	PF10557	Cullin protein, neddylation domainBiological Process: ubiquitin-dependent protein catabolic process (GO:0006511), Cellular Component: cullin-RING ubiquitin ligase complex (GO:0031461), Molecular Function: ubiquitin protein ligase binding (GO:0031625)
4	PF06292	IPR010439Calcium-dependent secretion activator
4	PF02902	Peptidase C48, SUMO/Sentrin/Ubl1Biological Process: proteolysis (GO:0006508), Molecular Function: cysteine-type peptidase activity (GO:0008234)
4	PF00743	Flavin monooxygenase-likeMolecular Function: flavin-containing monooxygenase activity (GO:0004499), Molecular Function: flavin adenine dinucleotide binding (GO:0050660), Molecular Function: NADP binding (GO:0050661), Biological Process: oxidation-reduction process (GO:0055114)
4	PF00339	IPR011021Arrestin-like, N-terminal
4	PF01414	Delta/Serrate/lag-2 (DSL) proteinBiological Process: cell communication (GO:0007154), Cellular Component: membrane (GO:0016020)
4	PF09507	DNA polymerase subunit Cdc27Cellular Component: nucleus (GO:0005634), Biological Process: DNA replication (GO:0006260)
4	PF09162	Nuclear RNA export factor Tap, RNA-binding domainMolecular Function: RNA binding (GO:0003723), Cellular Component: nucleus (GO:0005634), Cellular Component: cytoplasm (GO:0005737), Biological Process: mRNA export from nucleus (GO:0006406)
4	PF00594	Gamma-carboxyglutamic acid-rich (GLA) domainMolecular Function: calcium ion binding (GO:0005509), Cellular Component: extracellular region (GO:0005576)
4	PF00300	IPR013078Histidine phosphatase superfamily, clade-1
4	PF10266	IPR019393WASH complex, subunit strumpellin
4	PF05110	IPR007797Transcription factor AF4/FMR2
4	PF05889	Soluble liver antigen/liver pancreas antigenMolecular Function: transferase activity (GO:0016740)
4	PF05041	PecanexCellular Component: integral to membrane (GO:0016021)
4	PF01055	Glycoside hydrolase, family 31Molecular Function: hydrolase activity, hydrolyzing O-glycosyl compounds (GO:0004553), Biological Process: carbohydrate metabolic process (GO:0005975)
4	PF03129	Anticodon-bindingMolecular Function: aminoacyl-tRNA ligase activity (GO:0004812), Molecular Function: ATP binding (GO:0005524)
4	PF06752	IPR009607Enhancer of polycomb, C-terminal
4	PF00868	Transglutaminase, N-terminalBiological Process: peptide cross-linking (GO:0018149)
4	PF01315	Aldehyde oxidase/xanthine dehydrogenase, a/b hammerheadMolecular Function: oxidoreductase activity (GO:0016491), Biological Process: oxidation-reduction process (GO:0055114)
4	PF04916	IPR007000Phospholipase B-like
4	PF07748	Glycosyl hydrolases 38, C-terminalBiological Process: mannose metabolic process (GO:0006013), Molecular Function: mannosidase activity (GO:0015923)
4	PF02791	IPR004022DDT domain
4	PF04147	IPR007276Nop14-like protein
4	PF01754	Zinc finger, A20-typeMolecular Function: DNA binding (GO:0003677), Molecular Function: zinc ion binding (GO:0008270)
4	PF10374	IPR019458Telomerase activating protein Est1
4	PF01370	NAD-dependent epimerase/dehydrataseMolecular Function: catalytic activity (GO:0003824), Biological Process: cellular metabolic process (GO:0044237), Molecular Function: coenzyme binding (GO:0050662)
4	PF02259	PIK-related kinase, FATMolecular Function: protein binding (GO:0005515)
4	PF08700	IPR014812Vacuolar protein sorting-associated protein 51
4	PF05924	SAMPMolecular Function: beta-catenin binding (GO:0008013), Biological Process: Wnt receptor signaling pathway (GO:0016055)
4	PF03494	Amyloidogenic glycoprotein, amyloid-beta peptideMolecular Function: binding (GO:0005488), Cellular Component: integral to membrane (GO:0016021)
4	PF02779	IPR005475Transketolase-like, pyrimidine-binding domain
4	PF06337	Peptidase C19, ubiquitin-specific peptidase, DUSP domainMolecular Function: ubiquitin thiolesterase activity (GO:0004221)
4	PF03932	Copper homeostasis protein CutCMolecular Function: copper ion binding (GO:0005507), Biological Process: copper ion homeostasis (GO:0055070)
4	PF00801	IPR000601PKD domain
4	PF10151	IPR019308Protein of unknown function DUF2359, TMEM214
4	PF12924	Amyloidogenic glycoprotein, copper-bindingMolecular Function: binding (GO:0005488), Cellular Component: integral to membrane (GO:0016021)
4	PF00007	IPR006208Cystine knot
4	PF01661	IPR002589Appr-1-p processing
4	PF03952	Enolase, N-terminalCellular Component: phosphopyruvate hydratase complex (GO:0000015), Molecular Function: magnesium ion binding (GO:0000287), Molecular Function: phosphopyruvate hydratase activity (GO:0004634), Biological Process: glycolysis (GO:0006096)
4	PF05000	RNA polymerase Rpb1, domain 4Molecular Function: DNA binding (GO:0003677), Molecular Function: DNA-directed RNA polymerase activity (GO:0003899), Biological Process: transcription, DNA-dependent (GO:0006351)
4	PF10477	IPR018862Eukaryotic translation initiation factor 4E transporter
4	PF09416	RNA helicase UPF1, UPF2-interacting domainBiological Process: nuclear-transcribed mRNA catabolic process, nonsense-mediated decay (GO:0000184), Molecular Function: DNA binding (GO:0003677), Molecular Function: helicase activity (GO:0004386), Molecular Function: ATP binding (GO:0005524), Cellular Component: cytoplasm (GO:0005737), Molecular Function: zinc ion binding (GO:0008270)
4	PF04078	IPR007216Cell differentiation, Rcd1-like
4	PF09029	5-aminolevulinate synthase presequenceMolecular Function: 5-aminolevulinate synthase activity (GO:0003870), Cellular Component: mitochondrial matrix (GO:0005759), Biological Process: porphyrin-containing compound metabolic process (GO:0006778), Molecular Function: pyridoxal phosphate binding (GO:0030170)
4	PF11781	IPR021752Transcription initiation factor Rrn7
4	PF07942	IPR012901N2227-like
4	PF10367	IPR019453Vacuolar sorting protein 39/Transforming growth factor beta receptor-associated domain 2
4	PF00405	Peptidase S60, transferrin lactoferrinCellular Component: extracellular region (GO:0005576), Biological Process: iron ion transport (GO:0006826), Biological Process: cellular iron ion homeostasis (GO:0006879), Molecular Function: ferric iron binding (GO:0008199)
4	PF00384	Molybdopterin oxidoreductaseMolecular Function: oxidoreductase activity (GO:0016491), Biological Process: oxidation-reduction process (GO:0055114)
4	PF10393	IPR019466Matrilin, coiled-coil trimerisation domain
4	PF01284	IPR021128MARVEL-like domain
4	PF06701	Mib-herc2Molecular Function: ubiquitin-protein ligase activity (GO:0004842), Biological Process: protein ubiquitination (GO:0016567), Molecular Function: metal ion binding (GO:0046872)
4	PF01799	[2Fe-2S]-bindingMolecular Function: oxidoreductase activity (GO:0016491), Molecular Function: metal ion binding (GO:0046872), Biological Process: oxidation-reduction process (GO:0055114)
4	PF00675	Peptidase M16, N-terminalMolecular Function: metalloendopeptidase activity (GO:0004222), Biological Process: proteolysis (GO:0006508)
4	PF08797	HIP116, Rad5p N-terminalMolecular Function: nucleic acid binding (GO:0003676), Molecular Function: zinc ion binding (GO:0008270), Molecular Function: hydrolase activity, acting on acid anhydrides, in phosphorus-containing anhydrides (GO:0016818)
4	PF07474	IPR006605G2 nidogen/fibulin G2F
4	PF00175	Oxidoreductase FAD/NAD(P)-bindingMolecular Function: oxidoreductase activity (GO:0016491), Biological Process: oxidation-reduction process (GO:0055114)
4	PF00575	Ribosomal protein S1, RNA-binding domainMolecular Function: RNA binding (GO:0003723)
4	PF04511	IPR007599Derlin
4	PF00956	Nucleosome assembly protein (NAP)Cellular Component: nucleus (GO:0005634), Biological Process: nucleosome assembly (GO:0006334)
4	PF11732	IPR021726THO complex, subunitTHOC2, N-terminal
4	PF08675	Poly(A)-specific ribonuclease, RNA-bindingMolecular Function: RNA binding (GO:0003723), Molecular Function: poly(A)-specific ribonuclease activity (GO:0004535), Cellular Component: nucleus (GO:0005634), Cellular Component: cytoplasm (GO:0005737), Biological Process: mRNA catabolic process (GO:0006402), Molecular Function: metal ion binding (GO:0046872)
4	PF04137	Endoplasmic reticulum oxidoreductin 1Cellular Component: endoplasmic reticulum membrane (GO:0005789), Biological Process: protein thiol-disulfide exchange (GO:0006467), Molecular Function: oxidoreductase activity, acting on a sulfur group of donors, disulfide as acceptor (GO:0016671), Molecular Function: flavin adenine dinucleotide binding (GO:0050660), Biological Process: oxidation-reduction pro…
4	PF07657	Notch ligand, N-terminalBiological Process: Notch signaling pathway (GO:0007219), Biological Process: multicellular organismal development (GO:0007275), Cellular Component: integral to membrane (GO:0016021)
4	PF00870	p53, DNA-binding domainMolecular Function: transcription regulatory region DNA binding (GO:0044212)
4	PF10291	IPR018808Muniscin C-terminal mu homology domain
4	PF01093	Clusterin-likeBiological Process: cell death (GO:0008219)
4	PF12773	NULLNULL
4	PF00497	Extracellular solute-binding protein, family 3Molecular Function: transporter activity (GO:0005215), Biological Process: transport (GO:0006810), Cellular Component: outer membrane-bounded periplasmic space (GO:0030288)
4	PF04679	DNA ligase, ATP-dependent, C-terminalMolecular Function: DNA ligase (ATP) activity (GO:0003910), Biological Process: DNA repair (GO:0006281), Biological Process: DNA recombination (GO:0006310)
4	PF07693	IPR011646KAP P-loop
4	PF00219	Insulin-like growth factor-binding protein, IGFBPBiological Process: regulation of cell growth (GO:0001558), Molecular Function: insulin-like growth factor binding (GO:0005520), Cellular Component: extracellular region (GO:0005576)
4	PF12234	IPR022033RAVE protein 1 C-terminal
4	PF03836	RasGAP protein, C-terminalMolecular Function: Ras GTPase activator activity (GO:0005099), Cellular Component: intracellular (GO:0005622), Biological Process: small GTPase mediated signal transduction (GO:0007264)
4	PF04910	IPR006994Basic helix-loop-helix, Nulp1-type
4	PF03029	Uncharacterised protein family, ATP bindingMolecular Function: nucleotide binding (GO:0000166)
4	PF01033	Somatomedin B domainMolecular Function: scavenger receptor activity (GO:0005044), Biological Process: immune response (GO:0006955), Molecular Function: polysaccharide binding (GO:0030247)
4	PF12031	IPR021906Protein of unknown function DUF3518
4	PF02784	Orn/DAP/Arg decarboxylase 2, N-terminalMolecular Function: catalytic activity (GO:0003824)
4	PF07646	Kelch repeat type 2Molecular Function: protein binding (GO:0005515)
4	PF01756	Acyl-CoA oxidase, C-terminalMolecular Function: acyl-CoA oxidase activity (GO:0003997), Cellular Component: peroxisome (GO:0005777), Biological Process: fatty acid beta-oxidation (GO:0006635), Biological Process: oxidation-reduction process (GO:0055114)
4	PF04560	RNA polymerase Rpb2, domain 7Molecular Function: DNA binding (GO:0003677), Molecular Function: DNA-directed RNA polymerase activity (GO:0003899), Biological Process: transcription, DNA-dependent (GO:0006351)
4	PF01735	Lysophospholipase, catalytic domainMolecular Function: phospholipase activity (GO:0004620), Biological Process: phospholipid catabolic process (GO:0009395)
4	PF12148	IPR021991Domain of unknown function DUF3590
4	PF05044	Prospero homeobox protein 1Molecular Function: DNA binding (GO:0003677), Cellular Component: nucleus (GO:0005634), Biological Process: regulation of transcription, DNA-dependent (GO:0006355), Biological Process: multicellular organismal development (GO:0007275)
4	PF05024	N-acetylglucosaminyl transferase componentBiological Process: GPI anchor biosynthetic process (GO:0006506), Cellular Component: integral to membrane (GO:0016021), Molecular Function: phosphatidylinositol N-acetylglucosaminyltransferase activity (GO:0017176)
4	PF07787	IPR012430Protein of unknown function DUF1625, TMEM43
4	PF00521	DNA topoisomerase, type IIA, subunit A/C-terminalMolecular Function: DNA binding (GO:0003677), Molecular Function: DNA topoisomerase (ATP-hydrolyzing) activity (GO:0003918), Molecular Function: ATP binding (GO:0005524), Cellular Component: chromosome (GO:0005694), Biological Process: DNA topological change (GO:0006265)
4	PF08326	Acetyl-CoA carboxylase, central domainMolecular Function: acetyl-CoA carboxylase activity (GO:0003989), Molecular Function: ATP binding (GO:0005524), Biological Process: fatty acid biosynthetic process (GO:0006633)
4	PF07521	IPR011108RNA-metabolising metallo-beta-lactamase
4	PF03623	Focal adhesion kinase, targeting (FAT) domainMolecular Function: protein tyrosine kinase activity (GO:0004713), Molecular Function: signal transducer activity (GO:0004871), Cellular Component: focal adhesion (GO:0005925), Biological Process: protein phosphorylation (GO:0006468), Biological Process: signal complex assembly (GO:0007172)
4	PF12335	IPR022096Myotubularin protein
4	PF06816	Notch, NOD domainCellular Component: integral to membrane (GO:0016021), Biological Process: cell differentiation (GO:0030154)
4	PF12862	NULLNULL
4	PF08711	Transcription factor IIS, N-terminalMolecular Function: DNA binding (GO:0003677), Cellular Component: nucleus (GO:0005634), Biological Process: transcription, DNA-dependent (GO:0006351)
4	PF07684	Notch, NODP domainBiological Process: Notch signaling pathway (GO:0007219), Biological Process: multicellular organismal development (GO:0007275), Cellular Component: integral to membrane (GO:0016021), Biological Process: cell differentiation (GO:0030154)
4	PF00623	RNA polymerase, alpha subunitMolecular Function: DNA binding (GO:0003677), Molecular Function: DNA-directed RNA polymerase activity (GO:0003899), Biological Process: transcription, DNA-dependent (GO:0006351)
4	PF09030	Nuclear receptor coactivator, CREB-bp-like, interlockingCellular Component: histone acetyltransferase complex (GO:0000123), Molecular Function: transcription coactivator activity (GO:0003713), Molecular Function: histone acetyltransferase activity (GO:0004402), Cellular Component: nucleus (GO:0005634), Biological Process: regulation of transcription, DNA-dependent (GO:0006355), Biological Process…
4	PF07701	Haem NO binding associatedMolecular Function: guanylate cyclase activity (GO:0004383), Biological Process: cGMP biosynthetic process (GO:0006182)
4	PF01465	GRIPBiological Process: protein targeting to Golgi (GO:0000042), Molecular Function: protein binding (GO:0005515)
4	PF08030	Ferric reductase, NAD bindingMolecular Function: oxidoreductase activity (GO:0016491), Biological Process: oxidation-reduction process (GO:0055114)
4	PF01213	Adenylate cyclase-associated CAP, N-terminalMolecular Function: actin binding (GO:0003779), Biological Process: cytoskeleton organization (GO:0007010)
4	PF02852	Pyridine nucleotide-disulphide oxidoreductase, dimerisationCellular Component: cytoplasm (GO:0005737), Molecular Function: oxidoreductase activity (GO:0016491), Biological Process: cell redox homeostasis (GO:0045454), Molecular Function: flavin adenine dinucleotide binding (GO:0050660), Biological Process: oxidation-reduction process (GO:0055114)
4	PF03223	ATPase, V1 complex, subunit CBiological Process: ATP hydrolysis coupled proton transport (GO:0015991), Molecular Function: hydrolase activity, acting on acid anhydrides, catalyzing transmembrane movement of substances (GO:0016820), Cellular Component: proton-transporting V-type ATPase, V1 domain (GO:0033180)
4	PF01170	IPR000241Putative RNA methylase
4	PF08628	IPR013937Sorting nexin, C-terminal
4	PF12548	IPR024609Extracellular sulfatase, C-terminal
4	PF00198	2-oxoacid dehydrogenase acyltransferase, catalytic domainBiological Process: metabolic process (GO:0008152), Molecular Function: transferase activity, transferring acyl groups (GO:0016746)
4	PF10505	IPR019535NMDA receptor-regulated gene protein 2
4	PF02437	Transforming protein SkiCellular Component: nucleus (GO:0005634)
4	PF10996	IPR022712Beta-Casp domain
4	PF01336	Nucleic acid binding, OB-fold, tRNA/helicase-typeMolecular Function: nucleic acid binding (GO:0003676)
4	PF09079	IPR015163CDC6, C-terminal
4	PF01554	Multi antimicrobial extrusion proteinBiological Process: drug transmembrane transport (GO:0006855), Molecular Function: drug transmembrane transporter activity (GO:0015238), Molecular Function: antiporter activity (GO:0015297), Cellular Component: membrane (GO:0016020), Biological Process: transmembrane transport (GO:0055085)
4	PF10366	IPR019452Vacuolar sorting protein 39/Transforming growth factor beta receptor-associated domain 1
4	PF06650	Vacuolar protein sorting-associated proteinBiological Process: protein localization (GO:0008104)
4	PF02926	IPR004114THUMP
4	PF00557	Peptidase M24, structural domainBiological Process: cellular process (GO:0009987)
4	PF00386	IPR001073Complement C1q protein
4	PF06544	IPR010541Domain of unknown function DUF1115
4	PF08312	IPR013170mRNA splicing factor, Cwf21
4	PF08429	Lysine-specific demethylase-like domainMolecular Function: oxidoreductase activity, acting on paired donors, with incorporation or reduction of molecular oxygen, 2-oxoglutarate as one donor, and incorporation of one atom each of oxygen into both donors (GO:0016706), Biological Process: oxidation-reduction process (GO:0055114)
4	PF01504	Phosphatidylinositol-4-phosphate 5-kinase, coreMolecular Function: phosphatidylinositol phosphate kinase activity (GO:0016307), Biological Process: phosphatidylinositol metabolic process (GO:0046488)
4	PF01534	Frizzled proteinBiological Process: cell surface receptor linked signaling pathway (GO:0007166), Cellular Component: membrane (GO:0016020)
4	PF00616	Ras GTPase-activating proteinMolecular Function: GTPase activator activity (GO:0005096), Cellular Component: intracellular (GO:0005622), Biological Process: regulation of small GTPase mediated signal transduction (GO:0051056)
4	PF02782	Carbohydrate kinase, FGGY, C-terminalBiological Process: carbohydrate metabolic process (GO:0005975), Molecular Function: phosphotransferase activity, alcohol group as acceptor (GO:0016773)
4	PF00858	Na+ channel, amiloride-sensitiveMolecular Function: sodium channel activity (GO:0005272), Biological Process: sodium ion transport (GO:0006814), Cellular Component: membrane (GO:0016020)
4	PF02136	Nuclear transport factor 2Cellular Component: intracellular (GO:0005622), Biological Process: transport (GO:0006810)
4	PF00108	Thiolase, N-terminalBiological Process: metabolic process (GO:0008152), Molecular Function: transferase activity, transferring acyl groups other than amino-acyl groups (GO:0016747)
4	PF03154	IPR002951Atrophin-like
4	PF04096	Peptidase S59, nucleoporinCellular Component: nuclear pore (GO:0005643), Biological Process: transport (GO:0006810)
4	PF05470	Eukaryotic translation initiation factor 3 subunit 8, N-terminalMolecular Function: translation initiation factor activity (GO:0003743), Cellular Component: eukaryotic translation initiation factor 3 complex (GO:0005852), Biological Process: translational initiation (GO:0006413)
4	PF05186	IPR007858Dpy-30 motif
4	PF08725	Integrin beta subunit, cytoplasmicMolecular Function: receptor activity (GO:0004872), Molecular Function: binding (GO:0005488), Biological Process: cell adhesion (GO:0007155), Biological Process: cell-matrix adhesion (GO:0007160), Biological Process: integrin-mediated signaling pathway (GO:0007229), Cellular Component: integrin complex (GO:0008305)
4	PF03399	IPR005062SAC3/GANP/Nin1/mts3/eIF-3 p25
4	PF02434	Fringe-likeCellular Component: membrane (GO:0016020), Molecular Function: transferase activity, transferring glycosyl groups (GO:0016757)
4	PF03109	IPR004147ABC-1
4	PF11764	IPR024657COMPASS complex Set1 subunit, N-SET domain
4	PF04997	RNA polymerase Rpb1, domain 1Molecular Function: DNA binding (GO:0003677), Molecular Function: DNA-directed RNA polymerase activity (GO:0003899), Biological Process: transcription, DNA-dependent (GO:0006351)
4	PF07001	IPR009738BAT2, N-terminal
4	PF00786	PAK-box/P21-Rho-bindingMolecular Function: protein binding (GO:0005515)
4	PF12448	IPR022154Trafficking kinesin-binding protein domain
4	PF03137	Organic anion transporter polypeptide OATPMolecular Function: transporter activity (GO:0005215), Biological Process: transport (GO:0006810), Cellular Component: membrane (GO:0016020)
4	PF12129	IPR021980Transcription factor homeodomain, male germ-cell
4	PF00113	Enolase, C-terminalCellular Component: phosphopyruvate hydratase complex (GO:0000015), Molecular Function: magnesium ion binding (GO:0000287), Molecular Function: phosphopyruvate hydratase activity (GO:0004634), Biological Process: glycolysis (GO:0006096)
4	PF00343	Glycosyl transferase, family 35Molecular Function: phosphorylase activity (GO:0004645), Biological Process: carbohydrate metabolic process (GO:0005975)
4	PF11980	IPR022579Neuropilin-1, C-terminal
4	PF05028	Poly(ADP-ribose) glycohydrolaseMolecular Function: poly(ADP-ribose) glycohydrolase activity (GO:0004649), Biological Process: carbohydrate metabolic process (GO:0005975)
4	PF12605	Casein kinase 1 gamma C-terminalMolecular Function: protein serine/threonine kinase activity (GO:0004674)
4	PF03366	YEATSCellular Component: nucleus (GO:0005634), Biological Process: regulation of transcription, DNA-dependent (GO:0006355)
4	PF06668	Inter-alpha-trypsin inhibitor heavy chain, C-terminalMolecular Function: serine-type endopeptidase inhibitor activity (GO:0004867), Biological Process: hyaluronan metabolic process (GO:0030212)
4	PF09770	IPR019167Topoisomerase II-associated protein PAT1
4	PF04983	RNA polymerase Rpb1, domain 3Molecular Function: DNA binding (GO:0003677), Molecular Function: DNA-directed RNA polymerase activity (GO:0003899), Biological Process: transcription, DNA-dependent (GO:0006351)
4	PF00375	Sodium:dicarboxylate symporterBiological Process: dicarboxylic acid transport (GO:0006835), Cellular Component: membrane (GO:0016020), Molecular Function: sodium:dicarboxylate symporter activity (GO:0017153)
4	PF08833	IPR014936Axin beta-catenin binding
4	PF09240	IPR015321Interleukin-6 receptor alpha chain, binding
4	PF00751	DM DNA-bindingCellular Component: nucleus (GO:0005634), Biological Process: regulation of transcription, DNA-dependent (GO:0006355), Biological Process: sex differentiation (GO:0007548), Molecular Function: sequence-specific DNA binding (GO:0043565)
4	PF02182	SRA-YDGMolecular Function: histone binding (GO:0042393)
4	PF08766	IPR014876DEK, C-terminal
4	PF07648	IPR011497Protease inhibitor, Kazal-type
4	PF01074	Glycoside hydrolase, family 38, coreMolecular Function: alpha-mannosidase activity (GO:0004559), Biological Process: carbohydrate metabolic process (GO:0005975)
4	PF00753	Beta-lactamase-likeMolecular Function: hydrolase activity (GO:0016787)
4	PF00860	Xanthine/uracil/vitamin C permeaseMolecular Function: transporter activity (GO:0005215), Biological Process: transport (GO:0006810), Cellular Component: membrane (GO:0016020), Biological Process: transmembrane transport (GO:0055085)
4	PF02201	SWIB/MDM2 domainMolecular Function: protein binding (GO:0005515)
4	PF00319	Transcription factor, MADS-boxMolecular Function: DNA binding (GO:0003677), Molecular Function: protein dimerization activity (GO:0046983)
4	PF04153	NOT2/NOT3/NOT5Cellular Component: nucleus (GO:0005634), Biological Process: regulation of transcription, DNA-dependent (GO:0006355)
4	PF04597	Ribophorin IMolecular Function: dolichyl-diphosphooligosaccharide-protein glycotransferase activity (GO:0004579), Cellular Component: endoplasmic reticulum (GO:0005783), Biological Process: protein glycosylation (GO:0006486), Cellular Component: integral to membrane (GO:0016021)
4	PF03474	IPR005173DMRTA motif
4	PF12012	IPR021893Protein of unknown function DUF3504
4	PF09169	DNA recombination/repair protein BRCA2, helical domainBiological Process: double-strand break repair via homologous recombination (GO:0000724), Molecular Function: single-stranded DNA binding (GO:0003697), Cellular Component: nucleus (GO:0005634), Biological Process: DNA recombination (GO:0006310), Biological Process: regulation of S phase of mitotic cell cycle (GO:0007090)
4	PF08912	Rho BindingBiological Process: cytokinesis (GO:0000910), Molecular Function: protein serine/threonine kinase activity (GO:0004674), Molecular Function: ATP binding (GO:0005524), Biological Process: protein phosphorylation (GO:0006468)
4	PF01262	Alanine dehydrogenase/PNT, C-terminalMolecular Function: oxidoreductase activity (GO:0016491), Biological Process: oxidation-reduction process (GO:0055114)
4	PF11831	IPR021786Protein of unknown function DUF3351
4	PF10600	IPR019583PDZ-associated domain of NMDA receptors
4	PF07496	Zinc finger, CW-typeMolecular Function: zinc ion binding (GO:0008270)
4	PF08688	IPR014800Apx/shroom, ASD1
4	PF02099	Machado-Joseph disease protein MJDMolecular Function: omega peptidase activity (GO:0008242)
4	PF11851	Basic helix-loop-helix leucine zipper transcrition factor MiT/TFEBiological Process: regulation of transcription, DNA-dependent (GO:0006355)
4	PF06482	Collagenase NC10/endostatinMolecular Function: structural molecule activity (GO:0005198), Biological Process: cell adhesion (GO:0007155), Cellular Component: extracellular matrix (GO:0031012)
4	PF05587	Anthrax toxin receptor, extracellularMolecular Function: receptor activity (GO:0004872), Cellular Component: integral to membrane (GO:0016021)
4	PF10473	Centromere protein Cenp-F, leucine-rich repeat-containing domainMolecular Function: transcription factor binding (GO:0008134), Molecular Function: protein homodimerization activity (GO:0042803), Molecular Function: dynein binding (GO:0045502)
4	PF05033	Pre-SET domainCellular Component: nucleus (GO:0005634), Molecular Function: zinc ion binding (GO:0008270), Molecular Function: histone-lysine N-methyltransferase activity (GO:0018024), Biological Process: histone lysine methylation (GO:0034968)
3	PF06419	IPR010490Conserved oligomeric Golgi complex, subunit 6
3	PF00890	Fumarate reductase/succinate dehydrogenase flavoprotein, N-terminalMolecular Function: electron carrier activity (GO:0009055), Molecular Function: oxidoreductase activity (GO:0016491), Biological Process: oxidation-reduction process (GO:0055114)
3	PF00812	EphrinCellular Component: membrane (GO:0016020)
3	PF03178	Cleavage/polyadenylation specificity factor, A subunit, C-terminalMolecular Function: nucleic acid binding (GO:0003676), Cellular Component: nucleus (GO:0005634)
3	PF01927	IPR002782Protein of unknown function DUF82
3	PF05182	IPR007854Pre-mRNA polyadenylation factor Fip1
3	PF01163	RIO-like kinaseMolecular Function: catalytic activity (GO:0003824), Molecular Function: ATP binding (GO:0005524)
3	PF12632	NULLNULL
3	PF11262	IPR021418THO complex, subunitTHOC2, C-terminal
3	PF00588	tRNA/rRNA methyltransferase, SpoUMolecular Function: RNA binding (GO:0003723), Biological Process: RNA processing (GO:0006396), Molecular Function: RNA methyltransferase activity (GO:0008173)
3	PF10481	IPR018463Centromere protein Cenp-F, N-terminal
3	PF08161	IPR012978Uncharacterised domain NUC173
3	PF04502	IPR007590CWC16 protein
3	PF03522	K/Cl co-transporter, type 1/type 3Molecular Function: transporter activity (GO:0005215), Biological Process: ion transport (GO:0006811), Cellular Component: membrane (GO:0016020)
3	PF07716	Basic leucine zipperMolecular Function: sequence-specific DNA binding transcription factor activity (GO:0003700), Biological Process: regulation of transcription, DNA-dependent (GO:0006355), Molecular Function: sequence-specific DNA binding (GO:0043565), Molecular Function: protein dimerization activity (GO:0046983)
3	PF00750	Arginyl-tRNA synthetase, class Ia, coreMolecular Function: nucleotide binding (GO:0000166), Molecular Function: arginine-tRNA ligase activity (GO:0004814), Molecular Function: ATP binding (GO:0005524), Cellular Component: cytoplasm (GO:0005737), Biological Process: arginyl-tRNA aminoacylation (GO:0006420)
3	PF04382	SABCellular Component: cytoskeleton (GO:0005856), Molecular Function: cytoskeletal protein binding (GO:0008092), Biological Process: cortical actin cytoskeleton organization (GO:0030866)
3	PF05964	FY-rich, N-terminalCellular Component: nucleus (GO:0005634)
3	PF06328	IPR010457Immunoglobulin C2-set-like, ligand-binding
3	PF10427	IPR019486Argonaute hook domain
3	PF12110	IPR021967Nuclear protein 96
3	PF09202	RIO2 kinase, winged helix, N-terminalMolecular Function: protein serine/threonine kinase activity (GO:0004674), Molecular Function: ATP binding (GO:0005524), Biological Process: protein phosphorylation (GO:0006468)
3	PF00701	Dihydrodipicolinate synthetase-likeBiological Process: metabolic process (GO:0008152), Molecular Function: lyase activity (GO:0016829)
3	PF02841	Guanylate-binding protein, C-terminalMolecular Function: GTPase activity (GO:0003924), Molecular Function: GTP binding (GO:0005525)
3	PF00581	IPR001763Rhodanese-like
3	PF00779	Zinc finger, Btk motifBiological Process: intracellular signal transduction (GO:0035556)
3	PF00221	Phenylalanine/histidine ammonia-lyaseBiological Process: biosynthetic process (GO:0009058), Molecular Function: ammonia-lyase activity (GO:0016841)
3	PF07923	IPR012486N1221-like
3	PF08424	IPR013633Domain of unknown function DUF1740
3	PF04091	Exocyst complex subunit Sec15-likeCellular Component: exocyst (GO:0000145), Biological Process: vesicle docking involved in exocytosis (GO:0006904)
3	PF12205	IPR022018G protein-coupled receptor kinase-interacting protein 1 C term
3	PF00659	POLO box duplicated domainMolecular Function: protein binding (GO:0005515)
3	PF05712	MRGCellular Component: nucleus (GO:0005634)
3	PF12371	IPR022113Protein of unknown function DUF3651, TMEM131
3	PF12214	IPR022021Cell cycle regulated microtubule associated protein
3	PF02978	Signal recognition particle, SRP54 subunit, M-domainBiological Process: SRP-dependent cotranslational protein targeting to membrane (GO:0006614), Molecular Function: 7S RNA binding (GO:0008312), Cellular Component: signal recognition particle (GO:0048500)
3	PF09261	Glycoside hydrolase, family 38, central domainMolecular Function: hydrolase activity, hydrolyzing O-glycosyl compounds (GO:0004553), Molecular Function: zinc ion binding (GO:0008270)
3	PF05378	IPR008040Hydantoinaseoxoprolinase, N-terminal
3	PF01429	Methyl-CpG DNA bindingMolecular Function: DNA binding (GO:0003677), Cellular Component: nucleus (GO:0005634)
3	PF02984	Cyclin, C-terminalCellular Component: nucleus (GO:0005634)
3	PF01471	Peptidoglycan binding-likeBiological Process: metabolic process (GO:0008152)
3	PF02696	IPR003846Uncharacterised protein family UPF0061
3	PF06883	RNA polymerase I, Rpa2 specificMolecular Function: DNA-directed RNA polymerase activity (GO:0003899), Cellular Component: nucleus (GO:0005634), Biological Process: transcription, DNA-dependent (GO:0006351)
3	PF11548	IPR021613Protein-tyrosine phosphatase receptor IA-2
3	PF02214	Potassium channel, voltage dependent, Kv, tetramerisationMolecular Function: voltage-gated potassium channel activity (GO:0005249), Biological Process: potassium ion transport (GO:0006813), Cellular Component: voltage-gated potassium channel complex (GO:0008076), Cellular Component: membrane (GO:0016020)
3	PF04118	IPR007249Dopey, N-terminal
3	PF06119	Nidogen, extracellular domainBiological Process: cell-matrix adhesion (GO:0007160)
3	PF11717	NULLNULL
3	PF02260	PIK-related kinase, FATCMolecular Function: protein binding (GO:0005515)
3	PF02709	Galactosyltransferase, metazoaBiological Process: carbohydrate metabolic process (GO:0005975), Molecular Function: transferase activity, transferring glycosyl groups (GO:0016757)
3	PF07162	IPR010796B9
3	PF08954	IPR015049Domain of unknown function DUF1900
3	PF12540	IPR022207Protein of unknown function DUF3736
3	PF04389	Peptidase M28Biological Process: proteolysis (GO:0006508), Molecular Function: peptidase activity (GO:0008233)
3	PF00650	IPR001251Cellular retinaldehyde-binding/triple function, C-terminal
3	PF12496	IPR022181Bcl2-/adenovirus E1B 19kDa-interacting protein 2
3	PF08190	NULLNULL
3	PF07531	TAFH/NHR1Molecular Function: sequence-specific DNA binding transcription factor activity (GO:0003700), Biological Process: regulation of transcription, DNA-dependent (GO:0006355)
3	PF11277	IPR021429Mediator complex, subunit Med24, N-terminal
3	PF08598	IPR013907Sds3-like
3	PF08620	IPR013929RNA polymerase II-associated protein 1, C-terminal
3	PF05327	IPR007991RNA polymerase I specific transcription initiation factor RRN3
3	PF11882	IPR021819Protein of unknown function DUF3402
3	PF07915	IPR012913Glucosidase II beta subunit-like
3	PF08712	NIF system FeS cluster assembly, NifU-like scaffold, N-terminalMolecular Function: iron ion binding (GO:0005506)
3	PF01229	Glycoside hydrolase, family 39Molecular Function: hydrolase activity, hydrolyzing O-glycosyl compounds (GO:0004553), Biological Process: carbohydrate metabolic process (GO:0005975)
3	PF04111	Autophagy-related protein 6Biological Process: autophagy (GO:0006914)
3	PF02019	WIF domainMolecular Function: protein tyrosine kinase activity (GO:0004713)
3	PF04801	DNA-directed RNA polymerase III subunit Rpc5Molecular Function: DNA-directed RNA polymerase activity (GO:0003899), Cellular Component: nucleus (GO:0005634), Biological Process: transcription, DNA-dependent (GO:0006351)
3	PF09766	IPR019163THO complex, subunit 5
3	PF00135	IPR002018Carboxylesterase, type B
3	PF05827	IPR024722BIG/ATPase V1 complex, subunit S1
3	PF02932	Neurotransmitter-gated ion-channel transmembrane domainBiological Process: ion transport (GO:0006811), Cellular Component: membrane (GO:0016020)
3	PF00202	Aminotransferase class-IIIMolecular Function: transaminase activity (GO:0008483), Molecular Function: pyridoxal phosphate binding (GO:0030170)
3	PF05383	IPR006630RNA-binding protein Lupus La
3	PF01434	Peptidase M41Molecular Function: metalloendopeptidase activity (GO:0004222), Molecular Function: ATP binding (GO:0005524), Biological Process: proteolysis (GO:0006508)
3	PF08938	IPR015033Domain of unknown function DUF1916
3	PF01968	Hydantoinase/oxoprolinaseMolecular Function: hydrolase activity (GO:0016787)
3	PF02005	N2,N2-dimethylguanosine tRNA methyltransferaseMolecular Function: RNA binding (GO:0003723), Molecular Function: tRNA (guanine-N2-)-methyltransferase activity (GO:0004809), Biological Process: tRNA processing (GO:0008033)
3	PF02803	Thiolase, C-terminalBiological Process: metabolic process (GO:0008152), Molecular Function: transferase activity, transferring acyl groups other than amino-acyl groups (GO:0016747)
3	PF11488	NULLNULL
3	PF05090	Vitamin K-dependent gamma-carboxylaseMolecular Function: gamma-glutamyl carboxylase activity (GO:0008488), Biological Process: peptidyl-glutamic acid carboxylation (GO:0017187)
3	PF11414	NULLNULL
3	PF00349	Hexokinase, N-terminalMolecular Function: ATP binding (GO:0005524), Biological Process: carbohydrate metabolic process (GO:0005975), Molecular Function: phosphotransferase activity, alcohol group as acceptor (GO:0016773)
3	PF00227	Proteasome, subunit alpha/betaMolecular Function: threonine-type endopeptidase activity (GO:0004298), Cellular Component: proteasome core complex (GO:0005839), Biological Process: proteolysis involved in cellular protein catabolic process (GO:0051603)
3	PF00940	DNA-directed RNA polymerase, phage-typeMolecular Function: DNA binding (GO:0003677), Molecular Function: DNA-directed RNA polymerase activity (GO:0003899), Biological Process: transcription, DNA-dependent (GO:0006351)
3	PF00568	EVH1Molecular Function: protein binding (GO:0005515)
3	PF04710	IPR006800Pellino
3	PF08409	IPR013618Domain of unknown function DUF1736
3	PF05185	Skb1 methyltransferaseCellular Component: cytoplasm (GO:0005737), Molecular Function: methyltransferase activity (GO:0008168)
3	PF05300	IPR007964Protein of unknown function DUF737
3	PF01138	IPR001247Exoribonuclease, phosphorolytic domain 1
3	PF02799	Myristoyl-CoA:protein N-myristoyltransferase, C-terminalMolecular Function: glycylpeptide N-tetradecanoyltransferase activity (GO:0004379)
3	PF08544	IPR013750GHMP kinase, C-terminal
3	PF01759	IPR018933Netrin module, non-TIMP type
3	PF00337	Galectin, carbohydrate recognition domainMolecular Function: sugar binding (GO:0005529)
3	PF01204	Glycoside hydrolase, family 37Molecular Function: alpha,alpha-trehalase activity (GO:0004555), Biological Process: trehalose metabolic process (GO:0005991)
3	PF04629	IPR006723Islet cell autoantigen Ica1, C-terminal
3	PF06202	Amylo-alpha-1,6-glucosidaseMolecular Function: amylo-alpha-1,6-glucosidase activity (GO:0004135), Biological Process: glycogen biosynthetic process (GO:0005978)
3	PF00118	Chaperonin Cpn60/TCP-1Molecular Function: ATP binding (GO:0005524), Biological Process: cellular protein metabolic process (GO:0044267)
3	PF12457	IPR022159Tuftelin interacting protein N-terminal
3	PF01853	MOZ/SAS-like proteinCellular Component: nucleus (GO:0005634), Biological Process: regulation of transcription, DNA-dependent (GO:0006355), Molecular Function: transferase activity, transferring acyl groups other than amino-acyl groups (GO:0016747)
3	PF00248	IPR023210NADP-dependent oxidoreductase domain
3	PF12896	IPR024790Anaphase-promoting complex subunit 4 long domain
3	PF04677	IPR006768Cwf19-like, C-terminal domain-1
3	PF02173	Coactivator CBP, pKIDMolecular Function: protein binding (GO:0005515), Biological Process: regulation of transcription, DNA-dependent (GO:0006355)
3	PF02773	S-adenosylmethionine synthetase, C-terminalMolecular Function: methionine adenosyltransferase activity (GO:0004478)
3	PF04777	Erv1/AlrMolecular Function: thiol oxidase activity (GO:0016972), Biological Process: oxidation-reduction process (GO:0055114)
3	PF05667	IPR008530Protein of unknown function DUF812
3	PF00088	IPR000519P-type trefoil
3	PF02347	Glycine cleavage system P-protein, N-terminalMolecular Function: glycine dehydrogenase (decarboxylating) activity (GO:0004375), Biological Process: oxidation-reduction process (GO:0055114)
3	PF10588	NADH:ubiquinone oxidoreductase, subunit G, iron-sulphur bindingMolecular Function: oxidoreductase activity (GO:0016491), Biological Process: oxidation-reduction process (GO:0055114)
3	PF01463	IPR000483Cysteine-rich flanking region, C-terminal
3	PF00351	Aromatic amino acid hydroxylase, C-terminalMolecular Function: oxidoreductase activity, acting on paired donors, with incorporation or reduction of molecular oxygen, reduced pteridine as one donor, and incorporation of one atom of oxygen (GO:0016714), Biological Process: oxidation-reduction process (GO:0055114)
3	PF12931	NULLNULL
3	PF12807	NULLNULL
3	PF06345	IPR010465DRF autoregulatory
3	PF05461	Apolipoprotein LCellular Component: extracellular region (GO:0005576), Biological Process: lipid transport (GO:0006869), Molecular Function: lipid binding (GO:0008289), Biological Process: lipoprotein metabolic process (GO:0042157)
3	PF08519	DNA replication factor RFC1, C-terminalMolecular Function: DNA clamp loader activity (GO:0003689), Molecular Function: ATP binding (GO:0005524), Cellular Component: DNA replication factor C complex (GO:0005663), Biological Process: DNA replication (GO:0006260)
3	PF02879	Alpha-D-phosphohexomutase, alpha/beta/alpha domain IIBiological Process: carbohydrate metabolic process (GO:0005975), Molecular Function: intramolecular transferase activity, phosphotransferases (GO:0016868)
3	PF08603	Adenylate cyclase-associated CAP, C-terminalMolecular Function: actin binding (GO:0003779), Biological Process: cytoskeleton organization (GO:0007010)
3	PF10608	IPR019590Membrane-associated guanylate kinase (MAGUK), PEST domain, N-terminal
3	PF03143	Translation elongation factor EFTu/EF1A, C-terminalMolecular Function: GTP binding (GO:0005525)
3	PF10523	IPR018379BEN domain
3	PF08372	IPR013583Phosphoribosyltransferase C-terminal
3	PF04849	IPR006933HAP1, N-terminal
3	PF02881	Signal recognition particle, SRP54 subunit, helical bundleMolecular Function: GTP binding (GO:0005525), Biological Process: SRP-dependent cotranslational protein targeting to membrane (GO:0006614)
3	PF12756	NULLNULL
3	PF00636	Ribonuclease IIIMolecular Function: RNA binding (GO:0003723), Molecular Function: ribonuclease III activity (GO:0004525), Biological Process: RNA processing (GO:0006396)
3	PF06068	TIP49, C-terminalMolecular Function: DNA helicase activity (GO:0003678), Molecular Function: ATP binding (GO:0005524)
3	PF04869	Vesicle tethering protein Uso1/P115-like , head domainCellular Component: Golgi membrane (GO:0000139), Cellular Component: cytoplasm (GO:0005737), Biological Process: intracellular protein transport (GO:0006886), Biological Process: vesicle fusion with Golgi apparatus (GO:0048280)
3	PF00335	TetraspaninCellular Component: integral to membrane (GO:0016021)
3	PF09773	IPR019170Meckelin
3	PF10199	IPR019341Alpha/gamma-adaptin-binding protein p34
3	PF10046	IPR019269Biogenesis of lysosome-related organelles complex-1, subunit 2
3	PF01424	Single-stranded nucleic acid binding R3HMolecular Function: nucleic acid binding (GO:0003676)
3	PF04822	IPR006907Protein of unknown function DUF622
3	PF05653	IPR008521Protein of unknown function DUF803
3	PF12928	IPR024336tRNA-splicing endonuclease, subunit Sen54, N-terminal
3	PF09762	IPR019159Protein of unknown function DUF2037
3	PF03054	tRNA-specific 2-thiouridylaseCellular Component: cytoplasm (GO:0005737), Biological Process: tRNA processing (GO:0008033), Molecular Function: transferase activity (GO:0016740)
3	PF01406	Cysteinyl-tRNA synthetase, class IaMolecular Function: nucleotide binding (GO:0000166), Molecular Function: cysteine-tRNA ligase activity (GO:0004817), Molecular Function: ATP binding (GO:0005524), Cellular Component: cytoplasm (GO:0005737), Biological Process: cysteinyl-tRNA aminoacylation (GO:0006423)
3	PF00370	Carbohydrate kinase, FGGY, N-terminalBiological Process: carbohydrate metabolic process (GO:0005975), Molecular Function: phosphotransferase activity, alcohol group as acceptor (GO:0016773)
3	PF12297	IPR022076Ellis van Creveld protein 2-like protein
3	PF06311	IPR010449NUMB domain
3	PF02877	Poly(ADP-ribose) polymerase, regulatory domainMolecular Function: NAD+ ADP-ribosyltransferase activity (GO:0003950), Biological Process: protein ADP-ribosylation (GO:0006471)
3	PF04046	IPR006568PSP, proline-rich
3	PF05721	IPR008775Phytanoyl-CoA dioxygenase
3	PF03467	IPR005120Regulator of nonsense-mediated decay, UPF3
3	PF03348	TMS membrane protein/tumour differentially expressed proteinCellular Component: membrane (GO:0016020)
3	PF12884	Transducer of regulated CREB activity, N-terminalMolecular Function: cAMP response element binding protein binding (GO:0008140), Biological Process: protein homotetramerization (GO:0051289)
3	PF00310	Glutamine amidotransferase, class-IIBiological Process: metabolic process (GO:0008152)
3	PF02840	Prp18Cellular Component: spliceosomal complex (GO:0005681), Biological Process: RNA splicing (GO:0008380)
3	PF02055	Glycoside hydrolase, family 30Molecular Function: glucosylceramidase activity (GO:0004348), Cellular Component: lysosome (GO:0005764), Biological Process: sphingolipid metabolic process (GO:0006665), Biological Process: lysosome organization (GO:0007040)
3	PF11715	IPR021717Nucleoporin Nup120/160
3	PF00031	Proteinase inhibitor I25, cystatinMolecular Function: cysteine-type endopeptidase inhibitor activity (GO:0004869)
3	PF12509	IPR022188Protein of unknown function DUF3715
3	PF04812	Hepatocyte nuclear factor 1, beta isoform, C-terminalCellular Component: nucleus (GO:0005634), Biological Process: positive regulation of transcription, DNA-dependent (GO:0045893)
3	PF01068	DNA ligase, ATP-dependent, centralMolecular Function: DNA ligase (ATP) activity (GO:0003910), Molecular Function: ATP binding (GO:0005524), Biological Process: DNA repair (GO:0006281), Biological Process: DNA recombination (GO:0006310)
3	PF10585	IPR019572Ubiquitin-activating enzyme
3	PF07834	Ran-GTPase activating protein 1, C-terminalMolecular Function: Ran GTPase activator activity (GO:0005098), Biological Process: signal transduction (GO:0007165)
3	PF12316	IPR024580Dishevelled C-terminal
3	PF11830	IPR021785Protein of unknown function DUF3350
3	PF01080	Peptidase A22A, presenilinMolecular Function: aspartic-type endopeptidase activity (GO:0004190), Cellular Component: integral to membrane (GO:0016021)
3	PF12036	IPR021910Protein of unknown function DUF3522
3	PF10347	IPR019441FMP27, GFWDK domain
3	PF01151	GNS1/SUR4 membrane proteinCellular Component: integral to membrane (GO:0016021)
3	PF09333	IPR015412Autophagy-related, C-terminal
3	PF01166	TSC-22 / Dip / BunMolecular Function: sequence-specific DNA binding transcription factor activity (GO:0003700), Biological Process: regulation of transcription, DNA-dependent (GO:0006355)
3	PF00006	ATPase, F1/V1/A1 complex, alpha/beta subunit, nucleotide-binding domainMolecular Function: ATP binding (GO:0005524)
3	PF02862	DDHDMolecular Function: metal ion binding (GO:0046872)
3	PF01256	IPR000631Uncharacterised domain, carbohydrate kinase-related
3	PF11643	VASP/EnahMolecular Function: actin binding (GO:0003779), Cellular Component: cytoskeleton (GO:0005856), Biological Process: actin polymerization or depolymerization (GO:0008154), Molecular Function: SH3 domain binding (GO:0017124), Biological Process: protein homotetramerization (GO:0051289)
3	PF01571	Glycine cleavage T-protein, N-terminalMolecular Function: aminomethyltransferase activity (GO:0004047), Cellular Component: cytoplasm (GO:0005737), Biological Process: glycine catabolic process (GO:0006546)
3	PF10358	IPR019448Oestrogen-responsive protein Fam102A/B, N-terminal
3	PF04959	IPR007042Arsenite-resistance protein 2
3	PF03036	IPR004279Perilipin
3	PF00285	Citrate synthase-likeBiological Process: cellular carbohydrate metabolic process (GO:0044262), Molecular Function: transferase activity, transferring acyl groups, acyl groups converted into alkyl on transfer (GO:0046912)
3	PF04376	Arginine-tRNA-protein transferase, N-terminalMolecular Function: arginyltransferase activity (GO:0004057), Biological Process: protein arginylation (GO:0016598)
3	PF01056	Transcription regulator Myc, N-terminalMolecular Function: sequence-specific DNA binding transcription factor activity (GO:0003700), Cellular Component: nucleus (GO:0005634), Biological Process: regulation of transcription, DNA-dependent (GO:0006355)
3	PF08165	Ferlin A-domainCellular Component: integral to membrane (GO:0016021)
3	PF08172	CASP, C-terminalBiological Process: intra-Golgi vesicle-mediated transport (GO:0006891), Cellular Component: integral to Golgi membrane (GO:0030173)
3	PF08487	IPR013694Vault protein inter-alpha-trypsin
3	PF10497	IPR018866Zinc-finger domain of monoamine-oxidase A repressor R1
3	PF09992	IPR018711Phosphodiester alpha-GlcNAcase
3	PF01496	ATPase, V0/A0 complex, 116kDa subunitMolecular Function: hydrogen ion transmembrane transporter activity (GO:0015078), Biological Process: ATP hydrolysis coupled proton transport (GO:0015991), Cellular Component: proton-transporting two-sector ATPase complex, proton-transporting domain (GO:0033177)
3	PF12810	NULLNULL
3	PF04931	DNA polymerase VMolecular Function: DNA binding (GO:0003677), Molecular Function: DNA-directed DNA polymerase activity (GO:0003887), Biological Process: transcription, DNA-dependent (GO:0006351)
3	PF05063	MT-A70Biological Process: nucleobase-containing compound metabolic process (GO:0006139), Molecular Function: methyltransferase activity (GO:0008168)
3	PF00262	Calreticulin/calnexinMolecular Function: calcium ion binding (GO:0005509)
3	PF02990	Nonaspanin (TM9SF)Cellular Component: integral to membrane (GO:0016021)
3	PF09468	Ribonuclease H2, subunit BCellular Component: nucleus (GO:0005634)
3	PF07778	IPR012485Centromere protein Cenp-I
3	PF02176	NULLNULL
3	PF06728	GPI transamidase subunit PIG-UCellular Component: endoplasmic reticulum membrane (GO:0005789), Biological Process: GPI anchor biosynthetic process (GO:0006506), Cellular Component: integral to membrane (GO:0016021)
3	PF12075	IPR021939Kank N-terminal motif
3	PF01061	ABC-2 type transporterCellular Component: membrane (GO:0016020)
3	PF01130	CD36 antigenBiological Process: cell adhesion (GO:0007155), Cellular Component: membrane (GO:0016020)
3	PF01746	IPR016009tRNA (guanine-N1-)-methyltransferase
3	PF04109	IPR007241Autophagy-related protein 9
3	PF11531	Histone-arginine methyltransferase CARM1, N-terminalBiological Process: pathogenesis (GO:0009405)
3	PF12711	IPR024658Kinesin-like, KLP2
3	PF01619	Proline dehydrogenaseMolecular Function: proline dehydrogenase activity (GO:0004657), Biological Process: glutamate biosynthetic process (GO:0006537), Biological Process: proline catabolic process (GO:0006562), Biological Process: oxidation-reduction process (GO:0055114)
3	PF02142	IPR011607Methylglyoxal synthase-like domain
3	PF06459	Ryanodine Receptor TM 4-6Molecular Function: ryanodine-sensitive calcium-release channel activity (GO:0005219), Biological Process: cellular calcium ion homeostasis (GO:0006874), Cellular Component: integral to membrane (GO:0016021)
3	PF05510	Sarcoglycan alphaepsilonCellular Component: sarcoglycan complex (GO:0016012)
3	PF02714	Domain of unknown function DUF221Cellular Component: membrane (GO:0016020)
3	PF08506	Exportin/Importin, Cse1-likeBiological Process: intracellular protein transport (GO:0006886)
3	PF00710	Asparaginase/glutaminaseBiological Process: cellular amino acid metabolic process (GO:0006520)
3	PF06248	RZZ complex, subunit Zw10Cellular Component: chromosome, centromeric region (GO:0000775), Cellular Component: nucleus (GO:0005634), Biological Process: mitosis (GO:0007067)
3	PF12068	IPR021935Domain of unknown function DUF3548
3	PF00070	Pyridine nucleotide-disulphide oxidoreductase, NAD-binding domainMolecular Function: oxidoreductase activity (GO:0016491), Molecular Function: flavin adenine dinucleotide binding (GO:0050660), Biological Process: oxidation-reduction process (GO:0055114)
3	PF04000	IPR007146Sas10/Utp3/C1D
3	PF01425	AmidaseMolecular Function: carbon-nitrogen ligase activity, with glutamine as amido-N-donor (GO:0016884)
3	PF01556	Chaperone DnaJ, C-terminalBiological Process: protein folding (GO:0006457), Molecular Function: unfolded protein binding (GO:0051082)
3	PF00355	Rieske [2Fe-2S] iron-sulphur domainMolecular Function: oxidoreductase activity (GO:0016491), Molecular Function: 2 iron, 2 sulfur cluster binding (GO:0051537), Biological Process: oxidation-reduction process (GO:0055114)
3	PF01217	IPR022775AP complex, mu/sigma subunit
3	PF03770	Inositol polyphosphate kinaseMolecular Function: inositol trisphosphate 3-kinase activity (GO:0008440)
3	PF02824	IPR004095TGS
3	PF06870	RNA polymerase I associated factor, A49-likeMolecular Function: DNA binding (GO:0003677), Molecular Function: DNA-directed RNA polymerase activity (GO:0003899), Cellular Component: nucleus (GO:0005634), Biological Process: transcription, DNA-dependent (GO:0006351)
3	PF02366	Glycosyl transferase, family 39Molecular Function: mannosyltransferase activity (GO:0000030), Biological Process: protein O-linked glycosylation (GO:0006493), Cellular Component: membrane (GO:0016020)
3	PF04387	IPR007482Protein-tyrosine phosphatase-like, PTPLA
3	PF01106	NIF system FeS cluster assembly, NifU, C-terminalMolecular Function: iron ion binding (GO:0005506), Biological Process: iron-sulfur cluster assembly (GO:0016226), Molecular Function: iron-sulfur cluster binding (GO:0051536)
3	PF04727	Engulfment/cell motility, ELMOCellular Component: cytoskeleton (GO:0005856), Biological Process: phagocytosis (GO:0006909)
3	PF12275	IPR022060Protein of unknown function DUF3616
3	PF08344	IPR013555Transient receptor potential II
3	PF09027	IPR015116GTPase binding
3	PF12424	Plasma membrane calcium transporter ATPase C-terminalMolecular Function: calcium-transporting ATPase activity (GO:0005388)
3	PF10239	IPR018797Uncharacterised protein family FAM98
3	PF02516	Oligosaccharyl transferase, STT3 subunitMolecular Function: oligosaccharyl transferase activity (GO:0004576), Biological Process: protein glycosylation (GO:0006486), Cellular Component: membrane (GO:0016020)
3	PF09090	MIF4G-like, type 2Biological Process: RNA metabolic process (GO:0016070)
3	PF02931	Neurotransmitter-gated ion-channel ligand-bindingMolecular Function: extracellular ligand-gated ion channel activity (GO:0005230), Biological Process: transport (GO:0006810), Cellular Component: membrane (GO:0016020)
3	PF12024	IPR021900Protein of unknown function DUF3512
3	PF05222	Alanine dehydrogenase/PNT, N-terminalMolecular Function: oxidoreductase activity (GO:0016491), Biological Process: oxidation-reduction process (GO:0055114)
3	PF00245	Alkaline phosphataseBiological Process: metabolic process (GO:0008152), Molecular Function: phosphatase activity (GO:0016791)
3	PF12394	IPR022122Protein of unknown function DUF3657
3	PF10034	Dpy-19Cellular Component: integral to membrane (GO:0016021)
3	PF06886	IPR009675Xklp2 targeting protein
3	PF05920	Homeobox KN domainMolecular Function: DNA binding (GO:0003677), Cellular Component: nucleus (GO:0005634), Biological Process: regulation of transcription, DNA-dependent (GO:0006355)
3	PF12722	NULLNULL
3	PF08474	IPR013681Myelin transcription factor 1
3	PF07691	IPR011658PA14
3	PF00125	Histone coreMolecular Function: DNA binding (GO:0003677)
3	PF07469	Domain of unknown function DUF1518Cellular Component: nucleus (GO:0005634)
3	PF09247	IPR009067TAFII-230 TBP-binding
3	PF12140	IPR021987Protein of unknown function DUF3588
3	PF12066	IPR021933Protein of unknown function DUF3546
3	PF10650	IPR019607Putative zinc-finger domain
3	PF00821	Phosphoenolpyruvate carboxykinase, GTP-utilisingMolecular Function: phosphoenolpyruvate carboxykinase activity (GO:0004611), Molecular Function: GTP binding (GO:0005525), Biological Process: gluconeogenesis (GO:0006094)
3	PF08158	IPR012977Uncharacterised domain NUC130/133, N-terminal
3	PF00583	GCN5-related N-acetyltransferase (GNAT) domainMolecular Function: N-acetyltransferase activity (GO:0008080), Biological Process: metabolic process (GO:0008152)
3	PF10293	IPR019409FMP27, domain of unknown function DUF2405
3	PF03725	Exoribonuclease, phosphorolytic domain 2Molecular Function: RNA binding (GO:0003723), Biological Process: RNA processing (GO:0006396)
3	PF12932	IPR024340Sec16, central conserved domain
3	PF03949	Malic enzyme, NAD-bindingMolecular Function: oxidoreductase activity, acting on the CH-OH group of donors, NAD or NADP as acceptor (GO:0016616), Molecular Function: NAD binding (GO:0051287), Biological Process: oxidation-reduction process (GO:0055114)
3	PF07710	p53, tetramerisation domainBiological Process: protein tetramerization (GO:0051262)
3	PF08763	IPR014873Voltage-dependent calcium channel, alpha-1 subunit, IQ domain
2	PF10359	IPR019449FMP27, WPPW domain
2	PF03630	Type II pantothenate kinaseMolecular Function: pantothenate kinase activity (GO:0004594), Molecular Function: ATP binding (GO:0005524), Biological Process: coenzyme A biosynthetic process (GO:0015937)
2	PF03476	IPR005303MOSC, N-terminal beta barrel
2	PF02377	IPR003351Dishevelled protein domain
2	PF02295	Double-stranded RNA-specific adenosine deaminase (DRADA)Molecular Function: RNA binding (GO:0003723), Molecular Function: double-stranded RNA adenosine deaminase activity (GO:0003726)
2	PF00021	IPR001526CD59 antigen
2	PF10147	Growth arrest/ DNA-damage-inducible protein-interacting protein 1Cellular Component: nucleus (GO:0005634), Biological Process: cell cycle (GO:0007049)
2	PF12423	IPR022140Kinesin protein 1B
2	PF09175	Vitellinogen, beta-sheet shellMolecular Function: lipid transporter activity (GO:0005319), Biological Process: lipid transport (GO:0006869)
2	PF02629	CoA-bindingMolecular Function: binding (GO:0005488)
2	PF00306	ATPase, F1/V1/A1 complex, alpha/beta subunit, C-terminalBiological Process: ATP hydrolysis coupled proton transport (GO:0015991), Molecular Function: hydrolase activity, acting on acid anhydrides, catalyzing transmembrane movement of substances (GO:0016820), Cellular Component: proton-transporting two-sector ATPase complex, catalytic domain (GO:0033178)
2	PF04636	PA26 p53-induced protein (sestrin)Cellular Component: nucleus (GO:0005634), Biological Process: cell cycle arrest (GO:0007050)
2	PF00293	NUDIX hydrolase domainMolecular Function: hydrolase activity (GO:0016787)
2	PF07842	GC-rich sequence DNA-binding factor domainMolecular Function: DNA binding (GO:0003677), Cellular Component: nucleus (GO:0005634), Biological Process: regulation of transcription, DNA-dependent (GO:0006355)
2	PF01457	Peptidase M8, leishmanolysinMolecular Function: metalloendopeptidase activity (GO:0004222), Biological Process: proteolysis (GO:0006508), Biological Process: cell adhesion (GO:0007155), Molecular Function: zinc ion binding (GO:0008270), Cellular Component: membrane (GO:0016020)
2	PF10165	IPR019318Guanine nucleotide exchange factor, Ric8
2	PF09066	Clathrin adaptor, beta-adaptin, appendage, C-terminal subdomainBiological Process: intracellular protein transport (GO:0006886), Biological Process: vesicle-mediated transport (GO:0016192), Cellular Component: clathrin adaptor complex (GO:0030131)
2	PF04098	Rad52/22 double-strand break repair proteinBiological Process: DNA repair (GO:0006281), Biological Process: DNA recombination (GO:0006310)
2	PF12022	IPR024603COG complex component, COG2, C-terminal
2	PF01064	TGF-beta receptor/activin receptor, type I/IIMolecular Function: transmembrane receptor protein serine/threonine kinase activity (GO:0004675), Molecular Function: transforming growth factor beta-activated receptor activity (GO:0005024), Cellular Component: membrane (GO:0016020)
2	PF08227	IPR013183Protein of unknown function DUF1721, fungi
2	PF08067	IPR012987ROK, N-terminal
2	PF12254	IPR024647DNA polymerase alpha catalytic subunit, N-terminal domain
2	PF03134	IPR004345TB2/DP1/HVA22-related protein
2	PF06218	IPR009348Nitrogen permease regulator 2
2	PF04003	IPR007148Small-subunit processome, Utp12
2	PF00887	Acyl-CoA-binding protein, ACBPMolecular Function: fatty-acyl-CoA binding (GO:0000062)
2	PF03987	IPR007135Autophagy-related protein 3
2	PF00685	Sulfotransferase domainMolecular Function: sulfotransferase activity (GO:0008146)
2	PF10534	IPR019555CRIC domain, Chordata
2	PF12436	IPR024729Peptidase C19 domain
2	PF09431	IPR018556Domain of unknown function DUF2013
2	PF03853	IPR004443YjeF-related protein, N-terminal
2	PF12721	NULLNULL
2	PF01212	Aromatic amino acid beta-eliminating lyase/threonine aldolaseBiological Process: cellular amino acid metabolic process (GO:0006520), Molecular Function: lyase activity (GO:0016829)
2	PF01422	Zinc finger, NF-X1-typeMolecular Function: sequence-specific DNA binding transcription factor activity (GO:0003700), Cellular Component: nucleus (GO:0005634), Biological Process: regulation of transcription, DNA-dependent (GO:0006355), Molecular Function: zinc ion binding (GO:0008270)
2	PF12064	IPR021931Protein of unknown function DUF3544
2	PF09038	IPR015125Tumour suppressor p53-binding protein-1 Tudor
2	PF02284	Cytochrome c oxidase, subunit VaMolecular Function: cytochrome-c oxidase activity (GO:0004129)
2	PF10457	IPR019498MENTAL domain
2	PF01019	Gamma-glutamyltranspeptidaseMolecular Function: gamma-glutamyltransferase activity (GO:0003840)
2	PF08702	Fibrinogen, alpha/beta/gamma chain, coiled coil domainMolecular Function: receptor binding (GO:0005102), Cellular Component: fibrinogen complex (GO:0005577), Biological Process: signal transduction (GO:0007165), Biological Process: platelet activation (GO:0030168), Molecular Function: protein binding, bridging (GO:0030674), Biological Process: protein polymerization (GO:0051258)
2	PF02953	Mitochondrial inner membrane translocase complex, Tim8/9/10/13-zinc finger-likeBiological Process: protein targeting to mitochondrion (GO:0006626), Cellular Component: mitochondrial intermembrane space protein transporter complex (GO:0042719), Biological Process: protein import into mitochondrial inner membrane (GO:0045039)
2	PF08685	Peptidase M12B, GON-ADAMTSsMolecular Function: metalloendopeptidase activity (GO:0004222), Molecular Function: zinc ion binding (GO:0008270)
2	PF04494	TFIID subunit, WD40-associated regionCellular Component: nucleus (GO:0005634), Biological Process: regulation of transcription, DNA-dependent (GO:0006355)
2	PF04377	Arginine-tRNA-protein transferase, C-terminalMolecular Function: arginyltransferase activity (GO:0004057), Biological Process: protein arginylation (GO:0016598)
2	PF08142	AARP2CNCellular Component: nucleus (GO:0005634), Biological Process: ribosome biogenesis (GO:0042254)
2	PF01494	IPR002938Monooxygenase, FAD-binding
2	PF10243	IPR018799Microtubule/TRAF3/DISC1 binding protein
2	PF00408	Alpha-D-phosphohexomutase, C-terminalBiological Process: carbohydrate metabolic process (GO:0005975), Molecular Function: intramolecular transferase activity, phosphotransferases (GO:0016868)
2	PF00480	IPR000600ROK
2	PF12047	IPR022702DNA (cytosine-5)-methyltransferase 1, replication foci domain
2	PF10601	IPR006629LPS-induced tumor necrosis factor alpha factor
2	PF01612	3'-5' exonucleaseMolecular Function: nucleic acid binding (GO:0003676), Cellular Component: intracellular (GO:0005622), Biological Process: nucleobase-containing compound metabolic process (GO:0006139), Molecular Function: 3'-5' exonuclease activity (GO:0008408)
2	PF00437	Type II secretion system protein EMolecular Function: ATP binding (GO:0005524), Cellular Component: intracellular (GO:0005622), Biological Process: transport (GO:0006810)
2	PF07064	IPR009771Ribosome control protein 1
2	PF12180	IPR022008TSG101 and ALIX binding domain of CEP55
2	PF09068	IPR015153EF-hand domain, type 1
2	PF04086	Signal recognition particle receptor, alpha subunit, N-terminalMolecular Function: GTPase activity (GO:0003924), Molecular Function: signal recognition particle binding (GO:0005047), Molecular Function: GTP binding (GO:0005525), Cellular Component: signal recognition particle receptor complex (GO:0005785), Biological Process: GTP catabolic process (GO:0006184), Biological Process: intracellular p…
2	PF02837	Glycoside hydrolase, family 2, N-terminalMolecular Function: hydrolase activity, hydrolyzing O-glycosyl compounds (GO:0004553), Biological Process: carbohydrate metabolic process (GO:0005975)
2	PF12513	Mitochondrial degradasome RNA helicase subunit C-terminalMolecular Function: hydrolase activity, acting on acid anhydrides (GO:0016817)
2	PF07443	HepA-relatedMolecular Function: helicase activity (GO:0004386), Molecular Function: ATP binding (GO:0005524), Cellular Component: nucleus (GO:0005634), Biological Process: chromatin modification (GO:0016568), Molecular Function: hydrolase activity, acting on acid anhydrides, in phosphorus-containing anhydrides (GO:0016818)
2	PF08777	IPR014886RNA-binding motif
2	PF09742	IPR019142Dymeclin
2	PF02453	ReticulonCellular Component: endoplasmic reticulum (GO:0005783)
2	PF02223	Thymidylate kinaseMolecular Function: thymidylate kinase activity (GO:0004798), Molecular Function: ATP binding (GO:0005524), Biological Process: dTDP biosynthetic process (GO:0006233)
2	PF00390	Malic enzyme, N-terminalMolecular Function: oxidoreductase activity, acting on the CH-OH group of donors, NAD or NADP as acceptor (GO:0016616), Biological Process: oxidation-reduction process (GO:0055114)
2	PF08726	IPR014837EF-hand, Ca insensitive
2	PF04275	Higher eukaryotic phosphomevalonate kinaseMolecular Function: phosphomevalonate kinase activity (GO:0004631), Cellular Component: cytoplasm (GO:0005737), Biological Process: cholesterol biosynthetic process (GO:0006695)
2	PF12886	IPR024785Transducer of regulated CREB activity, C-terminal
2	PF09596	Neurogenic mastermind-like, N-terminalMolecular Function: transcription coactivator activity (GO:0003713), Biological Process: Notch signaling pathway (GO:0007219), Cellular Component: nuclear speck (GO:0016607), Biological Process: positive regulation of transcription from RNA polymerase II promoter (GO:0045944)
2	PF07283	IPR010837Conjugal transfer, TrbH
2	PF07731	Multicopper oxidase, type 2Molecular Function: copper ion binding (GO:0005507), Molecular Function: oxidoreductase activity (GO:0016491), Biological Process: oxidation-reduction process (GO:0055114)
2	PF00646	F-box domain, cyclin-likeMolecular Function: protein binding (GO:0005515)
2	PF08143	IPR012956CARG-binding factor, N-terminal
2	PF08149	IPR012952BING4, C-terminal
2	PF09058	IPR015143L27-1
2	PF02836	Glycoside hydrolase, family 2, TIM barrelMolecular Function: hydrolase activity, hydrolyzing O-glycosyl compounds (GO:0004553), Biological Process: carbohydrate metabolic process (GO:0005975)
2	PF07539	IPR011430Down-regulated-in-metastasis protein
2	PF04121	Nuclear pore protein 84/107Cellular Component: nuclear pore (GO:0005643), Biological Process: transport (GO:0006810)
2	PF08082	Pre-mRNA-processing-splicing factor 8Biological Process: nuclear mRNA splicing, via spliceosome (GO:0000398), Cellular Component: spliceosomal complex (GO:0005681)
2	PF00183	Heat shock protein Hsp90Molecular Function: ATP binding (GO:0005524), Biological Process: protein folding (GO:0006457), Biological Process: response to stress (GO:0006950), Molecular Function: unfolded protein binding (GO:0051082)
2	PF09177	Syntaxin 6, N-terminalCellular Component: membrane (GO:0016020), Biological Process: Golgi vesicle transport (GO:0048193)
2	PF00282	Pyridoxal phosphate-dependent decarboxylaseMolecular Function: carboxy-lyase activity (GO:0016831), Biological Process: carboxylic acid metabolic process (GO:0019752), Molecular Function: pyridoxal phosphate binding (GO:0030170)
2	PF02765	Telomere end binding proteinBiological Process: telomere maintenance (GO:0000723), Cellular Component: nuclear chromosome, telomeric region (GO:0000784), Molecular Function: DNA binding (GO:0003677)
2	PF00077	IPR018061Peptidase A2A, retrovirus RVP subgroup
2	PF08246	IPR013201Proteinase inhibitor I29, cathepsin propeptide
2	PF07928	Vps54-likeBiological Process: retrograde transport, endosome to Golgi (GO:0042147)
2	PF04775	Acyl-CoA thioester hydrolase/bile acid-CoA amino acid N-acetyltransferaseBiological Process: lipid metabolic process (GO:0006629), Molecular Function: palmitoyl-CoA hydrolase activity (GO:0016290)
2	PF04987	GPI ethanolamine phosphate transferase 1, C-terminalCellular Component: endoplasmic reticulum membrane (GO:0005789), Biological Process: GPI anchor biosynthetic process (GO:0006506), Molecular Function: transferase activity (GO:0016740)
2	PF08070	DTHCTMolecular Function: DNA binding (GO:0003677), Molecular Function: DNA topoisomerase (ATP-hydrolyzing) activity (GO:0003918), Molecular Function: ATP binding (GO:0005524), Cellular Component: nucleus (GO:0005634)
2	PF09004	Alkylated DNA repair protein AlkB, homologue 8, N-terminalMolecular Function: methyltransferase activity (GO:0008168), Molecular Function: oxidoreductase activity, acting on paired donors, with incorporation or reduction of molecular oxygen, 2-oxoglutarate as one donor, and incorporation of one atom each of oxygen into both donors (GO:0016706), Biological Process: oxidation-reduction process (GO:…
2	PF00917	MATHMolecular Function: protein binding (GO:0005515)
2	PF04664	Opioid growth factor receptor (OGFr) conserved domainMolecular Function: receptor activity (GO:0004872), Cellular Component: membrane (GO:0016020)
2	PF01088	Peptidase C12, ubiquitin carboxyl-terminal hydrolase 1Molecular Function: ubiquitin thiolesterase activity (GO:0004221), Cellular Component: intracellular (GO:0005622), Biological Process: ubiquitin-dependent protein catabolic process (GO:0006511)
2	PF05557	IPR008672Mitotic checkpoint
2	PF10441	IPR018849Nucleolar 27S pre-rRNA processing, Urb2/Npa2, C-terminal
2	PF03131	Maf transcription factorMolecular Function: DNA binding (GO:0003677), Cellular Component: nucleus (GO:0005634), Biological Process: regulation of transcription, DNA-dependent (GO:0006355)
2	PF08442	IPR013650ATP-grasp fold, succinyl-CoA synthetase-type
2	PF08767	IPR014877Exportin 1, C-terminal
2	PF10160	IPR018781Uncharacterised protein family, transmembrane-40
2	PF00156	PhosphoribosyltransferaseBiological Process: nucleoside metabolic process (GO:0009116)
2	PF01108	NULLNULL
2	PF00551	Formyl transferase, N-terminalBiological Process: biosynthetic process (GO:0009058), Molecular Function: hydroxymethyl-, formyl- and related transferase activity (GO:0016742)
2	PF03473	Molybdenum cofactor sulfurase, C-terminalMolecular Function: catalytic activity (GO:0003824), Molecular Function: molybdenum ion binding (GO:0030151), Molecular Function: pyridoxal phosphate binding (GO:0030170)
2	PF01699	Sodium/calcium exchanger membrane regionCellular Component: integral to membrane (GO:0016021), Biological Process: transmembrane transport (GO:0055085)
2	PF09103	BRCA2, oligonucleotide/oligosaccharide-binding 1Biological Process: double-strand break repair via homologous recombination (GO:0000724)
2	PF12178	IPR022006Chromosome passenger complex (CPC) protein INCENP N-terminal
2	PF02267	ADP-ribosyl cyclase (CD38/157)Molecular Function: NAD+ nucleosidase activity (GO:0003953)
2	PF12569	IPR021183Alpha-acetyltransferase 15, NatA
2	PF11629	SARAH domainMolecular Function: protein serine/threonine kinase activity (GO:0004674)
2	PF01858	Retinoblastoma-associated protein, A-boxCellular Component: nucleus (GO:0005634), Biological Process: regulation of cell cycle (GO:0051726)
2	PF03265	Deoxyribonuclease IIMolecular Function: deoxyribonuclease II activity (GO:0004531), Biological Process: DNA metabolic process (GO:0006259)
2	PF02933	Cell division protein 48, Cdc48, domain 2Molecular Function: ATP binding (GO:0005524)
2	PF08241	Methyltransferase type 11Biological Process: metabolic process (GO:0008152), Molecular Function: methyltransferase activity (GO:0008168)
2	PF06840	IPR009652Protein of unknown function DUF1241
2	PF01299	Lysosome-associated membrane glycoproteinCellular Component: membrane (GO:0016020)
2	PF01119	DNA mismatch repair protein, C-terminalMolecular Function: ATP binding (GO:0005524), Biological Process: mismatch repair (GO:0006298), Molecular Function: mismatched DNA binding (GO:0030983)
2	PF10238	IPR019370E2F-associated phosphoprotein
2	PF08083	PROCNBiological Process: nuclear mRNA splicing, via spliceosome (GO:0000398), Cellular Component: spliceosomal complex (GO:0005681)
2	PF06375	IPR010474Bovine leukaemia virus receptor
2	PF00769	Ezrin/radixin/moesin, C-terminalCellular Component: cytoplasm (GO:0005737), Molecular Function: cytoskeletal protein binding (GO:0008092), Cellular Component: extrinsic to membrane (GO:0019898)
2	PF00204	DNA topoisomerase, type IIA, subunit B, domain 2Molecular Function: DNA binding (GO:0003677), Molecular Function: DNA topoisomerase (ATP-hydrolyzing) activity (GO:0003918), Molecular Function: ATP binding (GO:0005524), Cellular Component: chromosome (GO:0005694), Biological Process: DNA topological change (GO:0006265)
2	PF12854	NULLNULL
2	PF08264	Valyl/Leucyl/Isoleucyl-tRNA synthetase, class I, anticodon-bindingMolecular Function: nucleotide binding (GO:0000166), Molecular Function: aminoacyl-tRNA ligase activity (GO:0004812), Molecular Function: ATP binding (GO:0005524), Cellular Component: cytoplasm (GO:0005737), Biological Process: tRNA aminoacylation for protein translation (GO:0006418)
2	PF03368	Dicer double-stranded RNA-binding foldMolecular Function: endoribonuclease activity, producing 5'-phosphomonoesters (GO:0016891)
2	PF07808	RED-like, N-terminalCellular Component: nucleus (GO:0005634)
2	PF02257	DNA-binding RFXMolecular Function: DNA binding (GO:0003677), Biological Process: regulation of transcription, DNA-dependent (GO:0006355)
2	PF05221	AdenosylhomocysteinaseMolecular Function: adenosylhomocysteinase activity (GO:0004013), Biological Process: one-carbon metabolic process (GO:0006730)
2	PF05104	Ribosome receptor lysine/proline richBiological Process: protein transport (GO:0015031), Cellular Component: integral to endoplasmic reticulum membrane (GO:0030176)
2	PF12455	IPR022157Dynein associated protein
2	PF08563	p53 transactivation domainMolecular Function: protein binding (GO:0005515)
2	PF03712	NULLNULL
2	PF01028	DNA topoisomerase I, catalytic core, eukaryotic-typeMolecular Function: DNA binding (GO:0003677), Molecular Function: DNA topoisomerase (ATP-hydrolyzing) activity (GO:0003918), Cellular Component: chromosome (GO:0005694), Biological Process: DNA topological change (GO:0006265)
2	PF01086	Clathrin light chainMolecular Function: structural molecule activity (GO:0005198), Biological Process: intracellular protein transport (GO:0006886), Biological Process: vesicle-mediated transport (GO:0016192), Cellular Component: clathrin coat of trans-Golgi network vesicle (GO:0030130), Cellular Component: clathrin coat of coated pit (GO:0030132)
2	PF03190	IPR004879Domain of unknown function DUF255
2	PF03999	IPR007145Microtubule-associated protein, MAP65/ASE1-type
2	PF12473	IPR022164Kinesin-like
2	PF02359	ATPase, AAA-type, VAT, N-terminalMolecular Function: ATP binding (GO:0005524)
2	PF08840	IPR014940BAAT/Acyl-CoA thioester hydrolase C-terminal
2	PF00789	UBXMolecular Function: protein binding (GO:0005515)
2	PF01042	IPR006175Endoribonuclease L-PSP
2	PF00549	ATP-citrate lyase/succinyl-CoA ligaseMolecular Function: catalytic activity (GO:0003824), Biological Process: metabolic process (GO:0008152)
2	PF10391	DNA polymerase lambda, fingers domainMolecular Function: nucleotidyltransferase activity (GO:0016779)
2	PF00128	Glycosyl hydrolase, family 13, catalytic domainMolecular Function: catalytic activity (GO:0003824), Biological Process: carbohydrate metabolic process (GO:0005975), Molecular Function: cation binding (GO:0043169)
2	PF00261	IPR000533Tropomyosin
2	PF00996	IPR018203GDP dissociation inhibitor
2	PF05586	Anthrax toxin receptor, C-terminalMolecular Function: receptor activity (GO:0004872), Cellular Component: integral to membrane (GO:0016021)
2	PF01857	Retinoblastoma-associated protein, B-boxCellular Component: nucleus (GO:0005634), Biological Process: regulation of cell cycle (GO:0051726)
2	PF00173	Cytochrome b5Molecular Function: heme binding (GO:0020037)
2	PF03151	IPR004853Domain of unknown function DUF250
2	PF12938	NULLNULL
2	PF01210	Glycerol-3-phosphate dehydrogenase, NAD-dependent, N-terminalCellular Component: cytoplasm (GO:0005737), Molecular Function: oxidoreductase activity, acting on the CH-OH group of donors, NAD or NADP as acceptor (GO:0016616), Biological Process: glycerol-3-phosphate catabolic process (GO:0046168), Molecular Function: NAD binding (GO:0051287), Biological Process: oxidation-reduction process (GO:005…
2	PF07744	IPR012921Spen paralogue and orthologue SPOC, C-terminal
2	PF07546	EMI domainMolecular Function: protein binding (GO:0005515)
2	PF02729	Aspartate/ornithine carbamoyltransferase, carbamoyl-P bindingBiological Process: cellular amino acid metabolic process (GO:0006520), Molecular Function: carboxyl- or carbamoyltransferase activity (GO:0016743)
2	PF05735	Thrombospondin, C-terminalMolecular Function: calcium ion binding (GO:0005509), Cellular Component: extracellular region (GO:0005576), Biological Process: cell adhesion (GO:0007155)
2	PF00704	Glycoside hydrolase, family 18, catalytic domainMolecular Function: hydrolase activity, hydrolyzing O-glycosyl compounds (GO:0004553), Biological Process: carbohydrate metabolic process (GO:0005975)
2	PF02213	GYFMolecular Function: protein binding (GO:0005515)
2	PF00229	Tumour necrosis factorMolecular Function: tumor necrosis factor receptor binding (GO:0005164), Biological Process: immune response (GO:0006955), Cellular Component: membrane (GO:0016020)
2	PF08390	IPR013599TRAM1-like protein
2	PF08423	IPR013632DNA recombination and repair protein Rad51, C-terminal
2	PF03520	IPR013821Potassium channel, voltage dependent, KCNQ, C-terminal
2	PF09730	Bicaudal-D protein, microtubule-associatedCellular Component: Golgi apparatus (GO:0005794), Biological Process: transport (GO:0006810)
2	PF12998	IPR024610Inhibitor of growth protein, N-terminal
2	PF02301	DNA-binding HORMABiological Process: mitosis (GO:0007067)
2	PF06741	IPR009604LsmAD domain
2	PF03371	IPR005037Pre-mRNA-splicing factor 38
2	PF01082	Copper type II, ascorbate-dependent monooxygenase, N-terminalMolecular Function: monooxygenase activity (GO:0004497), Molecular Function: copper ion binding (GO:0005507), Molecular Function: oxidoreductase activity, acting on paired donors, with incorporation or reduction of molecular oxygen, reduced ascorbate as one donor, and incorporation of one atom of oxygen (GO:0016715), Biological Process:…
2	PF07202	IPR009852T-complex 10/CenJ, C-terminal
2	PF12026	IPR021901CAS family, DUF3513
2	PF02197	cAMP-dependent protein kinase, regulatory subunit, type I/II alpha/betaBiological Process: signal transduction (GO:0007165), Molecular Function: cAMP-dependent protein kinase regulator activity (GO:0008603)
2	PF03571	Peptidase M49, dipeptidyl-peptidase IIICellular Component: cytoplasm (GO:0005737), Biological Process: proteolysis (GO:0006508), Molecular Function: dipeptidyl-peptidase activity (GO:0008239)
2	PF04921	XAP5 proteinCellular Component: nucleus (GO:0005634)
2	PF02911	Formyl transferase, C-terminalBiological Process: biosynthetic process (GO:0009058), Molecular Function: hydroxymethyl-, formyl- and related transferase activity (GO:0016742)
2	PF04724	Glycosyl transferase, family 17Molecular Function: beta-1,4-mannosylglycoprotein 4-beta-N-acetylglucosaminyltransferase activity (GO:0003830), Biological Process: protein N-linked glycosylation (GO:0006487), Cellular Component: membrane (GO:0016020)
2	PF07989	IPR012943Spindle associated
2	PF09060	IPR015145L27-N
2	PF08913	IPR015009Vinculin-binding site-containing domain
2	PF05804	NULLNULL
2	PF03133	Tubulin-tyrosine ligaseMolecular Function: tubulin-tyrosine ligase activity (GO:0004835), Biological Process: protein modification process (GO:0006464)
2	PF08799	IPR014906Pre-mRNA processing factor 4 (PRP4)-like
2	PF00929	IPR013520Exonuclease, RNase T/DNA polymerase III
2	PF12329	IPR022092TATA element modulatory factor 1 DNA binding
2	PF04089	IPR007084BRICHOS
2	PF03200	Glycoside hydrolase, family 63Molecular Function: mannosyl-oligosaccharide glucosidase activity (GO:0004573), Biological Process: oligosaccharide metabolic process (GO:0009311)
2	PF01694	Peptidase S54, rhomboid domainMolecular Function: serine-type endopeptidase activity (GO:0004252), Cellular Component: integral to membrane (GO:0016021)
2	PF11559	IPR021622Afadin/alpha-actinin-binding
2	PF04427	IPR007109Brix domain
2	PF11232	IPR021394Mediator complex, subunit Med25, PTOV activation and synapsin 2
2	PF00764	Argininosuccinate synthaseMolecular Function: argininosuccinate synthase activity (GO:0004055), Molecular Function: ATP binding (GO:0005524), Biological Process: arginine biosynthetic process (GO:0006526)
2	PF07264	NULLNULL
2	PF10531	IPR019554Soluble ligand binding domain
2	PF05746	DALR anticodon bindingMolecular Function: arginine-tRNA ligase activity (GO:0004814), Molecular Function: ATP binding (GO:0005524), Biological Process: arginyl-tRNA aminoacylation (GO:0006420)
2	PF11936	IPR024600Domain of unknown function DUF3454, notch
2	PF12894	NULLNULL
2	PF01652	Translation Initiation factor eIF- 4eMolecular Function: RNA binding (GO:0003723), Molecular Function: translation initiation factor activity (GO:0003743), Cellular Component: cytoplasm (GO:0005737), Biological Process: translational initiation (GO:0006413)
2	PF12074	IPR022716Domain of unknown function DUF3554
2	PF09294	IPR015373Interferon alpha/beta receptor, beta chain
2	PF10267	IPR019394Predicted transmembrane/coiled-coil 2 protein
2	PF06818	Fez1Cellular Component: cytoplasm (GO:0005737), Cellular Component: membrane (GO:0016020)
2	PF00220	Neurohypophysial hormone, conserved siteMolecular Function: neurohypophyseal hormone activity (GO:0005185), Cellular Component: extracellular region (GO:0005576)
2	PF00462	GlutaredoxinMolecular Function: electron carrier activity (GO:0009055), Molecular Function: protein disulfide oxidoreductase activity (GO:0015035), Biological Process: cell redox homeostasis (GO:0045454)
2	PF06479	KEN domain, ribonuclease activatorBiological Process: mRNA processing (GO:0006397), Molecular Function: endoribonuclease activity, producing 5'-phosphomonoesters (GO:0016891)
2	PF02778	tRNA intron endonuclease, N-terminalMolecular Function: tRNA-intron endonuclease activity (GO:0000213), Biological Process: tRNA splicing, via endonucleolytic cleavage and ligation (GO:0006388)
2	PF08572	IPR013881Pre-mRNA-splicing factor 3
2	PF12848	NULLNULL
2	PF08547	IPR013857NADH:ubiquinone oxidoreductase intermediate-associated protein 30
2	PF05210	SproutyBiological Process: multicellular organismal development (GO:0007275), Biological Process: regulation of signal transduction (GO:0009966), Cellular Component: membrane (GO:0016020)
2	PF09172	Vitellinogen, open beta-sheetMolecular Function: lipid transporter activity (GO:0005319), Biological Process: lipid transport (GO:0006869)
2	PF04567	RNA polymerase Rpb2, domain 5Molecular Function: DNA binding (GO:0003677), Molecular Function: DNA-directed RNA polymerase activity (GO:0003899), Biological Process: transcription, DNA-dependent (GO:0006351)
2	PF06881	RNA polymerase II transcription factor SIII, subunit ACellular Component: nucleus (GO:0005634), Biological Process: regulation of transcription, DNA-dependent (GO:0006355), Cellular Component: integral to membrane (GO:0016021)
2	PF00550	Phosphopantetheine-bindingMolecular Function: cofactor binding (GO:0048037)
2	PF00994	Molybdopterin bindingBiological Process: Mo-molybdopterin cofactor biosynthetic process (GO:0006777)
2	PF03126	Plus-3Molecular Function: DNA binding (GO:0003677), Cellular Component: nucleus (GO:0005634), Biological Process: transcription initiation, DNA-dependent (GO:0006352), Biological Process: histone modification (GO:0016570)
2	PF12063	Serine/threonine-protein kinase, C-terminalMolecular Function: protein serine/threonine kinase activity (GO:0004674)
2	PF01347	Lipid transport protein, N-terminalMolecular Function: lipid transporter activity (GO:0005319), Biological Process: lipid transport (GO:0006869)
2	PF01145	IPR001107Band 7 protein
2	PF00719	Inorganic pyrophosphataseMolecular Function: magnesium ion binding (GO:0000287), Molecular Function: inorganic diphosphatase activity (GO:0004427), Cellular Component: cytoplasm (GO:0005737), Biological Process: phosphate-containing compound metabolic process (GO:0006796)
2	PF10351	IPR019443FMP27, C-terminal
2	PF03531	Structure-specific recognition proteinMolecular Function: DNA binding (GO:0003677), Cellular Component: nucleus (GO:0005634)
2	PF08064	UMEMolecular Function: protein serine/threonine kinase activity (GO:0004674)
2	PF11608	IPR024582Limkain b1, conserved domain
2	PF07814	IPR022771Wings apart-like protein
2	PF00438	S-adenosylmethionine synthetase, N-terminalMolecular Function: methionine adenosyltransferase activity (GO:0004478)
2	PF00348	Polyprenyl synthetaseBiological Process: isoprenoid biosynthetic process (GO:0008299)
2	PF00878	Cation-independent mannose-6-phosphate receptorMolecular Function: transporter activity (GO:0005215), Cellular Component: cytoplasm (GO:0005737), Biological Process: transport (GO:0006810), Cellular Component: integral to membrane (GO:0016021)
2	PF11648	C-terminal domain of RIG-IMolecular Function: hydrolase activity, acting on acid anhydrides (GO:0016817)
2	PF08914	IPR015010Rap1 Myb
2	PF04503	Single-stranded DNA-binding protein, SSDPMolecular Function: DNA binding (GO:0003677), Cellular Component: nucleus (GO:0005634)
2	PF05686	IPR006598Lipopolysaccharide-modifying protein
2	PF12516	IPR022194Protein of unknown function DUF3719
2	PF02898	Nitric oxide synthase, oxygenase domainMolecular Function: nitric-oxide synthase activity (GO:0004517), Biological Process: nitric oxide biosynthetic process (GO:0006809), Biological Process: oxidation-reduction process (GO:0055114)
2	PF03446	6-phosphogluconate dehydrogenase, NADP-bindingMolecular Function: phosphogluconate dehydrogenase (decarboxylating) activity (GO:0004616), Biological Process: pentose-phosphate shunt (GO:0006098), Biological Process: oxidation-reduction process (GO:0055114)
2	PF01648	4'-phosphopantetheinyl transferaseMolecular Function: magnesium ion binding (GO:0000287), Molecular Function: holo-[acyl-carrier-protein] synthase activity (GO:0008897), Biological Process: macromolecule biosynthetic process (GO:0009059)
2	PF09816	IPR019194Transcription elognation factor Eaf, N-terminal
2	PF13001	IPR024372Proteasome stabiliser ECM29
2	PF03834	DNA repair protein rad10Molecular Function: damaged DNA binding (GO:0003684), Molecular Function: endonuclease activity (GO:0004519), Cellular Component: nucleus (GO:0005634), Biological Process: DNA repair (GO:0006281)
2	PF11934	IPR024599Domain of unknown function DUF3452, retinoblastoma-associated
2	PF01650	Peptidase C13, legumainMolecular Function: cysteine-type endopeptidase activity (GO:0004197), Biological Process: proteolysis (GO:0006508)
2	PF06058	IPR010334Dcp1-like decapping
2	PF09740	IPR018610Protein of unknown function DUF2043
2	PF04774	IPR006861Hyaluronan/mRNA-binding protein
2	PF12830	NULLNULL
2	PF07776	Zinc finger, AD-typeCellular Component: nucleus (GO:0005634), Molecular Function: zinc ion binding (GO:0008270)
2	PF02919	DNA topoisomerase I, DNA binding, eukaryotic-typeMolecular Function: DNA binding (GO:0003677), Molecular Function: DNA topoisomerase type I activity (GO:0003917), Cellular Component: chromosome (GO:0005694), Biological Process: DNA topological change (GO:0006265)
2	PF09121	IPR015205Tower
2	PF12397	IPR022125U3 small nucleolar RNA-associated protein 10
2	PF06418	CTP synthase, N-terminalMolecular Function: CTP synthase activity (GO:0003883), Biological Process: pyrimidine nucleotide biosynthetic process (GO:0006221)
2	PF07721	Tetratricopeptide TPR-4Molecular Function: identical protein binding (GO:0042802)
2	PF07557	Shugoshin, C-terminalCellular Component: chromosome, centromeric region (GO:0000775), Cellular Component: nucleus (GO:0005634), Biological Process: meiotic chromosome segregation (GO:0045132)
2	PF01467	CytidylyltransferaseBiological Process: biosynthetic process (GO:0009058), Molecular Function: nucleotidyltransferase activity (GO:0016779)
2	PF09445	RNA cap guanine-N2 methyltransferaseBiological Process: RNA methylation (GO:0001510), Molecular Function: methyltransferase activity (GO:0008168), Biological Process: RNA capping (GO:0009452)
2	PF09007	IPR015098EBP50, C-terminal
2	PF09057	Smac/DIABLO proteinCellular Component: mitochondrion (GO:0005739), Biological Process: induction of apoptosis (GO:0006917), Biological Process: activation of caspase activity (GO:0006919)
2	PF06663	Connector enhancer of kinase suppressor of ras 2Cellular Component: cytoplasm (GO:0005737), Biological Process: regulation of signal transduction (GO:0009966), Cellular Component: membrane (GO:0016020)
2	PF00682	Pyruvate carboxyltransferaseMolecular Function: catalytic activity (GO:0003824)
2	PF10381	IPR019461Autophagy-related protein 3, C-terminal
2	PF12347	IPR022102Holliday junction regulator protein family C-terminal repeat
2	PF11793	NULLNULL
2	PF09358	IPR018965Ubiquitin-activating enzyme e1, C-terminal
2	PF11945	IPR021854WASH complex, subunit WASH
2	PF12179	I-kappa-kinase-beta NEMO binding domainMolecular Function: IkappaB kinase activity (GO:0008384)
2	PF09398	FGFR1 oncogene partner (FOP), N-terminal dimerisation domainCellular Component: centrosome (GO:0005813), Biological Process: microtubule anchoring (GO:0034453)
2	PF09316	IPR015395C-myb, C-terminal
2	PF08338	IPR013549Domain of unknown function DUF1731, C-terminal
2	PF04112	IPR007244Mak10 subunit, NatC N(alpha)-terminal acetyltransferase
2	PF06424	PRP1 splicing factor, N-terminalBiological Process: nuclear mRNA splicing, via spliceosome (GO:0000398), Cellular Component: nucleus (GO:0005634)
2	PF03062	IPR004299Membrane bound O-acyl transferase, MBOAT
2	PF03097	IPR004328BRO1 domain
2	PF00278	Orn/DAP/Arg decarboxylase 2, C-terminalMolecular Function: catalytic activity (GO:0003824)
2	PF09814	IPR019193Ubiquitin-conjugating enzyme E2C-binding protein
2	PF07815	Abl-interactor, homeo-domain homologous domainCellular Component: cytoplasm (GO:0005737)
2	PF08385	IPR013594Dynein heavy chain, domain-1
2	PF02296	Clathrin adaptor, alpha-adaptin, appendage, C-terminal subdomainBiological Process: intracellular protein transport (GO:0006886), Biological Process: vesicle-mediated transport (GO:0016192), Cellular Component: clathrin adaptor complex (GO:0030131)
2	PF01233	Myristoyl-CoA:protein N-myristoyltransferase, N-terminalMolecular Function: glycylpeptide N-tetradecanoyltransferase activity (GO:0004379)
2	PF01545	Cation efflux proteinBiological Process: cation transport (GO:0006812), Molecular Function: cation transmembrane transporter activity (GO:0008324), Cellular Component: integral to membrane (GO:0016021), Biological Process: transmembrane transport (GO:0055085)
2	PF07973	Threonyl/alanyl tRNA synthetase, SADMolecular Function: ATP binding (GO:0005524), Cellular Component: cytoplasm (GO:0005737), Molecular Function: ligase activity, forming aminoacyl-tRNA and related compounds (GO:0016876), Biological Process: tRNA aminoacylation (GO:0043039)
2	PF08562	IPR013871Cysteine-rich secretory protein
2	PF00024	IPR003014PAN-1 domain
2	PF07479	Glycerol-3-phosphate dehydrogenase, NAD-dependent, C-terminalBiological Process: carbohydrate metabolic process (GO:0005975), Molecular Function: oxidoreductase activity, acting on CH-OH group of donors (GO:0016614), Biological Process: oxidation-reduction process (GO:0055114)
2	PF08599	IPR013908DNA repair Nbs1, C-terminal
2	PF04037	Domain of unknown function DUF382Cellular Component: nucleus (GO:0005634)
2	PF08032	RNA 2-O ribose methyltransferase, substrate bindingMolecular Function: methyltransferase activity (GO:0008168)
2	PF06990	Galactose-3-O-sulfotransferaseMolecular Function: galactosylceramide sulfotransferase activity (GO:0001733), Cellular Component: Golgi apparatus (GO:0005794), Biological Process: biosynthetic process (GO:0009058), Cellular Component: integral to membrane (GO:0016021)
2	PF12460	IPR024687Transcription protein MMS19, N-terminal
2	PF04675	DNA ligase, ATP-dependent, N-terminalMolecular Function: DNA binding (GO:0003677), Molecular Function: DNA ligase (ATP) activity (GO:0003910), Biological Process: DNA repair (GO:0006281), Biological Process: DNA recombination (GO:0006310)
2	PF08676	MutL, C-terminal, dimerisationMolecular Function: ATP binding (GO:0005524), Biological Process: mismatch repair (GO:0006298)
2	PF09797	IPR019183N-acetyltransferase B complex, non-catalytic subunit
2	PF01431	Peptidase M13, neprilysin, C-terminalMolecular Function: metalloendopeptidase activity (GO:0004222), Biological Process: proteolysis (GO:0006508)
2	PF05178	IPR018034KRR1 interacting protein 1
2	PF10392	IPR019465Conserved oligomeric Golgi complex, subunit 5
2	PF08399	IPR013608VWA N-terminal
2	PF09036	Bcr-Abl oncoprotein oligomerisationMolecular Function: protein serine/threonine kinase activity (GO:0004674), Molecular Function: GTPase activator activity (GO:0005096), Biological Process: protein phosphorylation (GO:0006468), Biological Process: signal transduction (GO:0007165)
2	PF08621	IPR013930RNA polymerase II-associated protein 1, N-terminal
2	PF06148	IPR024602Conserved oligomeric Golgi complex, subunit 2, N-terminal
2	PF09309	IPR015388FCP1-like phosphatase, C-terminal
2	PF01268	Formate-tetrahydrofolate ligase, FTHFSMolecular Function: formate-tetrahydrofolate ligase activity (GO:0004329), Molecular Function: ATP binding (GO:0005524), Biological Process: folic acid-containing compound biosynthetic process (GO:0009396)
2	PF02882	Tetrahydrofolate dehydrogenase/cyclohydrolase, NAD(P)-binding domainMolecular Function: catalytic activity (GO:0003824), Molecular Function: methylenetetrahydrofolate dehydrogenase (NADP+) activity (GO:0004488), Biological Process: folic acid-containing compound biosynthetic process (GO:0009396), Biological Process: oxidation-reduction process (GO:0055114)
2	PF12580	IPR022229Peptidase S8A, tripeptidyl peptidase II
2	PF12813	NULLNULL
2	PF09469	IPR019025Cordon-bleu domain
2	PF12251	IPR022042snRNA-activating protein complex, subunit 3, C-terminal
2	PF03144	Translation elongation factor EFTu/EF1A, domain 2Molecular Function: GTP binding (GO:0005525)
2	PF05822	Pyrimidine 5'-nucleotidase, eukaryoticMolecular Function: magnesium ion binding (GO:0000287), Cellular Component: cytoplasm (GO:0005737), Molecular Function: 5'-nucleotidase activity (GO:0008253)
2	PF10602	IPR01958526S proteasome, regulatory subunit Rpn7
2	PF00450	Peptidase S10, serine carboxypeptidaseMolecular Function: serine-type carboxypeptidase activity (GO:0004185), Biological Process: proteolysis (GO:0006508)
2	PF03941	IPR005635Inner centromere protein, ARK-binding domain
2	PF01205	IPR001498Impact, N-terminal
2	PF00763	Tetrahydrofolate dehydrogenase/cyclohydrolase, catalytic domainMolecular Function: catalytic activity (GO:0003824), Molecular Function: methylenetetrahydrofolate dehydrogenase (NADP+) activity (GO:0004488), Biological Process: folic acid-containing compound biosynthetic process (GO:0009396), Biological Process: oxidation-reduction process (GO:0055114)
2	PF01764	Lipase, class 3Molecular Function: triglyceride lipase activity (GO:0004806), Biological Process: lipid metabolic process (GO:0006629)
2	PF12895	NULLNULL
2	PF02208	IPR003127Sorbin-like
2	PF05422	IPR008828Stress-activated map kinase interacting 1
2	PF09069	IPR015154EF-hand domain, type 2
2	PF04813	Hepatocyte nuclear factor 1, alpha isoform C-terminalCellular Component: nucleus (GO:0005634), Biological Process: positive regulation of transcription, DNA-dependent (GO:0045893)
2	PF00406	Adenylate kinaseMolecular Function: ATP binding (GO:0005524), Biological Process: nucleobase-containing compound metabolic process (GO:0006139), Molecular Function: nucleobase-containing compound kinase activity (GO:0019205)
2	PF07145	IPR009818Ataxin-2, C-terminal
2	PF02816	MHCK/EF2 kinaseMolecular Function: protein serine/threonine kinase activity (GO:0004674), Molecular Function: ATP binding (GO:0005524), Biological Process: protein phosphorylation (GO:0006468)
2	PF12936	IPR024626Kri1-like, C-terminal
2	PF00185	Aspartate/ornithine carbamoyltransferase, Asp/Orn-binding domainBiological Process: cellular amino acid metabolic process (GO:0006520), Molecular Function: amino acid binding (GO:0016597), Molecular Function: carboxyl- or carbamoyltransferase activity (GO:0016743)
2	PF08801	IPR014908Nucleoporin, Nup133/Nup155-like, N-terminal
2	PF01808	AICARFT/IMPCHase bienzymeMolecular Function: IMP cyclohydrolase activity (GO:0003937), Molecular Function: phosphoribosylaminoimidazolecarboxamide formyltransferase activity (GO:0004643), Biological Process: purine nucleotide biosynthetic process (GO:0006164)
2	PF10475	IPR019515Vacuolar protein sorting-associated protein 54
2	PF00633	Helix-hairpin-helix motifMolecular Function: DNA binding (GO:0003677)
2	PF09387	IPR018539RNA-binding, mitochondrial
2	PF05965	FY-rich, C-terminalCellular Component: nucleus (GO:0005634)
2	PF03998	Small-subunit processome, Utp11Biological Process: rRNA processing (GO:0006364), Cellular Component: small-subunit processome (GO:0032040)
2	PF04969	IPR017447CS domain
2	PF03638	IPR005172Tesmin/TSO1-like, CXC
2	PF08371	IPR013582Phospholipase D/viral envelope
2	PF07525	SOCS protein, C-terminalBiological Process: intracellular signal transduction (GO:0035556)
2	PF03700	Sorting nexin, N-terminalBiological Process: intracellular protein transport (GO:0006886), Molecular Function: protein transporter activity (GO:0008565)
2	PF08240	Alcohol dehydrogenase GroES-likeMolecular Function: oxidoreductase activity (GO:0016491), Biological Process: oxidation-reduction process (GO:0055114)
2	PF00586	AIR synthase-related proteinMolecular Function: catalytic activity (GO:0003824)
2	PF11799	DNA polymerase, Y-family, little finger domainMolecular Function: damaged DNA binding (GO:0003684), Molecular Function: DNA-directed DNA polymerase activity (GO:0003887), Biological Process: DNA repair (GO:0006281)
2	PF01936	IPR021139Domain of unknown function DUF88
2	PF00382	Transcription factor TFIIB, cyclin-relatedMolecular Function: translation initiation factor activity (GO:0003743), Biological Process: translational initiation (GO:0006413)
2	PF10408	Ubiquitin conjugation factor E4, coreCellular Component: ubiquitin ligase complex (GO:0000151), Biological Process: ubiquitin-dependent protein catabolic process (GO:0006511), Biological Process: protein ubiquitination (GO:0016567), Molecular Function: ubiquitin-ubiquitin ligase activity (GO:0034450)
2	PF03782	IPR005533AMOP
2	PF04950	IPR007034Ribosome biogenesis protein BMS1/TSR1, C-terminal
2	PF11265	IPR021419Mediator complex, subunit Med25, von Willebrand factor type A
2	PF10589	NADH ubiquinone oxidoreductase, F subunit, iron sulphur bindingBiological Process: oxidation-reduction process (GO:0055114)
2	PF05972	Adenomatous polyposis coli protein, 15 residue repeatMolecular Function: beta-catenin binding (GO:0008013), Biological Process: Wnt receptor signaling pathway (GO:0016055)
2	PF09402	Inner nuclear membrane protein MAN1Cellular Component: integral to nuclear inner membrane (GO:0005639)
2	PF07830	Protein serine/threonine phosphatase 2C, C-terminalMolecular Function: magnesium ion binding (GO:0000287), Molecular Function: phosphoprotein phosphatase activity (GO:0004721), Molecular Function: manganese ion binding (GO:0030145)
2	PF02598	IPR003750Protein of unknown function DUF171
2	PF09340	IPR015418Histone H4 acetyltransferase, NuA4 complex, Eaf6
2	PF04566	RNA polymerase Rpb2, domain 4Molecular Function: DNA binding (GO:0003677), Molecular Function: DNA-directed RNA polymerase activity (GO:0003899), Biological Process: transcription, DNA-dependent (GO:0006351)
2	PF01207	tRNA-dihydrouridine synthaseBiological Process: tRNA processing (GO:0008033), Molecular Function: tRNA dihydrouridine synthase activity (GO:0017150), Molecular Function: flavin adenine dinucleotide binding (GO:0050660), Biological Process: oxidation-reduction process (GO:0055114)
2	PF04189	Eukaryotic initiation factor 3, gamma subunitMolecular Function: translation initiation factor activity (GO:0003743), Biological Process: translational initiation (GO:0006413)
2	PF02812	Glutamate/phenylalanine/leucine/valine dehydrogenase, dimerisation domainBiological Process: cellular amino acid metabolic process (GO:0006520), Molecular Function: oxidoreductase activity (GO:0016491), Biological Process: oxidation-reduction process (GO:0055114)
2	PF01175	Urocanase domainMolecular Function: urocanate hydratase activity (GO:0016153)
2	PF12755	NULLNULL
2	PF07851	TMPIT-likeCellular Component: integral to membrane (GO:0016021)
2	PF02772	S-adenosylmethionine synthetase, central domainMolecular Function: methionine adenosyltransferase activity (GO:0004478)
2	PF09127	Peptidase M1, leukotriene A4 hydrolase, aminopeptidase C-terminalMolecular Function: metallopeptidase activity (GO:0008237), Molecular Function: zinc ion binding (GO:0008270), Biological Process: leukotriene biosynthetic process (GO:0019370)
2	PF11532	IPR024666Heterogeneous nuclear ribonucleoprotein M, PY nuclear localisation signal
2	PF08355	IPR013566EF hand associated, type-1
2	PF12304	IPR020977Beta-casein-like
2	PF10509	IPR019539Galactokinase galactose-binding domain
2	PF08669	IPR013977Glycine cleavage T-protein, C-terminal barrel
2	PF08825	E2 bindingMolecular Function: ATP binding (GO:0005524), Molecular Function: acid-amino acid ligase activity (GO:0016881), Biological Process: protein neddylation (GO:0045116)
2	PF11977	IPR021869Ribonuclease Zc3h12a-like
2	PF12231	IPR022031Rap1-interacting factor 1 N-terminal
2	PF09104	IPR015188BRCA2, oligonucleotide/oligosaccharide-binding 3
2	PF12678	IPR024766Zinc finger, RING-H2-type
2	PF03733	IPR005185Protein of unknown function DUF307
2	PF01148	Phosphatidate cytidylyltransferaseCellular Component: membrane (GO:0016020), Molecular Function: transferase activity, transferring phosphorus-containing groups (GO:0016772)
2	PF01834	DNA-repair protein Xrcc1, N-terminalBiological Process: single strand break repair (GO:0000012), Molecular Function: damaged DNA binding (GO:0003684), Cellular Component: nucleus (GO:0005634)
2	PF01253	Translation initiation factor SUI1Molecular Function: translation initiation factor activity (GO:0003743), Biological Process: translational initiation (GO:0006413)
2	PF12999	NULLNULL
2	PF12333	IPR024679IPI1-like domain
2	PF05783	IPR022780Dynein family light intermediate chain
2	PF09368	Something about silencing protein 10 (Sas10), C-terminalCellular Component: nucleus (GO:0005634), Biological Process: gene silencing (GO:0016458)
2	PF08947	IPR015042BPS (Between PH and SH2) domain
2	PF10516	IPR019544Tetratricopeptide, SHNi-TPR domain
2	PF02582	IPR003734Protein of unknown function DUF155
1	PF04192	Small-subunit processome, Utp21Biological Process: rRNA processing (GO:0006364), Cellular Component: small-subunit processome (GO:0032040)
1	PF11817	IPR021773Foie gras liver health family 1
1	PF03727	Hexokinase, C-terminalMolecular Function: ATP binding (GO:0005524), Biological Process: carbohydrate metabolic process (GO:0005975), Molecular Function: phosphotransferase activity, alcohol group as acceptor (GO:0016773)
1	PF10591	SPARC/Testican, calcium-binding domainMolecular Function: calcium ion binding (GO:0005509), Cellular Component: proteinaceous extracellular matrix (GO:0005578), Biological Process: signal transduction (GO:0007165)
1	PF05902	Band 4.1, C-terminalMolecular Function: actin binding (GO:0003779), Molecular Function: structural molecule activity (GO:0005198), Cellular Component: cytoskeleton (GO:0005856)
1	PF02817	E3 bindingBiological Process: metabolic process (GO:0008152), Molecular Function: transferase activity, transferring acyl groups (GO:0016746)
1	PF01512	NADH:ubiquinone oxidoreductase, 51kDa subunitMolecular Function: oxidoreductase activity, acting on NADH or NADPH (GO:0016651), Molecular Function: 4 iron, 4 sulfur cluster binding (GO:0051539)
1	PF01902	IPR002761Domain of unknown function DUF71, ATP-binding domain
1	PF10596	IPR019580Pre-mRNA-processing-splicing factor 8, U6-snRNA-binding
1	PF08033	IPR012990Sec23/Sec24 beta-sandwich
1	PF11362	IPR021504Protein of unknown function DUF3161
1	PF03256	IPR004939Anaphase-promoting complex, subunit 10/DOC domain
1	PF01096	Zinc finger, TFIIS-typeMolecular Function: nucleic acid binding (GO:0003676), Biological Process: transcription, DNA-dependent (GO:0006351), Molecular Function: zinc ion binding (GO:0008270)
1	PF04004	IPR007149Leo1-like protein
1	PF08826	Myotonic dystrophy protein kinase, coiled coilMolecular Function: protein serine/threonine kinase activity (GO:0004674), Molecular Function: ATP binding (GO:0005524), Biological Process: protein phosphorylation (GO:0006468)
1	PF09014	IPR015104Beta-2-glycoprotein-1 fifth domain
1	PF06632	DNA double-strand break repair and VJ recombination XRCC4Molecular Function: DNA binding (GO:0003677), Cellular Component: nucleus (GO:0005634), Biological Process: double-strand break repair (GO:0006302), Biological Process: DNA recombination (GO:0006310)
1	PF01127	Succinate dehydrogenase/Fumarate reductase, transmembrane subunitMolecular Function: oxidoreductase activity, acting on the CH-CH group of donors (GO:0016627)
1	PF12145	IPR021990Mediator complex, subunit Med12, LCEWAV-domain
1	PF11875	IPR024586DnaJ-like protein C11, C-terminal
1	PF01937	IPR002791Domain of unknown function DUF89
1	PF01974	tRNA intron endonuclease, catalytic domain-likeMolecular Function: tRNA-intron endonuclease activity (GO:0000213), Biological Process: tRNA splicing, via endonucleolytic cleavage and ligation (GO:0006388)
1	PF02233	NADP transhydrogenase, beta subunitMolecular Function: NAD(P)+ transhydrogenase (AB-specific) activity (GO:0008750), Cellular Component: integral to membrane (GO:0016021), Molecular Function: NADP binding (GO:0050661), Biological Process: oxidation-reduction process (GO:0055114)
1	PF02151	UvrB/UvrC proteinMolecular Function: DNA binding (GO:0003677), Molecular Function: nuclease activity (GO:0004518), Biological Process: nucleotide-excision repair (GO:0006289)
1	PF07988	Transcription regulator Wos2-domainBiological Process: regulation of transcription, DNA-dependent (GO:0006355)
1	PF04799	Fzo/mitofusin HR2 domainMolecular Function: GTPase activity (GO:0003924), Cellular Component: mitochondrial outer membrane (GO:0005741), Biological Process: GTP catabolic process (GO:0006184), Biological Process: mitochondrial fusion (GO:0008053), Cellular Component: integral to membrane (GO:0016021)
1	PF11933	IPR024583Domain of unknown function DUF3451
1	PF08969	IPR015063Domain of unknown function DUF1873
1	PF00835	IPR000928SNAP-25
1	PF04048	Sec8 exocyst complex component specific domainCellular Component: exocyst (GO:0000145), Biological Process: vesicle docking involved in exocytosis (GO:0006904), Biological Process: protein transport (GO:0015031)
1	PF01396	DNA topoisomerase, type IA, zn fingerMolecular Function: DNA binding (GO:0003677), Molecular Function: DNA topoisomerase activity (GO:0003916), Cellular Component: chromosome (GO:0005694), Biological Process: DNA topological change (GO:0006265)
1	PF01546	Peptidase M20Biological Process: metabolic process (GO:0008152), Molecular Function: hydrolase activity (GO:0016787)
1	PF01591	6-phosphofructo-2-kinaseMolecular Function: 6-phosphofructo-2-kinase activity (GO:0003873), Molecular Function: ATP binding (GO:0005524), Biological Process: fructose metabolic process (GO:0006000)
1	PF05958	(Uracil-5)-methyltransferaseBiological Process: RNA processing (GO:0006396), Molecular Function: RNA methyltransferase activity (GO:0008173)
1	PF10584	Proteasome, alpha-subunit, conserved siteMolecular Function: endopeptidase activity (GO:0004175), Biological Process: ubiquitin-dependent protein catabolic process (GO:0006511), Cellular Component: proteasome core complex, alpha-subunit complex (GO:0019773)
1	PF03943	TAP, C-terminalCellular Component: nucleus (GO:0005634), Biological Process: mRNA transport (GO:0051028)
1	PF01565	FAD linked oxidase, N-terminalMolecular Function: UDP-N-acetylmuramate dehydrogenase activity (GO:0008762), Molecular Function: oxidoreductase activity (GO:0016491), Molecular Function: flavin adenine dinucleotide binding (GO:0050660), Biological Process: oxidation-reduction process (GO:0055114)
1	PF03006	Hly-III-relatedCellular Component: integral to membrane (GO:0016021)
1	PF03735	IPR005491EMSY N-terminal
1	PF11515	IPR021097CPH domain
1	PF08662	IPR013979Translation initiation factor 2A, beta propellor-like domain
1	PF08170	POPLDMolecular Function: ribonuclease P activity (GO:0004526), Biological Process: RNA processing (GO:0006396)
1	PF04707	IPR006797PRELI/MSF1
1	PF08492	Signal recognition particle, SRP72 subunit, RNA-bindingBiological Process: SRP-dependent cotranslational protein targeting to membrane (GO:0006614), Molecular Function: 7S RNA binding (GO:0008312), Cellular Component: signal recognition particle (GO:0048500)
1	PF04424	IPR007518Protein of unknown function DUF544
1	PF12578	IPR022587Myotubularin-associated
1	PF04811	Sec23/Sec24, trunk domainBiological Process: intracellular protein transport (GO:0006886), Biological Process: ER to Golgi vesicle-mediated transport (GO:0006888), Cellular Component: COPII vesicle coat (GO:0030127)
1	PF00107	Alcohol dehydrogenase, C-terminalMolecular Function: zinc ion binding (GO:0008270), Molecular Function: oxidoreductase activity (GO:0016491), Biological Process: oxidation-reduction process (GO:0055114)
1	PF04858	TH1 proteinCellular Component: nucleus (GO:0005634), Biological Process: negative regulation of transcription, DNA-dependent (GO:0045892)
1	PF04718	ATPase, F0 complex, subunit G, mitochondrialCellular Component: mitochondrial proton-transporting ATP synthase complex, coupling factor F(o) (GO:0000276), Molecular Function: hydrogen ion transmembrane transporter activity (GO:0015078), Biological Process: ATP synthesis coupled proton transport (GO:0015986)
1	PF02732	ERCC4 domainMolecular Function: DNA binding (GO:0003677), Molecular Function: nuclease activity (GO:0004518), Biological Process: DNA metabolic process (GO:0006259)
1	PF12463	IPR022162Protein of unknown function DUF3689
1	PF08236	SRI, Set2 Rpb1 interactingCellular Component: chromosome (GO:0005694), Biological Process: regulation of transcription, DNA-dependent (GO:0006355), Molecular Function: histone-lysine N-methyltransferase activity (GO:0018024), Biological Process: histone lysine methylation (GO:0034968)
1	PF04901	Receptor activity modifying proteinBiological Process: intracellular protein transport (GO:0006886), Biological Process: regulation of G-protein coupled receptor protein signaling pathway (GO:0008277), Molecular Function: protein transporter activity (GO:0008565), Cellular Component: integral to membrane (GO:0016021)
1	PF00398	Ribosomal RNA adenine methylase transferaseBiological Process: rRNA modification (GO:0000154), Molecular Function: rRNA (adenine-N6,N6-)-dimethyltransferase activity (GO:0000179), Molecular Function: rRNA methyltransferase activity (GO:0008649)
1	PF10350	IPR019442Domain of unknown function DUF2428, death-receptor-like
1	PF00354	IPR001759Pentaxin
1	PF00694	Aconitase A/isopropylmalate dehydratase small subunit, swivelBiological Process: metabolic process (GO:0008152)
1	PF06469	IPR010508Domain of unknown function DUF1088
1	PF02874	ATPase, F1/V1/A1 complex, alpha/beta subunit, N-terminalBiological Process: proton transport (GO:0015992), Cellular Component: proton-transporting two-sector ATPase complex (GO:0016469), Biological Process: ATP metabolic process (GO:0046034), Molecular Function: hydrogen ion transporting ATP synthase activity, rotational mechanism (GO:0046933), Molecular Function: proton-transporting ATPase activ…
1	PF05236	Transcription initiation factor TFIID component TAF4Cellular Component: transcription factor TFIID complex (GO:0005669), Biological Process: transcription initiation, DNA-dependent (GO:0006352)
1	PF11938	IPR021852Protein of unknown function DUF3456
1	PF04666	Glycosyl transferase, family 54Biological Process: carbohydrate metabolic process (GO:0005975), Cellular Component: membrane (GO:0016020), Molecular Function: transferase activity, transferring hexosyl groups (GO:0016758)
1	PF00329	NADH:ubiquinone oxidoreductase, 30kDa subunitMolecular Function: NADH dehydrogenase (ubiquinone) activity (GO:0008137), Biological Process: oxidation-reduction process (GO:0055114)
1	PF11547	E3 ubiquitin ligase EDD, ubiquitin-associated domainMolecular Function: ubiquitin binding (GO:0043130)
1	PF04893	Yip1 domainCellular Component: membrane (GO:0016020)
1	PF02538	Hydantoinase B/oxoprolinaseMolecular Function: catalytic activity (GO:0003824)
1	PF04142	Nucleotide-sugar transporterCellular Component: Golgi membrane (GO:0000139), Molecular Function: sugar:hydrogen symporter activity (GO:0005351), Biological Process: carbohydrate transport (GO:0008643), Cellular Component: integral to membrane (GO:0016021)
1	PF11701	IPR024660UNC-45/Ring assembly protein 3
1	PF04152	Mre11, DNA-bindingMolecular Function: endonuclease activity (GO:0004519), Cellular Component: nucleus (GO:0005634), Biological Process: double-strand break repair (GO:0006302), Molecular Function: manganese ion binding (GO:0030145)
1	PF01842	Amino acid-binding ACTBiological Process: metabolic process (GO:0008152), Molecular Function: amino acid binding (GO:0016597)
1	PF08959	IPR015054Domain of unknown function DUF1872
1	PF07540	IPR011501Nucleolar complex-associated
1	PF04815	Sec23/Sec24, helical domainBiological Process: intracellular protein transport (GO:0006886), Biological Process: ER to Golgi vesicle-mediated transport (GO:0006888), Cellular Component: COPII vesicle coat (GO:0030127)
1	PF07919	IPR012880Domain of unknown function DUF1683, C-terminal
1	PF08314	IPR013244Secretory pathway Sec39
1	PF01368	Phosphoesterase, RecJ-likeMolecular Function: hydrolase activity (GO:0016787), Molecular Function: manganese ion binding (GO:0030145)
1	PF01222	Ergosterol biosynthesis ERG4/ERG24Cellular Component: membrane (GO:0016020)
1	PF01131	DNA topoisomerase, type IA, centralMolecular Function: DNA binding (GO:0003677), Molecular Function: DNA topoisomerase activity (GO:0003916), Cellular Component: chromosome (GO:0005694), Biological Process: DNA topological change (GO:0006265)
1	PF00670	S-adenosyl-L-homocysteine hydrolase, NAD bindingMolecular Function: adenosylhomocysteinase activity (GO:0004013)
1	PF12769	IPR024605NAD(P) transhydrogenase, alpha subunit, C-terminal
1	PF06480	Peptidase M41, FtsH extracellularMolecular Function: metalloendopeptidase activity (GO:0004222), Molecular Function: ATP binding (GO:0005524), Molecular Function: zinc ion binding (GO:0008270), Cellular Component: integral to membrane (GO:0016021)
1	PF04981	IPR007064NMD3
1	PF03250	TropomodulinMolecular Function: tropomyosin binding (GO:0005523), Cellular Component: cytoskeleton (GO:0005856)
1	PF08146	IPR012954BP28, C-terminal
1	PF12001	IPR021885Protein of unknown function DUF3496
1	PF07819	GPI inositol-deacylase PGAP1-likeBiological Process: GPI anchor metabolic process (GO:0006505), Biological Process: intracellular protein transport (GO:0006886), Molecular Function: hydrolase activity, acting on ester bonds (GO:0016788), Cellular Component: intrinsic to endoplasmic reticulum membrane (GO:0031227)
1	PF12695	NULLNULL
1	PF02178	AT hook, DNA-binding motifMolecular Function: DNA binding (GO:0003677)
1	PF09371	IPR018974Tex-like protein, N-terminal
1	PF05833	IPR008616Fibronectin-binding A, N-terminal
1	PF06003	Survival motor neuronMolecular Function: RNA binding (GO:0003723), Cellular Component: nucleus (GO:0005634), Cellular Component: cytoplasm (GO:0005737), Biological Process: mRNA processing (GO:0006397)
1	PF11721	IPR021720Malectin
1	PF02833	DHHA2Cellular Component: cytoplasm (GO:0005737), Molecular Function: pyrophosphatase activity (GO:0016462)
1	PF12752	IPR024771SUZ domain
1	PF05978	IPR010291Ion channel regulatory protein, UNC-93
1	PF08271	Zinc finger, TFIIB-typeBiological Process: regulation of transcription, DNA-dependent (GO:0006355), Molecular Function: zinc ion binding (GO:0008270)
1	PF08356	IPR013567EF hand associated, type-2
1	PF11923	IPR021846Protein of unknown function DUF3441
1	PF01966	Metal-dependent phosphohydrolase, HD subdomainMolecular Function: phosphoric diester hydrolase activity (GO:0008081), Molecular Function: metal ion binding (GO:0046872)
1	PF11919	IPR021843Protein of unknown function DUF3437
1	PF10598	IPR019582RNA recognition motif, spliceosomal PrP8
1	PF07711	Rab geranylgeranyltransferase, alpha subunit, insert-domainMolecular Function: Rab geranylgeranyltransferase activity (GO:0004663), Molecular Function: zinc ion binding (GO:0008270)
1	PF04395	IPR007490Poxvirus B22
1	PF01034	SyndecanMolecular Function: cytoskeletal protein binding (GO:0008092), Cellular Component: membrane (GO:0016020)
1	PF11857	Peptidase M10A, matrix metallopeptidase, C-terminalMolecular Function: metalloendopeptidase activity (GO:0004222)
1	PF01979	Amidohydrolase 1Molecular Function: hydrolase activity (GO:0016787)
1	PF09465	IPR019023Lamin-B receptor of TUDOR domain
1	PF07159	IPR009828Protein of unknown function DUF1394
1	PF08996	Zinc finger, DNA-directed DNA polymerase, family B, alphaMolecular Function: nucleoside binding (GO:0001882), Molecular Function: DNA-directed DNA polymerase activity (GO:0003887), Biological Process: DNA replication (GO:0006260)
1	PF01066	CDP-alcohol phosphatidyltransferaseBiological Process: phospholipid biosynthetic process (GO:0008654), Cellular Component: membrane (GO:0016020), Molecular Function: phosphotransferase activity, for other substituted phosphate groups (GO:0016780)
1	PF11798	IPR024728DNA polymerase type-Y, HhH motif
1	PF05018	IPR007714Protein of unknown function DUF667
1	PF03177	IPR007187Nucleoporin, Nup133/Nup155-like, C-terminal
1	PF09769	IPR019166Apolipoprotein O
1	PF12847	NULLNULL
1	PF03676	IPR005373Uncharacterised protein family UPF0183
1	PF05057	IPR007751Domain of unknown function DUF676, lipase-like
1	PF10186	UV radiation resistance protein/autophagy-related protein 14Biological Process: positive regulation of autophagy (GO:0010508)
1	PF08477	Mitochondrial Rho-likeMolecular Function: GTP binding (GO:0005525), Cellular Component: intracellular (GO:0005622), Biological Process: small GTPase mediated signal transduction (GO:0007264)
1	PF02769	IPR010918AIR synthase-related protein, C-terminal
1	PF07002	IPR010734Copine
1	PF10212	IPR019348Uncharacterised domain KLRAQ/TTKRSYEDQ, C-terminal
1	PF08148	DSH, C-terminalMolecular Function: ATP binding (GO:0005524), Molecular Function: hydrolase activity, acting on acid anhydrides, in phosphorus-containing anhydrides (GO:0016818)
1	PF12257	IPR022046Protein of unknown function DUF3608
1	PF00292	Paired box protein, N-terminalMolecular Function: DNA binding (GO:0003677), Biological Process: regulation of transcription, DNA-dependent (GO:0006355)
1	PF00684	Heat shock protein DnaJ, cysteine-rich domainMolecular Function: heat shock protein binding (GO:0031072), Molecular Function: unfolded protein binding (GO:0051082)
1	PF01483	Proprotein convertase, PMolecular Function: serine-type endopeptidase activity (GO:0004252), Biological Process: proteolysis (GO:0006508)
1	PF01248	IPR004038Ribosomal protein L7Ae/L30e/S12e/Gadd45
1	PF08245	Mur ligase, centralMolecular Function: ATP binding (GO:0005524), Biological Process: biosynthetic process (GO:0009058)
1	PF05147	IPR007822Lanthionine synthetase C-like
1	PF12719	NULLNULL
1	PF08567	IPR013876TFIIH p62 subunit, N-terminal
1	PF09804	IPR018626Protein of unknown function DUF2347
1	PF08163	NUC194Molecular Function: DNA binding (GO:0003677), Molecular Function: DNA-dependent protein kinase activity (GO:0004677), Molecular Function: ATP binding (GO:0005524), Cellular Component: nucleus (GO:0005634), Biological Process: double-strand break repair via nonhomologous end joining (GO:0006303)
1	PF12144	Mediator complex, subunit Med12, catenin-bindingMolecular Function: beta-catenin binding (GO:0008013), Cellular Component: mediator complex (GO:0016592)
1	PF10240	IPR018798FAM125
1	PF02350	UDP-N-acetylglucosamine 2-epimeraseBiological Process: UDP-N-acetylglucosamine metabolic process (GO:0006047), Molecular Function: UDP-N-acetylglucosamine 2-epimerase activity (GO:0008761), Biological Process: lipopolysaccharide biosynthetic process (GO:0009103)
1	PF00909	IPR024041Ammonium transporter AmtB-like
1	PF08427	IPR013636Domain of unknown function DUF1741
1	PF09405	IPR018545CASC3/Barentsz eIF4AIII binding
1	PF03914	IPR005612CCAAT-binding factor
1	PF12842	IPR024557CCR4-Not complex, Not1 subunit, domain of unknown function DUF3819
1	PF04589	RFX1 transcription activation regionMolecular Function: DNA binding (GO:0003677), Cellular Component: nucleus (GO:0005634), Biological Process: regulation of transcription, DNA-dependent (GO:0006355)
1	PF00773	Ribonuclease II/RMolecular Function: RNA binding (GO:0003723), Molecular Function: ribonuclease activity (GO:0004540)
1	PF02910	Fumarate reductase/succinate dehydrogenase flavoprotein, C-terminalMolecular Function: oxidoreductase activity (GO:0016491), Biological Process: oxidation-reduction process (GO:0055114)
1	PF09724	IPR019128Sister chromatid cohesion protein DCC1
1	PF08209	IPR013246Sgf11, transcriptional regulation
1	PF03991	IPR020949Prion, copper binding octapeptide repeat
1	PF02743	CacheCellular Component: membrane (GO:0016020)
1	PF12409	NULLNULL
1	PF08752	Coatomer, gamma subunit , appendageMolecular Function: structural molecule activity (GO:0005198), Cellular Component: Golgi-associated vesicle (GO:0005798), Biological Process: intracellular protein transport (GO:0006886), Biological Process: vesicle-mediated transport (GO:0016192)
1	PF07883	IPR013096Cupin 2, conserved barrel
1	PF08490	DNA polymerase epsilon, catalytic subunit A, C-terminalMolecular Function: DNA-directed DNA polymerase activity (GO:0003887), Cellular Component: nucleus (GO:0005634), Biological Process: DNA replication (GO:0006260), Molecular Function: zinc ion binding (GO:0008270)
1	PF04859	IPR006943Domain of unknown function DUF641, plant
1	PF01476	Peptidoglycan-binding lysin domainBiological Process: cell wall macromolecule catabolic process (GO:0016998)
1	PF11598	IPR024665Thrombospondin/cartilage oligomeric matrix protein, coiled-coil domain
1	PF02272	Phosphoesterase, DHHA1Molecular Function: nucleic acid binding (GO:0003676)
1	PF03121	DNA primase, UL52/UL70 type, HerpesviridaeMolecular Function: DNA primase activity (GO:0003896), Biological Process: DNA replication (GO:0006260)
1	PF01428	Zinc finger, AN1-typeMolecular Function: zinc ion binding (GO:0008270)
1	PF00808	Transcription factor CBF/NF-Y/archaeal histoneCellular Component: intracellular (GO:0005622), Molecular Function: sequence-specific DNA binding (GO:0043565)
1	PF02330	Mitochondrial glycoproteinCellular Component: mitochondrial matrix (GO:0005759)
1	PF08953	IPR015048Domain of unknown function DUF1899
1	PF03128	IPR004153CXCXC repeat
1	PF10597	IPR019581Pre-mRNA-processing-splicing factor 8, U5-snRNA-binding
1	PF11577	IPR021063NF-kappa-B essential modulator NEMO, N-terminal
1	PF06495	Fruit fly transformerCellular Component: nucleus (GO:0005634), Biological Process: mRNA processing (GO:0006397), Biological Process: female sex differentiation (GO:0046660)
1	PF08778	IPR014887HIF-1 alpha, transactivation domain, C-terminal
1	PF03034	Phosphatidyl serine synthaseBiological Process: phosphatidylserine biosynthetic process (GO:0006659)
1	PF05724	Thiopurine S-methyltransferaseCellular Component: cytoplasm (GO:0005737), Molecular Function: thiopurine S-methyltransferase activity (GO:0008119), Biological Process: metabolic process (GO:0008152)
1	PF02913	FAD-linked oxidase, C-terminalMolecular Function: catalytic activity (GO:0003824), Molecular Function: flavin adenine dinucleotide binding (GO:0050660)
1	PF11413	IPR021537Hypoxia-inducible factor, alpha subunit
1	PF10431	IPR019489Clp ATPase, C-terminal
1	PF12325	IPR022091TATA element modulatory factor 1 TATA binding
1	PF00516	Human immunodeficiency virus 1, Gp160, envlope glycoproteinCellular Component: viral envelope (GO:0019031)
1	PF07807	IPR012492RED-like, C-terminal
1	PF04880	IPR006964NUDE protein, C-terminal
1	PF08788	IPR014896NHR2-like
1	PF03765	IPR008273Cellular retinaldehyde-binding/triple function, N-terminal
1	PF09088	MIF4G-like, type 1Biological Process: RNA metabolic process (GO:0016070)
1	PF05502	IPR008603Dynactin p62
1	PF12310	IPR022084Transcription factor Elf-1, N-terminal
1	PF01695	IstB-like ATP-binding proteinMolecular Function: ATP binding (GO:0005524)
1	PF08513	IPR013720LisH dimerisation motif, subgroup
1	PF01223	DNA/RNA non-specific endonucleaseMolecular Function: nucleic acid binding (GO:0003676), Molecular Function: hydrolase activity (GO:0016787), Molecular Function: metal ion binding (GO:0046872)
1	PF12542	IPR022209Pre-mRNA splicing factor
1	PF09326	NADH-quinone oxidoreductase, chain G, C-terminalMolecular Function: oxidoreductase activity, acting on NADH or NADPH (GO:0016651), Molecular Function: iron-sulfur cluster binding (GO:0051536), Biological Process: oxidation-reduction process (GO:0055114)
1	PF08596	IPR013905Lethal giant larvae (Lgl)-like, C-terminal
1	PF08782	c-SKI Smad4-bindingCellular Component: nucleus (GO:0005634)
1	PF01323	DSBA-like thioredoxin domainMolecular Function: protein disulfide oxidoreductase activity (GO:0015035)
1	PF05670	IPR008532Domain of unknown function DUF814
1	PF06229	IPR010414FRG1-like
1	PF08433	IPR013641Chromatin associated protein KTI12
1	PF07687	Peptidase M20, dimerisationMolecular Function: hydrolase activity (GO:0016787)
1	PF11978	IPR021870Shoulder domain
1	PF09273	IPR015353Rubisco LS methyltransferase, substrate-binding domain
1	PF10263	IPR006640Domain of unknown function SprT-like
1	PF07724	ATPase, AAA-2Molecular Function: ATP binding (GO:0005524)
1	PF08393	IPR013602Dynein heavy chain, domain-2
1	PF10613	Glutamate receptor, L-glutamate/glycine-bindingMolecular Function: ionotropic glutamate receptor activity (GO:0004970), Molecular Function: extracellular-glutamate-gated ion channel activity (GO:0005234), Cellular Component: membrane (GO:0016020)
1	PF08084	IPR012984PRO, C-terminal
1	PF10377	IPR019460Autophagy-related protein 11
1	PF12859	NULLNULL
1	PF11825	Protein of unknown function DUF3345Molecular Function: protein binding (GO:0005515)
1	PF06736	IPR010617Protein of unknown function DUF1211, TMEM175
1	PF03152	Ubiquitin fusion degradation protein UFD1Biological Process: ubiquitin-dependent protein catabolic process (GO:0006511)
1	PF06978	Ribonuclease P/MRP, subunit POP1Biological Process: tRNA 5'-leader removal (GO:0001682), Molecular Function: ribonuclease P activity (GO:0004526)
1	PF03453	MoeA, N-terminal and linker domainBiological Process: molybdopterin cofactor biosynthetic process (GO:0032324)
1	PF04676	IPR006767Cwf19-like protein, C-terminal domain-2
1	PF00658	Polyadenylate-binding protein/Hyperplastic disc proteinMolecular Function: RNA binding (GO:0003723)
1	PF10205	IPR019343Uncharacterised domain KLRAQ/TTKRSYEDQ, N-terminal
1	PF12871	IPR024767Pre-mRNA-splicing factor 38, C-terminal
1	PF06936	Selenoprotein SBiological Process: intracellular protein transport (GO:0006886), Molecular Function: selenium binding (GO:0008430), Cellular Component: integral to endoplasmic reticulum membrane (GO:0030176)
1	PF05572	IPR008754Peptidase M43, pregnancy-associated plasma-A
1	PF04871	Uso1/p115-like vesicle tethering protein, C-terminalCellular Component: cytoplasm (GO:0005737), Biological Process: intracellular protein transport (GO:0006886), Molecular Function: protein transporter activity (GO:0008565), Cellular Component: membrane (GO:0016020)
1	PF02880	Alpha-D-phosphohexomutase, alpha/beta/alpha domain IIIBiological Process: carbohydrate metabolic process (GO:0005975), Molecular Function: intramolecular transferase activity, phosphotransferases (GO:0016868)
1	PF10197	IPR019339CBF1-interacting co-repressor CIR, N-terminal
1	PF08776	IPR014885VASP tetramerisation
1	PF01393	Chromo shadowCellular Component: nucleus (GO:0005634)
1	PF01909	Nucleotidyl transferase domainMolecular Function: nucleotidyltransferase activity (GO:0016779)
1	PF12403	IPR022130Paired-box protein 2 C-terminal
1	PF00357	IPR018184Integrin alpha chain, C-terminal cytoplasmic region, conserved site
1	PF09141	Talin, centralCellular Component: ruffle (GO:0001726), Molecular Function: structural constituent of cytoskeleton (GO:0005200), Cellular Component: focal adhesion (GO:0005925), Biological Process: cytoskeletal anchoring at plasma membrane (GO:0007016)
1	PF01751	IPR006171Toprim domain
1	PF04692	Platelet-derived growth factor, N-terminalMolecular Function: growth factor activity (GO:0008083), Cellular Component: membrane (GO:0016020)
1	PF07516	SecA Wing/ScaffoldCellular Component: membrane (GO:0016020), Biological Process: protein import (GO:0017038)
1	PF12595	IPR022241Rhomboid serine protease
1	PF12134	IPR021983PRP8 domain IV core
1	PF08640	IPR013949U3 small nucleolar RNA-associated protein 6
1	PF12774	NULLNULL
1	PF12162	Signal transducer and activation of transcription 1, TAZ2 binding domain, C-terminalMolecular Function: sequence-specific DNA binding transcription factor activity (GO:0003700)
1	PF08585	IPR013894Domain of unknown function DUF1767
1	PF02036	SCP2 sterol-binding domainMolecular Function: sterol binding (GO:0032934)
1	PF06427	UDP-glucose:Glycoprotein GlucosyltransferaseMolecular Function: UDP-glucose:glycoprotein glucosyltransferase activity (GO:0003980), Biological Process: protein glycosylation (GO:0006486)
1	PF12640	IPR024131Uncharacterised protein family UPF0489
1	PF05997	Nucleolar, Nop52Biological Process: rRNA processing (GO:0006364), Cellular Component: preribosome, small subunit precursor (GO:0030688)
1	PF05118	Aspartyl/Asparaginyl beta-hydroxylaseBiological Process: peptidyl-amino acid modification (GO:0018193), Cellular Component: integral to endoplasmic reticulum membrane (GO:0030176)

## Sheet: HMMSmart_iprscan
Number	Databese entry	Description
958	SM00355	Zinc finger, C2H2-likeCellular Component: intracellular (GO:0005622), Molecular Function: zinc ion binding (GO:0008270)
875	SM00181	Epidermal growth factor-likeMolecular Function: protein binding (GO:0005515)
728	SM00320	WD40 repeatMolecular Function: protein binding (GO:0005515)
555	SM00248	Ankyrin repeatMolecular Function: protein binding (GO:0005515)
526	SM00179	EGF-like calcium-bindingMolecular Function: calcium ion binding (GO:0005509)
491	SM00409	Immunoglobulin subtype
467	SM00060	Fibronectin, type IIIMolecular Function: protein binding (GO:0005515)
357	SM00220	Serine/threonine-protein kinase, catalytic domainMolecular Function: protein serine/threonine kinase activity (GO:0004674), Molecular Function: ATP binding (GO:0005524), Biological Process: protein phosphorylation (GO:0006468)
350	SM00408	Immunoglobulin subtype 2
310	SM00219	Tyrosine-protein kinase, catalytic domainMolecular Function: protein tyrosine kinase activity (GO:0004713)
301	SM00369	Leucine-rich repeat, typical subtype
278	SM00028	Tetratricopeptide repeatMolecular Function: protein binding (GO:0005515)
276	SM00112	CadherinMolecular Function: calcium ion binding (GO:0005509), Biological Process: homophilic cell adhesion (GO:0007156), Cellular Component: membrane (GO:0016020)
219	SM00228	PDZ/DHR/GLGFMolecular Function: protein binding (GO:0005515)
217	SM00180	IPR002049EGF-like, laminin
210	SM00233	Pleckstrin homology domainMolecular Function: protein binding (GO:0005515)
209	SM00326	Src homology-3 domainMolecular Function: protein binding (GO:0005515)
200	SM00150	IPR018159Spectrin/alpha-actinin
175	SM00239	C2 calcium-dependent membrane targetingMolecular Function: protein binding (GO:0005515)
166	SM00249	Zinc finger, PHD-typeMolecular Function: protein binding (GO:0005515), Molecular Function: zinc ion binding (GO:0008270)
157	SM00360	RNA recognition motif domainMolecular Function: nucleic acid binding (GO:0003676)
157	SM00192	Low-density lipoprotein (LDL) receptor class A repeatMolecular Function: protein binding (GO:0005515)
152	SM00135	IPR000033LDLR class B repeat
125	SM00368	IPR003590Leucine-rich repeat, ribonuclease inhibitor subtype
120	SM00209	IPR000884Thrombospondin, type 1 repeat
114	SM00456	WW/Rsp5/WWPMolecular Function: protein binding (GO:0005515)
112	SM00054	Calcium-binding EF-handMolecular Function: calcium ion binding (GO:0005509)
106	SM00382	ATPase, AAA+ type, coreMolecular Function: nucleotide binding (GO:0000166), Molecular Function: nucleoside-triphosphatase activity (GO:0017111)
105	SM00032	IPR000436Sushi/SCR/CCP
99	SM00015	IQ motif, EF-hand binding siteMolecular Function: protein binding (GO:0005515)
95	SM00297	BromodomainMolecular Function: protein binding (GO:0005515)
87	SM00184	Zinc finger, RING-typeMolecular Function: protein binding (GO:0005515), Molecular Function: zinc ion binding (GO:0008270)
85	SM00490	Helicase, C-terminalMolecular Function: nucleic acid binding (GO:0003676), Molecular Function: helicase activity (GO:0004386), Molecular Function: ATP binding (GO:0005524)
80	SM00227	IPR000900Nebulin 35 residue motif
80	SM00710	IPR006626Parallel beta-helix repeat
80	SM00191	IPR013519Integrin alpha beta-propellor
77	SM00487	IPR014001DEAD-like helicase
74	SM00042	IPR000859CUB
74	SM00423	IPR003659Plexin/semaphorin/integrin
74	SM00324	Rho GTPase-activating protein domainCellular Component: intracellular (GO:0005622), Biological Process: signal transduction (GO:0007165)
74	SM00356	Zinc finger, CCCH-typeMolecular Function: nucleic acid binding (GO:0003676), Molecular Function: zinc ion binding (GO:0008270)
73	SM00325	Dbl homology (DH) domainMolecular Function: Rho guanyl-nucleotide exchange factor activity (GO:0005089), Cellular Component: intracellular (GO:0005622), Biological Process: regulation of Rho protein signal transduction (GO:0035023)
72	SM00185	ArmadilloMolecular Function: protein binding (GO:0005515)
70	SM00058	Fibronectin, type ICellular Component: extracellular region (GO:0005576)
68	SM00109	Protein kinase C-like, phorbol ester/diacylglycerol bindingBiological Process: intracellular signal transduction (GO:0035556)
68	SM00214	von Willebrand factor, type CMolecular Function: protein binding (GO:0005515)
63	SM00364	NULLNULL
61	SM00367	IPR006553Leucine-rich repeat, cysteine-containing subtype
59	SM00282	IPR001791Laminin G domain
58	SM00132	Zinc finger, LIM-typeMolecular Function: zinc ion binding (GO:0008270)
58	SM00242	Myosin head, motor domainMolecular Function: motor activity (GO:0003774), Molecular Function: ATP binding (GO:0005524), Cellular Component: myosin complex (GO:0016459)
58	SM00612	Kelch repeat type 1Molecular Function: protein binding (GO:0005515)
57	SM00454	Sterile alpha motif domainMolecular Function: protein binding (GO:0005515)
57	SM00358	Double-stranded RNA-bindingMolecular Function: double-stranded RNA binding (GO:0003725), Cellular Component: intracellular (GO:0005622)
55	SM00557	Filamin/ABP280 repeatMolecular Function: protein binding (GO:0005515)
54	SM00429	Cell surface receptor IPT/TIGMolecular Function: protein binding (GO:0005515)
53	SM00322	K HomologyMolecular Function: RNA binding (GO:0003723)
53	SM00033	Calponin homology domainMolecular Function: protein binding (GO:0005515)
53	SM00252	SH2 motifMolecular Function: protein binding (GO:0005515)
52	SM00034	C-type lectinMolecular Function: binding (GO:0005488)
52	SM00365	NULLNULL
52	SM00295	IPR019749Band 4.1 domain
51	SM00091	PASMolecular Function: signal transducer activity (GO:0004871), Biological Process: signal transduction (GO:0007165)
50	SM00327	von Willebrand factor, type AMolecular Function: protein binding (GO:0005515)
48	SM00449	IPR018355SPla/RYanodine receptor subgroup
47	SM00044	Adenylyl cyclase class-3/4/guanylyl cyclaseBiological Process: cyclic nucleotide biosynthetic process (GO:0009190), Molecular Function: phosphorus-oxygen lyase activity (GO:0016849), Biological Process: intracellular signal transduction (GO:0035556)
45	SM00194	Protein-tyrosine phosphatase, receptor/non-receptor typeMolecular Function: protein tyrosine phosphatase activity (GO:0004725), Biological Process: protein dephosphorylation (GO:0006470)
45	SM00404	IPR003595Protein-tyrosine phosphatase, catalytic
44	SM00472	MIR motifCellular Component: membrane (GO:0016020)
44	SM00261	IPR006212Furin-like repeat
40	SM00389	HomeoboxMolecular Function: sequence-specific DNA binding transcription factor activity (GO:0003700), Biological Process: regulation of transcription, DNA-dependent (GO:0006355), Molecular Function: sequence-specific DNA binding (GO:0043565)
40	SM00462	Phosphotyrosine interaction domainMolecular Function: protein binding (GO:0005515)
38	SM00547	Zinc finger, RanBP2-typeCellular Component: intracellular (GO:0005622), Molecular Function: zinc ion binding (GO:0008270)
37	SM00353	IPR011598Helix-loop-helix DNA-binding
36	SM00165	IPR015940Ubiquitin-associated/translation elongation factor EF1B, N-terminal, eukaryote
36	SM00698	IPR003409MORN motif
36	SM00746	IPR011017TRASH
36	SM00406	IPR003596Immunoglobulin V-set, subgroup
35	SM00630	Semaphorin/CD100 antigenMolecular Function: protein binding (GO:0005515)
35	SM00561	Mbt repeatCellular Component: nucleus (GO:0005634), Biological Process: regulation of transcription, DNA-dependent (GO:0006355)
34	SM00398	High mobility group, HMG1/HMG2Molecular Function: DNA binding (GO:0003677)
34	SM00717	SANT domain, DNA bindingMolecular Function: DNA binding (GO:0003677)
33	SM00215	IPR006552VWC out
32	SM00225	BTB/POZ-likeMolecular Function: protein binding (GO:0005515)
31	SM00441	IPR002713FF domain
31	SM00336	Zinc finger, B-boxCellular Component: intracellular (GO:0005622), Molecular Function: zinc ion binding (GO:0008270)
30	SM00133	AGC-kinase, C-terminalMolecular Function: protein serine/threonine kinase activity (GO:0004674), Molecular Function: ATP binding (GO:0005524), Biological Process: protein phosphorylation (GO:0006468)
30	SM00082	IPR000483Cysteine-rich flanking region, C-terminal
30	SM00119	HECTCellular Component: intracellular (GO:0005622), Biological Process: protein modification process (GO:0006464), Molecular Function: acid-amino acid ligase activity (GO:0016881)
29	SM00333	IPR002999Tudor domain
29	SM00038	Fibrillar collagen, C-terminalMolecular Function: extracellular matrix structural constituent (GO:0005201), Cellular Component: collagen (GO:0005581)
28	SM00111	Collagen IV, non-collagenousMolecular Function: extracellular matrix structural constituent (GO:0005201), Cellular Component: collagen (GO:0005581)
28	SM00222	SEC7-likeMolecular Function: ARF guanyl-nucleotide exchange factor activity (GO:0005086), Cellular Component: intracellular (GO:0005622), Biological Process: regulation of ARF protein signal transduction (GO:0032012)
28	SM00314	Ras-associationBiological Process: signal transduction (GO:0007165)
28	SM00129	Kinesin, motor domainMolecular Function: microtubule motor activity (GO:0003777), Molecular Function: ATP binding (GO:0005524), Biological Process: microtubule-based movement (GO:0007018)
27	SM00293	IPR000313PWWP
27	SM00317	SET domainMolecular Function: protein binding (GO:0005515)
27	SM00439	Bromo adjacent homology (BAH) domainMolecular Function: DNA binding (GO:0003677)
27	SM00588	IPR006573NEUZ
27	SM00027	EPS15 homology (EH)Molecular Function: protein binding (GO:0005515)
27	SM00072	Guanylate kinase/L-type calcium channelMolecular Function: protein binding (GO:0005515)
26	SM00292	BRCTCellular Component: intracellular (GO:0005622)
25	SM00164	Rab-GAP/TBC domainMolecular Function: Rab GTPase activator activity (GO:0005097), Cellular Component: intracellular (GO:0005622), Biological Process: regulation of Rab GTPase activity (GO:0032313)
25	SM00564	IPR018391Pyrrolo-quinoline quinone beta-propeller repeat
25	SM00020	Peptidase S1/S6, chymotrypsin/HapMolecular Function: serine-type endopeptidase activity (GO:0004252), Biological Process: proteolysis (GO:0006508)
25	SM00137	MAM domainCellular Component: membrane (GO:0016020)
24	SM00399	Zinc finger, nuclear hormone receptor-typeMolecular Function: sequence-specific DNA binding transcription factor activity (GO:0003700), Cellular Component: nucleus (GO:0005634), Biological Process: regulation of transcription, DNA-dependent (GO:0006355), Molecular Function: zinc ion binding (GO:0008270), Molecular Function: sequence-specific DNA binding (GO:0043565)
24	SM00498	Actin-binding FH2/DRF autoregulatoryMolecular Function: actin binding (GO:0003779), Biological Process: cellular component organization (GO:0016043), Biological Process: actin cytoskeleton organization (GO:0030036)
24	SM00386	RNA-processing protein, HAT helixCellular Component: intracellular (GO:0005622), Biological Process: RNA processing (GO:0006396)
24	SM00589	IPR006574SPRY-associated
23	SM00262	GelsolinMolecular Function: actin binding (GO:0003779)
23	SM00146	Phosphatidylinositol 3-/4-kinase, catalyticMolecular Function: phosphotransferase activity, alcohol group as acceptor (GO:0016773)
22	SM00100	IPR000595Cyclic nucleotide-binding domain
22	SM00451	Zinc finger, U1-typeMolecular Function: nucleic acid binding (GO:0003676), Molecular Function: zinc ion binding (GO:0008270)
22	SM00298	Chromo domain/shadowCellular Component: nucleus (GO:0005634)
22	SM00147	Guanine-nucleotide dissociation stimulator CDC25Molecular Function: guanyl-nucleotide exchange factor activity (GO:0005085), Cellular Component: intracellular (GO:0005622), Biological Process: small GTPase mediated signal transduction (GO:0007264)
22	SM00064	Zinc finger, FYVE-typeMolecular Function: metal ion binding (GO:0046872)
21	SM00105	Arf GTPase activating proteinMolecular Function: ARF GTPase activator activity (GO:0008060), Molecular Function: zinc ion binding (GO:0008270), Biological Process: regulation of ARF GTPase activity (GO:0032312)
21	SM00149	Phospholipase C, phosphatidylinositol-specific, Y domainMolecular Function: phosphatidylinositol phospholipase C activity (GO:0004435), Biological Process: lipid metabolic process (GO:0006629), Biological Process: signal transduction (GO:0007165), Biological Process: intracellular signal transduction (GO:0035556)
21	SM00558	Transcription factor jumonji/aspartyl beta-hydroxylaseMolecular Function: protein binding (GO:0005515)
21	SM00148	Phospholipase C, phosphatidylinositol-specific , X domainMolecular Function: phospholipase C activity (GO:0004629), Biological Process: lipid metabolic process (GO:0006629), Biological Process: intracellular signal transduction (GO:0035556)
21	SM00139	MyTH4 domainCellular Component: cytoskeleton (GO:0005856)
20	SM00671	IPR006597Sel1-like
20	SM00013	IPR000372Leucine-rich repeat-containing N-terminal
20	SM00430	Nuclear hormone receptor, ligand-binding, coreMolecular Function: sequence-specific DNA binding transcription factor activity (GO:0003700), Molecular Function: steroid hormone receptor activity (GO:0003707), Cellular Component: nucleus (GO:0005634), Biological Process: regulation of transcription, DNA-dependent (GO:0006355), Biological Process: steroid hormone mediated signaling pathway (GO:00434…
20	SM00913	Importin-beta, N-terminalBiological Process: intracellular protein transport (GO:0006886), Molecular Function: protein transporter activity (GO:0008565)
20	SM00175	Small GTPase superfamily, Rab typeMolecular Function: GTP binding (GO:0005525), Biological Process: small GTPase mediated signal transduction (GO:0007264), Biological Process: protein transport (GO:0015031)
20	SM00647	Zinc finger, C6HC-typeMolecular Function: zinc ion binding (GO:0008270)
20	SM00025	Pumilio RNA-binding repeatMolecular Function: RNA binding (GO:0003723)
19	SM00832	IPR014853Uncharacterised domain, cysteine-rich
19	SM00299	Clathrin, heavy chain/VPS, 7-fold repeatBiological Process: intracellular protein transport (GO:0006886), Biological Process: vesicle-mediated transport (GO:0016192)
19	SM00593	IPR004012RUN
19	SM00208	TNFR/CD27/30/40/95 cysteine-rich regionMolecular Function: binding (GO:0005488)
19	SM00210	Laminin G, thrombospondin-type, N-terminalMolecular Function: structural molecule activity (GO:0005198), Biological Process: cell adhesion (GO:0007155)
19	SM00216	IPR001846von Willebrand factor, type D domain
19	SM00338	Basic-leucine zipper (bZIP) transcription factorMolecular Function: sequence-specific DNA binding transcription factor activity (GO:0003700), Biological Process: regulation of transcription, DNA-dependent (GO:0006355), Molecular Function: sequence-specific DNA binding (GO:0043565)
19	SM00050	IPR001762Blood coagulation inhibitor, Disintegrin
19	SM00055	IPR001060Fps/Fes/Fer/CIP4 homology
19	SM00608	ADAM, cysteine-richMolecular Function: metalloendopeptidase activity (GO:0004222), Biological Process: proteolysis (GO:0006508)
19	SM00685	IPR006608Domain of unknown function DM14
18	SM00250	Plectin repeatCellular Component: cytoskeleton (GO:0005856)
18	SM00231	Coagulation factor 5/8 C-terminal type domainBiological Process: cell adhesion (GO:0007155)
18	SM00801	IPR005112dDENN
18	SM00315	Regulator of G protein signallingMolecular Function: signal transducer activity (GO:0004871)
18	SM00799	IPR001194DENN
18	SM00312	Phox homologous domainMolecular Function: protein binding (GO:0005515), Biological Process: cell communication (GO:0007154), Molecular Function: phosphatidylinositol binding (GO:0035091)
18	SM00104	Anaphylatoxin/fibulinCellular Component: extracellular region (GO:0005576)
18	SM00059	IPR000562Fibronectin, type II, collagen-binding
17	SM00384	AT hook, DNA-binding motifMolecular Function: DNA binding (GO:0003677)
16	SM00145	Phosphoinositide 3-kinase, accessory (PIK) domainMolecular Function: inositol or phosphatidylinositol kinase activity (GO:0004428)
16	SM00004	Notch domainCellular Component: membrane (GO:0016020), Biological Process: cell differentiation (GO:0030154)
16	SM00335	Annexin repeatMolecular Function: calcium ion binding (GO:0005509), Molecular Function: calcium-dependent phospholipid binding (GO:0005544)
16	SM00721	BARMolecular Function: protein binding (GO:0005515), Cellular Component: cytoplasm (GO:0005737)
16	SM00130	IPR000001Kringle
16	SM00211	IPR000716Thyroglobulin type-1
16	SM00116	Cystathionine beta-synthase, coreMolecular Function: protein binding (GO:0005515)
15	SM00555	IPR013724Spa2 homology (SHD) of GIT
15	SM00086	PAC motifBiological Process: regulation of transcription, DNA-dependent (GO:0006355), Biological Process: signal transduction (GO:0007165)
15	SM00128	Inositol polyphosphate-related phosphataseMolecular Function: inositol or phosphatidylinositol phosphatase activity (GO:0004437)
15	SM00120	IPR018487Hemopexin/matrixin, repeat
15	SM00742	HR1 rho-binding repeatCellular Component: intracellular (GO:0005622), Biological Process: signal transduction (GO:0007165)
14	SM00031	Death effectorMolecular Function: protein binding (GO:0005515), Biological Process: regulation of apoptosis (GO:0042981)
14	SM00800	IPR005113uDENN
14	SM00046	Diacylglycerol kinase, catalytic domainMolecular Function: diacylglycerol kinase activity (GO:0004143), Biological Process: activation of protein kinase C activity by G-protein coupled receptor protein signaling pathway (GO:0007205)
14	SM00303	GPS domainBiological Process: neuropeptide signaling pathway (GO:0007218), Cellular Component: membrane (GO:0016020)
14	SM00523	MAD homology 1, Dwarfin-typeCellular Component: intracellular (GO:0005622), Biological Process: regulation of transcription, DNA-dependent (GO:0006355)
14	SM00008	GPCR, family 2, extracellular hormone receptor domainMolecular Function: G-protein coupled receptor activity (GO:0004930), Cellular Component: membrane (GO:0016020)
14	SM00229	Ras-like guanine nucleotide exchange factor, N-terminalMolecular Function: guanyl-nucleotide exchange factor activity (GO:0005085), Cellular Component: intracellular (GO:0005622), Biological Process: regulation of small GTPase mediated signal transduction (GO:0051056)
14	SM00308	Lipoxygenase, LH2Molecular Function: protein binding (GO:0005515)
13	SM00288	IPR018205VHS subgroup
13	SM00271	Heat shock protein DnaJ, N-terminalMolecular Function: heat shock protein binding (GO:0031072)
13	SM00144	Phosphoinositide 3-kinase, ras-bindingCellular Component: phosphatidylinositol 3-kinase complex (GO:0005942), Molecular Function: 1-phosphatidylinositol-3-kinase activity (GO:0016303)
13	SM00568	IPR004182GRAM
13	SM00350	Mini-chromosome maintenance, DNA-dependent ATPaseMolecular Function: DNA binding (GO:0003677), Molecular Function: ATP binding (GO:0005524), Biological Process: DNA replication (GO:0006260)
13	SM00875	IPR011705BTB/Kelch-associated
13	SM00155	Phospholipase D/TransphosphatidylaseMolecular Function: catalytic activity (GO:0003824), Biological Process: metabolic process (GO:0008152)
13	SM00455	Raf-like Ras-bindingMolecular Function: receptor signaling protein activity (GO:0005057), Biological Process: signal transduction (GO:0007165)
13	SM00615	Ephrin receptor, ligand bindingMolecular Function: ephrin receptor activity (GO:0005003), Molecular Function: ATP binding (GO:0005524), Cellular Component: membrane (GO:0016020)
12	SM00160	Ran binding protein 1Biological Process: intracellular transport (GO:0046907)
12	SM00136	IPR008211Laminin, N-terminal
12	SM00237	Na-Ca exchanger/integrin-beta4Biological Process: cell communication (GO:0007154), Cellular Component: integral to membrane (GO:0016021)
12	SM00274	IPR003645Follistatin-like, N-terminal
12	SM00543	MIF4G-like, type 3Molecular Function: protein binding (GO:0005515), Biological Process: RNA metabolic process (GO:0016070)
12	SM00592	BRK domainMolecular Function: protein binding (GO:0005515), Molecular Function: hydrolase activity, acting on acid anhydrides (GO:0016817)
12	SM00142	Phosphoinositide 3-kinase, C2Cellular Component: phosphatidylinositol 3-kinase complex (GO:0005942), Molecular Function: 1-phosphatidylinositol-3-kinase activity (GO:0016303), Biological Process: phosphatidylinositol phosphorylation (GO:0046854), Biological Process: phosphatidylinositol-mediated signaling (GO:0048015)
12	SM00443	D111/G-patchMolecular Function: nucleic acid binding (GO:0003676), Cellular Component: intracellular (GO:0005622)
12	SM00572	IPR006561DZF
12	SM00273	IPR013809Epsin-like, N-terminal
12	SM00291	Zinc finger, ZZ-typeMolecular Function: zinc ion binding (GO:0008270)
12	SM00551	Zinc finger, TAZ-typeMolecular Function: transcription cofactor activity (GO:0003712), Molecular Function: histone acetyltransferase activity (GO:0004402), Cellular Component: nucleus (GO:0005634), Biological Process: regulation of transcription, DNA-dependent (GO:0006355), Molecular Function: zinc ion binding (GO:0008270)
11	SM00036	Citron-likeMolecular Function: small GTPase regulator activity (GO:0005083)
11	SM00526	Histone H1/H5Cellular Component: nucleosome (GO:0000786), Molecular Function: DNA binding (GO:0003677), Cellular Component: nucleus (GO:0005634), Biological Process: nucleosome assembly (GO:0006334)
11	SM00065	GAFMolecular Function: protein binding (GO:0005515)
11	SM00173	Small GTPase superfamily, Ras typeMolecular Function: GTPase activity (GO:0003924), Molecular Function: GTP binding (GO:0005525), Biological Process: GTP catabolic process (GO:0006184), Biological Process: signal transduction (GO:0007165), Cellular Component: membrane (GO:0016020)
11	SM00195	Dual specificity phosphatase, subgroup, catalytic domainBiological Process: protein dephosphorylation (GO:0006470), Molecular Function: protein tyrosine/serine/threonine phosphatase activity (GO:0008138)
11	SM00706	IPR006624Beta-propeller repeat TECPR
11	SM00563	Phospholipid/glycerol acyltransferaseBiological Process: metabolic process (GO:0008152), Molecular Function: transferase activity, transferring acyl groups (GO:0016746)
11	SM00240	Forkhead-associated (FHA) domainMolecular Function: protein binding (GO:0005515)
11	SM00569	L27Molecular Function: protein binding (GO:0005515)
11	SM00513	DNA-binding SAPMolecular Function: nucleic acid binding (GO:0003676)
11	SM00256	F-box domain, cyclin-likeMolecular Function: protein binding (GO:0005515)
11	SM00831	IPR004014ATPase, P-type cation-transporter, N-terminal
11	SM00045	Diacylglycerol kinase, accessory domainMolecular Function: diacylglycerol kinase activity (GO:0004143), Biological Process: activation of protein kinase C activity by G-protein coupled receptor protein signaling pathway (GO:0007205)
10	SM00290	Zinc finger, UBP-typeMolecular Function: zinc ion binding (GO:0008270)
10	SM00508	IPR003616Post-SET domain
10	SM00726	IPR003903Ubiquitin interacting motif
10	SM00570	AWSCellular Component: nucleus (GO:0005634), Molecular Function: histone-lysine N-methyltransferase activity (GO:0018024)
10	SM00049	DEP domainBiological Process: intracellular signal transduction (GO:0035556)
10	SM00413	EtsMolecular Function: sequence-specific DNA binding transcription factor activity (GO:0003700), Biological Process: regulation of transcription, DNA-dependent (GO:0006355), Molecular Function: sequence-specific DNA binding (GO:0043565)
10	SM00504	U box domainCellular Component: ubiquitin ligase complex (GO:0000151), Molecular Function: ubiquitin-protein ligase activity (GO:0004842), Biological Process: protein ubiquitination (GO:0016567)
10	SM00115	Peptidase C14, caspase precursor p45, coreBiological Process: apoptosis (GO:0006915), Molecular Function: cysteine-type peptidase activity (GO:0008234)
10	SM00089	IPR022409PKD/Chitinase domain
10	SM00385	IPR013763Cyclin-like
10	SM00847	Helicase-associated domainMolecular Function: helicase activity (GO:0004386)
10	SM00501	ARID/BRIGHT DNA-binding domainMolecular Function: DNA binding (GO:0003677), Cellular Component: intracellular (GO:0005622)
10	SM00401	Zinc finger, GATA-typeMolecular Function: sequence-specific DNA binding transcription factor activity (GO:0003700), Biological Process: regulation of transcription, DNA-dependent (GO:0006355), Molecular Function: zinc ion binding (GO:0008270), Molecular Function: sequence-specific DNA binding (GO:0043565)
9	SM00021	DIXMolecular Function: signal transducer activity (GO:0004871), Cellular Component: intracellular (GO:0005622), Biological Process: multicellular organismal development (GO:0007275)
9	SM00458	IPR000772Ricin B lectin
9	SM00516	IPR001251Cellular retinaldehyde-binding/triple function, C-terminal
9	SM00390	GoLoco motifMolecular Function: GTPase activator activity (GO:0005096), Biological Process: signal transduction (GO:0007165)
9	SM00174	Small GTPase superfamily, Rho typeMolecular Function: GTP binding (GO:0005525), Cellular Component: intracellular (GO:0005622), Biological Process: small GTPase mediated signal transduction (GO:0007264)
9	SM00186	Fibrinogen, alpha/beta/gamma chain, C-terminal globularMolecular Function: receptor binding (GO:0005102), Biological Process: signal transduction (GO:0007165)
9	SM00212	NULLNULL
9	SM00545	IPR003349Transcription factor jumonji, JmjN
9	SM00964	STAT transcription factor, protein interactionMolecular Function: sequence-specific DNA binding transcription factor activity (GO:0003700), Molecular Function: signal transducer activity (GO:0004871), Biological Process: regulation of transcription, DNA-dependent (GO:0006355), Biological Process: signal transduction (GO:0007165)
9	SM00348	Interferon regulatory factor DNA-binding domainMolecular Function: regulatory region DNA binding (GO:0000975)
9	SM00544	IPR003891Initiation factor eIF-4 gamma, MA3
9	SM00218	IPR000906ZU5
9	SM00573	IPR013999HAS subgroup
8	SM00255	Toll/interleukin-1 receptor homology (TIR) domainMolecular Function: protein binding (GO:0005515), Cellular Component: intracellular (GO:0005622), Biological Process: signal transduction (GO:0007165)
8	SM00603	IPR004043LCCL
8	SM00202	Speract/scavenger receptor-relatedMolecular Function: scavenger receptor activity (GO:0005044), Cellular Component: membrane (GO:0016020)
8	SM00153	Villin headpieceMolecular Function: actin binding (GO:0003779), Biological Process: cytoskeleton organization (GO:0007010)
8	SM00397	Target SNARE coiled-coil domainMolecular Function: protein binding (GO:0005515)
8	SM00284	Olfactomedin-likeMolecular Function: protein binding (GO:0005515)
8	SM00607	IPR006585Fucolectin tachylectin-4 pentraxin-1
8	SM00809	Clathrin adaptor, alpha/beta/gamma-adaptin, appendage, Ig-like subdomainBiological Process: intracellular protein transport (GO:0006886), Biological Process: vesicle-mediated transport (GO:0016192), Cellular Component: clathrin adaptor complex (GO:0030131)
8	SM00720	IPR022683Peptidase C2, calpain, domain III
8	SM00230	Peptidase C2, calpain, catalytic domainMolecular Function: calcium-dependent cysteine-type endopeptidase activity (GO:0004198), Cellular Component: intracellular (GO:0005622), Biological Process: proteolysis (GO:0006508)
8	SM00361	RNA recognition motif domain, eukaryoteMolecular Function: nucleic acid binding (GO:0003676)
8	SM00213	UbiquitinMolecular Function: protein binding (GO:0005515)
8	SM00949	Argonaute/Dicer protein, PAZMolecular Function: protein binding (GO:0005515)
8	SM00515	eIF4-gamma/eIF5/eIF2-epsilonMolecular Function: binding (GO:0005488)
8	SM00131	Proteinase inhibitor I2, Kunitz metazoaMolecular Function: serine-type endopeptidase inhibitor activity (GO:0004867)
7	SM00088	Proteasome component (PCI) domainMolecular Function: protein binding (GO:0005515)
7	SM00878	Biotin carboxylase, C-terminalMolecular Function: ligase activity (GO:0016874)
7	SM00702	Prolyl 4-hydroxylase, alpha subunitMolecular Function: iron ion binding (GO:0005506), Molecular Function: oxidoreductase activity, acting on paired donors, with incorporation or reduction of molecular oxygen (GO:0016705), Molecular Function: L-ascorbic acid binding (GO:0031418), Biological Process: oxidation-reduction process (GO:0055114)
7	SM00093	IPR023796Serpin domain
7	SM00668	IPR006595CTLH, C-terminal LisH motif
7	SM00247	IPR001064Beta/gamma crystallin
7	SM00167	IPR013995Vacuolar sorting protein 9, subgroup
7	SM00724	TRAM/LAG1/CLN8 homology domainCellular Component: integral to membrane (GO:0016021)
7	SM00425	Transcription factor, T-boxMolecular Function: sequence-specific DNA binding transcription factor activity (GO:0003700), Cellular Component: nucleus (GO:0005634), Biological Process: regulation of transcription, DNA-dependent (GO:0006355)
7	SM00460	IPR002931Transglutaminase-like
7	SM00577	NLI interacting factorMolecular Function: protein binding (GO:0005515)
7	SM00177	Small GTPase superfamily, ARF typeMolecular Function: GTP binding (GO:0005525), Cellular Component: intracellular (GO:0005622), Biological Process: small GTPase mediated signal transduction (GO:0007264)
7	SM00667	LisH dimerisation motifMolecular Function: protein binding (GO:0005515)
7	SM00602	VPS10Cellular Component: integral to membrane (GO:0016021)
7	SM00079	Ionotropic glutamate receptorMolecular Function: ionotropic glutamate receptor activity (GO:0004970), Molecular Function: extracellular-glutamate-gated ion channel activity (GO:0005234), Cellular Component: membrane (GO:0016020)
7	SM00041	IPR006207Cystine knot, C-terminal
7	SM00234	IPR002913Lipid-binding START
7	SM00396	IPR013993Zinc finger, N-recognin, metazoa
7	SM00187	Integrin beta subunit, N-terminalMolecular Function: binding (GO:0005488), Biological Process: cell adhesion (GO:0007155), Biological Process: cell-matrix adhesion (GO:0007160)
7	SM00143	Phosphatidylinositol 3-kinase, p85-bindingCellular Component: phosphatidylinositol 3-kinase complex (GO:0005942), Biological Process: signal transduction (GO:0007165), Molecular Function: phosphatidylinositol-4,5-bisphosphate 3-kinase activity (GO:0046934)
7	SM00486	DNA-directed DNA polymerase, family BMolecular Function: nucleotide binding (GO:0000166), Molecular Function: nucleic acid binding (GO:0003676), Molecular Function: DNA-directed DNA polymerase activity (GO:0003887), Biological Process: nucleobase-containing compound metabolic process (GO:0006139)
7	SM00666	Phox/Bem1pMolecular Function: protein binding (GO:0005515)
7	SM00727	IPR006636Heat shock chaperonin-binding
7	SM00745	IPR007330MIT
7	SM00182	Cullin homologyBiological Process: ubiquitin-dependent protein catabolic process (GO:0006511), Cellular Component: cullin-RING ubiquitin ligase complex (GO:0031461), Molecular Function: ubiquitin protein ligase binding (GO:0031625)
7	SM00332	Protein phosphatase 2C-likeMolecular Function: catalytic activity (GO:0003824)
7	SM00141	Platelet-derived growth factor (PDGF)Molecular Function: growth factor activity (GO:0008083), Cellular Component: membrane (GO:0016020)
6	SM00307	I/LWEQMolecular Function: actin binding (GO:0003779)
6	SM00445	LinkMolecular Function: hyaluronic acid binding (GO:0005540), Biological Process: cell adhesion (GO:0007155)
6	SM00391	Methyl-CpG DNA bindingMolecular Function: DNA binding (GO:0003677), Cellular Component: nucleus (GO:0005634)
6	SM00707	IPR004018RPEL repeat
6	SM00057	IPR003884Factor I / membrane attack complex
6	SM00951	Glutamine-Leucine-Glutamine, QLQMolecular Function: ATP binding (GO:0005524), Cellular Component: nucleus (GO:0005634), Biological Process: regulation of transcription, DNA-dependent (GO:0006355), Molecular Function: hydrolase activity, acting on acid anhydrides, in phosphorus-containing anhydrides (GO:0016818)
6	SM00722	IPR006633Carbohydrate-binding/sugar hydrolysis domain
6	SM00491	Helicase, ATP-dependent, c2 typeMolecular Function: nucleic acid binding (GO:0003676), Molecular Function: ATP binding (GO:0005524), Biological Process: nucleobase-containing compound metabolic process (GO:0006139), Molecular Function: ATP-dependent helicase activity (GO:0008026), Molecular Function: hydrolase activity, acting on acid anhydrides, in phosphorus-containing anhydrides (GO:0016818)
6	SM00204	Transforming growth factor-beta, C-terminalMolecular Function: growth factor activity (GO:0008083)
6	SM00678	WWE domain, subgroupMolecular Function: zinc ion binding (GO:0008270)
6	SM00673	CARP motifMolecular Function: binding (GO:0005488)
6	SM00950	Stem cell self-renewal protein PiwiMolecular Function: protein binding (GO:0005515)
6	SM00645	Peptidase C1A, papain C-terminalBiological Process: proteolysis (GO:0006508), Molecular Function: cysteine-type peptidase activity (GO:0008234)
6	SM00328	Lipid-binding serum glycoprotein, N-terminalMolecular Function: lipid binding (GO:0008289)
6	SM00005	DeathMolecular Function: protein binding (GO:0005515), Biological Process: signal transduction (GO:0007165)
6	SM00053	Dynamin, GTPase domainMolecular Function: GTPase activity (GO:0003924), Molecular Function: GTP binding (GO:0005525)
6	SM00980	Zinc finger, C2CH-typeMolecular Function: nucleic acid binding (GO:0003676)
6	SM00670	IPR006596Nucleotide binding protein, PINc
6	SM00775	IPR013209LNS2, Lipin/Ned1/Smp2
5	SM00251	Pointed domainCellular Component: nucleus (GO:0005634), Molecular Function: sequence-specific DNA binding (GO:0043565)
5	SM00582	IPR006569RNA polymerase II, large subunit, CTD
5	SM00788	Adenylosuccinate synthetaseMolecular Function: magnesium ion binding (GO:0000287), Molecular Function: adenylosuccinate synthase activity (GO:0004019), Molecular Function: GTP binding (GO:0005525), Cellular Component: cytoplasm (GO:0005737), Biological Process: purine nucleotide biosynthetic process (GO:0006164)
5	SM00692	Zinc finger, C2CH-typeMolecular Function: nucleic acid binding (GO:0003676)
5	SM00510	Transcription elongation factor S-IIMCellular Component: nucleus (GO:0005634), Biological Process: transcription, DNA-dependent (GO:0006351), Molecular Function: zinc ion binding (GO:0008270)
5	SM00198	IPR001283Allergen V5/Tpx-1-related
5	SM00069	Gamma-carboxyglutamic acid-rich (GLA) domainMolecular Function: calcium ion binding (GO:0005509), Cellular Component: extracellular region (GO:0005576)
5	SM00217	Whey acidic protein, 4-disulphide coreCellular Component: extracellular region (GO:0005576), Molecular Function: peptidase inhibitor activity (GO:0030414)
5	SM00730	Peptidase A22, presenilin signal peptideMolecular Function: aspartic-type endopeptidase activity (GO:0004190), Cellular Component: integral to membrane (GO:0016021)
5	SM00611	IPR004179Sec63 domain
5	SM00464	Peptidase S16, lon N-terminalMolecular Function: ATP-dependent peptidase activity (GO:0004176), Biological Process: proteolysis (GO:0006508)
5	SM00902	IPR003149Iron hydrogenase, small subunit-like
5	SM00648	SWAP/SurpMolecular Function: RNA binding (GO:0003723), Biological Process: RNA processing (GO:0006396)
5	SM00591	RWD domainMolecular Function: protein binding (GO:0005515)
5	SM00552	Adenosine deaminase/editaseMolecular Function: RNA binding (GO:0003723), Molecular Function: adenosine deaminase activity (GO:0004000), Biological Process: RNA processing (GO:0006396)
5	SM00258	SAND domainMolecular Function: DNA binding (GO:0003677), Cellular Component: nucleus (GO:0005634)
5	SM00457	IPR020864Membrane attack complex component/perforin (MACPF) domain
5	SM00156	Serine/threonine-specific protein phosphatase/bis(5-nucleosyl)-tetraphosphataseMolecular Function: hydrolase activity (GO:0016787)
5	SM00268	IPR004000Actin-like
5	SM00524	SMAD domain, Dwarfin-typeCellular Component: intracellular (GO:0005622), Biological Process: regulation of transcription, DNA-dependent (GO:0006355)
5	SM00006	Amyloidogenic glycoprotein, extracellularMolecular Function: binding (GO:0005488), Cellular Component: integral to membrane (GO:0016021)
5	SM00343	Zinc finger, CCHC-typeMolecular Function: nucleic acid binding (GO:0003676), Molecular Function: zinc ion binding (GO:0008270)
5	SM00973	IPR004179Sec63 domain
5	SM00339	Transcription factor, fork headMolecular Function: sequence-specific DNA binding transcription factor activity (GO:0003700), Biological Process: regulation of transcription, DNA-dependent (GO:0006355), Molecular Function: sequence-specific DNA binding (GO:0043565)
4	SM00330	IPR016034Phosphatidylinositol-4-phosphate 5-kinase, core, subgroup
4	SM00631	Peptidase M14, carboxypeptidase AMolecular Function: metallocarboxypeptidase activity (GO:0004181), Biological Process: proteolysis (GO:0006508), Molecular Function: zinc ion binding (GO:0008270)
4	SM00468	Pre-SET zinc-binding sub-groupCellular Component: nucleus (GO:0005634), Molecular Function: zinc ion binding (GO:0008270), Molecular Function: histone-lysine N-methyltransferase activity (GO:0018024), Biological Process: histone lysine methylation (GO:0034968)
4	SM00310	Insulin receptor substrate-1, PTBMolecular Function: insulin receptor binding (GO:0005158)
4	SM00110	IPR001073Complement C1q protein
4	SM00471	Metal-dependent phosphohydrolase, HD domainMolecular Function: catalytic activity (GO:0003824)
4	SM00981	IPR004114THUMP
4	SM00302	Dynamin GTPase effectorMolecular Function: GTPase activity (GO:0003924), Molecular Function: GTP binding (GO:0005525)
4	SM00773	IPR008893WGR domain
4	SM00323	Ras GTPase-activating proteinMolecular Function: GTPase activator activity (GO:0005096), Cellular Component: intracellular (GO:0005622), Biological Process: regulation of small GTPase mediated signal transduction (GO:0051056)
4	SM00301	DM DNA-bindingCellular Component: nucleus (GO:0005634), Biological Process: regulation of transcription, DNA-dependent (GO:0006355), Biological Process: sex differentiation (GO:0007548), Molecular Function: sequence-specific DNA binding (GO:0043565)
4	SM00102	Actin-binding, cofilin/tropomyosin typeMolecular Function: actin binding (GO:0003779), Cellular Component: intracellular (GO:0005622)
4	SM00584	IPR006571TLDc
4	SM00476	Deoxyribonuclease I, eukaryoticMolecular Function: deoxyribonuclease activity (GO:0004536), Biological Process: DNA catabolic process (GO:0006308)
4	SM00861	IPR005475Transketolase-like, pyrimidine-binding domain
4	SM00311	Splicing factor PWIBiological Process: mRNA processing (GO:0006397)
4	SM00849	Beta-lactamase-likeMolecular Function: hydrolase activity (GO:0016787)
4	SM00235	Peptidase, metallopeptidaseBiological Process: proteolysis (GO:0006508), Molecular Function: metallopeptidase activity (GO:0008237), Molecular Function: zinc ion binding (GO:0008270)
4	SM00121	Insulin-like growth factor-binding protein, IGFBPBiological Process: regulation of cell growth (GO:0001558), Molecular Function: insulin-like growth factor binding (GO:0005520), Cellular Component: extracellular region (GO:0005576)
4	SM00285	PAK-box/P21-Rho-bindingMolecular Function: protein binding (GO:0005515)
4	SM00682	IPR006605G2 nidogen/fibulin G2F
4	SM00506	IPR002589Appr-1-p processing
4	SM00488	Helicase-like, DEXD box c2 typeMolecular Function: ATP-dependent DNA helicase activity (GO:0004003), Molecular Function: hydrolase activity, acting on acid anhydrides, in phosphorus-containing anhydrides (GO:0016818)
4	SM00201	Somatomedin B domainMolecular Function: scavenger receptor activity (GO:0005044), Biological Process: immune response (GO:0006955), Molecular Function: polysaccharide binding (GO:0030247)
4	SM00884	Cullin protein, neddylation domainBiological Process: ubiquitin-dependent protein catabolic process (GO:0006511), Cellular Component: cullin-RING ubiquitin ligase complex (GO:0031461), Molecular Function: ubiquitin protein ligase binding (GO:0031625)
4	SM00580	PUG domainMolecular Function: protein binding (GO:0005515)
4	SM00663	RNA polymerase, N-terminalMolecular Function: DNA binding (GO:0003677), Molecular Function: DNA-directed RNA polymerase activity (GO:0003899), Biological Process: transcription, DNA-dependent (GO:0006351)
4	SM00281	IPR018031Laminin B, subgroup
4	SM00178	Small GTPase superfamily, SAR1-typeMolecular Function: GTP binding (GO:0005525), Cellular Component: intracellular (GO:0005622), Biological Process: intracellular protein transport (GO:0006886)
4	SM00259	Zinc finger, A20-typeMolecular Function: DNA binding (GO:0003677), Molecular Function: zinc ion binding (GO:0008270)
4	SM00962	Signal recognition particle, SRP54 subunit, GTPaseMolecular Function: GTP binding (GO:0005525), Biological Process: SRP-dependent cotranslational protein targeting to membrane (GO:0006614)
4	SM00446	IPR003603U2A'/phosphoprotein 32 family A, C-terminal
4	SM00294	IPR003585Neurexin/syndecan/glycophorin C
4	SM00466	SRA-YDGMolecular Function: histone binding (GO:0042393)
4	SM00432	Transcription factor, MADS-boxMolecular Function: DNA binding (GO:0003677), Molecular Function: protein dimerization activity (GO:0046983)
4	SM00571	IPR018500DDT domain, subgroup
4	SM00316	IPR022967RNA-binding domain, S1
4	SM00761	IPR013194Histone deacetylase interacting
4	SM00695	Peptidase C19, ubiquitin-specific peptidase, DUSP domainMolecular Function: ubiquitin thiolesterase activity (GO:0004221)
4	SM00094	Peptidase S60, transferrin lactoferrinCellular Component: extracellular region (GO:0005576), Biological Process: iron ion transport (GO:0006826), Biological Process: cellular iron ion homeostasis (GO:0006879), Molecular Function: ferric iron binding (GO:0008199)
4	SM00693	Ferlin/Peroxisome membraneCellular Component: integral to membrane (GO:0016021)
4	SM00910	HIP116, Rad5p N-terminalMolecular Function: nucleic acid binding (GO:0003676), Molecular Function: zinc ion binding (GO:0008270), Molecular Function: hydrolase activity, acting on acid anhydrides, in phosphorus-containing anhydrides (GO:0016818)
4	SM00051	Delta/Serrate/lag-2 (DSL) proteinBiological Process: cell communication (GO:0007154), Cellular Component: membrane (GO:0016020)
3	SM00715	IPR006630RNA-binding protein Lupus La
3	SM00755	GRIPBiological Process: protein targeting to Golgi (GO:0000042), Molecular Function: protein binding (GO:0005515)
3	SM00929	NADH:ubiquinone oxidoreductase, subunit G, iron-sulphur bindingMolecular Function: oxidoreductase activity (GO:0016491), Biological Process: oxidation-reduction process (GO:0055114)
3	SM00751	IPR005607BSD
3	SM00908	Galectin, carbohydrate recognition domainMolecular Function: sugar binding (GO:0005529)
3	SM00540	Lamino-associated polypeptide 2/emerinCellular Component: nuclear envelope (GO:0005635)
3	SM00176	Ran GTPaseMolecular Function: GTPase activity (GO:0003924), Molecular Function: GTP binding (GO:0005525), Biological Process: GTP catabolic process (GO:0006184), Biological Process: intracellular protein transport (GO:0006886), Biological Process: nucleocytoplasmic transport (GO:0006913), Biological Process: signal transduction (GO:0007165)
3	SM00872	Glycoside hydrolase, family 38, central domainMolecular Function: hydrolase activity, hydrolyzing O-glycosyl compounds (GO:0004553), Molecular Function: zinc ion binding (GO:0008270)
3	SM00539	Nidogen, extracellular domainBiological Process: cell-matrix adhesion (GO:0007160)
3	SM00581	IPR006568PSP, proline-rich
3	SM00022	Lysophospholipase, catalytic domainMolecular Function: phospholipase activity (GO:0004620), Biological Process: phospholipid catabolic process (GO:0009395)
3	SM00643	IPR018933Netrin module, non-TIMP type
3	SM00541	FY-rich, N-terminal subgroupMolecular Function: DNA binding (GO:0003677), Cellular Component: nucleus (GO:0005634)
3	SM00752	IPR011020HTTM
3	SM00477	Extracellular Endonuclease, subunit AMolecular Function: nucleic acid binding (GO:0003676), Molecular Function: hydrolase activity (GO:0016787), Molecular Function: metal ion binding (GO:0046872)
3	SM00535	Ribonuclease IIIMolecular Function: RNA binding (GO:0003723), Molecular Function: ribonuclease III activity (GO:0004525), Biological Process: RNA processing (GO:0006396)
3	SM00546	Ubiquitin system component CueMolecular Function: protein binding (GO:0005515)
3	SM00503	Syntaxin, N-terminalCellular Component: membrane (GO:0016020)
3	SM00090	RIO kinaseMolecular Function: protein serine/threonine kinase activity (GO:0004674), Molecular Function: ATP binding (GO:0005524)
3	SM00932	NIF system FeS cluster assembly, NifU-like scaffold, N-terminalMolecular Function: iron ion binding (GO:0005506)
3	SM00741	IPR008139Saposin B
3	SM00276	Galectin, carbohydrate recognition domainMolecular Function: sugar binding (GO:0005529)
3	SM00018	IPR000519P-type trefoil
3	SM00107	Zinc finger, Btk motifBiological Process: intracellular signal transduction (GO:0035556)
3	SM00502	B-box, C-terminalCellular Component: intracellular (GO:0005622)
3	SM00851	IPR011607Methylglyoxal synthase-like domain
3	SM00919	Malic enzyme, NAD-bindingMolecular Function: oxidoreductase activity, acting on the CH-OH group of donors, NAD or NADP as acceptor (GO:0016616), Molecular Function: NAD binding (GO:0051287), Biological Process: oxidation-reduction process (GO:0055114)
3	SM00918	Glutamate receptor, L-glutamate/glycine-bindingMolecular Function: ionotropic glutamate receptor activity (GO:0004970), Molecular Function: extracellular-glutamate-gated ion channel activity (GO:0005234), Cellular Component: membrane (GO:0016020)
3	SM00509	Transcription elongation factor, TFIIS/CRSP70, N-terminal, sub-typeCellular Component: nucleus (GO:0005634), Biological Process: transcription, DNA-dependent (GO:0006351)
3	SM00549	TAFH/NHR1Molecular Function: sequence-specific DNA binding transcription factor activity (GO:0003700), Biological Process: regulation of transcription, DNA-dependent (GO:0006355)
3	SM00469	WIF domainMolecular Function: protein tyrosine kinase activity (GO:0004713)
3	SM00313	IPR013996PX-associated, sorting nexin 13
2	SM00433	DNA topoisomerase, type IIA, subunit B/N-terminalMolecular Function: DNA binding (GO:0003677), Molecular Function: DNA topoisomerase (ATP-hydrolyzing) activity (GO:0003918), Molecular Function: ATP binding (GO:0005524), Cellular Component: chromosome (GO:0005694), Biological Process: DNA topological change (GO:0006265)
2	SM00802	UMEMolecular Function: protein serine/threonine kinase activity (GO:0004674)
2	SM00166	UBXMolecular Function: protein binding (GO:0005515)
2	SM00550	Double-stranded RNA-specific adenosine deaminase (DRADA)Molecular Function: RNA binding (GO:0003723), Molecular Function: double-stranded RNA adenosine deaminase activity (GO:0003726)
2	SM00976	Telomere end binding proteinBiological Process: telomere maintenance (GO:0000723), Cellular Component: nuclear chromosome, telomeric region (GO:0000784), Molecular Function: DNA binding (GO:0003677)
2	SM00459	IPR003127Sorbin-like
2	SM00246	Actin-binding WH2Molecular Function: protein binding (GO:0005515)
2	SM00848	IPR013201Proteinase inhibitor I29, cathepsin propeptide
2	SM00928	NADH ubiquinone oxidoreductase, F subunit, iron sulphur bindingBiological Process: oxidation-reduction process (GO:0055114)
2	SM00560	IPR006558LamG-like jellyroll fold
2	SM00114	Caspase RecruitmentMolecular Function: protein binding (GO:0005515), Cellular Component: intracellular (GO:0005622), Biological Process: regulation of apoptosis (GO:0042981)
2	SM00723	IPR005533AMOP
2	SM00785	AARP2CNCellular Component: nucleus (GO:0005634), Biological Process: ribosome biogenesis (GO:0042254)
2	SM00387	ATPase-like, ATP-binding domainMolecular Function: ATP binding (GO:0005524)
2	SM00879	IPR007109Brix domain
2	SM00839	Glutamate/phenylalanine/leucine/valine dehydrogenase, C-terminalBiological Process: cellular amino acid metabolic process (GO:0006520), Molecular Function: oxidoreductase activity (GO:0016491), Biological Process: oxidation-reduction process (GO:0055114)
2	SM00035	IPR016015Clusterin, C-terminal
2	SM00892	DNA/RNA non-specific endonucleaseMolecular Function: nucleic acid binding (GO:0003676), Molecular Function: hydrolase activity (GO:0016787), Molecular Function: metal ion binding (GO:0046872)
2	SM00672	IPR006598Lipopolysaccharide-modifying protein
2	SM00280	Proteinase inhibitor I1, KazalMolecular Function: protein binding (GO:0005515)
2	SM00444	GYFMolecular Function: protein binding (GO:0005515)
2	SM00434	DNA topoisomerase, type IIA, subunit A/C-terminalMolecular Function: DNA binding (GO:0003677), Molecular Function: DNA topoisomerase (ATP-hydrolyzing) activity (GO:0003918), Molecular Function: ATP binding (GO:0005524), Cellular Component: chromosome (GO:0005694), Biological Process: DNA topological change (GO:0006265)
2	SM00870	Asparaginase/glutaminaseBiological Process: cellular amino acid metabolic process (GO:0006520)
2	SM00881	CoA-bindingMolecular Function: binding (GO:0005488)
2	SM00244	IPR001107Band 7 protein
2	SM00483	DNA-directed DNA polymerase XMolecular Function: DNA binding (GO:0003677), Molecular Function: DNA-directed DNA polymerase activity (GO:0003887)
2	SM00719	Plus-3 domain, subgroupMolecular Function: DNA binding (GO:0003677), Cellular Component: nucleus (GO:0005634), Biological Process: transcription initiation, DNA-dependent (GO:0006352), Biological Process: histone modification (GO:0016570)
2	SM00394	cAMP-dependent protein kinase, regulatory subunit, type I/II alpha/betaBiological Process: signal transduction (GO:0007165), Molecular Function: cAMP-dependent protein kinase regulator activity (GO:0008603)
2	SM00836	DALR anticodon bindingMolecular Function: arginine-tRNA ligase activity (GO:0004814), Molecular Function: ATP binding (GO:0005524), Biological Process: arginyl-tRNA aminoacylation (GO:0006420)
2	SM00853	MutL, C-terminal, dimerisationMolecular Function: ATP binding (GO:0005524), Biological Process: mismatch repair (GO:0006298)
2	SM00329	Lipid-binding serum glycoprotein, C-terminalMolecular Function: lipid binding (GO:0008289)
2	SM00063	Frizzled domainMolecular Function: protein binding (GO:0005515)
2	SM00253	SOCS protein, C-terminalBiological Process: intracellular signal transduction (GO:0035556)
2	SM00638	Lipid transport protein, N-terminalMolecular Function: lipid transporter activity (GO:0005319), Biological Process: lipid transport (GO:0006869)
2	SM00732	YqgF/RNase H-like domainBiological Process: nucleobase-containing compound metabolic process (GO:0006139), Molecular Function: hydrolase activity, acting on ester bonds (GO:0016788)
2	SM00473	IPR003609Apple-like
2	SM00542	FY-rich, C-terminal subgroupMolecular Function: DNA binding (GO:0003677), Cellular Component: nucleus (GO:0005634)
2	SM00151	IPR019835SWIB domain
2	SM00435	DNA topoisomerase I, C-terminal, eukaryotic-typeMolecular Function: DNA binding (GO:0003677), Molecular Function: DNA topoisomerase type I activity (GO:0003917), Cellular Component: chromosome (GO:0005694), Biological Process: DNA topological change (GO:0006265)
2	SM00736	Dystroglycan-type cadherin-likeMolecular Function: calcium ion binding (GO:0005509), Cellular Component: membrane (GO:0016020)
2	SM00500	Splicing factor motifBiological Process: RNA splicing (GO:0008380)
2	SM00461	EVH1Molecular Function: protein binding (GO:0005515)
2	SM00479	ExonucleaseMolecular Function: exonuclease activity (GO:0004527), Cellular Component: intracellular (GO:0005622)
2	SM00963	Signal recognition particle, SRP54 subunit, helical bundleMolecular Function: GTP binding (GO:0005525), Biological Process: SRP-dependent cotranslational protein targeting to membrane (GO:0006614)
2	SM00744	Zinc finger, RING-CH-typeMolecular Function: zinc ion binding (GO:0008270)
2	SM00967	RNA 2-O ribose methyltransferase, substrate bindingMolecular Function: methyltransferase activity (GO:0008168)
2	SM00609	IPR006587Vault protein inter-alpha-trypsin, metazoa
2	SM00043	Proteinase inhibitor I25, cystatinMolecular Function: cysteine-type endopeptidase inhibitor activity (GO:0004869)
2	SM00450	IPR001763Rhodanese-like
2	SM00098	Alkaline phosphataseBiological Process: metabolic process (GO:0008152), Molecular Function: phosphatase activity (GO:0016791)
2	SM00758	IPR011658PA14
2	SM00694	Ferlin/Peroxisome membraneCellular Component: integral to membrane (GO:0016021)
2	SM00798	AICARFT/IMPCHase bienzymeMolecular Function: IMP cyclohydrolase activity (GO:0003937), Molecular Function: phosphoribosylaminoimidazolecarboxamide formyltransferase activity (GO:0004643), Biological Process: purine nucleotide biosynthetic process (GO:0006164)
2	SM00969	SOCS protein, C-terminalBiological Process: intracellular signal transduction (GO:0035556)
2	SM00438	Zinc finger, NF-X1-typeMolecular Function: sequence-specific DNA binding transcription factor activity (GO:0003700), Cellular Component: nucleus (GO:0005634), Biological Process: regulation of transcription, DNA-dependent (GO:0006355), Molecular Function: zinc ion binding (GO:0008270)
2	SM00863	Threonyl/alanyl tRNA synthetase, SADMolecular Function: ATP binding (GO:0005524), Cellular Component: cytoplasm (GO:0005737), Molecular Function: ligase activity, forming aminoacyl-tRNA and related compounds (GO:0016876), Biological Process: tRNA aminoacylation (GO:0043039)
2	SM00061	MATHMolecular Function: protein binding (GO:0005515)
2	SM00393	Single-stranded nucleic acid binding R3HMolecular Function: nucleic acid binding (GO:0003676)
2	SM00594	IPR006577UAS
2	SM00811	MHCK/EF2 kinaseMolecular Function: protein serine/threonine kinase activity (GO:0004674), Molecular Function: ATP binding (GO:0005524), Biological Process: protein phosphorylation (GO:0006468)
1	SM00735	IPR006643ZASP
1	SM00948	Proteasome, alpha-subunit, conserved siteMolecular Function: endopeptidase activity (GO:0004175), Biological Process: ubiquitin-dependent protein catabolic process (GO:0006511), Cellular Component: proteasome core complex, alpha-subunit complex (GO:0019773)
1	SM00257	Peptidoglycan-binding Lysin subgroupBiological Process: cell wall macromolecule catabolic process (GO:0016998)
1	SM00891	ERCC4 domainMolecular Function: DNA binding (GO:0003677), Molecular Function: nuclease activity (GO:0004518), Biological Process: DNA metabolic process (GO:0006259)
1	SM00714	IPR006629LPS-induced tumor necrosis factor alpha factor
1	SM00351	Paired box protein, N-terminalMolecular Function: DNA binding (GO:0003677), Biological Process: regulation of transcription, DNA-dependent (GO:0006355)
1	SM00804	TAP, C-terminalCellular Component: nucleus (GO:0005634), Biological Process: mRNA transport (GO:0051028)
1	SM00829	Polyketide synthase, enoylreductaseMolecular Function: oxidoreductase activity (GO:0016491), Molecular Function: transferase activity, transferring acyl groups other than amino-acyl groups (GO:0016747)
1	SM00493	IPR006171Toprim domain
1	SM00414	Histone H2ACellular Component: nucleosome (GO:0000786), Molecular Function: DNA binding (GO:0003677), Cellular Component: nucleus (GO:0005634), Biological Process: nucleosome assembly (GO:0006334)
1	SM00300	IPR018125Chromo shadow, subgroup
1	SM00474	3'-5' exonucleaseMolecular Function: nucleic acid binding (GO:0003676), Cellular Component: intracellular (GO:0005622), Biological Process: nucleobase-containing compound metabolic process (GO:0006139), Molecular Function: 3'-5' exonuclease activity (GO:0008408)
1	SM00437	DNA topoisomerase, type IA, DNA-bindingMolecular Function: DNA binding (GO:0003677), Molecular Function: DNA topoisomerase activity (GO:0003916), Cellular Component: chromosome (GO:0005694), Biological Process: DNA topological change (GO:0006265)
1	SM00650	Ribosomal RNA adenine methylase transferase, N-terminalBiological Process: rRNA modification (GO:0000154), Molecular Function: rRNA (adenine-N6,N6-)-dimethyltransferase activity (GO:0000179), Molecular Function: rRNA methyltransferase activity (GO:0008649)
1	SM00852	Molybdopterin bindingBiological Process: Mo-molybdopterin cofactor biosynthetic process (GO:0006777)
1	SM00440	Zinc finger, TFIIS-typeMolecular Function: nucleic acid binding (GO:0003676), Biological Process: transcription, DNA-dependent (GO:0006351), Molecular Function: zinc ion binding (GO:0008270)
1	SM00753	IPR013143PCI/PINT associated module
1	SM00436	DNA topoisomerase, type IA, domain 2Molecular Function: DNA binding (GO:0003677), Molecular Function: DNA topoisomerase activity (GO:0003916), Cellular Component: chromosome (GO:0005694), Biological Process: DNA topological change (GO:0006265)
1	SM00731	IPR006640Domain of unknown function SprT-like
1	SM00855	IPR013078Histidine phosphatase superfamily, clade-1
1	SM00517	Polyadenylate-binding protein/Hyperplastic disc proteinMolecular Function: RNA binding (GO:0003723)
1	SM00757	IPR013144Ran binding protein-like, CRA domain
1	SM00955	Ribonuclease II/RMolecular Function: RNA binding (GO:0003723), Molecular Function: ribonuclease activity (GO:0004540)
1	SM00154	Zinc finger, AN1-typeMolecular Function: zinc ion binding (GO:0008270)
1	SM00945	IPR016103Fertility inhibition FinO/ProQ
1	SM00822	IPR020842Polyketide synthase/Fatty acid synthase, KR
1	SM00750	IPR011019KIND

## Sheet: superfamily_iprscan
Number	Databese entry	Description
883	SSF57196	NULL
679	SSF52540	NULL
563	SSF57667	NULL
551	SSF48726	NULL
528	SSF49265	Fibronectin, type IIIMolecular Function: protein binding (GO:0005515)
496	SSF56112	Protein kinase-like domainMolecular Function: transferase activity, transferring phosphorus-containing groups (GO:0016772)
454	SSF50729	NULL
337	SSF48371	Armadillo-type foldMolecular Function: binding (GO:0005488)
310	SSF49313	Cadherin-likeMolecular Function: calcium ion binding (GO:0005509), Cellular Component: membrane (GO:0016020)
233	SSF46966	NULL
232	SSF50156	PDZ/DHR/GLGFMolecular Function: protein binding (GO:0005515)
230	SSF50044	Src homology-3 domainMolecular Function: protein binding (GO:0005515)
227	SSF49562	C2 calcium/lipid-binding domain, CaLBMolecular Function: protein binding (GO:0005515)
188	SSF49899	Concanavalin A-like lectin/glucanase
186	SSF50978	WD40 repeat-like-containing domainMolecular Function: protein binding (GO:0005515)
184	SSF54928	NULL
177	SSF57903	Zinc finger, FYVE/PHD-type
152	SSF57424	Low-density lipoprotein (LDL) receptor class A repeatMolecular Function: protein binding (GO:0005515)
150	SSF57603	NULL
142	SSF81296	Immunoglobulin E-set
140	SSF57850	NULL
138	SSF54236	NULL
135	SSF48452	NULL
129	SSF57716	NULL
126	SSF47473	NULL
125	SSF82895	Thrombospondin, type 1 repeat
120	SSF48403	IPR020683Ankyrin repeat-containing domain
113	SSF48350	Rho GTPase activation proteinCellular Component: intracellular (GO:0005622), Biological Process: signal transduction (GO:0007165)
112	SSF51045	WW/Rsp5/WWPMolecular Function: protein binding (GO:0005515)
109	SSF57535	IPR016060Complement control module
104	SSF63748	NULLNULL
102	SSF81324	NULLNULL
101	SSF48065	Dbl homology (DH) domainMolecular Function: Rho guanyl-nucleotide exchange factor activity (GO:0005089), Cellular Component: intracellular (GO:0005622), Biological Process: regulation of Rho protein signal transduction (GO:0035023)
100	SSF47370	BromodomainMolecular Function: protein binding (GO:0005515)
97	SSF56436	C-type lectin foldMolecular Function: binding (GO:0005488)
97	SSF54001	NULLNULL
90	SSF46689	Homeodomain-likeMolecular Function: protein binding (GO:0005515)
89	SSF52058	NULLNULL
88	SSF49854	IPR000859CUB
84	SSF52799	NULLNULL
82	SSF46785	NULLNULL
77	SSF55550	NULLNULL
76	SSF55486	NULLNULL
76	SSF47769	IPR013761Sterile alpha motif/pointed domain
73	SSF90229	NULLNULL
70	SSF54768	NULLNULL
68	SSF49785	IPR008979Galactose-binding domain-like
67	SSF103473	IPR016196Major facilitator superfamily domain, general substrate transporter
66	SSF57889	NULLNULL
64	SSF55785	NULLNULL
63	SSF54791	NULLNULL
63	SSF53300	NULLNULL
62	SSF56784	IPR023214HAD-like domain
61	SSF103575	Plexin-like foldMolecular Function: receptor activity (GO:0004872), Biological Process: multicellular organismal development (GO:0007275), Cellular Component: membrane (GO:0016020)
59	SSF57184	IPR009030Growth factor, receptor
58	SSF50249	IPR016027Nucleic acid-binding, OB-fold-like
58	SSF47031	IPR019748FERM central domain
57	SSF52047	NULLNULL
57	SSF103657	NULLNULL
57	SSF56801	NULLNULL
54	SSF51735	NULLNULL
52	SSF69179	NULLNULL
52	SSF47576	Calponin homology domainMolecular Function: protein binding (GO:0005515)
52	SSF55073	Adenylyl cyclase class-3/4/guanylyl cyclaseBiological Process: cyclic nucleotide biosynthetic process (GO:0009190), Molecular Function: phosphorus-oxygen lyase activity (GO:0016849), Biological Process: intracellular signal transduction (GO:0035556)
50	SSF47923	Rab-GAP/TBC domainMolecular Function: Rab GTPase activator activity (GO:0005097), Cellular Component: intracellular (GO:0005622), Biological Process: regulation of Rab GTPase activity (GO:0032313)
50	SSF47986	IPR011029DEATH-like
50	SSF81665	NULLNULL
49	SSF46934	UBA-likeMolecular Function: protein binding (GO:0005515)
47	SSF53474	NULLNULL
47	SSF101912	Semaphorin/CD100 antigenMolecular Function: protein binding (GO:0005515)
46	SSF54695	IPR011333BTB/POZ fold
44	SSF51905	NULLNULL
43	SSF46579	IPR009053Prefoldin
42	SSF63825	NULLNULL
41	SSF48464	IPR008942ENTH/VHS
41	SSF53067	NULLNULL
40	SSF49417	p53-like transcription factor, DNA-bindingMolecular Function: sequence-specific DNA binding transcription factor activity (GO:0003700), Biological Process: regulation of transcription, DNA-dependent (GO:0006355)
40	SSF48264	Cytochrome P450Molecular Function: iron ion binding (GO:0005506), Molecular Function: electron carrier activity (GO:0009055), Molecular Function: oxidoreductase activity, acting on paired donors, with incorporation or reduction of molecular oxygen (GO:0016705), Molecular Function: heme binding (GO:0020037), Biological Process: oxidation-reduction process (GO:0055114)
39	SSF49879	SMAD/FHA domainMolecular Function: protein binding (GO:0005515)
39	SSF90123	ABC transporter, transmembrane domain, type 1Molecular Function: ATP binding (GO:0005524), Biological Process: transport (GO:0006810), Cellular Component: integral to membrane (GO:0016021), Molecular Function: ATPase activity, coupled to transmembrane movement of substances (GO:0042626), Biological Process: transmembrane transport (GO:0055085)
38	SSF103506	IPR023395Mitochondrial carrier domain
37	SSF56204	HECTCellular Component: intracellular (GO:0005622), Biological Process: protein modification process (GO:0006464), Molecular Function: acid-amino acid ligase activity (GO:0016881)
37	SSF53649	Alkaline-phosphatase-like, core domainMolecular Function: catalytic activity (GO:0003824), Biological Process: metabolic process (GO:0008152)
37	SSF53335	NULLNULL
37	SSF90209	NULLNULL
36	SSF55753	NULLNULL
36	SSF52113	BRCTCellular Component: intracellular (GO:0005622)
35	SSF47095	High mobility group, superfamilyMolecular Function: protein binding (GO:0005515)
35	SSF82199	NULLNULL
35	SSF57440	IPR013806Kringle-like fold
35	SSF111347	NULLNULL
34	SSF51197	NULLNULL
34	SSF57581	Matrix fibril-associatedMolecular Function: binding (GO:0005488)
34	SSF53383	IPR015424Pyridoxal phosphate-dependent transferase, major domain
33	SSF117281	NULLNULL
33	SSF48508	Nuclear hormone receptor, ligand-bindingMolecular Function: sequence-specific DNA binding transcription factor activity (GO:0003700), Molecular Function: steroid hormone receptor activity (GO:0003707), Cellular Component: nucleus (GO:0005634), Biological Process: regulation of transcription, DNA-dependent (GO:0006355), Biological Process: steroid hormone mediated signaling pathway (GO:0043401)
32	SSF47459	IPR011598Helix-loop-helix DNA-binding
32	SSF48366	IPR023578Ras guanine nucleotide exchange factor, domain
31	SSF81321	NULLNULL
31	SSF81660	ATPase, cation-transporting, domain NMolecular Function: hydrolase activity, acting on acid anhydrides, catalyzing transmembrane movement of substances (GO:0016820)
30	SSF81698	IPR002713FF domain
30	SSF51206	IPR018490Cyclic nucleotide-binding-like
30	SSF53448	NULLNULL
30	SSF50494	Peptidase cysteine/serine, trypsin-likeMolecular Function: catalytic activity (GO:0003824)
29	SSF51445	IPR017853Glycoside hydrolase, superfamily
29	SSF53098	Ribonuclease H-likeMolecular Function: nucleic acid binding (GO:0003676)
28	SSF48425	SEC7-likeMolecular Function: ARF guanyl-nucleotide exchange factor activity (GO:0005086), Cellular Component: intracellular (GO:0005622), Biological Process: regulation of ARF protein signal transduction (GO:0032012)
28	SSF52833	IPR012336Thioredoxin-like fold
28	SSF64268	Phox homologous domainMolecular Function: protein binding (GO:0005515), Biological Process: cell communication (GO:0007154), Molecular Function: phosphatidylinositol binding (GO:0035091)
28	SSF48097	IPR016137Regulator of G protein signalling superfamily
28	SSF101447	IPR015425Actin-binding FH2
28	SSF51695	PLC-like phosphodiesterase, TIM beta/alpha-barrel domainBiological Process: lipid metabolic process (GO:0006629), Molecular Function: phosphoric diester hydrolase activity (GO:0008081)
27	SSF56219	IPR005135Endonuclease/exonuclease/phosphatase
27	SSF140741	NULLNULL
27	SSF56059	NULLNULL
26	SSF52777	NULLNULL
26	SSF54160	IPR016197Chromo domain-like
26	SSF81653	NULLNULL
24	SSF54211	IPR020568Ribosomal protein S5 domain 2-type fold
24	SSF47413	Lambda repressor-like, DNA-bindingMolecular Function: DNA binding (GO:0003677)
24	SSF144000	NULLNULL
23	SSF53822	NULLNULL
23	SSF57567	IPR002919Protease inhibitor I8, cysteine-rich trypsin inhibitor-like
23	SSF54495	IPR016135Ubiquitin-conjugating enzyme/RWD-like
23	SSF82109	MIRCellular Component: membrane (GO:0016020)
23	SSF50985	IPR009091Regulator of chromosome condensation/beta-lactamase-inhibitor protein II
23	SSF51126	IPR011050Pectin lyase fold/virulence factor
21	SSF54631	NULLNULL
21	SSF74924	IPR000938Cytoskeleton-associated protein, Gly-rich domain
21	SSF53187	NULLNULL
21	SSF57863	Arf GTPase activating proteinMolecular Function: ARF GTPase activator activity (GO:0008060), Molecular Function: zinc ion binding (GO:0008270), Biological Process: regulation of ARF GTPase activity (GO:0032312)
21	SSF74788	IPR016159Cullin repeat-like-containing domain
20	SSF48239	IPR008930Terpenoid cylases/protein prenyltransferase alpha-alpha toroid
20	SSF57845	NULLNULL
20	SSF47220	Vinculin/alpha-cateninMolecular Function: structural molecule activity (GO:0005198), Biological Process: cell adhesion (GO:0007155), Cellular Component: actin cytoskeleton (GO:0015629)
19	SSF57552	IPR001762Blood coagulation inhibitor, Disintegrin
19	SSF53254	NULLNULL
19	SSF141072	NULLNULL
19	SSF89009	NULLNULL
19	SSF69318	NULLNULL
19	SSF82866	NULLNULL
19	SSF52440	PreATP-grasp-like foldMolecular Function: catalytic activity (GO:0003824), Molecular Function: ATP binding (GO:0005524)
19	SSF56672	NULLNULL
18	SSF46585	HR1 rho-binding repeatCellular Component: intracellular (GO:0005622), Biological Process: signal transduction (GO:0007165)
18	SSF56024	NULLNULL
18	SSF56399	NULLNULL
17	SSF100909	NULLNULL
17	SSF52768	NULLNULL
17	SSF64484	NULLNULL
17	SSF81383	IPR022364F-box domain, Skp2-like
17	SSF52129	NULLNULL
16	SSF49299	IPR000601PKD domain
16	SSF48208	Six-hairpin glycosidase-likeMolecular Function: catalytic activity (GO:0003824)
16	SSF57610	IPR000716Thyroglobulin type-1
16	SSF49723	IPR008976Lipase/lipooxygenase, PLAT/LH2
16	SSF47954	IPR013763Cyclin-like
15	SSF81301	NULLNULL
15	SSF101908	NULLNULL
15	SSF55681	NULLNULL
15	SSF50998	IPR011047Quinonprotein alcohol dehydrogenase-like
14	SSF56300	NULLNULL
14	SSF56815	Sec1-like proteinBiological Process: vesicle docking involved in exocytosis (GO:0006904), Biological Process: vesicle-mediated transport (GO:0016192)
14	SSF49503	IPR008972Cupredoxin
14	SSF63737	NULLNULL
13	SSF57501	NULLNULL
13	SSF47655	STAT transcription factor, coiled coilMolecular Function: sequence-specific DNA binding transcription factor activity (GO:0003700), Molecular Function: signal transducer activity (GO:0004871), Biological Process: regulation of transcription, DNA-dependent (GO:0006355), Biological Process: signal transduction (GO:0007165)
13	SSF57586	NULLNULL
13	SSF111418	NULLNULL
13	SSF56281	NULLNULL
13	SSF50370	IPR008997Ricin B-related lectin
13	SSF46565	Heat shock protein DnaJ, N-terminalMolecular Function: heat shock protein binding (GO:0031072)
13	SSF55394	Bactericidal permeability-increasing protein, alpha/beta domainMolecular Function: lipid binding (GO:0008289)
13	SSF109885	NULLNULL
13	SSF56487	Speract/scavenger receptor-relatedMolecular Function: scavenger receptor activity (GO:0005044), Cellular Component: membrane (GO:0016020)
12	SSF55729	IPR016181Acyl-CoA N-acyltransferase
12	SSF52096	NULLNULL
12	SSF109993	NULLNULL
12	SSF49410	Alpha-macroglobulin, receptor-bindingCellular Component: extracellular region (GO:0005576)
12	SSF90193	Notch domainCellular Component: membrane (GO:0016020), Biological Process: cell differentiation (GO:0030154)
12	SSF56574	IPR023796Serpin domain
12	SSF69125	Nuclear receptor coactivator, interlockingMolecular Function: transcription coactivator activity (GO:0003713), Cellular Component: nucleus (GO:0005634), Biological Process: regulation of transcription, DNA-dependent (GO:0006355)
12	SSF47203	Acyl-CoA dehydrogenase/oxidase C-terminalMolecular Function: oxidoreductase activity, acting on the CH-CH group of donors (GO:0016627), Biological Process: oxidation-reduction process (GO:0055114)
12	SSF53756	NULLNULL
12	SSF81901	NULLNULL
12	SSF103637	NULLNULL
12	SSF52151	Acyl transferase/acyl hydrolase/lysophospholipaseBiological Process: metabolic process (GO:0008152)
12	SSF57933	Zinc finger, TAZ-typeMolecular Function: transcription cofactor activity (GO:0003712), Molecular Function: histone acetyltransferase activity (GO:0004402), Cellular Component: nucleus (GO:0005634), Biological Process: regulation of transcription, DNA-dependent (GO:0006355), Molecular Function: zinc ion binding (GO:0008270)
12	SSF55781	NULLNULL
11	SSF55804	Phosphotransferase/anion transporterMolecular Function: transporter activity (GO:0005215), Biological Process: transport (GO:0006810)
11	SSF49309	Transglutaminase, C-terminalMolecular Function: protein-glutamine gamma-glutamyltransferase activity (GO:0003810), Biological Process: peptide cross-linking (GO:0018149)
11	SSF53850	NULLNULL
11	SSF49348	IPR013041Coatomer/clathrin adaptor appendage, Ig-like subdomain
11	SSF52374	NULLNULL
11	SSF56645	Acyl-CoA dehydrogenase/oxidaseBiological Process: metabolic process (GO:0008152), Molecular Function: oxidoreductase activity, acting on the CH-CH group of donors (GO:0016627), Biological Process: oxidation-reduction process (GO:0055114)
11	SSF75632	Cullin homologyBiological Process: ubiquitin-dependent protein catabolic process (GO:0006511), Cellular Component: cullin-RING ubiquitin ligase complex (GO:0031461), Molecular Function: ubiquitin protein ligase binding (GO:0031625)
11	SSF54277	NULLNULL
10	SSF54427	NULLNULL
10	SSF55961	NULLNULL
10	SSF109604	NULLNULL
10	SSF82185	NULLNULL
10	SSF51556	NULLNULL
10	SSF52200	Toll/interleukin-1 receptor homology (TIR) domainMolecular Function: protein binding (GO:0005515), Cellular Component: intracellular (GO:0005622), Biological Process: signal transduction (GO:0007165)
10	SSF68906	NULLNULL
10	SSF69572	IPR009036Molybdenum cofactor biosynthesis, MoeB
10	SSF52317	NULLNULL
10	SSF69593	NULLNULL
10	SSF81837	IPR000409BEACH domain
10	SSF81340	Chloride channel, coreMolecular Function: ion channel activity (GO:0005216), Biological Process: transmembrane transport (GO:0055085)
10	SSF101288	NULLNULL
10	SSF46774	ARID/BRIGHT DNA-binding domainMolecular Function: DNA binding (GO:0003677), Cellular Component: intracellular (GO:0005622)
10	SSF101690	Argonaute/Dicer protein, PAZMolecular Function: protein binding (GO:0005515)
10	SSF117839	NULLNULL
10	SSF53639	Class II aldolase/adducin, N-terminalMolecular Function: metal ion binding (GO:0046872)
10	SSF81631	NULLNULL
10	SSF52518	NULLNULL
10	SSF53720	Aldehyde/histidinol dehydrogenaseBiological Process: metabolic process (GO:0008152), Molecular Function: oxidoreductase activity (GO:0016491), Biological Process: oxidation-reduction process (GO:0055114)
9	SSF51230	IPR011053Single hybrid motif
9	SSF53738	Alpha-D-phosphohexomutase, alpha/beta/alpha I/II/IIIBiological Process: carbohydrate metabolic process (GO:0005975), Molecular Function: intramolecular transferase activity, phosphotransferases (GO:0016868)
9	SSF49464	IPR008969Carboxypeptidase-like, regulatory domain
9	SSF88697	IPR015947PUA-like domain
9	SSF63411	Metalloenzyme, LuxS/M16 peptidase-like, metal-bindingMolecular Function: catalytic activity (GO:0003824), Molecular Function: metal ion binding (GO:0046872)
9	SSF48108	Carbamoyl-phosphate synthetase, large subunit, oligomerisationBiological Process: nitrogen compound metabolic process (GO:0006807)
9	SSF63380	Riboflavin synthase-like beta-barrelMolecular Function: oxidoreductase activity (GO:0016491), Biological Process: oxidation-reduction process (GO:0055114)
9	SSF140482	Microtubule-associated serine/threonine-protein kinase, pre-PK domainMolecular Function: protein serine/threonine kinase activity (GO:0004674)
9	SSF55874	ATPase-like, ATP-binding domainMolecular Function: ATP binding (GO:0005524)
9	SSF56176	FAD-binding, type 2Molecular Function: catalytic activity (GO:0003824), Molecular Function: oxidoreductase activity, acting on CH-OH group of donors (GO:0016614), Molecular Function: flavin adenine dinucleotide binding (GO:0050660), Biological Process: oxidation-reduction process (GO:0055114)
9	SSF56496	Fibrinogen, alpha/beta/gamma chain, C-terminal globularMolecular Function: receptor binding (GO:0005102), Biological Process: signal transduction (GO:0007165)
9	SSF53901	Thiolase-likeMolecular Function: catalytic activity (GO:0003824), Biological Process: metabolic process (GO:0008152)
9	SSF52343	NULLNULL
9	SSF47661	t-SNARECellular Component: membrane (GO:0016020), Biological Process: vesicle-mediated transport (GO:0016192)
9	SSF56366	MAD homology, MH1Molecular Function: sequence-specific DNA binding transcription factor activity (GO:0003700), Cellular Component: intracellular (GO:0005622), Cellular Component: transcription factor complex (GO:0005667), Biological Process: regulation of transcription, DNA-dependent (GO:0006355), Biological Process: transforming growth factor beta receptor signaling pathway (GO:0007179)
9	SSF47762	Paired amphipathic helixCellular Component: nucleus (GO:0005634), Biological Process: regulation of transcription, DNA-dependent (GO:0006355)
9	SSF48092	STAT transcription factor, protein interactionMolecular Function: sequence-specific DNA binding transcription factor activity (GO:0003700), Molecular Function: signal transducer activity (GO:0004871), Biological Process: regulation of transcription, DNA-dependent (GO:0006355), Biological Process: signal transduction (GO:0007165)
8	SSF52087	IPR001251Cellular retinaldehyde-binding/triple function, C-terminal
8	SSF49758	IPR022682Peptidase C2, calpain, large subunit, domain III
8	SSF53784	Phosphofructokinase domainMolecular Function: 6-phosphofructokinase activity (GO:0003872), Cellular Component: 6-phosphofructokinase complex (GO:0005945), Biological Process: glycolysis (GO:0006096)
8	SSF49599	TRAF-likeMolecular Function: protein binding (GO:0005515)
8	SSF54373	NULLNULL
8	SSF57362	Proteinase inhibitor I2, Kunitz metazoaMolecular Function: serine-type endopeptidase inhibitor activity (GO:0004867)
8	SSF50891	IPR015891Cyclophilin-like
8	SSF48484	Lipoxygenase, C-terminalMolecular Function: oxidoreductase activity, acting on single donors with incorporation of molecular oxygen, incorporation of two atoms of oxygen (GO:0016702), Molecular Function: metal ion binding (GO:0046872), Biological Process: oxidation-reduction process (GO:0055114)
8	SSF51011	NULLNULL
8	SSF69848	IPR004043LCCL
8	SSF110296	NULLNULL
8	SSF47050	Villin headpieceMolecular Function: actin binding (GO:0003779), Biological Process: cytoskeleton organization (GO:0007010)
7	SSF47040	Coactivator CBP, KIXMolecular Function: transcription cofactor activity (GO:0003712), Biological Process: regulation of transcription, DNA-dependent (GO:0006355)
7	SSF55186	Threonyl/alanyl tRNA synthetase, class II-like, putative editing domainMolecular Function: nucleotide binding (GO:0000166)
7	SSF53920	IPR009016Iron hydrogenase
7	SSF81606	Protein phosphatase 2C-likeMolecular Function: catalytic activity (GO:0003824)
7	SSF55424	FAD/NAD-linked reductase, dimerisationMolecular Function: oxidoreductase activity (GO:0016491), Molecular Function: flavin adenine dinucleotide binding (GO:0050660), Biological Process: oxidation-reduction process (GO:0055114)
7	SSF53732	Aconitase/3-isopropylmalate dehydratase large subunit, alpha/beta/alphaBiological Process: metabolic process (GO:0008152)
7	SSF74650	Glycoside hydrolase-type carbohydrate-bindingMolecular Function: catalytic activity (GO:0003824), Biological Process: carbohydrate metabolic process (GO:0005975), Molecular Function: carbohydrate binding (GO:0030246)
7	SSF109843	IPR024329Amyloidogenic glycoprotein, E2 domain
7	SSF82171	NULLNULL
7	SSF56104	NULLNULL
7	SSF55973	S-adenosylmethionine synthetase superfamilyMolecular Function: methionine adenosyltransferase activity (GO:0004478)
7	SSF52283	NULLNULL
7	SSF143503	NULLNULL
7	SSF56235	NULLNULL
7	SSF50989	Clathrin, heavy chain, propeller, N-terminalMolecular Function: structural molecule activity (GO:0005198), Biological Process: intracellular protein transport (GO:0006886), Biological Process: vesicle-mediated transport (GO:0016192), Cellular Component: clathrin coat of trans-Golgi network vesicle (GO:0030130), Cellular Component: clathrin coat of coated pit (GO:0030132)
6	SSF47686	IPR018081Anaphylatoxin
6	SSF52025	NULLNULL
6	SSF74853	NULLNULL
6	SSF116846	NULLNULL
6	SSF52218	NULLNULL
6	SSF63451	IPR011015LEM-like domain
6	SSF47668	Adaptor protein Cbl, N-terminal helicalMolecular Function: signal transducer activity (GO:0004871), Cellular Component: nucleus (GO:0005634), Biological Process: cell surface receptor linked signaling pathway (GO:0007166)
6	SSF47592	SWIB/MDM2 domainMolecular Function: protein binding (GO:0005515)
6	SSF56542	Hydroxymethylglutaryl-CoA reductase, class I/II, substrate-bindingBiological Process: coenzyme A metabolic process (GO:0015936), Molecular Function: oxidoreductase activity, acting on the CH-OH group of donors, NAD or NADP as acceptor (GO:0016616), Molecular Function: coenzyme binding (GO:0050662), Biological Process: oxidation-reduction process (GO:0055114)
6	SSF55931	NULLNULL
6	SSF51246	IPR011054Rudiment single hybrid motif
6	SSF50911	IPR009011Mannose-6-phosphate receptor, binding
6	SSF47874	AnnexinMolecular Function: calcium ion binding (GO:0005509), Molecular Function: calcium-dependent phospholipid binding (GO:0005544)
6	SSF56968	Lipid transport protein, beta-sheet shellMolecular Function: lipid transporter activity (GO:0005319), Biological Process: lipid transport (GO:0006869)
6	SSF82671	NULLNULL
6	SSF82708	NULLNULL
6	SSF69687	Integrin beta subunit, tailMolecular Function: receptor activity (GO:0004872), Molecular Function: binding (GO:0005488), Biological Process: cell adhesion (GO:0007155), Biological Process: cell-matrix adhesion (GO:0007160), Biological Process: integrin-mediated signaling pathway (GO:0007229), Cellular Component: integrin complex (GO:0008305)
6	SSF117289	NULLNULL
6	SSF49447	Clathrin adaptor, mu subunit, C-terminalMolecular Function: protein binding (GO:0005515), Biological Process: intracellular protein transport (GO:0006886), Biological Process: vesicle-mediated transport (GO:0016192), Cellular Component: clathrin adaptor complex (GO:0030131)
6	SSF102645	IPR007085DNA/pantothenate metabolism flavoprotein, C-terminal
6	SSF53223	NULLNULL
6	SSF111331	ATP-NAD kinase, PpnK-typeMolecular Function: NAD+ kinase activity (GO:0003951), Biological Process: metabolic process (GO:0008152)
6	SSF50346	IPR011033PRC-barrel-like
6	SSF54292	FerredoxinMolecular Function: electron carrier activity (GO:0009055), Molecular Function: iron-sulfur cluster binding (GO:0051536)
6	SSF63763	SAND domain-likeMolecular Function: binding (GO:0005488), Cellular Component: nucleus (GO:0005634)
6	SSF54171	DNA-binding, integrase-typeMolecular Function: DNA binding (GO:0003677)
6	SSF49842	Tumour necrosis factor-likeMolecular Function: protein binding (GO:0005515)
5	SSF55711	Coatomer/calthrin adaptor appendage, C-terminal subdomainBiological Process: intracellular protein transport (GO:0006886), Biological Process: vesicle-mediated transport (GO:0016192), Cellular Component: membrane coat (GO:0030117)
5	SSF88723	NULLNULL
5	SSF109905	NULLNULL
5	SSF52954	Anticodon-bindingMolecular Function: aminoacyl-tRNA ligase activity (GO:0004812), Molecular Function: ATP binding (GO:0005524)
5	SSF50960	NULLNULL
5	SSF55797	IPR014044CAP domain
5	SSF53706	NULLNULL
5	SSF57630	Gamma-carboxyglutamic acid-rich (GLA) domainMolecular Function: calcium ion binding (GO:0005509), Cellular Component: extracellular region (GO:0005576)
5	SSF110019	Endoplasmic reticulum oxidoreductin 1Cellular Component: endoplasmic reticulum membrane (GO:0005789), Biological Process: protein thiol-disulfide exchange (GO:0006467), Molecular Function: oxidoreductase activity, acting on a sulfur group of donors, disulfide as acceptor (GO:0016671), Molecular Function: flavin adenine dinucleotide binding (GO:0050660), Biological Process: oxidation-reduction pro…
5	SSF56003	Aldehyde oxidase/xanthine dehydrogenase, molybdopterin bindingMolecular Function: oxidoreductase activity (GO:0016491), Biological Process: oxidation-reduction process (GO:0055114)
5	SSF48225	Glycoside hydrolase, family 47Molecular Function: mannosyl-oligosaccharide 1,2-alpha-mannosidase activity (GO:0004571), Molecular Function: calcium ion binding (GO:0005509), Cellular Component: membrane (GO:0016020)
5	SSF47672	IPR007365Transferrin receptor-like, dimerisation domain
5	SSF75399	NULLNULL
5	SSF55347	NULLNULL
5	SSF52743	Peptidase S8/S53, subtilisin/kexin/sedolisinMolecular Function: serine-type endopeptidase activity (GO:0004252), Biological Process: proteolysis (GO:0006508)
5	SSF142921	IPR008893WGR domain
5	SSF47676	Transcription factor IIS, N-terminalMolecular Function: DNA binding (GO:0003677), Cellular Component: nucleus (GO:0005634), Biological Process: transcription, DNA-dependent (GO:0006351)
5	SSF53271	NULLNULL
5	SSF144232	NULLNULL
5	SSF103243	Kinase-associated KA1Molecular Function: protein serine/threonine kinase activity (GO:0004674), Molecular Function: ATP binding (GO:0005524), Biological Process: protein phosphorylation (GO:0006468)
5	SSF55447	IPR005107CO dehydrogenase flavoprotein, C-terminal
5	SSF143791	NULLNULL
5	SSF51569	NULLNULL
5	SSF140383	NULLNULL
5	SSF52021	Carbamoyl-phosphate synthase, small subunit, N-terminalBiological Process: nitrogen compound metabolic process (GO:0006807)
5	SSF140576	NULLNULL
5	SSF54534	NULLNULL
5	SSF47113	Histone-foldMolecular Function: DNA binding (GO:0003677)
5	SSF55060	NULLNULL
5	SSF56491	Amyloidogenic glycoprotein, heparin-bindingMolecular Function: binding (GO:0005488), Cellular Component: integral to membrane (GO:0016021)
5	SSF49695	IPR011024Gamma-crystallin-related
5	SSF51069	IPR001148Carbonic anhydrase, alpha-class, catalytic domain
5	SSF52091	IPR002645Sulphate transporter/antisigma-factor antagonist STAS
5	SSF52402	NULLNULL
5	SSF103481	NULLNULL
5	SSF46942	Transcription elongation factor S-II, central domainBiological Process: transcription, DNA-dependent (GO:0006351)
5	SSF47323	Aminoacyl-tRNA synthetase, class 1a, anticodon-bindingMolecular Function: nucleotide binding (GO:0000166), Molecular Function: aminoacyl-tRNA ligase activity (GO:0004812), Molecular Function: ATP binding (GO:0005524), Cellular Component: cytoplasm (GO:0005737), Biological Process: tRNA aminoacylation for protein translation (GO:0006418)
5	SSF101353	Alanyl-tRNA synthetase, class IIc, anti-codon-binding domainMolecular Function: nucleotide binding (GO:0000166), Molecular Function: alanine-tRNA ligase activity (GO:0004813), Molecular Function: ATP binding (GO:0005524), Cellular Component: cytoplasm (GO:0005737), Biological Process: alanyl-tRNA aminoacylation (GO:0006419)
4	SSF55277	GYFMolecular Function: protein binding (GO:0005515)
4	SSF88713	Glycoside hydrolase/deacetylase, beta/alpha-barrelMolecular Function: catalytic activity (GO:0003824), Biological Process: carbohydrate metabolic process (GO:0005975)
4	SSF54511	IPR009017Green fluorescent protein-like
4	SSF51419	NULLNULL
4	SSF49742	PHM/PNGase F domainMolecular Function: catalytic activity (GO:0003824)
4	SSF110395	Copper homeostasis CutC domainMolecular Function: copper ion binding (GO:0005507), Biological Process: copper ion homeostasis (GO:0055070)
4	SSF82215	Peptidase S59, nucleoporinCellular Component: nuclear pore (GO:0005643), Biological Process: transport (GO:0006810)
4	SSF103107	IPR023231GSKIP/TIF31 domain
4	SSF81872	DNA recombination/repair protein BRCA2, helical domainBiological Process: double-strand break repair via homologous recombination (GO:0000724), Molecular Function: single-stranded DNA binding (GO:0003697), Cellular Component: nucleus (GO:0005634), Biological Process: DNA recombination (GO:0006310), Biological Process: regulation of S phase of mitotic cell cycle (GO:0007090)
4	SSF52980	IPR011335Restriction endonuclease, type II-like
4	SSF118203	NULLNULL
4	SSF54665	Aldehyde oxidase/xanthine dehydrogenase, a/b hammerheadMolecular Function: oxidoreductase activity (GO:0016491), Biological Process: oxidation-reduction process (GO:0055114)
4	SSF48557	L-Aspartase-likeMolecular Function: catalytic activity (GO:0003824)
4	SSF103647	NULLNULL
4	SSF143885	NULLNULL
4	SSF68993	Focal adhesion kinase, targeting (FAT) domainMolecular Function: protein tyrosine kinase activity (GO:0004713), Molecular Function: signal transducer activity (GO:0004871), Cellular Component: focal adhesion (GO:0005925), Biological Process: protein phosphorylation (GO:0006468), Biological Process: signal complex assembly (GO:0007172)
4	SSF48179	6-phosphogluconate dehydrogenase, C-terminal-likeMolecular Function: oxidoreductase activity (GO:0016491), Molecular Function: oxidoreductase activity, acting on the CH-OH group of donors, NAD or NADP as acceptor (GO:0016616), Biological Process: oxidation-reduction process (GO:0055114)
4	SSF57302	NULLNULL
4	SSF50923	IPR000585Hemopexin/matrixin
4	SSF101898	NULLNULL
4	SSF54826	NULLNULL
4	SSF53623	Mur ligase, centralMolecular Function: ATP binding (GO:0005524), Biological Process: biosynthetic process (GO:0009058)
4	SSF143113	NULLNULL
4	SSF47454	Eukaryotic transcription factor, Skn-1-like, DNA-bindingMolecular Function: DNA binding (GO:0003677), Biological Process: regulation of transcription, DNA-dependent (GO:0006355)
4	SSF89811	Amyloidogenic glycoprotein, copper-bindingMolecular Function: binding (GO:0005488), Cellular Component: integral to membrane (GO:0016021)
4	SSF55920	Peptidase M24, structural domainBiological Process: cellular process (GO:0009987)
4	SSF55455	Transcription factor, MADS-boxMolecular Function: DNA binding (GO:0003677), Molecular Function: protein dimerization activity (GO:0046983)
4	SSF54403	NULLNULL
4	SSF46955	DNA binding domain, putativeMolecular Function: nucleotide binding (GO:0000166)
4	SSF100895	NULLNULL
4	SSF64356	Longin-likeBiological Process: transport (GO:0006810)
4	SSF54862	NULLNULL
4	SSF64153	IPR004443YjeF-related protein, N-terminal
4	SSF56719	DNA topoisomerase, type IIA, centralMolecular Function: DNA binding (GO:0003677), Molecular Function: DNA topoisomerase (ATP-hydrolyzing) activity (GO:0003918), Molecular Function: ATP binding (GO:0005524), Cellular Component: chromosome (GO:0005694), Biological Process: DNA topological change (GO:0006265)
4	SSF51604	NULLNULL
4	SSF57256	Whey acidic protein, 4-disulphide coreCellular Component: extracellular region (GO:0005576), Molecular Function: peptidase inhibitor activity (GO:0030414)
4	SSF118215	NULLNULL
4	SSF49493	HSP40/DnaJ peptide-bindingBiological Process: protein folding (GO:0006457), Molecular Function: unfolded protein binding (GO:0051082)
4	SSF144074	NULLNULL
4	SSF82927	DM DNA-bindingCellular Component: nucleus (GO:0005634), Biological Process: regulation of transcription, DNA-dependent (GO:0006355), Biological Process: sex differentiation (GO:0007548), Molecular Function: sequence-specific DNA binding (GO:0043565)
4	SSF143437	NULLNULL
4	SSF75217	NULLNULL
4	SSF50692	Aspartate decarboxylase-like foldMolecular Function: binding (GO:0005488)
4	SSF52335	IPR011607Methylglyoxal synthase-like domain
4	SSF52949	NULLNULL
4	SSF46589	tRNA-binding armMolecular Function: nucleotide binding (GO:0000166)
4	SSF90188	NULLNULL
4	SSF109715	NULLNULL
4	SSF47741	[2Fe-2S]-bindingMolecular Function: oxidoreductase activity (GO:0016491), Molecular Function: metal ion binding (GO:0046872), Biological Process: oxidation-reduction process (GO:0055114)
4	SSF55811	NUDIX hydrolase domain-likeMolecular Function: hydrolase activity (GO:0016787)
3	SSF54197	Histidine triad-like motifMolecular Function: catalytic activity (GO:0003824)
3	SSF110836	NIF system FeS cluster assembly, NifU-like scaffold, N-terminalMolecular Function: iron ion binding (GO:0005506)
3	SSF50784	Transcription factor IIA, beta-barrelCellular Component: transcription factor TFIIA complex (GO:0005672), Biological Process: transcription initiation from RNA polymerase II promoter (GO:0006367)
3	SSF51430	IPR023210NADP-dependent oxidoreductase domain
3	SSF57283	Proteinase inhibitor I19, pacifastinMolecular Function: peptidase inhibitor activity (GO:0030414)
3	SSF47587	Poly(ADP-ribose) polymerase, regulatory domainMolecular Function: NAD+ ADP-ribosyltransferase activity (GO:0003950), Biological Process: protein ADP-ribosylation (GO:0006471)
3	SSF101821	NULLNULL
3	SSF52821	IPR001763Rhodanese-like
3	SSF53613	NULLNULL
3	SSF47802	DNA-directed DNA polymerase, family X, beta-like, N-terminalMolecular Function: DNA binding (GO:0003677), Molecular Function: catalytic activity (GO:0003824)
3	SSF50465	IPR009001Translation elongation factor EF1A/initiation factor IF2gamma, C-terminal
3	SSF69099	Ran-GTPase activating protein 1, C-terminalMolecular Function: Ran GTPase activator activity (GO:0005098), Biological Process: signal transduction (GO:0007165)
3	SSF54060	NULLNULL
3	SSF47446	Signal recognition particle, SRP54 subunit, M-domainBiological Process: SRP-dependent cotranslational protein targeting to membrane (GO:0006614), Molecular Function: 7S RNA binding (GO:0008312), Cellular Component: signal recognition particle (GO:0048500)
3	SSF47055	IPR009067TAFII-230 TBP-binding
3	SSF56214	4'-phosphopantetheinyl transferaseMolecular Function: magnesium ion binding (GO:0000287), Molecular Function: holo-[acyl-carrier-protein] synthase activity (GO:0008897), Biological Process: macromolecule biosynthetic process (GO:0009059)
3	SSF63829	NULLNULL
3	SSF69065	Ribonuclease IIIMolecular Function: RNA binding (GO:0003723), Molecular Function: ribonuclease III activity (GO:0004525), Biological Process: RNA processing (GO:0006396)
3	SSF48019	DNA polymerase III, clamp loader complex, gamma/delta/delta subunit, C-terminalMolecular Function: DNA binding (GO:0003677), Biological Process: DNA replication (GO:0006260)
3	SSF47719	p53, tetramerisation domainBiological Process: protein tetramerization (GO:0051262)
3	SSF53774	Asparaginase/glutaminaseBiological Process: cellular amino acid metabolic process (GO:0006520)
3	SSF47862	IPR011001Saposin-like
3	SSF55315	NULLNULL
3	SSF48113	Haem peroxidaseMolecular Function: peroxidase activity (GO:0004601), Biological Process: response to oxidative stress (GO:0006979), Molecular Function: heme binding (GO:0020037), Biological Process: oxidation-reduction process (GO:0055114)
3	SSF52029	NULLNULL
3	SSF49764	IPR008978HSP20-like chaperone
3	SSF75304	IPR023631Amidase signature domain
3	SSF140990	NULLNULL
3	SSF63712	Neurotransmitter-gated ion-channel ligand-bindingMolecular Function: extracellular ligand-gated ion channel activity (GO:0005230), Biological Process: transport (GO:0006810), Cellular Component: membrane (GO:0016020)
3	SSF69000	Erv1/AlrMolecular Function: thiol oxidase activity (GO:0016972), Biological Process: oxidation-reduction process (GO:0055114)
3	SSF88688	NULLNULL
3	SSF69340	Adenylate cyclase-associated CAP, C-terminalMolecular Function: actin binding (GO:0003779), Biological Process: cytoskeleton organization (GO:0007010)
3	SSF47364	Signal recognition particle, SRP54 subunit, helical bundleMolecular Function: GTP binding (GO:0005525), Biological Process: SRP-dependent cotranslational protein targeting to membrane (GO:0006614)
3	SSF101278	Adenylate cyclase-associated CAP, N-terminalMolecular Function: actin binding (GO:0003779), Biological Process: cytoskeleton organization (GO:0007010)
3	SSF103025	NULLNULL
3	SSF48256	Citrate synthase-like, coreBiological Process: cellular carbohydrate metabolic process (GO:0044262), Molecular Function: transferase activity, transferring acyl groups, acyl groups converted into alkyl on transfer (GO:0046912)
3	SSF48340	Guanylate-binding protein, C-terminalMolecular Function: GTPase activity (GO:0003924), Molecular Function: GTP binding (GO:0005525)
3	SSF56091	NULLNULL
3	SSF82615	NULLNULL
3	SSF100879	DNA polymerase, Y-family, little finger domainMolecular Function: damaged DNA binding (GO:0003684), Molecular Function: DNA-directed DNA polymerase activity (GO:0003887), Biological Process: DNA repair (GO:0006281)
3	SSF117916	NULLNULL
3	SSF50242	IPR008993Tissue inhibitor of metalloproteinases-like, OB-fold
3	SSF81271	IPR012676TGS-like
3	SSF51730	NULLNULL
3	SSF90112	Neurotransmitter-gated ion-channel transmembrane domainBiological Process: ion transport (GO:0006811), Cellular Component: membrane (GO:0016020)
3	SSF47090	Peptidoglycan binding-likeBiological Process: metabolic process (GO:0008152)
3	SSF116907	NULLNULL
3	SSF55035	Hydroxymethylglutaryl-CoA reductase, class I/II, NAD/NADP-bindingBiological Process: coenzyme A metabolic process (GO:0015936), Molecular Function: oxidoreductase activity, acting on the CH-OH group of donors, NAD or NADP as acceptor (GO:0016616), Molecular Function: coenzyme binding (GO:0050662), Biological Process: oxidation-reduction process (GO:0055114)
2	SSF142984	NULLNULL
2	SSF46984	Smac/DIABLO-likeCellular Component: mitochondrion (GO:0005739), Biological Process: induction of apoptosis (GO:0006917), Biological Process: activation of caspase activity (GO:0006919)
2	SSF143243	NULLNULL
2	SSF55326	PurM, N-terminal-likeMolecular Function: catalytic activity (GO:0003824)
2	SSF50965	IPR011043Galactose oxidase/kelch, beta-propeller
2	SSF50324	Inorganic pyrophosphataseMolecular Function: magnesium ion binding (GO:0000287), Molecular Function: inorganic diphosphatase activity (GO:0004427), Cellular Component: cytoplasm (GO:0005737), Biological Process: phosphate-containing compound metabolic process (GO:0006796)
2	SSF50486	Formyl transferase, C-terminal-likeMolecular Function: catalytic activity (GO:0003824)
2	SSF82754	NULLNULL
2	SSF52309	NULLNULL
2	SSF48439	NULLNULL
2	SSF144122	Mitochondrial inner membrane translocase complex, Tim8/9/10/13-zinc finger-likeBiological Process: protein targeting to mitochondrion (GO:0006626), Cellular Component: mitochondrial intermembrane space protein transporter complex (GO:0042719), Biological Process: protein import into mitochondrial inner membrane (GO:0045039)
2	SSF56019	DNA-binding HORMABiological Process: mitosis (GO:0007067)
2	SSF54897	IPR009020Proteinase inhibitor, propeptide
2	SSF110942	NULLNULL
2	SSF100920	NULLNULL
2	SSF55021	NULLNULL
2	SSF118116	NULLNULL
2	SSF50800	IPR011037Pyruvate kinase-like, insert domain
2	SSF53795	NULLNULL
2	SSF48479	Cytochrome c oxidase, subunit VaMolecular Function: cytochrome-c oxidase activity (GO:0004129)
2	SSF50447	IPR009000Translation elongation/initiation factor/Ribosomal, beta-barrel
2	SSF109732	NULLNULL
2	SSF48431	Vitellinogen, superhelicalMolecular Function: lipid transporter activity (GO:0005319), Biological Process: lipid transport (GO:0006869)
2	SSF142019	NULLNULL
2	SSF101790	NULLNULL
2	SSF81878	NULLNULL
2	SSF75011	NULLNULL
2	SSF63887	Calreticulin/calnexin, PMolecular Function: calcium ion binding (GO:0005509), Cellular Component: endoplasmic reticulum (GO:0005783), Biological Process: protein folding (GO:0006457), Molecular Function: unfolded protein binding (GO:0051082)
2	SSF55957	NULLNULL
2	SSF57783	NULLNULL
2	SSF144091	NULLNULL
2	SSF50621	Alanine racemase/group IV decarboxylase, C-terminalMolecular Function: catalytic activity (GO:0003824)
2	SSF47781	IPR010994RuvA domain 2-like
2	SSF63570	Polyadenylate-binding protein/Hyperplastic disc proteinMolecular Function: RNA binding (GO:0003723)
2	SSF57546	NULLNULL
2	SSF55298	IPR013813Endoribonuclease L-PSP/chorismate mutase-like
2	SSF54585	NULLNULL
2	SSF53671	Aspartate/ornithine carbamoyltransferaseBiological Process: cellular amino acid metabolic process (GO:0006520), Molecular Function: amino acid binding (GO:0016597), Molecular Function: carboxyl- or carbamoyltransferase activity (GO:0016743)
2	SSF53328	Formyl transferase, N-terminalBiological Process: biosynthetic process (GO:0009058), Molecular Function: hydroxymethyl-, formyl- and related transferase activity (GO:0016742)
2	SSF53218	Molybdopterin bindingBiological Process: Mo-molybdopterin cofactor biosynthetic process (GO:0006777)
2	SSF57938	Heat shock protein DnaJ, cysteine-rich domainMolecular Function: heat shock protein binding (GO:0031072), Molecular Function: unfolded protein binding (GO:0051082)
2	SSF53927	Cytidine deaminase-likeMolecular Function: catalytic activity (GO:0003824)
2	SSF56512	Nitric oxide synthase, oxygenase domainMolecular Function: nitric-oxide synthase activity (GO:0004517), Biological Process: nitric oxide biosynthetic process (GO:0006809), Biological Process: oxidation-reduction process (GO:0055114)
2	SSF68923	Phosphoenolpyruvate carboxykinase, N-terminalMolecular Function: phosphoenolpyruvate carboxykinase activity (GO:0004611), Biological Process: gluconeogenesis (GO:0006094), Molecular Function: purine nucleotide binding (GO:0017076)
2	SSF56534	Aromatic amino acid hydroxylase, C-terminalMolecular Function: oxidoreductase activity, acting on paired donors, with incorporation or reduction of molecular oxygen, reduced pteridine as one donor, and incorporation of one atom of oxygen (GO:0016714), Biological Process: oxidation-reduction process (GO:0055114)
2	SSF63501	Frizzled domainMolecular Function: protein binding (GO:0005515)
2	SSF48576	IPR008949Terpenoid synthase
2	SSF55159	Translation initiation factor SUI1Molecular Function: translation initiation factor activity (GO:0003743), Biological Process: translational initiation (GO:0006413)
2	SSF69036	Bcr-Abl oncoprotein oligomerisationMolecular Function: protein serine/threonine kinase activity (GO:0004674), Molecular Function: GTPase activator activity (GO:0005096), Biological Process: protein phosphorylation (GO:0006468), Biological Process: signal transduction (GO:0007165)
2	SSF55418	IPR023398Translation Initiation factor eIF- 4e-like domain
2	SSF140490	NULLNULL
2	SSF56741	DNA topoisomerase I, DNA binding, eukaryotic-typeMolecular Function: DNA binding (GO:0003677), Molecular Function: DNA topoisomerase type I activity (GO:0003917), Cellular Component: chromosome (GO:0005694), Biological Process: DNA topological change (GO:0006265)
2	SSF47027	Acyl-CoA-binding protein, ACBPMolecular Function: fatty-acyl-CoA binding (GO:0000062)
2	SSF117892	NULLNULL
2	SSF69322	NULLNULL
2	SSF57414	NULLNULL
2	SSF141673	NULLNULL
2	SSF52210	IPR016102Succinyl-CoA synthetase-like
2	SSF56349	DNA breaking-rejoining enzyme, catalytic coreMolecular Function: DNA binding (GO:0003677)
2	SSF47938	Prp18Cellular Component: spliceosomal complex (GO:0005681), Biological Process: RNA splicing (GO:0008380)
2	SSF81585	DNA polymerase lambda, fingers domainMolecular Function: nucleotidyltransferase activity (GO:0016779)
2	SSF47391	cAMP-dependent protein kinase, regulatory subunit, type I/II alpha/betaBiological Process: signal transduction (GO:0007165), Molecular Function: cAMP-dependent protein kinase regulator activity (GO:0008603)
2	SSF55856	Cytochrome b5Molecular Function: heme binding (GO:0020037)
2	SSF51395	NULLNULL
2	SSF50129	IPR011032GroES-like
2	SSF100934	NULLNULL
2	SSF53244	Mur ligase, C-terminalMolecular Function: ATP binding (GO:0005524), Biological Process: biosynthetic process (GO:0009058), Molecular Function: ligase activity (GO:0016874)
2	SSF81601	Protein serine/threonine phosphatase 2C, C-terminalMolecular Function: magnesium ion binding (GO:0000287), Molecular Function: phosphoprotein phosphatase activity (GO:0004721), Molecular Function: manganese ion binding (GO:0030145)
2	SSF47917	ATPase, F1/V1/A1 complex, alpha/beta subunit, C-terminalBiological Process: ATP hydrolysis coupled proton transport (GO:0015991), Molecular Function: hydrolase activity, acting on acid anhydrides, catalyzing transmembrane movement of substances (GO:0016820), Cellular Component: proton-transporting two-sector ATPase complex, catalytic domain (GO:0033178)
2	SSF47396	Transcription factor IIA, helicalCellular Component: transcription factor TFIIA complex (GO:0005672), Biological Process: transcription initiation from RNA polymerase II promoter (GO:0006367)
2	SSF50677	Valyl/Leucyl/Isoleucyl-tRNA synthetase, class Ia, editing domainMolecular Function: nucleotide binding (GO:0000166), Molecular Function: aminoacyl-tRNA ligase activity (GO:0004812), Molecular Function: ATP binding (GO:0005524), Cellular Component: cytoplasm (GO:0005737), Biological Process: tRNA aminoacylation for protein translation (GO:0006418)
1	SSF52016	Aconitase/3-isopropylmalate dehydratase, swivelBiological Process: metabolic process (GO:0008152)
1	SSF50022	Rieske [2Fe-2S] iron-sulphur domainMolecular Function: oxidoreductase activity (GO:0016491), Molecular Function: 2 iron, 2 sulfur cluster binding (GO:0051537), Biological Process: oxidation-reduction process (GO:0055114)
1	SSF111321	IPR002791Domain of unknown function DUF89
1	SSF55031	Peptidase M20, dimerisationMolecular Function: hydrolase activity (GO:0016787)
1	SSF50405	IPR008999Actin cross-linking
1	SSF140860	NULLNULL
1	SSF101283	GRIPBiological Process: protein targeting to Golgi (GO:0000042), Molecular Function: protein binding (GO:0005515)
1	SSF111352	IPR024041Ammonium transporter AmtB-like
1	SSF55718	SCP2 sterol-binding domainMolecular Function: sterol binding (GO:0032934)
1	SSF63882	MoeA, N-terminal and linker domainBiological Process: molybdopterin cofactor biosynthetic process (GO:0032324)
1	SSF56712	IPR023405DNA topoisomerase, type IA, core domain
1	SSF57756	NULLNULL
1	SSF48674	Iron hydrogenase, small subunitMolecular Function: iron ion binding (GO:0005506), Molecular Function: ferredoxin hydrogenase activity (GO:0008901), Molecular Function: electron carrier activity (GO:0009055), Cellular Component: periplasmic space (GO:0042597), Molecular Function: iron-sulfur cluster binding (GO:0051536)
1	SSF54529	Mitochondrial glycoproteinCellular Component: mitochondrial matrix (GO:0005759)
1	SSF57027	Proteinase/amylase inhibitor domainMolecular Function: endopeptidase inhibitor activity (GO:0004866)
1	SSF81343	NULLNULL
1	SSF56042	IPR010918AIR synthase-related protein, C-terminal
1	SSF48652	Tetraspanin, EC2 domainCellular Component: integral to membrane (GO:0016021)
1	SSF57593	NULLNULL
1	SSF46938	IPR011074Phosphatidylinositol transfer protein-like, N-terminal
1	SSF46977	Fumarate reductase/succinate dehydrogenase flavoprotein-like, C-terminalMolecular Function: oxidoreductase activity (GO:0016491), Biological Process: oxidation-reduction process (GO:0055114)
1	SSF46596	DNA topoisomerases I, dispensable insert, eukaryotic-typeMolecular Function: DNA binding (GO:0003677), Molecular Function: DNA topoisomerase type I activity (GO:0003917), Cellular Component: chromosome (GO:0005694), Biological Process: DNA topological change (GO:0006265)
1	SSF56988	NULLNULL
1	SSF64182	NULLNULL
1	SSF69864	NULLNULL
1	SSF69118	NULLNULL
1	SSF140856	NULLNULL
1	SSF47005	E3 bindingBiological Process: metabolic process (GO:0008152), Molecular Function: transferase activity, transferring acyl groups (GO:0016746)
1	SSF90234	NULLNULL
1	SSF52075	NULLNULL
1	SSF101576	GOLDBiological Process: transport (GO:0006810), Cellular Component: integral to membrane (GO:0016021)
1	SSF54814	K Homology, prokaryotic typeMolecular Function: RNA binding (GO:0003723)
1	SSF55103	FAD-linked oxidase-like, C-terminalMolecular Function: catalytic activity (GO:0003824), Molecular Function: flavin adenine dinucleotide binding (GO:0050660)
1	SSF109880	Talin, centralCellular Component: ruffle (GO:0001726), Molecular Function: structural constituent of cytoskeleton (GO:0005200), Cellular Component: focal adhesion (GO:0005925), Biological Process: cytoskeletal anchoring at plasma membrane (GO:0007016)
1	SSF56425	NULLNULL
1	SSF117018	DNA ligase, ATP-dependent, N-terminalMolecular Function: DNA binding (GO:0003677), Molecular Function: DNA ligase (ATP) activity (GO:0003910), Biological Process: DNA repair (GO:0006281), Biological Process: DNA recombination (GO:0006310)
1	SSF81995	NULLNULL
1	SSF48678	MoesinCellular Component: cytoplasm (GO:0005737), Molecular Function: cytoskeletal protein binding (GO:0008092), Cellular Component: extrinsic to membrane (GO:0019898)
1	SSF49594	Rab geranylgeranyltransferase, alpha subunit, insert-domainMolecular Function: Rab geranylgeranyltransferase activity (GO:0004663), Molecular Function: zinc ion binding (GO:0008270)
1	SSF118310	NULLNULL
1	SSF53032	tRNA intron endonuclease, catalytic domain-likeMolecular Function: tRNA-intron endonuclease activity (GO:0000213), Biological Process: tRNA splicing, via endonucleolytic cleavage and ligation (GO:0006388)
1	SSF81811	Sec23/Sec24, helical domainBiological Process: intracellular protein transport (GO:0006886), Biological Process: ER to Golgi vesicle-mediated transport (GO:0006888), Cellular Component: COPII vesicle coat (GO:0030127)
1	SSF101238	XPC-binding domainMolecular Function: damaged DNA binding (GO:0003684), Biological Process: nucleotide-excision repair (GO:0006289), Biological Process: proteasomal ubiquitin-dependent protein catabolic process (GO:0043161)
1	SSF55666	Exoribonuclease, phosphorolytic domain 2Molecular Function: RNA binding (GO:0003723), Biological Process: RNA processing (GO:0006396)
1	SSF54106	NULLNULL
1	SSF109775	NULLNULL
1	SSF101233	Splicing factor PWIBiological Process: mRNA processing (GO:0006397)
1	SSF51338	Metal-dependent hydrolase, composite domainMolecular Function: hydrolase activity, acting on carbon-nitrogen (but not peptide) bonds (GO:0016810)
1	SSF50615	ATPase, F1/A1 complex, alpha/beta subunit, N-terminalBiological Process: proton transport (GO:0015992), Cellular Component: proton-transporting two-sector ATPase complex (GO:0016469), Biological Process: ATP metabolic process (GO:0046034), Molecular Function: hydrogen ion transporting ATP synthase activity, rotational mechanism (GO:0046933), Molecular Function: proton-transporting ATPase activity…
1	SSF50969	IPR011044Quinoprotein amine dehydrogenase, beta chain-like
1	SSF51182	IPR011051Cupin, RmlC-type
1	SSF100939	Spen Paralogue and Orthologue SPOC, C-terminal-likeMolecular Function: binding (GO:0005488)
